# Supplementary material for: Unravelling TPX2-centered co-expression networks as key drivers of aggressive prostate cancer
Source: Sci Rep. 2025 Dec 16;15:43908. doi: 10.1038/s41598-025-27704-4 (PMC12708838; doi:10.1038/s41598-025-27704-4)
Supplement: Supplementary file 3 — Supplementary Material 3 [file 41598_2025_27704_MOESM3_ESM.xlsx]

## Sheet: prim_vs_norm_up_reactome
WGCNA Reactome enriched pathways in all modules (Padj < 0.05, LFC > 1, prim/norm)
	ID	Description	GeneRatio	BgRatio	pvalue	p.adjust	qvalue	geneID	Count	module
R-HSA-72766	R-HSA-72766	Translation	21/169	22/546	1.30956e-10	2.00362e-08	1.59904e-08	MRPS35/SSR2/MRPS33/SEC61B/MRPL17/SEC61G/SEC11C/MRPL14/RPL36/MRPL12/RPL8/RPL22L1/RPL23A/MRPS28/RPL37/RPL26/RPS21/RPL38/RPL30/RPS4Y2/EEF1A2	21	M1
R-HSA-1799339	R-HSA-1799339	SRP-dependent cotranslational protein targeting to membrane	14/169	14/546	5.03924e-08	3.85502e-06	3.07659e-06	SSR2/SEC61B/SEC61G/SEC11C/RPL36/RPL8/RPL22L1/RPL23A/RPL37/RPL26/RPS21/RPL38/RPL30/RPS4Y2	14	M1
R-HSA-9711097	R-HSA-9711097	Cellular response to starvation	13/169	13/546	1.72174e-07	8.78087e-06	7.00778e-06	ATP6V1G1/TRIB3/ATP6V0E2/RPL36/RPL8/RPL22L1/RPL23A/RPL37/RPL26/RPS21/RPL38/RPL30/RPS4Y2	13	M1
R-HSA-72312	R-HSA-72312	rRNA processing	12/169	12/546	5.85611e-07	1.79197e-05	1.43012e-05	NOP10/EXOSC4/RPL36/RPL8/RPL22L1/RPL23A/RPL37/RPL26/RPS21/RPL38/RPL30/RPS4Y2	12	M1
R-HSA-8868773	R-HSA-8868773	rRNA processing in the nucleus and cytosol	12/169	12/546	5.85611e-07	1.79197e-05	1.43012e-05	NOP10/EXOSC4/RPL36/RPL8/RPL22L1/RPL23A/RPL37/RPL26/RPS21/RPL38/RPL30/RPS4Y2	12	M1
R-HSA-156842	R-HSA-156842	Eukaryotic Translation Elongation	11/169	11/546	1.98292e-06	3.79234e-05	3.02657e-05	RPL36/RPL8/RPL22L1/RPL23A/RPL37/RPL26/RPS21/RPL38/RPL30/RPS4Y2/EEF1A2	11	M1
R-HSA-6791226	R-HSA-6791226	Major pathway of rRNA processing in the nucleolus and cytosol	11/169	11/546	1.98292e-06	3.79234e-05	3.02657e-05	EXOSC4/RPL36/RPL8/RPL22L1/RPL23A/RPL37/RPL26/RPS21/RPL38/RPL30/RPS4Y2	11	M1
R-HSA-9633012	R-HSA-9633012	Response of EIF2AK4 (GCN2) to amino acid deficiency	11/169	11/546	1.98292e-06	3.79234e-05	3.02657e-05	TRIB3/RPL36/RPL8/RPL22L1/RPL23A/RPL37/RPL26/RPS21/RPL38/RPL30/RPS4Y2	11	M1
R-HSA-2262752	R-HSA-2262752	Cellular responses to stress	28/169	45/546	6.01115e-06	5.68188e-05	4.53456e-05	CREB3L4/H2AJ/ATP6V1G1/SERP1/COX5A/TUBB4B/TRIB3/H4C9/ATP6V0E2/EXOSC4/COX8A/TXN/RPL36/RPL8/H2BC12/HSBP1/RPL22L1/RPL23A/RPL37/RPL26/TUBB2A/CBX8/RPS21/RPL38/RPL30/H3C10/H4C11/RPS4Y2	28	M1
R-HSA-8953897	R-HSA-8953897	Cellular responses to stimuli	28/169	45/546	6.01115e-06	5.68188e-05	4.53456e-05	CREB3L4/H2AJ/ATP6V1G1/SERP1/COX5A/TUBB4B/TRIB3/H4C9/ATP6V0E2/EXOSC4/COX8A/TXN/RPL36/RPL8/H2BC12/HSBP1/RPL22L1/RPL23A/RPL37/RPL26/TUBB2A/CBX8/RPS21/RPL38/RPL30/H3C10/H4C11/RPS4Y2	28	M1
R-HSA-156902	R-HSA-156902	Peptide chain elongation	10/169	10/546	6.68457e-06	5.68188e-05	4.53456e-05	RPL36/RPL8/RPL22L1/RPL23A/RPL37/RPL26/RPS21/RPL38/RPL30/RPS4Y2	10	M1
R-HSA-168273	R-HSA-168273	Influenza Viral RNA Transcription and Replication	10/169	10/546	6.68457e-06	5.68188e-05	4.53456e-05	RPL36/RPL8/RPL22L1/RPL23A/RPL37/RPL26/RPS21/RPL38/RPL30/RPS4Y2	10	M1
R-HSA-192823	R-HSA-192823	Viral mRNA Translation	10/169	10/546	6.68457e-06	5.68188e-05	4.53456e-05	RPL36/RPL8/RPL22L1/RPL23A/RPL37/RPL26/RPS21/RPL38/RPL30/RPS4Y2	10	M1
R-HSA-2408522	R-HSA-2408522	Selenoamino acid metabolism	10/169	10/546	6.68457e-06	5.68188e-05	4.53456e-05	RPL36/RPL8/RPL22L1/RPL23A/RPL37/RPL26/RPS21/RPL38/RPL30/RPS4Y2	10	M1
R-HSA-2408557	R-HSA-2408557	Selenocysteine synthesis	10/169	10/546	6.68457e-06	5.68188e-05	4.53456e-05	RPL36/RPL8/RPL22L1/RPL23A/RPL37/RPL26/RPS21/RPL38/RPL30/RPS4Y2	10	M1
R-HSA-72689	R-HSA-72689	Formation of a pool of free 40S subunits	10/169	10/546	6.68457e-06	5.68188e-05	4.53456e-05	RPL36/RPL8/RPL22L1/RPL23A/RPL37/RPL26/RPS21/RPL38/RPL30/RPS4Y2	10	M1
R-HSA-72706	R-HSA-72706	GTP hydrolysis and joining of the 60S ribosomal subunit	10/169	10/546	6.68457e-06	5.68188e-05	4.53456e-05	RPL36/RPL8/RPL22L1/RPL23A/RPL37/RPL26/RPS21/RPL38/RPL30/RPS4Y2	10	M1
R-HSA-72764	R-HSA-72764	Eukaryotic Translation Termination	10/169	10/546	6.68457e-06	5.68188e-05	4.53456e-05	RPL36/RPL8/RPL22L1/RPL23A/RPL37/RPL26/RPS21/RPL38/RPL30/RPS4Y2	10	M1
R-HSA-8953854	R-HSA-8953854	Metabolism of RNA	15/169	19/546	1.59858e-05	0.000128728	0.000102734	NOP10/POP7/EXOSC4/RPL36/RPL8/RPL22L1/SF3B6/RPL23A/RPL37/RPL26/RPS21/RPL38/SNRPF/RPL30/RPS4Y2	15	M1
R-HSA-168255	R-HSA-168255	Influenza Infection	11/169	12/546	1.73533e-05	0.000132753	0.000105947	RPL36/RPL8/RPL22L1/RPL23A/RPL37/RPL26/RPS21/RPL38/RPL30/RPS4Y2/ISG15	11	M1
R-HSA-5663205	R-HSA-5663205	Infectious disease	26/169	44/546	5.2189e-05	0.000304306	0.000242858	AP1M2/CRB3/PPIB/TUSC3/TUBB4B/H4C9/CHMP4C/TXN/RPL36/RPL8/H2BC12/RPL22L1/RPL23A/RPL37/RPL26/TUBB2A/RPS21/RPL38/SNRPF/RPL30/NLRP12/H3C10/H4C11/RPS4Y2/GNG13/ISG15	26	M1
R-HSA-156827	R-HSA-156827	L13a-mediated translational silencing of Ceruloplasmin expression	10/169	11/546	5.3701e-05	0.000304306	0.000242858	RPL36/RPL8/RPL22L1/RPL23A/RPL37/RPL26/RPS21/RPL38/RPL30/RPS4Y2	10	M1
R-HSA-72613	R-HSA-72613	Eukaryotic Translation Initiation	10/169	11/546	5.3701e-05	0.000304306	0.000242858	RPL36/RPL8/RPL22L1/RPL23A/RPL37/RPL26/RPS21/RPL38/RPL30/RPS4Y2	10	M1
R-HSA-72737	R-HSA-72737	Cap-dependent Translation Initiation	10/169	11/546	5.3701e-05	0.000304306	0.000242858	RPL36/RPL8/RPL22L1/RPL23A/RPL37/RPL26/RPS21/RPL38/RPL30/RPS4Y2	10	M1
R-HSA-927802	R-HSA-927802	Nonsense-Mediated Decay (NMD)	10/169	11/546	5.3701e-05	0.000304306	0.000242858	RPL36/RPL8/RPL22L1/RPL23A/RPL37/RPL26/RPS21/RPL38/RPL30/RPS4Y2	10	M1
R-HSA-975956	R-HSA-975956	Nonsense Mediated Decay (NMD) independent of the Exon Junction Complex (EJC)	10/169	11/546	5.3701e-05	0.000304306	0.000242858	RPL36/RPL8/RPL22L1/RPL23A/RPL37/RPL26/RPS21/RPL38/RPL30/RPS4Y2	10	M1
R-HSA-975957	R-HSA-975957	Nonsense Mediated Decay (NMD) enhanced by the Exon Junction Complex (EJC)	10/169	11/546	5.3701e-05	0.000304306	0.000242858	RPL36/RPL8/RPL22L1/RPL23A/RPL37/RPL26/RPS21/RPL38/RPL30/RPS4Y2	10	M1
R-HSA-1643685	R-HSA-1643685	Disease	43/169	87/546	6.4085e-05	0.000350179	0.000279468	AP1M2/H2AJ/DCXR/SND1/CRB3/PPIB/TUSC3/TUBB4B/ERBB3/H4C9/CHMP4C/TXN/NHLRC1/B3GALT6/RPL36/RPL8/H2BC12/KCNJ11/RPL22L1/SRD5A3/RPL23A/RPL37/RPL26/TUBB2A/RPS21/RPL38/SNRPF/LFNG/SLC35A1/RDH12/SPON2/RPL30/NLRP12/SFTPA2/KLB/CSPG5/H3C10/F12/TTR/H4C11/RPS4Y2/GNG13/ISG15	43	M1
R-HSA-71291	R-HSA-71291	Metabolism of amino acids and derivatives	19/169	32/546	0.00057081	0.00301152	0.00240341	SLC25A10/SDSL/SMS/PSAT1/PCBD1/RPL36/RPL8/PAOX/RPL22L1/RPL23A/RPL37/RPL26/RPS21/RPL38/SLC6A11/RPL30/RPS4Y2/HAO1/BBOX1	19	M1
R-HSA-392499	R-HSA-392499	Metabolism of proteins	49/169	113/546	0.00120325	0.00613656	0.00489743	PDIA3/TMED3/KDELR2/MRPS35/NSMCE1/SSR2/MRPS33/TUSC3/FUCA1/SEC61B/CCT3/MRPL17/TUBB4B/SEC61G/RAB25/SEC11C/H4C9/TXN/MRPL14/GMDS/RPL36/MRPL12/RPL8/H2BC12/RPL22L1/SRD5A3/RPL23A/MRPS28/RPL37/RPL26/TUBB2A/CBX8/RPS21/RPL38/ST6GALNAC1/SLC35A1/SPON2/RPL30/SFTPA2/CLTRN/H3C10/TTR/H4C11/RPS4Y2/GNG13/VGF/APOE/EEF1A2/NOTUM	49	M1
R-HSA-376176	R-HSA-376176	Signaling by ROBO receptors	10/169	14/546	0.00191013	0.00913282	0.00728866	RPL36/RPL8/RPL22L1/RPL23A/RPL37/RPL26/RPS21/RPL38/RPL30/RPS4Y2	10	M1
R-HSA-9010553	R-HSA-9010553	Regulation of expression of SLITs and ROBOs	10/169	14/546	0.00191013	0.00913282	0.00728866	RPL36/RPL8/RPL22L1/RPL23A/RPL37/RPL26/RPS21/RPL38/RPL30/RPS4Y2	10	M1
R-HSA-1430728	R-HSA-1430728	Metabolism	53/169	127/546	0.00220316	0.0102147	0.00815205	MPC2/MTARC1/CERS4/RDH11/DCXR/TM7SF2/PODXL2/NDUFC2/SLC25A10/COX5A/SDSL/GGCT/NDUFA2/GLYATL1/SMS/PSAT1/TRIB3/DNPH1/PCBD1/DBI/COX8A/MDH2/NME1/TXN/NHLRC1/B3GALT6/RPL36/RPL8/PAOX/KCNJ11/RPL22L1/SRD5A3/RPL23A/RPL37/RPL26/MTHFS/RPS21/CYP2J2/RPL38/SLC6A11/RPL30/CSPG5/FABP5/CBR3/TTR/RPS4Y2/GNG13/SLCO1A2/CERS1/AK5/APOE/HAO1/BBOX1	53	M1
R-HSA-9679506	R-HSA-9679506	SARS-CoV Infections	9/169	13/546	0.00462415	0.0208087	0.0166069	CRB3/PPIB/TUSC3/CHMP4C/RPS21/SNRPF/NLRP12/RPS4Y2/ISG15	9	M1
R-HSA-9694516	R-HSA-9694516	SARS-CoV-2 Infection	8/169	11/546	0.00490765	0.0214535	0.0171214	CRB3/TUSC3/CHMP4C/RPS21/SNRPF/NLRP12/RPS4Y2/ISG15	8	M1
R-HSA-1640170	R-HSA-1640170	Cell Cycle	36/63	55/546	1.72831e-25	1.9357e-23	1.4918e-23	CCNB1/ZWINT/BIRC5/CENPM/RRM2/CDCA8/HJURP/CENPU/MAD2L1/MYBL2/HMMR/BUB1B/NCAPG/TOP2A/UBE2C/TPX2/CDCA5/CENPA/CDK1/CDC20/NEK2/BUB1/AURKB/CENPF/KIF20A/PTTG1/EXO1/CDC25C/GTSE1/SPC24/NCAPH/MCM10/SGO1/ESCO2/MND1/H3C12	36	M3
R-HSA-69278	R-HSA-69278	Cell Cycle, Mitotic	33/63	47/546	1.40809e-24	7.8853e-23	6.07702e-23	CCNB1/ZWINT/BIRC5/CENPM/RRM2/CDCA8/CENPU/MAD2L1/MYBL2/HMMR/BUB1B/NCAPG/TOP2A/UBE2C/TPX2/CDCA5/CENPA/CDK1/CDC20/NEK2/BUB1/AURKB/CENPF/KIF20A/PTTG1/CDC25C/GTSE1/SPC24/NCAPH/MCM10/SGO1/ESCO2/H3C12	33	M3
R-HSA-69620	R-HSA-69620	Cell Cycle Checkpoints	21/63	26/546	3.03869e-17	1.13444e-15	8.7429e-16	CCNB1/ZWINT/BIRC5/CENPM/CDCA8/CENPU/MAD2L1/BUB1B/UBE2C/CENPA/CDK1/CDC20/BUB1/AURKB/CENPF/EXO1/CDC25C/GTSE1/SPC24/MCM10/SGO1	21	M3
R-HSA-68877	R-HSA-68877	Mitotic Prometaphase	20/63	24/546	6.46257e-17	1.80952e-15	1.39455e-15	CCNB1/ZWINT/BIRC5/CENPM/CDCA8/CENPU/MAD2L1/BUB1B/NCAPG/CDCA5/CENPA/CDK1/CDC20/NEK2/BUB1/AURKB/CENPF/SPC24/NCAPH/SGO1	20	M3
R-HSA-2555396	R-HSA-2555396	Mitotic Metaphase and Anaphase	19/63	23/546	6.40956e-16	1.19645e-14	9.22077e-15	CCNB1/ZWINT/BIRC5/CENPM/CDCA8/CENPU/MAD2L1/BUB1B/UBE2C/CDCA5/CENPA/CDK1/CDC20/BUB1/AURKB/CENPF/PTTG1/SPC24/SGO1	19	M3
R-HSA-68882	R-HSA-68882	Mitotic Anaphase	19/63	23/546	6.40956e-16	1.19645e-14	9.22077e-15	CCNB1/ZWINT/BIRC5/CENPM/CDCA8/CENPU/MAD2L1/BUB1B/UBE2C/CDCA5/CENPA/CDK1/CDC20/BUB1/AURKB/CENPF/PTTG1/SPC24/SGO1	19	M3
R-HSA-68886	R-HSA-68886	M Phase	24/63	38/546	1.11011e-15	1.77618e-14	1.36886e-14	CCNB1/ZWINT/BIRC5/CENPM/CDCA8/CENPU/MAD2L1/BUB1B/NCAPG/UBE2C/CDCA5/CENPA/CDK1/CDC20/NEK2/BUB1/AURKB/CENPF/KIF20A/PTTG1/SPC24/NCAPH/SGO1/H3C12	24	M3
R-HSA-69618	R-HSA-69618	Mitotic Spindle Checkpoint	15/63	15/546	1.69709e-15	2.37593e-14	1.83108e-14	ZWINT/BIRC5/CENPM/CDCA8/CENPU/MAD2L1/BUB1B/UBE2C/CENPA/CDC20/BUB1/AURKB/CENPF/SPC24/SGO1	15	M3
R-HSA-2467813	R-HSA-2467813	Separation of Sister Chromatids	17/63	20/546	1.19882e-14	1.34268e-13	1.03477e-13	ZWINT/BIRC5/CENPM/CDCA8/CENPU/MAD2L1/BUB1B/UBE2C/CDCA5/CENPA/CDC20/BUB1/AURKB/CENPF/PTTG1/SPC24/SGO1	17	M3
R-HSA-2500257	R-HSA-2500257	Resolution of Sister Chromatid Cohesion	17/63	20/546	1.19882e-14	1.34268e-13	1.03477e-13	CCNB1/ZWINT/BIRC5/CENPM/CDCA8/CENPU/MAD2L1/BUB1B/CDCA5/CENPA/CDK1/CDC20/BUB1/AURKB/CENPF/SPC24/SGO1	17	M3
R-HSA-141424	R-HSA-141424	Amplification of signal from the kinetochores	14/63	14/546	1.84256e-14	1.71972e-13	1.32535e-13	ZWINT/BIRC5/CENPM/CDCA8/CENPU/MAD2L1/BUB1B/CENPA/CDC20/BUB1/AURKB/CENPF/SPC24/SGO1	14	M3
R-HSA-141444	R-HSA-141444	Amplification of signal from unattached kinetochores via a MAD2 inhibitory signal	14/63	14/546	1.84256e-14	1.71972e-13	1.32535e-13	ZWINT/BIRC5/CENPM/CDCA8/CENPU/MAD2L1/BUB1B/CENPA/CDC20/BUB1/AURKB/CENPF/SPC24/SGO1	14	M3
R-HSA-5663220	R-HSA-5663220	RHO GTPases Activate Formins	15/63	18/546	1.06133e-12	9.1438e-12	7.04692e-12	ZWINT/BIRC5/CENPM/CDCA8/CENPU/MAD2L1/BUB1B/CENPA/CDC20/DIAPH3/BUB1/AURKB/CENPF/SPC24/SGO1	15	M3
R-HSA-9648025	R-HSA-9648025	EML4 and NUDC in mitotic spindle formation	14/63	17/546	9.56435e-12	7.65148e-11	5.89682e-11	ZWINT/BIRC5/CENPM/CDCA8/CENPU/MAD2L1/BUB1B/CENPA/CDC20/BUB1/AURKB/CENPF/SPC24/SGO1	14	M3
R-HSA-195258	R-HSA-195258	RHO GTPase Effectors	17/63	31/546	1.07359e-09	8.01614e-09	6.17785e-09	ZWINT/BIRC5/CENPM/CDCA8/CENPU/MAD2L1/BUB1B/CENPA/CDC20/DIAPH3/BUB1/AURKB/CENPF/CDC25C/SPC24/SGO1/H3C12	17	M3
R-HSA-194315	R-HSA-194315	Signaling by Rho GTPases	18/63	40/546	2.03882e-08	1.34322e-07	1.03519e-07	ZWINT/BIRC5/CENPM/CDCA8/CENPU/MAD2L1/BUB1B/CENPA/CDC20/DEPDC1B/DIAPH3/BUB1/AURKB/CENPF/CDC25C/SPC24/SGO1/H3C12	18	M3
R-HSA-9716542	R-HSA-9716542	Signaling by Rho GTPases, Miro GTPases and RHOBTB3	18/63	40/546	2.03882e-08	1.34322e-07	1.03519e-07	ZWINT/BIRC5/CENPM/CDCA8/CENPU/MAD2L1/BUB1B/CENPA/CDC20/DEPDC1B/DIAPH3/BUB1/AURKB/CENPF/CDC25C/SPC24/SGO1/H3C12	18	M3
R-HSA-453274	R-HSA-453274	Mitotic G2-G2/M phases	9/63	13/546	1.04066e-06	6.13444e-06	4.72767e-06	CCNB1/MYBL2/HMMR/TPX2/CDK1/NEK2/CENPF/CDC25C/GTSE1	9	M3
R-HSA-69275	R-HSA-69275	G2/M Transition	9/63	13/546	1.04066e-06	6.13444e-06	4.72767e-06	CCNB1/MYBL2/HMMR/TPX2/CDK1/NEK2/CENPF/CDC25C/GTSE1	9	M3
R-HSA-3700989	R-HSA-3700989	Transcriptional Regulation by TP53	7/63	12/546	9.85258e-05	0.000551744	0.000425216	CCNB1/BIRC5/TPX2/CDK1/AURKB/EXO1/CDC25C	7	M3
R-HSA-69481	R-HSA-69481	G2/M Checkpoints	6/63	11/546	0.000546071	0.00291238	0.0022445	CCNB1/CDK1/EXO1/CDC25C/GTSE1/MCM10	6	M3
R-HSA-212436	R-HSA-212436	Generic Transcription Pathway	13/63	44/546	0.000573387	0.00291906	0.00224965	CCNB1/BIRC5/RRM2/MYBL2/UBE2C/TPX2/CDK1/AURKB/EXO1/CDC25C/GPRIN1/H3C12/ITGBL1	13	M3
R-HSA-73857	R-HSA-73857	RNA Polymerase II Transcription	13/63	46/546	0.00093023	0.00452982	0.00349102	CCNB1/BIRC5/RRM2/MYBL2/UBE2C/TPX2/CDK1/AURKB/EXO1/CDC25C/GPRIN1/H3C12/ITGBL1	13	M3
R-HSA-74160	R-HSA-74160	Gene expression (Transcription)	13/63	48/546	0.001459	0.00680867	0.00524729	CCNB1/BIRC5/RRM2/MYBL2/UBE2C/TPX2/CDK1/AURKB/EXO1/CDC25C/GPRIN1/H3C12/ITGBL1	13	M3

## Sheet: prim_vs_norm_down_reactome
WGCNA Reactome enriched pathways in all modules (Padj < 0.05, LFC < 1, prim/norm)
	ID	Description	GeneRatio	BgRatio	pvalue	p.adjust	qvalue	geneID	Count	module
R-HSA-9675108	R-HSA-9675108	Nervous system development	86/1127	88/1313	0.000121217	0.023543	0.0221061	DPYSL3/FGFR1/MYL9/PDLIM7/COL6A2/NCAM1/TUBB6/PAK3/COL6A1/SCN4B/TRPC1/PMP22/ANK2/COL6A3/NRP2/COL4A2/GFRA1/ITGA5/SCN7A/TRPC4/NFASC/RGMA/EPHB1/COL4A4/ITGB3/COL5A1/PRKCA/SLIT3/EFNB1/LAMA2/DOK4/DSCAML1/MMP2/CNTNAP1/DNM3/ISL1/SCN5A/CACNA1H/FYN/SEMA6D/TRPC3/DLG4/SHC3/NRTN/COL4A3/L1CAM/SEMA3A/MPZ/COL5A3/DNM1/TRPC6/FES/SOX10/PLXNA2/SCN4A/ARTN/CNTN2/DCC/SCN3B/GFRA2/ROBO3/EPHA2/COL4A5/PAK5/GFRA3/EPHB6/UNC5B/…	86	M1
R-HSA-422475	R-HSA-422475	Axon guidance	80/1127	82/1313	0.000281271	0.023543	0.0221061	DPYSL3/FGFR1/MYL9/PDLIM7/COL6A2/NCAM1/TUBB6/PAK3/COL6A1/SCN4B/TRPC1/ANK2/COL6A3/NRP2/COL4A2/GFRA1/ITGA5/SCN7A/TRPC4/NFASC/RGMA/EPHB1/COL4A4/ITGB3/COL5A1/PRKCA/SLIT3/EFNB1/DOK4/DSCAML1/MMP2/CNTNAP1/DNM3/ISL1/SCN5A/CACNA1H/FYN/SEMA6D/TRPC3/DLG4/SHC3/NRTN/COL4A3/L1CAM/SEMA3A/COL5A3/DNM1/TRPC6/FES/PLXNA2/SCN4A/ARTN/CNTN2/DCC/SCN3B/GFRA2/ROBO3/EPHA2/COL4A5/PAK5/GFRA3/EPHB6/UNC5B/ARHGEF28/CACNB1/ITGA2B…	80	M1
R-HSA-162582	R-HSA-162582	Signal Transduction	321/1127	352/1313	0.000331592	0.023543	0.0221061	ADCY5/CLIP3/CAVIN1/VCL/SYDE1/FERMT2/RAB9B/FGFR1/CHRDL1/CAV1/FLNA/ADRA1A/BOC/ACTN1/GPR161/MYL9/ARHGAP10/LAMA4/PRKG1/CAV2/GLI2/MRAS/MCAM/FLRT2/STARD8/MAMLD1/ARHGEF25/COL6A2/NCAM1/RND2/TCF7L1/DYNC1I1/DZIP1/GNAZ/TUBB6/FGF2/GRK5/PAK3/RGS22/ARHGEF17/COL6A1/NEURL1B/GNAO1/COL6A3/ADRA1D/NRP2/PDE2A/HRH2/LTBP4/RHOJ/PPP1R14A/ARHGAP20/PGR/COL4A2/FGF10/GFRA1/ITGA5/PRKCB/RSPO1/LPAR1/RASGRF2/PEAK1/ROR2/RGS9/FGF7…	321	M1

## Sheet: hspc_vs_prim_up_reactome
WGCNA Reactome enriched pathways in all modules (Padj < 0.05, LFC > 1, hspc/prim)
	ID	Description	GeneRatio	BgRatio	pvalue	p.adjust	qvalue	geneID	Count	module
R-HSA-1640170	R-HSA-1640170	Cell Cycle	52/95	78/697	9.88455e-33	1.6606e-30	1.07169e-30	ORC1/CENPA/TPX2/CCNE1/KIF2C/AURKA/AURKB/ESPL1/NEK2/CDC20/BUB1/MCM10/PLK1/CDC25C/NCAPG/KIF23/KNL1/BIRC5/UBE2C/KIF20A/RRM2/KIF18A/NUF2/GTSE1/BUB1B/MYBL2/NCAPH/EXO1/CDK1/CENPI/BRIP1/TOP2A/CENPF/HMMR/HJURP/ESCO2/CENPE/SGO1/CDC45/ORC6/PTTG1/PLK4/CLSPN/BRCA2/CCNA2/CDC7/TUBB3/H3C12/CCNE2/KNTC1/H2AC14/H2BC17	52	M2
R-HSA-69278	R-HSA-69278	Cell Cycle, Mitotic	47/95	67/697	1.19923e-30	1.00736e-28	6.50111e-29	ORC1/CENPA/TPX2/CCNE1/KIF2C/AURKA/AURKB/ESPL1/NEK2/CDC20/BUB1/MCM10/PLK1/CDC25C/NCAPG/KIF23/KNL1/BIRC5/UBE2C/KIF20A/RRM2/KIF18A/NUF2/GTSE1/BUB1B/MYBL2/NCAPH/CDK1/CENPI/TOP2A/CENPF/HMMR/ESCO2/CENPE/SGO1/CDC45/ORC6/PTTG1/PLK4/CCNA2/CDC7/TUBB3/H3C12/CCNE2/KNTC1/H2AC14/H2BC17	47	M2
R-HSA-69620	R-HSA-69620	Cell Cycle Checkpoints	32/95	41/697	1.6327e-22	9.14309e-21	5.90062e-21	ORC1/CENPA/CCNE1/KIF2C/AURKB/CDC20/BUB1/MCM10/PLK1/CDC25C/KNL1/BIRC5/UBE2C/KIF18A/NUF2/GTSE1/BUB1B/EXO1/CDK1/CENPI/BRIP1/CENPF/CENPE/SGO1/CDC45/ORC6/CLSPN/CCNA2/CDC7/CCNE2/KNTC1/H2BC17	32	M2
R-HSA-68886	R-HSA-68886	M Phase	30/95	47/697	5.94314e-17	2.49612e-15	1.6109e-15	CENPA/KIF2C/AURKB/ESPL1/NEK2/CDC20/BUB1/PLK1/NCAPG/KIF23/KNL1/BIRC5/UBE2C/KIF20A/KIF18A/NUF2/BUB1B/NCAPH/CDK1/CENPI/CENPF/CENPE/SGO1/PTTG1/PLK4/TUBB3/H3C12/KNTC1/H2AC14/H2BC17	30	M2
R-HSA-68877	R-HSA-68877	Mitotic Prometaphase	22/95	26/697	8.76363e-17	2.89244e-15	1.86668e-15	CENPA/KIF2C/AURKB/NEK2/CDC20/BUB1/PLK1/NCAPG/KNL1/BIRC5/KIF18A/NUF2/BUB1B/NCAPH/CDK1/CENPI/CENPF/CENPE/SGO1/PLK4/TUBB3/KNTC1	22	M2
R-HSA-2555396	R-HSA-2555396	Mitotic Metaphase and Anaphase	21/95	24/697	1.20518e-16	2.89244e-15	1.86668e-15	CENPA/KIF2C/AURKB/ESPL1/CDC20/BUB1/PLK1/KNL1/BIRC5/UBE2C/KIF18A/NUF2/BUB1B/CDK1/CENPI/CENPF/CENPE/SGO1/PTTG1/TUBB3/KNTC1	21	M2
R-HSA-68882	R-HSA-68882	Mitotic Anaphase	21/95	24/697	1.20518e-16	2.89244e-15	1.86668e-15	CENPA/KIF2C/AURKB/ESPL1/CDC20/BUB1/PLK1/KNL1/BIRC5/UBE2C/KIF18A/NUF2/BUB1B/CDK1/CENPI/CENPF/CENPE/SGO1/PTTG1/TUBB3/KNTC1	21	M2
R-HSA-2467813	R-HSA-2467813	Separation of Sister Chromatids	20/95	23/697	9.48666e-16	1.9922e-14	1.28569e-14	CENPA/KIF2C/AURKB/ESPL1/CDC20/BUB1/PLK1/KNL1/BIRC5/UBE2C/KIF18A/NUF2/BUB1B/CENPI/CENPF/CENPE/SGO1/PTTG1/TUBB3/KNTC1	20	M2
R-HSA-69618	R-HSA-69618	Mitotic Spindle Checkpoint	17/95	18/697	8.24183e-15	1.53848e-13	9.92875e-14	CENPA/KIF2C/AURKB/CDC20/BUB1/PLK1/KNL1/BIRC5/UBE2C/KIF18A/NUF2/BUB1B/CENPI/CENPF/CENPE/SGO1/KNTC1	17	M2
R-HSA-2500257	R-HSA-2500257	Resolution of Sister Chromatid Cohesion	18/95	21/697	5.56855e-14	8.50469e-13	5.48862e-13	CENPA/KIF2C/AURKB/CDC20/BUB1/PLK1/KNL1/BIRC5/KIF18A/NUF2/BUB1B/CDK1/CENPI/CENPF/CENPE/SGO1/TUBB3/KNTC1	18	M2
R-HSA-5663220	R-HSA-5663220	RHO GTPases Activate Formins	18/95	21/697	5.56855e-14	8.50469e-13	5.48862e-13	CENPA/KIF2C/AURKB/CDC20/BUB1/PLK1/KNL1/BIRC5/KIF18A/NUF2/BUB1B/DIAPH3/CENPI/CENPF/CENPE/SGO1/TUBB3/KNTC1	18	M2
R-HSA-141424	R-HSA-141424	Amplification of signal from the kinetochores	16/95	17/697	6.70358e-14	8.66308e-13	5.59084e-13	CENPA/KIF2C/AURKB/CDC20/BUB1/PLK1/KNL1/BIRC5/KIF18A/NUF2/BUB1B/CENPI/CENPF/CENPE/SGO1/KNTC1	16	M2
R-HSA-141444	R-HSA-141444	Amplification of signal from unattached kinetochores via a MAD2 inhibitory signal	16/95	17/697	6.70358e-14	8.66308e-13	5.59084e-13	CENPA/KIF2C/AURKB/CDC20/BUB1/PLK1/KNL1/BIRC5/KIF18A/NUF2/BUB1B/CENPI/CENPF/CENPE/SGO1/KNTC1	16	M2
R-HSA-9716542	R-HSA-9716542	Signaling by Rho GTPases, Miro GTPases and RHOBTB3	29/95	53/697	8.11538e-14	9.73846e-13	6.28484e-13	CENPA/CCNE1/KIF2C/AURKB/CDC20/BUB1/PLK1/CDC25C/KNL1/BIRC5/KIF18A/NUF2/BUB1B/ANLN/KIF14/DIAPH3/IQGAP3/CENPI/ARHGEF39/CENPF/CENPE/SGO1/CIT/DEPDC1B/TUBB3/H3C12/KNTC1/H2AC14/H2BC17	29	M2
R-HSA-9648025	R-HSA-9648025	EML4 and NUDC in mitotic spindle formation	17/95	20/697	4.1486e-13	4.51077e-12	2.91109e-12	CENPA/KIF2C/AURKB/CDC20/BUB1/PLK1/KNL1/BIRC5/KIF18A/NUF2/BUB1B/CENPI/CENPF/CENPE/SGO1/TUBB3/KNTC1	17	M2
R-HSA-194315	R-HSA-194315	Signaling by Rho GTPases	28/95	52/697	4.29597e-13	4.51077e-12	2.91109e-12	CENPA/KIF2C/AURKB/CDC20/BUB1/PLK1/CDC25C/KNL1/BIRC5/KIF18A/NUF2/BUB1B/ANLN/KIF14/DIAPH3/IQGAP3/CENPI/ARHGEF39/CENPF/CENPE/SGO1/CIT/DEPDC1B/TUBB3/H3C12/KNTC1/H2AC14/H2BC17	28	M2
R-HSA-195258	R-HSA-195258	RHO GTPase Effectors	25/95	45/697	4.13706e-12	4.08838e-11	2.63849e-11	CENPA/KIF2C/AURKB/CDC20/BUB1/PLK1/CDC25C/KNL1/BIRC5/KIF18A/NUF2/BUB1B/KIF14/DIAPH3/IQGAP3/CENPI/CENPF/CENPE/SGO1/CIT/TUBB3/H3C12/KNTC1/H2AC14/H2BC17	25	M2
R-HSA-453274	R-HSA-453274	Mitotic G2-G2/M phases	13/95	17/697	3.93795e-09	3.48197e-08	2.24714e-08	TPX2/AURKA/NEK2/PLK1/CDC25C/GTSE1/MYBL2/CDK1/CENPF/HMMR/PLK4/CCNA2/TUBB3	13	M2
R-HSA-69275	R-HSA-69275	G2/M Transition	13/95	17/697	3.93795e-09	3.48197e-08	2.24714e-08	TPX2/AURKA/NEK2/PLK1/CDC25C/GTSE1/MYBL2/CDK1/CENPF/HMMR/PLK4/CCNA2/TUBB3	13	M2
R-HSA-453279	R-HSA-453279	Mitotic G1 phase and G1/S transition	12/95	15/697	6.98122e-09	5.86422e-08	3.78455e-08	ORC1/CCNE1/MCM10/RRM2/MYBL2/CDK1/TOP2A/CDC45/ORC6/CCNA2/CDC7/CCNE2	12	M2
R-HSA-3700989	R-HSA-3700989	Transcriptional Regulation by TP53	13/95	18/697	1.25941e-08	1.00753e-07	6.50221e-08	TPX2/CCNE1/AURKA/AURKB/CDC25C/BIRC5/EXO1/CDK1/BRIP1/E2F8/E2F7/CCNA2/CCNE2	13	M2
R-HSA-174143	R-HSA-174143	APC/C-mediated degradation of cell cycle proteins	10/95	11/697	1.41159e-08	1.03107e-07	6.65416e-08	AURKA/AURKB/NEK2/CDC20/PLK1/UBE2C/BUB1B/CDK1/PTTG1/CCNA2	10	M2
R-HSA-453276	R-HSA-453276	Regulation of mitotic cell cycle	10/95	11/697	1.41159e-08	1.03107e-07	6.65416e-08	AURKA/AURKB/NEK2/CDC20/PLK1/UBE2C/BUB1B/CDK1/PTTG1/CCNA2	10	M2
R-HSA-73894	R-HSA-73894	DNA Repair	15/95	26/697	8.04673e-08	5.63271e-07	3.63515e-07	DTL/POLQ/EXO1/NEIL3/BRIP1/FANCA/UBE2T/CLSPN/EME1/FANCB/BRCA2/CCNA2/XRCC2/H2AC14/H2BC17	15	M2
R-HSA-69206	R-HSA-69206	G1/S Transition	10/95	13/697	2.89066e-07	1.94252e-06	1.25363e-06	ORC1/CCNE1/MCM10/RRM2/CDK1/CDC45/ORC6/CCNA2/CDC7/CCNE2	10	M2
R-HSA-69481	R-HSA-69481	G2/M Checkpoints	12/95	19/697	4.80441e-07	3.10439e-06	2.00346e-06	ORC1/MCM10/CDC25C/GTSE1/EXO1/CDK1/BRIP1/CDC45/ORC6/CLSPN/CDC7/H2BC17	12	M2
R-HSA-69242	R-HSA-69242	S Phase	8/95	10/697	3.24897e-06	2.02158e-05	1.30466e-05	ORC1/CCNE1/UBE2C/ESCO2/CDC45/ORC6/CCNA2/CCNE2	8	M2
R-HSA-74160	R-HSA-74160	Gene expression (Transcription)	24/95	73/697	5.62089e-06	3.37254e-05	2.17651e-05	TPX2/CCNE1/AURKA/AURKB/CDC25C/BIRC5/UBE2C/RRM2/MYBL2/EXO1/CDK1/UHRF1/BRIP1/E2F8/E2F7/CCNA2/EZH2/CDC7/CBX2/H3C12/CCNE2/SPP1/H2AC14/H2BC17	24	M2
R-HSA-212436	R-HSA-212436	Generic Transcription Pathway	23/95	69/697	7.1127e-06	4.12046e-05	2.65919e-05	TPX2/CCNE1/AURKA/AURKB/CDC25C/BIRC5/UBE2C/RRM2/MYBL2/EXO1/CDK1/BRIP1/E2F8/E2F7/CCNA2/EZH2/CDC7/CBX2/H3C12/CCNE2/SPP1/H2AC14/H2BC17	23	M2
R-HSA-73857	R-HSA-73857	RNA Polymerase II Transcription	23/95	70/697	9.44832e-06	5.29106e-05	3.41466e-05	TPX2/CCNE1/AURKA/AURKB/CDC25C/BIRC5/UBE2C/RRM2/MYBL2/EXO1/CDK1/BRIP1/E2F8/E2F7/CCNA2/EZH2/CDC7/CBX2/H3C12/CCNE2/SPP1/H2AC14/H2BC17	23	M2
R-HSA-69306	R-HSA-69306	DNA Replication	12/95	27/697	6.38241e-05	0.000321363	0.000207396	ORC1/CCNE1/MCM10/UBE2C/CDC45/ORC6/CCNA2/CDC7/H3C12/CCNE2/H2AC14/H2BC17	12	M2
R-HSA-6811434	R-HSA-6811434	COPI-dependent Golgi-to-ER retrograde traffic	8/95	13/697	6.50378e-05	0.000321363	0.000207396	KIF2C/KIF23/KIF4A/KIF20A/KIF18B/KIF18A/CENPE/TUBB3	8	M2
R-HSA-8856688	R-HSA-8856688	Golgi-to-ER retrograde transport	8/95	13/697	6.50378e-05	0.000321363	0.000207396	KIF2C/KIF23/KIF4A/KIF20A/KIF18B/KIF18A/CENPE/TUBB3	8	M2
R-HSA-983189	R-HSA-983189	Kinesins	8/95	13/697	6.50378e-05	0.000321363	0.000207396	KIF2C/KIF23/KIF4A/KIF20A/KIF18B/KIF18A/CENPE/TUBB3	8	M2
R-HSA-5693532	R-HSA-5693532	DNA Double-Strand Break Repair	9/95	17/697	0.000108247	0.000505155	0.000326008	POLQ/EXO1/BRIP1/CLSPN/EME1/BRCA2/CCNA2/XRCC2/H2BC17	9	M2
R-HSA-5693538	R-HSA-5693538	Homology Directed Repair	9/95	17/697	0.000108247	0.000505155	0.000326008	POLQ/EXO1/BRIP1/CLSPN/EME1/BRCA2/CCNA2/XRCC2/H2BC17	9	M2
R-HSA-6811442	R-HSA-6811442	Intra-Golgi and retrograde Golgi-to-ER traffic	8/95	14/697	0.000134754	0.000611855	0.000394869	KIF2C/KIF23/KIF4A/KIF20A/KIF18B/KIF18A/CENPE/TUBB3	8	M2
R-HSA-9012999	R-HSA-9012999	RHO GTPase cycle	7/95	11/697	0.000147741	0.000653172	0.000421533	ANLN/KIF14/DIAPH3/IQGAP3/ARHGEF39/CIT/DEPDC1B	7	M2
R-HSA-162582	R-HSA-162582	Signal Transduction	36/95	157/697	0.000185541	0.000799253	0.000515809	CENPA/CCNE1/KIF2C/AURKB/CDC20/BUB1/PLK1/CDC25C/DLGAP5/KNL1/BIRC5/KIF18A/NUF2/BUB1B/ANLN/KIF14/CDK1/DIAPH3/IQGAP3/CENPI/ARHGEF39/CENPF/CENPE/SGO1/CIT/NMU/DEPDC1B/EZH2/COL11A1/TUBB3/CBX2/H3C12/KNTC1/SPP1/H2AC14/H2BC17	36	M2
R-HSA-2132295	R-HSA-2132295	MHC class II antigen presentation	7/95	12/697	0.000315138	0.0012913	0.000833356	KIF2C/KIF23/KIF4A/KIF20A/KIF18A/CENPE/TUBB3	7	M2
R-HSA-5633007	R-HSA-5633007	Regulation of TP53 Activity	7/95	12/697	0.000315138	0.0012913	0.000833356	TPX2/AURKA/AURKB/EXO1/CDK1/BRIP1/CCNA2	7	M2
R-HSA-5693567	R-HSA-5693567	HDR through Homologous Recombination (HRR) or Single Strand Annealing (SSA)	8/95	16/697	0.000455457	0.00182183	0.00117574	EXO1/BRIP1/CLSPN/EME1/BRCA2/CCNA2/XRCC2/H2BC17	8	M2
R-HSA-5688426	R-HSA-5688426	Deubiquitination	9/95	20/697	0.000523001	0.00204335	0.00131871	CDC20/CDK1/CLSPN/CCNA2/H2AC16/H2AC14/H2AC12/H2BC17/H2AC13	9	M2
R-HSA-5689880	R-HSA-5689880	Ub-specific processing proteases	8/95	18/697	0.00122163	0.00466441	0.00301024	CDC20/CLSPN/CCNA2/H2AC16/H2AC14/H2AC12/H2BC17/H2AC13	8	M2
R-HSA-1852241	R-HSA-1852241	Organelle biogenesis and maintenance	6/95	11/697	0.00143801	0.00525187	0.00338937	NEK2/PLK1/CDK1/KIF24/PLK4/TUBB3	6	M2
R-HSA-5617833	R-HSA-5617833	Cilium Assembly	6/95	11/697	0.00143801	0.00525187	0.00338937	NEK2/PLK1/CDK1/KIF24/PLK4/TUBB3	6	M2
R-HSA-2559583	R-HSA-2559583	Cellular Senescence	10/95	27/697	0.00160075	0.00572184	0.00369266	CCNE1/UBE2C/CCNA2/EZH2/CBX2/H3C12/CCNE2/H1-5/H2AC14/H2BC17	10	M2
R-HSA-69002	R-HSA-69002	DNA Replication Pre-Initiation	9/95	23/697	0.0017801	0.00610319	0.00393878	ORC1/MCM10/UBE2C/CDC45/ORC6/CDC7/H3C12/H2AC14/H2BC17	9	M2
R-HSA-983231	R-HSA-983231	Factors involved in megakaryocyte development and platelet production	9/95	23/697	0.0017801	0.00610319	0.00393878	KIF2C/KIF23/KIF4A/KIF20A/KIF18B/KIF18A/CENPE/TUBB3/H3C12	9	M2
R-HSA-73886	R-HSA-73886	Chromosome Maintenance	7/95	18/697	0.00625841	0.0210282	0.0135709	CENPA/KNL1/CENPI/HJURP/CCNA2/H2AC14/H2BC17	7	M2
R-HSA-606279	R-HSA-606279	Deposition of new CENPA-containing nucleosomes at the centromere	6/95	14/697	0.00660319	0.0213334	0.0137678	CENPA/KNL1/CENPI/HJURP/H2AC14/H2BC17	6	M2
R-HSA-774815	R-HSA-774815	Nucleosome assembly	6/95	14/697	0.00660319	0.0213334	0.0137678	CENPA/KNL1/CENPI/HJURP/H2AC14/H2BC17	6	M2
R-HSA-199991	R-HSA-199991	Membrane Trafficking	8/95	23/697	0.00757903	0.0240241	0.0155043	KIF2C/KIF23/KIF4A/KIF20A/KIF18B/KIF18A/CENPE/TUBB3	8	M2
R-HSA-1280218	R-HSA-1280218	Adaptive Immune System	10/95	34/697	0.0107935	0.0335798	0.0216712	KIF2C/CDC20/KIF23/KIF4A/UBE2C/KIF20A/KIF18A/CENPE/TUBB3/ULBP1	10	M2
R-HSA-2990846	R-HSA-2990846	SUMOylation	5/95	12/697	0.0153082	0.0451189	0.0291181	AURKA/AURKB/BIRC5/TOP2A/CBX2	5	M2
R-HSA-3108232	R-HSA-3108232	SUMO E3 ligases SUMOylate target proteins	5/95	12/697	0.0153082	0.0451189	0.0291181	AURKA/AURKB/BIRC5/TOP2A/CBX2	5	M2
R-HSA-69473	R-HSA-69473	G2/M DNA damage checkpoint	5/95	12/697	0.0153082	0.0451189	0.0291181	CDC25C/EXO1/CDK1/BRIP1/H2BC17	5	M2
R-HSA-9609690	R-HSA-9609690	HCMV Early Events	8/95	26/697	0.0169615	0.0491299	0.0317067	EZH2/TUBB3/H3C12/H2AC16/H2AC14/H2AC12/H2BC17/H2AC13	8	M2
R-HSA-168256	R-HSA-168256	Immune System	30/81	123/697	6.6927e-06	0.000803124	0.000704494	LBP/MEFV/CFHR3/C4BPB/CEACAM3/C5AR2/ADGRG3/IL1R2/SPSB4/TREML2/VNN1/TNFSF11/FPR2/TNFAIP6/HK3/MCEMP1/TREM1/CSF3R/TREML1/IL1RN/S100A8/IL1RL1/RNASE2/HMOX1/SERPINA1/HECW2/CD36/FN1/S100A9/COL1A1	30	M3
R-HSA-168249	R-HSA-168249	Innate Immune System	19/81	72/697	0.000184161	0.0110497	0.00969268	LBP/MEFV/CFHR3/C4BPB/CEACAM3/C5AR2/ADGRG3/VNN1/FPR2/TNFAIP6/HK3/MCEMP1/TREM1/S100A8/RNASE2/HMOX1/SERPINA1/CD36/S100A9	19	M3
R-HSA-6798695	R-HSA-6798695	Neutrophil degranulation	12/81	37/697	0.000448603	0.0179441	0.0157404	CEACAM3/ADGRG3/VNN1/FPR2/TNFAIP6/HK3/MCEMP1/S100A8/RNASE2/SERPINA1/CD36/S100A9	12	M3
R-HSA-913709	R-HSA-913709	O-linked glycosylation of mucins	6/58	12/697	0.000160887	0.0119057	0.0113468	MUC16/GCNT3/MUC17/CHST4/MUC5B/MUC12	6	M5
R-HSA-1852241	R-HSA-1852241	Organelle biogenesis and maintenance	1/1	11/697	0.0157819	0.0487805	0.0192555	CEP152	1	M7
R-HSA-5617833	R-HSA-5617833	Cilium Assembly	1/1	11/697	0.0157819	0.0487805	0.0192555	CEP152	1	M7
R-HSA-453274	R-HSA-453274	Mitotic G2-G2/M phases	1/1	17/697	0.0243902	0.0487805	0.0192555	CEP152	1	M7
R-HSA-69275	R-HSA-69275	G2/M Transition	1/1	17/697	0.0243902	0.0487805	0.0192555	CEP152	1	M7

## Sheet: hspc_vs_prim_down_reactome
WGCNA Reactome enriched pathways in all modules (Padj < 0.05, LFC < 1, hspc/prim)
	ID	Description	GeneRatio	BgRatio	pvalue	p.adjust	qvalue	geneID	Count	module
R-HSA-168256	R-HSA-168256	Immune System	4/5	11/75	0.00125045	0.0025009	0.00131626	CARD9/IFI30/IL2RG/CR2	4	M8

## Sheet: mcrpc_vs_hspc_up_reactome
WGCNA Reactome enriched pathways in all modules (Padj < 0.05, LFC > 1, mcrpc/hspc)
	ID	Description	GeneRatio	BgRatio	pvalue	p.adjust	qvalue	geneID	Count	module
R-HSA-1640170	R-HSA-1640170	Cell Cycle	28/45	42/557	2.9627e-25	2.37016e-23	1.43457e-23	ESPL1/CENPF/TPX2/NUF2/PIF1/CENPK/TOP2A/CDC7/NCAPG/CLSPN/ERCC6L/SGO1/UBE2C/KNL1/PTTG1/BUB1/EXO1/MCM10/GTSE1/CENPA/MYBL2/TERT/ESCO2/CDKN2A/RRM2/H2AC14/MND1/H2BC14	28	M1
R-HSA-69278	R-HSA-69278	Cell Cycle, Mitotic	23/45	35/557	6.05011e-20	2.42004e-18	1.46476e-18	ESPL1/CENPF/TPX2/NUF2/CENPK/TOP2A/CDC7/NCAPG/ERCC6L/SGO1/UBE2C/KNL1/PTTG1/BUB1/MCM10/GTSE1/CENPA/MYBL2/ESCO2/CDKN2A/RRM2/H2AC14/H2BC14	23	M1
R-HSA-69620	R-HSA-69620	Cell Cycle Checkpoints	16/45	21/557	3.0747e-15	8.19921e-14	4.96268e-14	CENPF/NUF2/CENPK/CDC7/CLSPN/ERCC6L/SGO1/UBE2C/KNL1/BUB1/EXO1/MCM10/GTSE1/CENPA/CDKN2A/H2BC14	16	M1
R-HSA-68886	R-HSA-68886	M Phase	14/45	24/557	7.00578e-11	1.40116e-09	8.48069e-10	ESPL1/CENPF/NUF2/CENPK/NCAPG/ERCC6L/SGO1/UBE2C/KNL1/PTTG1/BUB1/CENPA/H2AC14/H2BC14	14	M1
R-HSA-2467813	R-HSA-2467813	Separation of Sister Chromatids	11/45	15/557	3.01457e-10	3.44523e-09	2.08527e-09	ESPL1/CENPF/NUF2/CENPK/ERCC6L/SGO1/UBE2C/KNL1/PTTG1/BUB1/CENPA	11	M1
R-HSA-2555396	R-HSA-2555396	Mitotic Metaphase and Anaphase	11/45	15/557	3.01457e-10	3.44523e-09	2.08527e-09	ESPL1/CENPF/NUF2/CENPK/ERCC6L/SGO1/UBE2C/KNL1/PTTG1/BUB1/CENPA	11	M1
R-HSA-68882	R-HSA-68882	Mitotic Anaphase	11/45	15/557	3.01457e-10	3.44523e-09	2.08527e-09	ESPL1/CENPF/NUF2/CENPK/ERCC6L/SGO1/UBE2C/KNL1/PTTG1/BUB1/CENPA	11	M1
R-HSA-69618	R-HSA-69618	Mitotic Spindle Checkpoint	9/45	10/557	6.25641e-10	6.25641e-09	3.78678e-09	CENPF/NUF2/CENPK/ERCC6L/SGO1/UBE2C/KNL1/BUB1/CENPA	9	M1
R-HSA-195258	R-HSA-195258	RHO GTPase Effectors	14/45	29/557	2.09642e-09	1.86348e-08	1.1279e-08	PRC1/IQGAP3/CIT/KIF14/CENPF/NUF2/CENPK/ERCC6L/SGO1/KNL1/BUB1/CENPA/H2AC14/H2BC14	14	M1
R-HSA-194315	R-HSA-194315	Signaling by Rho GTPases	15/45	37/557	1.00653e-08	7.32025e-08	4.43068e-08	PRC1/IQGAP3/CIT/KIF14/CENPF/NUF2/CENPK/ERCC6L/SGO1/ANLN/KNL1/BUB1/CENPA/H2AC14/H2BC14	15	M1
R-HSA-9716542	R-HSA-9716542	Signaling by Rho GTPases, Miro GTPases and RHOBTB3	15/45	37/557	1.00653e-08	7.32025e-08	4.43068e-08	PRC1/IQGAP3/CIT/KIF14/CENPF/NUF2/CENPK/ERCC6L/SGO1/ANLN/KNL1/BUB1/CENPA/H2AC14/H2BC14	15	M1
R-HSA-68877	R-HSA-68877	Mitotic Prometaphase	9/45	13/557	3.72446e-08	2.48297e-07	1.50285e-07	CENPF/NUF2/CENPK/NCAPG/ERCC6L/SGO1/KNL1/BUB1/CENPA	9	M1
R-HSA-2500257	R-HSA-2500257	Resolution of Sister Chromatid Cohesion	8/45	12/557	3.81343e-07	2.1791e-06	1.31893e-06	CENPF/NUF2/CENPK/ERCC6L/SGO1/KNL1/BUB1/CENPA	8	M1
R-HSA-9648025	R-HSA-9648025	EML4 and NUDC in mitotic spindle formation	8/45	12/557	3.81343e-07	2.1791e-06	1.31893e-06	CENPF/NUF2/CENPK/ERCC6L/SGO1/KNL1/BUB1/CENPA	8	M1
R-HSA-5663220	R-HSA-5663220	RHO GTPases Activate Formins	8/45	13/557	9.31899e-07	4.97013e-06	3.00824e-06	CENPF/NUF2/CENPK/ERCC6L/SGO1/KNL1/BUB1/CENPA	8	M1
R-HSA-73886	R-HSA-73886	Chromosome Maintenance	7/45	14/557	3.1651e-05	0.00014659	8.87258e-05	PIF1/CENPK/KNL1/CENPA/TERT/H2AC14/H2BC14	7	M1
R-HSA-73894	R-HSA-73894	DNA Repair	7/45	14/557	3.1651e-05	0.00014659	8.87258e-05	EME1/POLQ/CLSPN/EXO1/NEIL3/H2AC14/H2BC14	7	M1
R-HSA-69481	R-HSA-69481	G2/M Checkpoints	6/45	10/557	3.29828e-05	0.00014659	8.87258e-05	CDC7/CLSPN/EXO1/MCM10/GTSE1/H2BC14	6	M1
R-HSA-3700989	R-HSA-3700989	Transcriptional Regulation by TP53	5/45	10/557	0.000513984	0.00216414	0.00130988	TPX2/E2F8/EXO1/E2F7/CDKN2A	5	M1
R-HSA-74160	R-HSA-74160	Gene expression (Transcription)	12/45	55/557	0.000599622	0.00239849	0.00145172	TPX2/CDC7/E2F8/UBE2C/MYBL1/EXO1/E2F7/MYBL2/CDKN2A/RRM2/H2AC14/H2BC14	12	M1
R-HSA-606279	R-HSA-606279	Deposition of new CENPA-containing nucleosomes at the centromere	5/45	11/557	0.000885506	0.00322002	0.00194896	CENPK/KNL1/CENPA/H2AC14/H2BC14	5	M1
R-HSA-774815	R-HSA-774815	Nucleosome assembly	5/45	11/557	0.000885506	0.00322002	0.00194896	CENPK/KNL1/CENPA/H2AC14/H2BC14	5	M1
R-HSA-212436	R-HSA-212436	Generic Transcription Pathway	11/45	51/557	0.00119693	0.00416325	0.00251986	TPX2/CDC7/E2F8/UBE2C/EXO1/E2F7/MYBL2/CDKN2A/RRM2/H2AC14/H2BC14	11	M1
R-HSA-69002	R-HSA-69002	DNA Replication Pre-Initiation	5/45	12/557	0.00142656	0.0043916	0.00265807	CDC7/UBE2C/MCM10/H2AC14/H2BC14	5	M1
R-HSA-69306	R-HSA-69306	DNA Replication	5/45	12/557	0.00142656	0.0043916	0.00265807	CDC7/UBE2C/MCM10/H2AC14/H2BC14	5	M1
R-HSA-73857	R-HSA-73857	RNA Polymerase II Transcription	11/45	52/557	0.00142727	0.0043916	0.00265807	TPX2/CDC7/E2F8/UBE2C/EXO1/E2F7/MYBL2/CDKN2A/RRM2/H2AC14/H2BC14	11	M1
R-HSA-157579	R-HSA-157579	Telomere Maintenance	4/45	10/557	0.00547064	0.0156304	0.0094605	PIF1/TERT/H2AC14/H2BC14	4	M1
R-HSA-2559582	R-HSA-2559582	Senescence-Associated Secretory Phenotype (SASP)	4/45	10/557	0.00547064	0.0156304	0.0094605	UBE2C/CDKN2A/H2AC14/H2BC14	4	M1
R-HSA-2559583	R-HSA-2559583	Cellular Senescence	4/45	12/557	0.0114228	0.0315111	0.0190725	UBE2C/CDKN2A/H2AC14/H2BC14	4	M1
R-HSA-9012999	R-HSA-9012999	RHO GTPase cycle	4/45	13/557	0.0155313	0.0414169	0.0250681	IQGAP3/CIT/KIF14/ANLN	4	M1
R-HSA-162582	R-HSA-162582	Signal Transduction	18/45	142/557	0.0186074	0.048019	0.0290641	PRC1/IQGAP3/CIT/KIF14/CENPF/NUF2/CENPK/ERCC6L/SGO1/ANLN/KNL1/BUB1/DLGAP5/CENPA/TERT/H2AC14/NMU/H2BC14	18	M1
R-HSA-1280218	R-HSA-1280218	Adaptive Immune System	9/20	33/557	3.11443e-07	1.37035e-05	1.27855e-05	RASGRP3/PLCG2/SIGLEC1/TLR6/NCF4/TREML2/BLK/SELL/CD209	9	M2
R-HSA-168256	R-HSA-168256	Immune System	13/20	100/557	2.57527e-06	5.66559e-05	5.28607e-05	RASGRP3/PLCG2/SIGLEC1/TLR6/SIRPB1/NCF4/TREML2/BLK/CR1/SELL/CD209/FCER2/AIM2	13	M2
R-HSA-168249	R-HSA-168249	Innate Immune System	8/20	69/557	0.00138286	0.0202819	0.0189233	PLCG2/TLR6/SIRPB1/NCF4/CR1/SELL/CD209/AIM2	8	M2
