# Supplementary material for: Unravelling TPX2-centered co-expression networks as key drivers of aggressive prostate cancer
Source: Sci Rep. 2025 Dec 16;15:43908. doi: 10.1038/s41598-025-27704-4 (PMC12708838; doi:10.1038/s41598-025-27704-4)
Supplement: Supplementary file 4 — Supplementary Material 4 [file 41598_2025_27704_MOESM4_ESM.xlsx]

## Sheet: Up-regulated
Differentially Up-regulated genes (Padj < 0.05, (LFC) ≥ 1) from likelihood ratio test (LRT) to assess the overall effect of sample types on prostate cancer progression (only unique ENTREZID and SYMBOL)
	baseMean	log2FoldChange	lfcSE	stat	pvalue	padj	ENTREZID	SYMBOL	GENENAME	GENETYPE
ENSG00000187608	1755.49	2.08239	0.131592	223.047	4.40506e-48	8.09278e-48	9636	ISG15	ISG15 ubiquitin like modifier	protein-coding
ENSG00000237330	44.1016	1.16749	0.129079	93.9214	3.14855e-20	3.98872e-20	401934	RNF223	ring finger protein 223	protein-coding
ENSG00000223823	11.3577	1.40745	0.196713	207.803	8.68762e-45	1.52502e-44	254099	LINC01342	long intergenic non-protein coding RNA 1342	ncRNA
ENSG00000228594	254.642	2.6988	0.113486	437.625	1.56484e-94	5.7127e-94	643988	FNDC10	fibronectin type III domain containing 10	protein-coding
ENSG00000231050	37.5892	2.99108	0.19097	476.774	5.14999e-103	2.13319e-102	105378949	GNB1-DT	GNB1 divergent transcript	ncRNA
ENSG00000178821	115.547	2.00896	0.109035	301.213	5.43656e-65	1.27679e-64	339456	TMEM52	transmembrane protein 52	protein-coding
ENSG00000142609	38.003	2.17779	0.174497	588.32	3.4307e-127	2.04343e-126	85452	CFAP74	cilia and flagella associated protein 74	protein-coding
ENSG00000187730	67.4496	3.47802	0.128283	956.285	5.47179e-207	1.00455e-205	2563	GABRD	gamma-aminobutyric acid type A receptor subunit delta	protein-coding
ENSG00000236423	34.4967	1.10913	0.125885	155.856	1.43695e-33	2.16042e-33	100133612	LINC01134	long intergenic non-protein coding RNA 1134	ncRNA
ENSG00000173662	13.0577	1.55988	0.13796	198.816	7.60378e-43	1.29711e-42	80835	TAS1R1	taste 1 receptor member 1	protein-coding
ENSG00000049249	27.9335	1.46242	0.139626	126.646	2.85692e-27	3.95524e-27	3604	TNFRSF9	TNF receptor superfamily member 9	protein-coding
ENSG00000197241	14.0048	2.04953	0.187245	134.602	5.51172e-29	7.79577e-29	155184	SLC2A7	solute carrier family 2 member 7	protein-coding
ENSG00000171612	814.497	1.27644	0.060643	412.286	4.82866e-89	1.61525e-88	84275	SLC25A33	solute carrier family 25 member 33	protein-coding
ENSG00000175262	24.5524	2.58769	0.16421	574.73	3.03034e-124	1.72187e-123	148345	C1orf127	chromosome 1 open reading frame 127	protein-coding
ENSG00000009724	145.422	1.35313	0.0887232	1449.21	6.1824055353e-314	3.9917414693e-312	10747	MASP2	MBL associated serine protease 2	protein-coding
ENSG00000116649	2855.48	1.05731	0.0581067	348.701	2.85073e-75	7.73265e-75	6723	SRM	spermidine synthase	protein-coding
ENSG00000230337	8.58818	1.0422	0.125981	419.205	1.5313e-90	5.2479e-90	105376736	EXOSC10-AS1	EXOSC10 antisense RNA 1	ncRNA
ENSG00000204624	117.908	1.62832	0.113178	243.666	1.5336e-52	3.00252e-52	57540	DISP3	dispatched RND transporter family member 3	protein-coding
ENSG00000162490	32.8738	2.9022	0.134805	533.287	2.91318e-115	1.45306e-114	374946	DRAXIN	dorsal inhibitory axon guidance protein	protein-coding
ENSG00000116771	97.2473	1.26611	0.0892706	261.521	2.10779e-56	4.36363e-56	79814	AGMAT	agmatinase	protein-coding
ENSG00000233954	160.648	1.02174	0.0659555	512.174	1.09732e-110	5.09314e-110	440567	UQCRHL	ubiquinol-cytochrome c reductase hinge protein like	protein-coding
ENSG00000183888	155.121	2.02856	0.260863	306.927	3.15089e-66	7.53999e-66	149563	SRARP	steroid receptor associated and regulated protein	protein-coding
ENSG00000162482	75.0654	1.06344	0.0975208	468.761	2.80698e-101	1.13578e-100	22977	AKR7A3	aldo-keto reductase family 7 member A3	protein-coding
ENSG00000158748	10.4444	1.82119	0.148111	557.986	1.29101e-120	6.96955e-120	3362	HTR6	5-hydroxytryptamine receptor 6	protein-coding
ENSG00000117215	52.2952	1.67093	0.201646	199.917	4.39537e-43	7.52856e-43	26279	PLA2G2D	phospholipase A2 group IID	protein-coding
ENSG00000158786	41.1028	1.52287	0.17614	238.672	1.8441e-51	3.55472e-51	64600	PLA2G2F	phospholipase A2 group IIF	protein-coding
ENSG00000158816	165.588	4.62204	0.263852	491.582	3.18302e-106	1.38603e-105	127731	VWA5B1	von Willebrand factor A domain containing 5B1	protein-coding
ENSG00000162545	3639.77	1.43453	0.116171	320.194	4.23318e-69	1.05485e-68	55450	CAMK2N1	calcium/calmodulin dependent protein kinase II inhibitor 1	protein-coding
ENSG00000231105	13.6179	1.12885	0.20948	562.491	1.36264e-121	7.45794e-121	100506801	ECE1-AS1	ECE1 antisense RNA 1	ncRNA
ENSG00000162551	876.506	1.49913	0.1169	644.685	2.06864e-139	1.47748e-138	249	ALPL	alkaline phosphatase, biomineralization associated	protein-coding
ENSG00000070831	90.79	1.16476	0.0513367	2777.38	0	0	998	CDC42	cell division cycle 42	protein-coding
ENSG00000070886	31.8455	3.54867	0.184504	343.393	4.01945e-74	1.07363e-73	2046	EPHA8	EPH receptor A8	protein-coding
ENSG00000179546	20.0444	1.18651	0.167229	252.46	1.92246e-54	3.87371e-54	3352	HTR1D	5-hydroxytryptamine receptor 1D	protein-coding
ENSG00000188672	117.699	1.87942	0.100506	361.403	5.06366e-78	1.42817e-77	6006	RHCE	Rh blood group CcEe antigens	protein-coding
ENSG00000127423	54.0543	2.02514	0.073396	1602.48	0	0	79000	AUNIP	aurora kinase A and ninein interacting protein	protein-coding
ENSG00000117632	2605.55	2.16259	0.076199	1062.98	3.91559e-230	9.80486e-229	3925	STMN1	stathmin 1	protein-coding
ENSG00000130695	465.7	1.02308	0.047988	1242.68	4.03383e-269	1.63094e-267	64793	CEP85	centrosomal protein 85	protein-coding
ENSG00000142669	2436.28	1.01431	0.0708852	214.092	3.80051e-46	6.80402e-46	83442	SH3BGRL3	SH3 domain binding glutamate rich protein like 3	protein-coding
ENSG00000131910	17.5781	3.12234	0.232311	596.881	4.78213e-129	2.92049e-128	8431	NR0B2	nuclear receptor subfamily 0 group B member 2	protein-coding
ENSG00000142748	84.2183	1.06105	0.14143	685.25	3.31375e-148	2.68374e-147	8547	FCN3	ficolin 3	protein-coding
ENSG00000126709	4461.07	1.46223	0.136984	196.294	2.66644e-42	4.50904e-42	2537	IFI6	interferon alpha inducible protein 6	protein-coding
ENSG00000130768	418.973	1.39345	0.0886799	788.552	1.31506e-170	1.47096e-169	27293	SMPDL3B	sphingomyelin phosphodiesterase acid like 3B	protein-coding
ENSG00000188060	49.4825	1.17274	0.101871	425.245	7.52353e-92	2.62948e-91	115273	RAB42	RAB42, member RAS oncogene family	protein-coding
ENSG00000116329	26.5947	4.75635	0.2265	550.832	4.5884e-119	2.42283e-118	4985	OPRD1	opioid receptor delta 1	protein-coding
ENSG00000084628	649.65	2.41085	0.178495	272.413	9.27907e-59	1.99112e-58	79570	NKAIN1	sodium/potassium transporting ATPase interacting 1	protein-coding
ENSG00000222046	32.611	1.01345	0.0875792	905.094	6.95106e-196	1.11344e-194	149069	DCDC2B	doublecortin domain containing 2B	protein-coding
ENSG00000175130	10457.4	1.29727	0.0696308	841.339	4.68188e-182	6.22984e-181	65108	MARCKSL1	MARCKS like 1	protein-coding
ENSG00000162526	17.2611	1.04818	0.110805	465.602	1.35701e-100	5.43529e-100	81629	TSSK3	testis specific serine kinase 3	protein-coding
ENSG00000273274	23.5656	2.21481	0.194859	401.914	8.52256e-87	2.75304e-86	728116	ZBTB8B	zinc finger and BTB domain containing 8B	protein-coding
ENSG00000121904	125.782	1.09113	0.127606	385.579	2.94257e-83	9.01283e-83	114784	CSMD2	CUB and Sushi multiple domains 2	protein-coding
ENSG00000116544	39.639	1.48739	0.134567	593.209	2.98984e-128	1.80336e-127	58512	DLGAP3	DLG associated protein 3	protein-coding
ENSG00000092853	132.477	3.49703	0.109284	1867.74	0	0	63967	CLSPN	claspin	protein-coding
ENSG00000134690	262.263	3.04704	0.0759305	1968.06	0	0	55143	CDCA8	cell division cycle associated 8	protein-coding
ENSG00000183317	353.884	1.84043	0.090272	375.222	5.15116e-81	1.52199e-80	284656	EPHA10	EPH receptor A10	protein-coding
ENSG00000185090	349.993	2.15063	0.0774427	649.774	1.6307e-140	1.18486e-139	149175	MANEAL	mannosidase endo-alpha like	protein-coding
ENSG00000228436	17.4272	1.02856	0.152569	282.028	7.70915e-61	1.70319e-60	105378663	LOC105378663	uncharacterized LOC105378663	ncRNA
ENSG00000183682	44.7373	1.37366	0.0817891	1327.46	1.62158e-287	8.10173e-286	353500	BMP8A	bone morphogenetic protein 8a	protein-coding
ENSG00000187801	95.9124	1.90854	0.0550685	1384.4	7.14174e-300	4.02855e-298	65243	ZFP69B	ZFP69 zinc finger protein B	protein-coding
ENSG00000177181	445.276	2.15155	0.0830118	607.502	2.38234e-131	1.50802e-130	284716	RIMKLA	ribosomal modification protein rimK like family member A	protein-coding
ENSG00000274386	22.7692	1.43484	0.111616	317.462	1.65249e-68	4.08192e-68	100129924	TMEM269	transmembrane protein 269	protein-coding
ENSG00000243710	81.0852	1.06421	0.112497	118.66	1.49947e-25	2.03287e-25	149465	CFAP57	cilia and flagella associated protein 57	protein-coding
ENSG00000117400	30.2453	1.04081	0.0866086	571.281	1.69468e-123	9.52361e-123	4352	MPL	MPL proto-oncogene, thrombopoietin receptor	protein-coding
ENSG00000117399	427.74	3.49663	0.0907442	1777.95	0	0	991	CDC20	cell division cycle 20	protein-coding
ENSG00000142945	264.904	2.57279	0.0766714	1828.48	0	0	11004	KIF2C	kinesin family member 2C	protein-coding
ENSG00000227857	8.36556	1.63391	0.154746	372.501	2.00073e-80	5.85296e-80	101929626	LOC101929626	uncharacterized LOC101929626	ncRNA
ENSG00000085999	107.676	2.24741	0.0882794	1438.81	1.1182827997826e-311	7.02576235647826e-310	8438	RAD54L	RAD54 like	protein-coding
ENSG00000197587	15.5934	5.43408	0.222926	1054.71	2.43656e-228	5.95906e-227	127343	DMBX1	diencephalon/mesencephalon homeobox 1	protein-coding
ENSG00000186118	11.4061	1.26185	0.118372	370.826	4.61203e-80	1.3421e-79	374973	TEX38	testis expressed 38	protein-coding
ENSG00000154198	40.8601	1.33939	0.170011	369.478	9.03378e-80	2.61938e-79	163720	CYP4Z2P	cytochrome P450 family 4 subfamily Z member 2, pseudogene	pseudo
ENSG00000187048	53.3462	3.21577	0.254176	865.418	2.80532e-187	4.01822e-186	1579	CYP4A11	cytochrome P450 family 4 subfamily A member 11	protein-coding
ENSG00000162365	27.259	2.63548	0.232386	898.65	1.73692e-194	2.71389e-193	284541	CYP4A22	cytochrome P450 family 4 subfamily A member 22	protein-coding
ENSG00000162367	189.913	1.02488	0.111329	1000.34	1.51902e-216	3.17165e-215	6886	TAL1	TAL bHLH transcription factor 1, erythroid differentiation factor	protein-coding
ENSG00000123473	483.756	2.19654	0.0550293	1894.66	0	0	6491	STIL	STIL centriolar assembly protein	protein-coding
ENSG00000186094	35.4602	2.08104	0.110772	764.526	2.13531e-165	2.22922e-164	84871	AGBL4	AGBL carboxypeptidase 4	protein-coding
ENSG00000162374	28.8658	2.37933	0.159492	501.524	2.23096e-108	9.98391e-108	1996	ELAVL4	ELAV like RNA binding protein 4	protein-coding
ENSG00000233406	10.8651	1.28495	0.121125	381.287	2.50225e-82	7.57242e-82	440589	RPS2P8	ribosomal protein S2 pseudogene 8	pseudo
ENSG00000169213	6286.36	1.03136	0.104439	274.623	3.08463e-59	6.66268e-59	5865	RAB3B	RAB3B, member RAS oncogene family	protein-coding
ENSG00000085840	115.565	2.25118	0.0800959	1542.28	0	0	4998	ORC1	origin recognition complex subunit 1	protein-coding
ENSG00000203995	144.718	1.53135	0.120408	143.732	5.92417e-31	8.60833e-31	440590	ZYG11A	zyg-11 family member A, cell cycle regulator	protein-coding
ENSG00000157193	281.988	1.21466	0.0640305	1137.53	2.62227e-246	8.09201e-245	7804	LRP8	LDL receptor related protein 8	protein-coding
ENSG00000058804	1009.31	1.31251	0.0438177	951.774	5.20794e-206	9.48641e-205	55706	NDC1	NDC1 transmembrane nucleoporin	protein-coding
ENSG00000211452	105.678	2.72676	0.150351	332.673	8.41829e-72	2.17361e-71	1733	DIO1	iodothyronine deiodinase 1	protein-coding
ENSG00000169174	25.4807	2.0571	0.210778	441.505	2.25815e-95	8.36598e-95	255738	PCSK9	proprotein convertase subtilisin/kexin type 9	protein-coding
ENSG00000157131	40.1003	5.94432	0.407205	608.228	1.65809e-131	1.05307e-130	731	C8A	complement C8 alpha chain	protein-coding
ENSG00000021852	59.3945	6.57127	0.427048	551.498	3.29007e-119	1.74077e-118	732	C8B	complement C8 beta chain	protein-coding
ENSG00000134709	1335.64	1.05175	0.054314	345.406	1.47403e-74	3.95942e-74	51361	HOOK1	hook microtubule tethering protein 1	protein-coding
ENSG00000134716	533.383	1.50252	0.104667	294.68	1.40945e-63	3.24154e-63	1573	CYP2J2	cytochrome P450 family 2 subfamily J member 2	protein-coding
ENSG00000162598	9.79681	1.26377	0.216357	32.4419	4.22325e-07	4.56173e-07	127795	C1orf87	chromosome 1 open reading frame 87	protein-coding
ENSG00000132855	212.165	3.51934	0.162058	575.195	2.40157e-124	1.36682e-123	27329	ANGPTL3	angiopoietin like 3	protein-coding
ENSG00000116675	203.605	1.46687	0.0852735	550.166	6.3978e-119	3.3723e-118	9829	DNAJC6	DnaJ heat shock protein family (Hsp40) member C6	protein-coding
ENSG00000172410	19.4438	3.62735	0.225916	318.752	8.68865e-69	2.15613e-68	10022	INSL5	insulin like 5	protein-coding
ENSG00000081985	42.8702	1.59098	0.0965335	1055.22	1.88857e-228	4.62965e-227	3595	IL12RB2	interleukin 12 receptor subunit beta 2	protein-coding
ENSG00000024526	237.763	1.96508	0.125845	270.943	1.92976e-58	4.12196e-58	55635	DEPDC1	DEP domain containing 1	protein-coding
ENSG00000033122	262.588	2.19018	0.136591	305.593	6.12743e-66	1.45929e-65	57554	LRRC7	leucine rich repeat containing 7	protein-coding
ENSG00000178965	24.504	1.7156	0.22326	176.427	5.21119e-38	8.28296e-38	127254	ERICH3	glutamate rich 3	protein-coding
ENSG00000137968	473.584	3.38431	0.186737	272.411	9.28539e-59	1.99228e-58	204962	SLC44A5	solute carrier family 44 member 5	protein-coding
ENSG00000057468	21.6543	1.07948	0.125559	700.325	1.78474e-151	1.51808e-150	4438	MSH4	mutS homolog 4	protein-coding
ENSG00000117069	241.751	1.30607	0.133644	130.8	3.63569e-28	5.09083e-28	81849	ST6GALNAC5	ST6 N-acetylgalactosaminide alpha-2,6-sialyltransferase 5	protein-coding
ENSG00000154027	546.206	2.23788	0.134329	232.867	3.31813e-50	6.28862e-50	26289	AK5	adenylate kinase 5	protein-coding
ENSG00000235613	14.17	2.03118	0.136315	850.642	4.49549e-184	6.19392e-183	100420557	NSRP1P1	nuclear speckle splicing regulatory protein 1 pseudogene 1	pseudo
ENSG00000137976	369.014	1.95881	0.153415	237.629	3.09956e-51	5.96051e-51	58511	DNASE2B	deoxyribonuclease 2 beta	protein-coding
ENSG00000153898	197.018	1.76646	0.115956	201.953	1.59621e-43	2.74953e-43	255231	MCOLN2	mucolipin TRP cation channel 2	protein-coding
ENSG00000016490	5.44196	1.01968	0.35627	53.1365	1.71455e-11	1.958e-11	1179	CLCA1	chloride channel accessory 1	protein-coding
ENSG00000171492	770.946	1.1732	0.0465706	580.219	1.95636e-125	1.13123e-124	55144	LRRC8D	leucine rich repeat containing 8 VRAC subunit D	protein-coding
ENSG00000097046	295.015	1.52187	0.0706777	1820.25	0	0	8317	CDC7	cell division cycle 7	protein-coding
ENSG00000172031	37.5606	1.61528	0.10842	485.982	5.20681e-105	2.22434e-104	253152	EPHX4	epoxide hydrolase 4	protein-coding
ENSG00000162676	94.418	1.18954	0.103708	339.078	3.45632e-73	9.0989e-73	2672	GFI1	growth factor independent 1 transcriptional repressor	protein-coding
ENSG00000207523	23.7471	1.13705	0.0997495	946.324	7.92197e-205	1.41838e-203	26782	SNORA66	small nucleolar RNA, H/ACA box 66	snoRNA
ENSG00000122483	164.033	1.34216	0.0616594	1827.65	0	0	343099	CCDC18	coiled-coil domain containing 18	protein-coding
ENSG00000137942	3790.46	1.19684	0.0508377	551.884	2.71367e-119	1.4387e-118	54874	FNBP1L	formin binding protein 1 like	protein-coding
ENSG00000137970	353.758	1.01377	0.0947471	220.161	1.85298e-47	3.37761e-47	653702	RPL7P9	ribosomal protein L7 pseudogene 9	pseudo
ENSG00000225206	12.1295	6.45785	0.397196	419.831	1.12011e-90	3.84561e-90	400765	MIR137HG	MIR137 host gene	ncRNA
ENSG00000117600	90.4167	1.46652	0.117628	353.608	2.46895e-76	6.80436e-76	9890	PLPPR4	phospholipid phosphatase related 4	protein-coding
ENSG00000156869	223.599	1.02604	0.0678124	531.582	6.82166e-115	3.38806e-114	391059	FRRS1	ferric chelate reductase 1	protein-coding
ENSG00000156876	301.909	1.14073	0.042507	1192	3.98089e-258	1.42066e-256	163786	SASS6	SAS-6 centriolar assembly protein	protein-coding
ENSG00000181656	47.4426	1.89626	0.169962	118.136	1.94494e-25	2.63206e-25	54112	GPR88	G protein-coupled receptor 88	protein-coding
ENSG00000060718	393.877	4.00954	0.163563	1129.89	1.18989e-244	3.57716e-243	1301	COL11A1	collagen type XI alpha 1 chain	protein-coding
ENSG00000162639	306.886	1.00738	0.0667415	225.387	1.37422e-48	2.54583e-48	113802	HENMT1	HEN methyltransferase 1	protein-coding
ENSG00000179902	40.5551	1.44463	0.125387	128.64	1.06197e-27	1.47853e-27	127003	CFAP276	cilia and flagella associated protein 276	protein-coding
ENSG00000156097	17.1805	1.03709	0.129167	582.182	7.3441e-126	4.28318e-125	83873	GPR61	G protein-coupled receptor 61	protein-coding
ENSG00000198758	19.373	1.1949	0.229475	471.339	7.75391e-102	3.15754e-101	79574	EPS8L3	EPS8 like 3	protein-coding
ENSG00000197106	92.6741	3.15538	0.161435	475.904	7.94961e-103	3.27923e-102	388662	SLC6A17	solute carrier family 6 member 17	protein-coding
ENSG00000162775	586.025	1.12751	0.0382028	1543.51	0	0	64783	RBM15	RNA binding motif protein 15	protein-coding
ENSG00000224699	54.3034	1.19343	0.125694	289.031	2.35316e-62	5.31641e-62	101410535	LAMTOR5-AS1	LAMTOR5 antisense RNA 1	ncRNA
ENSG00000177272	38.7357	1.61384	0.128762	401.973	8.27606e-87	2.67424e-86	3738	KCNA3	potassium voltage-gated channel subfamily A member 3	protein-coding
ENSG00000121933	38.9557	1.4638	0.122493	844.663	8.90383e-183	1.19999e-181	57413	TMIGD3	transmembrane and immunoglobulin domain containing 3	protein-coding
ENSG00000197852	18.2523	1.84485	0.113413	1073.42	2.13015e-232	5.52522e-231	55924	INKA2	inka box actin regulator 2	protein-coding
ENSG00000232499	11.2444	1.15491	0.12691	491.503	3.31246e-106	1.44149e-105	100421402	LOC100421402	heterogeneous nuclear ribonucleoprotein A1 pseudogene	pseudo
ENSG00000118655	269.906	1.26816	0.0486924	1141.3	3.98916e-247	1.24566e-245	64858	DCLRE1B	DNA cross-link repair 1B	protein-coding
ENSG00000235527	10.7026	1.03883	0.135464	168.263	3.01678e-36	4.6944e-36	101928846	HIPK1-AS1	HIPK1 antisense RNA 1	ncRNA
ENSG00000173212	82.7721	1.11149	0.113054	114.621	1.11089e-24	1.48761e-24	126868	MAB21L3	mab-21 like 3	protein-coding
ENSG00000155761	55.9989	2.25667	0.155452	662.238	3.23544e-143	2.44393e-142	200162	SPAG17	sperm associated antigen 17	protein-coding
ENSG00000092607	94.3855	2.58113	0.149106	626.921	1.46915e-135	9.90001e-135	6913	TBX15	T-box transcription factor 15	protein-coding
ENSG00000116882	15.2641	2.36542	0.196755	710.658	1.02544e-153	9.00702e-153	51179	HAO2	hydroxyacid oxidase 2	protein-coding
ENSG00000134193	302.934	1.89964	0.198088	104.896	1.37563e-22	1.79405e-22	83998	REG4	regenerating family member 4	protein-coding
ENSG00000233029	11.1657	1.02268	0.165935	200.329	3.5808e-43	6.13936e-43	100996318	LOC100996318	uncharacterized LOC100996318	ncRNA
ENSG00000188610	19.7364	2.54336	0.140056	646.095	1.02347e-139	7.35497e-139	653820	FAM72B	family with sequence similarity 72 member B	protein-coding
ENSG00000231752	59.2697	1.09382	0.126024	82.6427	8.31881e-18	1.02382e-17	647121	EMBP1	embigin pseudogene 1	pseudo
ENSG00000215784	11.534	2.56343	0.168268	387.501	1.12826e-83	3.48065e-83	728833	FAM72D	family with sequence similarity 72 member D	protein-coding
ENSG00000174827	29.9641	1.64897	0.112085	726.028	4.7638e-157	4.39981e-156	5174	PDZK1	PDZ domain containing 1	protein-coding
ENSG00000278811	24.4846	1.64894	0.138566	481.403	5.11451e-104	2.15033e-103	100289211	LINC00624	long intergenic non-protein coding RNA 624	ncRNA
ENSG00000231551	132.605	1.06136	0.0874564	574.132	4.08303e-124	2.31626e-123	100132057	PDE4DIPP6	PDE4DIP pseudogene 6	pseudo
ENSG00000274210	14.7658	2.67177	0.143418	528.423	3.3017e-114	1.62103e-113	124904621	LOC124904621	U1 spliceosomal RNA	snRNA
ENSG00000183598	11.7326	1.33101	0.14736	401.474	1.06165e-86	3.42206e-86	653604	H3C13	H3 clustered histone 13	protein-coding
ENSG00000270882	33.382	1.14865	0.133189	182.852	2.13591e-39	3.45567e-39	8370	H4C14	H4 clustered histone 14	protein-coding
ENSG00000184260	175.013	2.69161	0.0794007	2430.92	0	0	8338	H2AC20	H2A clustered histone 20	protein-coding
ENSG00000184270	19.3107	3.06972	0.158511	580.063	2.11562e-125	1.22197e-124	317772	H2AC21	H2A clustered histone 21	protein-coding
ENSG00000163131	1423.68	1.19253	0.104915	132.073	1.93306e-28	2.71436e-28	1520	CTSS	cathepsin S	protein-coding
ENSG00000232671	10.4888	1.29863	0.105798	176.273	5.626e-38	8.93754e-38	100507670	ZNF687-AS1	ZNF687 antisense RNA 1	ncRNA
ENSG00000159409	50.1314	2.3694	0.17206	882.9	4.52974e-191	6.80888e-190	11189	CELF3	CUGBP Elav-like family member 3	protein-coding
ENSG00000203288	21.3919	3.11212	0.215609	226.565	7.64763e-49	1.4223e-48	109729141	TDRKH-AS1	TDRKH antisense RNA 1	ncRNA
ENSG00000159450	35.8679	1.9856	0.142715	719.599	1.18094e-155	1.0686e-154	7062	TCHH	trichohyalin	protein-coding
ENSG00000163221	60.0247	5.54362	0.243387	1773.29	0	0	6283	S100A12	S100 calcium binding protein A12	protein-coding
ENSG00000143546	396.537	2.07832	0.179957	932.55	7.70281e-202	1.32488e-200	6279	S100A8	S100 calcium binding protein A8	protein-coding
ENSG00000143614	92.5048	2.35686	0.0973223	1868.15	0	0	57459	GATAD2B	GATA zinc finger domain containing 2B	protein-coding
ENSG00000143552	29.6158	1.34266	0.115734	749.442	3.98735e-162	3.96543e-161	91181	NUP210L	nucleoporin 210 like	protein-coding
ENSG00000163263	8.27093	1.66724	0.152215	111.106	6.34427e-24	8.42157e-24	388701	CFAP141	cilia and flagella associated protein 141	protein-coding
ENSG00000160716	68.187	3.54602	0.160332	1252.83	2.52955e-271	1.05527e-269	1141	CHRNB2	cholinergic receptor nicotinic beta 2 subunit	protein-coding
ENSG00000163352	13.5444	2.19556	0.132999	512.709	8.40243e-111	3.90946e-110	55891	LENEP	lens epithelial protein	protein-coding
ENSG00000143590	97.8337	2.18723	0.140915	297.462	3.52443e-64	8.17382e-64	1944	EFNA3	ephrin A3	protein-coding
ENSG00000254726	765.072	3.08557	0.105688	762.644	5.46509e-165	5.68001e-164	92312	MEX3A	mex-3 RNA binding family member A	protein-coding
ENSG00000163467	38.3432	2.30635	0.109143	698.771	3.87734e-151	3.27544e-150	128229	TSACC	TSSK6 activating cochaperone	protein-coding
ENSG00000132677	15.6858	1.91736	0.158679	562.831	1.14993e-121	6.29703e-121	57127	RHBG	Rh family B glycoprotein	protein-coding
ENSG00000125462	20.8585	1.45194	0.174745	388.217	7.89318e-84	2.44113e-83	10485	MIR9-1HG	MIR9-1 host gene	ncRNA
ENSG00000183856	502.173	3.50642	0.095061	2197.22	0	0	128239	IQGAP3	IQ motif containing GTPase activating protein 3	protein-coding
ENSG00000143297	89.3404	1.80227	0.179783	345.245	1.5968e-74	4.2881e-74	83416	FCRL5	Fc receptor like 5	protein-coding
ENSG00000163534	35.0453	1.00271	0.222538	144.414	4.22212e-31	6.1466e-31	115350	FCRL1	Fc receptor like 1	protein-coding
ENSG00000073754	20.5594	4.515	0.310097	564.237	5.70202e-122	3.14045e-121	922	CD5L	CD5 molecule like	protein-coding
ENSG00000163554	117.346	5.40757	0.250684	1245.98	7.73665e-270	3.16464e-268	6708	SPTA1	spectrin alpha, erythrocytic 1	protein-coding
ENSG00000163563	188.78	1.4551	0.114243	364.413	1.12871e-78	3.21499e-78	4332	MNDA	myeloid cell nuclear differentiation antigen	protein-coding
ENSG00000132703	80.7372	5.75148	0.544802	274.774	2.86101e-59	6.1822e-59	325	APCS	amyloid P component, serum	protein-coding
ENSG00000158714	43.1475	1.0956	0.126862	72.0237	1.57342e-15	1.88613e-15	56833	SLAMF8	SLAM family member 8	protein-coding
ENSG00000213085	55.9187	1.05541	0.131827	121.114	4.44028e-26	6.05188e-26	25790	CFAP45	cilia and flagella associated protein 45	protein-coding
ENSG00000162723	11.6943	1.52992	0.16808	118.018	2.06204e-25	2.78926e-25	89886	SLAMF9	SLAM family member 9	protein-coding
ENSG00000171786	14.0376	1.8555	0.137621	598.077	2.63205e-129	1.61636e-128	4807	NHLH1	nescient helix-loop-helix 1	protein-coding
ENSG00000026751	243.609	1.43559	0.120172	155.729	1.53007e-33	2.2991e-33	57823	SLAMF7	SLAM family member 7	protein-coding
ENSG00000158869	481.566	1.15579	0.105959	288.136	3.67597e-62	8.27556e-62	2207	FCER1G	Fc epsilon receptor Ig	protein-coding
ENSG00000158874	248.433	6.09532	0.388292	609.711	7.91112e-132	5.05656e-131	336	APOA2	apolipoprotein A2	protein-coding
ENSG00000143257	33.6137	1.65085	0.106997	850.465	4.91075e-184	6.74834e-183	9970	NR1I3	nuclear receptor subfamily 1 group I member 3	protein-coding
ENSG00000143226	505.855	1.3907	0.0929386	532.932	3.47789e-115	1.7339e-114	2212	FCGR2A	Fc gamma receptor IIa	protein-coding
ENSG00000203747	533.432	1.44191	0.118714	226.24	8.99166e-49	1.67063e-48	2214	FCGR3A	Fc gamma receptor IIIa	protein-coding
ENSG00000162747	50.1174	1.33521	0.180143	443.823	7.10501e-96	2.65146e-95	2215	FCGR3B	Fc gamma receptor IIIb	protein-coding
ENSG00000162745	701.166	1.63522	0.0856136	1024.88	7.20284e-222	1.62346e-220	25903	OLFML2B	olfactomedin like 2B	protein-coding
ENSG00000198929	150.172	1.22111	0.0729737	975.497	3.71892e-211	7.1858e-210	9722	NOS1AP	nitric oxide synthase 1 adaptor protein	protein-coding
ENSG00000171722	21.4665	1.97103	0.156714	747.546	1.02749e-161	1.01462e-160	284680	SPATA46	spermatogenesis associated 46	protein-coding
ENSG00000143228	171.471	3.37835	0.101623	1614.55	0	0	83540	NUF2	NUF2 component of NDC80 kinetochore complex	protein-coding
ENSG00000143179	1053.23	1.00531	0.0575103	284.594	2.14619e-61	4.78036e-61	7371	UCK2	uridine-cytidine kinase 2	protein-coding
ENSG00000143167	13.2244	2.06169	0.185194	470.317	1.29118e-101	5.24571e-101	10223	GPA33	glycoprotein A33	protein-coding
ENSG00000231605	1.96024	1.43954	0.302731	76.8684	1.44076e-16	1.74727e-16	101928484	LINC01363	long intergenic non-protein coding RNA 1363	ncRNA
ENSG00000143199	44.5184	1.60498	0.10707	659.483	1.28027e-142	9.60497e-142	55811	ADCY10	adenylate cyclase 10	protein-coding
ENSG00000143158	5430.71	1.32732	0.10072	442.54	1.3474e-95	5.00865e-95	25874	MPC2	mitochondrial pyruvate carrier 2	protein-coding
ENSG00000143184	19.5563	1.12623	0.175931	69.2518	6.17261e-15	7.34733e-15	6375	XCL1	X-C motif chemokine ligand 1	protein-coding
ENSG00000198734	3159.49	3.45891	0.133568	530.116	1.4184e-114	7.01314e-114	2153	F5	coagulation factor V	protein-coding
ENSG00000000460	237.519	1.16503	0.0426855	2045.66	0	0	55732	C1orf112	chromosome 1 open reading frame 112	protein-coding
ENSG00000188404	240.88	1.45864	0.140645	110.006	1.09401e-23	1.4481e-23	6402	SELL	selectin L	protein-coding
ENSG00000007933	137.652	2.11946	0.107494	1396.08	2.09307e-302	1.20662e-300	2328	FMO3	flavin containing dimethylaniline monoxygenase 3	protein-coding
ENSG00000120337	9.18696	1.6627	0.171832	175.105	1.00575e-37	1.59268e-37	8995	TNFSF18	TNF superfamily member 18	protein-coding
ENSG00000120334	187.46	1.29109	0.0504813	1001.04	1.07122e-216	2.24112e-215	91687	CENPL	centromere protein L	protein-coding
ENSG00000117593	983.793	1.0919	0.0372	889.601	1.59457e-192	2.44059e-191	55157	DARS2	aspartyl-tRNA synthetase 2, mitochondrial	protein-coding
ENSG00000117601	141.936	4.41311	0.191574	1420.52	1.03969e-307	6.34211e-306	462	SERPINC1	serpin family C member 1	protein-coding
ENSG00000203737	11.7629	3.37262	0.279262	449.656	3.87137e-97	1.47328e-96	9293	GPR52	G protein-coupled receptor 52	protein-coding
ENSG00000120332	35.0552	1.97229	0.151635	144.442	4.16464e-31	6.06417e-31	63923	TNN	tenascin N	protein-coding
ENSG00000116147	25.5963	2.78943	0.191037	607.501	2.38362e-131	1.50838e-130	7143	TNR	tenascin R	protein-coding
ENSG00000116183	159.625	2.48418	0.167046	1282.13	1.10748e-277	4.96568e-276	60676	PAPPA2	pappalysin 2	protein-coding
ENSG00000198797	16.0771	1.79376	0.226205	499.41	6.40512e-108	2.84636e-107	57795	BRINP2	BMP/retinoic acid inducible neural specific 2	protein-coding
ENSG00000121454	88.0254	1.20047	0.092514	998.76	3.34369e-216	6.96072e-215	89884	LHX4	LIM homeobox 4	protein-coding
ENSG00000198216	51.6624	4.13925	0.207402	1067.2	4.75097e-231	1.20549e-229	777	CACNA1E	calcium voltage-gated channel subunit alpha1 E	protein-coding
ENSG00000135824	8.72174	2.62557	0.238385	503.929	6.71587e-109	3.03393e-108	85397	RGS8	regulator of G protein signaling 8	protein-coding
ENSG00000135838	333.304	1.041	0.0788242	778.686	1.814e-168	1.96719e-167	80896	NPL	N-acetylneuraminate pyruvate lyase	protein-coding
ENSG00000157064	183.554	2.71217	0.151146	645.555	1.34001e-139	9.6034e-139	23057	NMNAT2	nicotinamide nucleotide adenylyltransferase 2	protein-coding
ENSG00000116701	274.735	1.12332	0.0912572	334.494	3.39556e-72	8.82055e-72	4688	NCF2	neutrophil cytosolic factor 2	protein-coding
ENSG00000116690	97.4049	2.00492	0.138652	804.377	4.86454e-174	5.73147e-173	10216	PRG4	proteoglycan 4	protein-coding
ENSG00000230426	123.831	2.23922	0.239184	143.082	8.18202e-31	1.18711e-30	104169671	LINC01036	long intergenic non-protein coding RNA 1036	ncRNA
ENSG00000116785	32.2781	3.77544	0.23936	1067.94	3.28416e-231	8.37362e-230	10878	CFHR3	complement factor H related 3	protein-coding
ENSG00000244414	33.7254	3.66126	0.371762	415.77	8.49478e-90	2.87739e-89	3078	CFHR1	complement factor H related 1	protein-coding
ENSG00000080910	18.791	5.58889	0.563792	274.935	2.64062e-59	5.70891e-59	3080	CFHR2	complement factor H related 2	protein-coding
ENSG00000134389	12.5926	6.94853	0.456125	358.518	2.13416e-77	5.97508e-77	81494	CFHR5	complement factor H related 5	protein-coding
ENSG00000066279	549.789	4.236	0.10038	2601.94	0	0	259266	ASPM	assembly factor for spindle microtubules	protein-coding
ENSG00000134376	10.3853	1.08417	0.172977	298.457	2.14596e-64	4.99288e-64	23418	CRB1	crumbs cell polarity complex component 1	protein-coding
ENSG00000203724	72.8445	1.46866	0.0959181	302.804	2.45966e-65	5.80841e-65	388722	C1orf53	chromosome 1 open reading frame 53	protein-coding
ENSG00000143355	19.3527	5.14507	0.285818	398.169	5.51684e-86	1.75935e-85	56956	LHX9	LIM homeobox 9	protein-coding
ENSG00000203721	14.8492	2.37465	0.156597	655.411	9.77826e-142	7.23509e-141	554279	LINC00862	long intergenic non-protein coding RNA 862	ncRNA
ENSG00000162702	779.88	1.04259	0.0362917	1069.71	1.35469e-231	3.47092e-230	23528	ZNF281	zinc finger protein 281	protein-coding
ENSG00000118193	164.504	3.71775	0.0968348	2339.51	0	0	9928	KIF14	kinesin family member 14	protein-coding
ENSG00000116852	283.992	1.1369	0.0943332	684.487	4.85023e-148	3.92054e-147	23046	KIF21B	kinesin family member 21B	protein-coding
ENSG00000077152	320.783	2.8128	0.0774102	1929.07	0	0	29089	UBE2T	ubiquitin conjugating enzyme E2 T	protein-coding
ENSG00000234996	39.8653	1.66674	0.102359	235.559	8.68538e-51	1.66078e-50	148709	ACTG1P25	actin gamma 1 pseudogene 25	pseudo
ENSG00000183155	542.655	1.32549	0.0422482	933.724	4.28391e-202	7.39865e-201	5877	RABIF	RAB interacting factor	protein-coding
ENSG00000143847	255.108	1.51901	0.109641	1527	0	0	8497	PPFIA4	PTPRF interacting protein alpha 4	protein-coding
ENSG00000133063	283.66	1.64123	0.174585	284.263	2.53143e-61	5.63125e-61	1118	CHIT1	chitinase 1	protein-coding
ENSG00000162873	37.3649	1.2625	0.112673	697.201	8.49112e-151	7.12996e-150	55220	KLHDC8A	kelch domain containing 8A	protein-coding
ENSG00000162877	17.063	1.13085	0.142491	504.317	5.53437e-109	2.50233e-108	148811	PM20D1	peptidase M20 domain containing 1	protein-coding
ENSG00000174502	16.9308	1.17212	0.18785	288.198	3.56387e-62	8.02492e-62	115019	SLC26A9	solute carrier family 26 member 9	protein-coding
ENSG00000196188	80.6338	3.89131	0.20779	690.121	2.91205e-149	2.38417e-148	1510	CTSE	cathepsin E	protein-coding
ENSG00000198049	11.7481	4.03124	0.258861	396.114	1.53785e-85	4.87835e-85	553	AVPR1B	arginine vasopressin receptor 1B	protein-coding
ENSG00000196550	15.7383	2.1842	0.1635	416.632	5.52545e-90	1.87645e-89	729533	FAM72A	family with sequence similarity 72 member A	protein-coding
ENSG00000123836	1030.35	1.1997	0.0563544	555.125	5.38373e-120	2.88563e-119	5208	PFKFB2	6-phosphofructo-2-kinase/fructose-2,6-biphosphatase 2	protein-coding
ENSG00000123843	39.5039	3.59585	0.244184	800.059	4.2028e-173	4.88867e-172	725	C4BPB	complement component 4 binding protein beta	protein-coding
ENSG00000123838	112.385	4.0501	0.227045	964.693	8.20632e-209	1.54718e-207	722	C4BPA	complement component 4 binding protein alpha	protein-coding
ENSG00000197721	12.3651	2.97716	0.225258	480.835	6.78796e-104	2.84479e-103	1379	CR1L	complement C3b/C4b receptor 1 like	protein-coding
ENSG00000162757	103.469	1.18859	0.10036	847.655	1.9984e-183	2.71771e-182	148304	C1orf74	chromosome 1 open reading frame 74	protein-coding
ENSG00000236809	18.9595	1.10162	0.0902043	147.742	8.08931e-32	1.18836e-31	100419028	SNX25P1	sorting nexin 25 pseudogene 1	pseudo
ENSG00000117650	178.387	4.07903	0.123346	1189.03	1.7571e-257	6.21771e-256	4751	NEK2	NIMA related kinase 2	protein-coding
ENSG00000143476	283.998	3.48336	0.0797352	2759.77	0	0	51514	DTL	denticleless E3 ubiquitin protein ligase homolog	protein-coding
ENSG00000225338	10.0228	1.4154	0.133888	209.539	3.66204e-45	6.46673e-45	728134	RPL23AP18	ribosomal protein L23a pseudogene 18	pseudo
ENSG00000065600	393.406	1.04526	0.045566	485.92	5.36845e-105	2.29246e-104	55248	PACC1	proton activated chloride channel 1	protein-coding
ENSG00000117707	284.114	2.30695	0.133665	1053.55	4.34437e-228	1.05634e-226	5629	PROX1	prospero homeobox 1	protein-coding
ENSG00000143499	1409.83	1.03697	0.0595995	291.587	6.58267e-63	1.50028e-62	56950	SMYD2	SET and MYND domain containing 2	protein-coding
ENSG00000117724	1322.18	4.37152	0.0911344	2920.5	0	0	1063	CENPF	centromere protein F	protein-coding
ENSG00000042781	34.4249	2.43352	0.134358	857.214	1.68769e-185	2.37681e-184	7399	USH2A	usherin	protein-coding
ENSG00000162814	104.343	1.35176	0.0748277	296.265	6.39984e-64	1.48064e-63	128153	SPATA17	spermatogenesis associated 17	protein-coding
ENSG00000196660	30.2939	3.14292	0.193518	694.454	3.34622e-150	2.77647e-149	55532	SLC30A10	solute carrier family 30 member 10	protein-coding
ENSG00000136628	4438.51	1.00054	0.038238	652.461	4.26363e-141	3.1217e-140	2058	EPRS1	glutamyl-prolyl-tRNA synthetase 1	protein-coding
ENSG00000154305	8372.75	1.29596	0.0627685	400.317	1.88991e-86	6.06389e-86	375056	MIA3	MIA SH3 domain ER export factor 3	protein-coding
ENSG00000186063	1368.97	1.1142	0.0785215	448.708	6.21192e-97	2.35631e-96	64853	AIDA	axin interactor, dorsalization associated	protein-coding
ENSG00000197520	41.8906	1.62349	0.130011	750.916	1.90969e-162	1.91188e-161	400823	FAM177B	family with sequence similarity 177 member B	protein-coding
ENSG00000143753	6807.64	1.29446	0.0859813	261.502	2.12759e-56	4.4042e-56	8560	DEGS1	delta 4-desaturase, sphingolipid 1	protein-coding
ENSG00000143748	1139.9	1.08453	0.0599916	483.136	2.15415e-104	9.10793e-104	4931	NVL	nuclear VCP like	protein-coding
ENSG00000185842	587.977	1.77902	0.0580359	2246.98	0	0	127602	DNAH14	dynein axonemal heavy chain 14	protein-coding
ENSG00000183814	217.016	1.15596	0.0471454	919.077	6.44167e-199	1.06603e-197	286826	LIN9	lin-9 DREAM MuvB core complex component	protein-coding
ENSG00000276255	11.7328	1.86783	0.132652	659.102	1.5487e-142	1.1594e-141	100506571	LINC02809	long intergenic non-protein coding RNA 2809	ncRNA
ENSG00000177788	35.2507	1.48973	0.11808	229.555	1.72621e-49	3.24199e-49	105373159	RAB4A-AS1	RAB4A antisense RNA 1	ncRNA
ENSG00000177614	175.153	1.41886	0.0980448	452.491	9.4095e-98	3.61562e-97	79605	PGBD5	piggyBac transposable element derived 5	protein-coding
ENSG00000119283	20.0633	3.72853	0.167209	1147.37	1.92156e-248	6.10939e-247	440730	TRIM67	tripartite motif containing 67	protein-coding
ENSG00000233461	117.553	3.70095	0.207465	279.368	2.90128e-60	6.3616e-60	122526782	LOC122526782	uncharacterized LOC122526782	ncRNA
ENSG00000143674	345.06	1.34389	0.0664896	491.757	2.91803e-106	1.27169e-105	84451	MAP3K21	mitogen-activated protein kinase kinase kinase 21	protein-coding
ENSG00000183780	109.189	1.67719	0.11554	182.832	2.15669e-39	3.48901e-39	148641	SLC35F3	solute carrier family 35 member F3	protein-coding
ENSG00000235605	8.26269	1.98037	0.180411	155.881	1.4186e-33	2.13298e-33	100271066	RPS15P2	ribosomal protein S15 pseudogene 2	pseudo
ENSG00000227630	14.0018	1.03454	0.150445	322.687	1.22204e-69	3.06775e-69	100506810	LINC01132	long intergenic non-protein coding RNA 1132	ncRNA
ENSG00000238005	12.2933	1.42181	0.139339	343.693	3.46152e-74	9.25307e-74	101927851	LNCATV	lncRNA negative regulator of antiviral signaling	ncRNA
ENSG00000280587	11.144	1.0635	0.165997	573.6	5.32529e-124	3.01527e-123	731656	LINC01348	long intergenic non-protein coding RNA 1348	ncRNA
ENSG00000168243	255.066	1.19077	0.142154	113.105	2.35477e-24	3.1401e-24	2786	GNG4	G protein subunit gamma 4	protein-coding
ENSG00000186197	310.567	1.34911	0.109231	140.167	3.47833e-30	5.00201e-30	128178	EDARADD	EDAR associated death domain	protein-coding
ENSG00000223776	16.3351	2.53829	0.112097	510.025	3.20654e-110	1.48012e-109	100287902	LGALS8-AS1	LGALS8 antisense RNA 1	ncRNA
ENSG00000233355	22.0131	1.7774	0.226357	371.615	3.11232e-80	9.08329e-80	100506915	CHRM3-AS2	CHRM3 antisense RNA 2	ncRNA
ENSG00000182901	11.8907	1.25231	0.22312	180.538	6.7509e-39	1.08527e-38	6000	RGS7	regulator of G protein signaling 7	protein-coding
ENSG00000117009	38.8911	2.16891	0.115803	828.834	2.41339e-179	3.09174e-178	8564	KMO	kynurenine 3-monooxygenase	protein-coding
ENSG00000054277	34.3437	1.48541	0.0884289	280.217	1.90016e-60	4.17475e-60	23596	OPN3	opsin 3	protein-coding
ENSG00000174371	166.597	4.01297	0.109262	1764.41	0	0	9156	EXO1	exonuclease 1	protein-coding
ENSG00000054282	73.0675	1.26778	0.0557924	1357.15	5.84768e-294	3.1383e-292	10806	SDCCAG8	SHH signaling and ciliogenesis regulator SDCCAG8	protein-coding
ENSG00000117020	42.1544	1.7159	0.126062	782.032	3.41173e-169	3.74042e-168	10000	AKT3	AKT serine/threonine kinase 3	protein-coding
ENSG00000162849	25.6731	1.88788	0.165342	555.336	4.8444e-120	2.59854e-119	55083	KIF26B	kinesin family member 26B	protein-coding
ENSG00000185420	748.78	1.16685	0.055294	404.268	2.63411e-87	8.58429e-87	64754	SMYD3	SET and MYND domain containing 3	protein-coding
ENSG00000197472	32.9314	4.02408	0.109359	1916.68	0	0	57116	ZNF695	zinc finger protein 695	protein-coding
ENSG00000188295	169.97	1.05655	0.0398647	833.478	2.37349e-180	3.08201e-179	79862	ZNF669	zinc finger protein 669	protein-coding
ENSG00000196418	317.019	1.6373	0.0493478	2531.87	0	0	7678	ZNF124	zinc finger protein 124	protein-coding
ENSG00000162722	133.86	2.13989	0.127069	465.282	1.59191e-100	6.36642e-100	25893	TRIM58	tripartite motif containing 58	protein-coding
ENSG00000238243	23.5491	1.1055	0.157423	126.29	3.40848e-27	4.71387e-27	343171	OR2W3	olfactory receptor family 2 subfamily W member 3	protein-coding
ENSG00000188558	8.91179	1.27212	0.314148	32.9699	3.26809e-07	3.5342e-07	391211	OR2G6	olfactory receptor family 2 subfamily G member 6	protein-coding
ENSG00000259823	16.4713	3.74783	0.320954	102.768	3.94735e-22	5.12601e-22	646627	LYPD8	LY6/PLAUR domain containing 8	protein-coding
ENSG00000186487	21.7753	2.30418	0.230213	677.349	1.71225e-146	1.34973e-145	23040	MYT1L	myelin transcription factor 1 like	protein-coding
ENSG00000118004	165.89	1.40309	0.111261	525.704	1.28211e-113	6.23641e-113	78989	COLEC11	collectin subfamily member 11	protein-coding
ENSG00000176887	77.544	6.17314	0.23021	1230.32	1.93918e-266	7.62019e-265	6664	SOX11	SRY-box transcription factor 11	protein-coding
ENSG00000134326	273.375	1.01974	0.0850511	145.353	2.64883e-31	3.86746e-31	129607	CMPK2	cytidine/uridine monophosphate kinase 2	protein-coding
ENSG00000228203	75.7216	1.21325	0.152291	173.79	1.93407e-37	3.05147e-37	386597	GRASLND	glycosaminoglycan regulatory associated long non-coding RNA	ncRNA
ENSG00000143797	6213.83	1.67386	0.0884526	393.229	6.48362e-85	2.03762e-84	129642	MBOAT2	membrane bound O-acyltransferase domain containing 2	protein-coding
ENSG00000171848	464.377	4.33159	0.109722	1610.8	0	0	6241	RRM2	ribonucleotide reductase regulatory subunit M2	protein-coding
ENSG00000285872	10.8408	1.71161	0.130272	429.408	9.43379e-93	3.35239e-92	101929691	LOC101929691	uncharacterized LOC101929691	ncRNA
ENSG00000115758	12586.2	1.41028	0.0863992	237.873	2.74436e-51	5.2789e-51	4953	ODC1	ornithine decarboxylase 1	protein-coding
ENSG00000206633	8.73381	1.4198	0.181987	150.381	2.18059e-32	3.22463e-32	100302743	SNORA80B	small nucleolar RNA, H/ACA box 80B	snoRNA
ENSG00000243819	17.7833	1.14834	0.177344	79.2489	4.44772e-17	5.42464e-17	106479524	RN7SL832P	RNA, 7SL, cytoplasmic 832, pseudogene	pseudo
ENSG00000143882	218.769	1.04123	0.119985	618.944	7.88088e-134	5.19222e-133	245973	ATP6V1C2	ATPase H+ transporting V1 subunit C2	protein-coding
ENSG00000150873	15.6418	1.06088	0.124715	150.587	1.96885e-32	2.91397e-32	130813	C2orf50	chromosome 2 open reading frame 50	protein-coding
ENSG00000225649	62.8534	1.63728	0.240882	53.7465	1.27078e-11	1.45335e-11	100506474	LOC100506474	uncharacterized LOC100506474	ncRNA
ENSG00000134323	15.8842	1.74832	0.132538	792.882	1.5132e-171	1.72289e-170	4613	MYCN	MYCN proto-oncogene, bHLH transcription factor	protein-coding
ENSG00000132031	132.786	1.02735	0.112237	197.326	1.59581e-42	2.70882e-42	4148	MATN3	matrilin 3	protein-coding
ENSG00000205639	30.1826	1.70723	0.121839	996.288	1.14887e-215	2.37283e-214	388931	MFSD2B	major facilitator superfamily domain containing 2B	protein-coding
ENSG00000115128	1928.49	1.15154	0.0662421	308.114	1.74421e-66	4.18722e-66	51639	SF3B6	splicing factor 3b subunit 6	protein-coding
ENSG00000138092	271.639	1.36874	0.0449274	1230.25	2.00352e-266	7.84365e-265	79172	CENPO	centromere protein O	protein-coding
ENSG00000084710	159.459	1.25098	0.0904866	929.095	4.32611e-201	7.33272e-200	22979	EFR3B	EFR3 homolog B	protein-coding
ENSG00000173557	30.4658	1.53222	0.128934	301.901	3.85863e-65	9.08646e-65	339778	FAM166C	family with sequence similarity 166 member C	protein-coding
ENSG00000115163	111.669	3.82525	0.11452	1341.08	1.79462e-290	9.23e-289	1058	CENPA	centromere protein A	protein-coding
ENSG00000157851	117.557	3.52189	0.201072	706.003	1.04817e-152	9.06253e-152	56896	DPYSL5	dihydropyrimidinase like 5	protein-coding
ENSG00000228474	2923.12	1.10793	0.0661425	266.625	1.65832e-57	3.48819e-57	100128731	OST4	oligosaccharyltransferase complex subunit 4, non-catalytic	protein-coding
ENSG00000138028	830.662	2.57165	0.0870902	733.189	1.33412e-158	1.25934e-157	10669	CGREF1	cell growth regulator with EF-hand domain 1	protein-coding
ENSG00000084734	44.2481	1.06852	0.141279	675.981	3.38872e-146	2.66525e-145	2646	GCKR	glucokinase regulator	protein-coding
ENSG00000163806	49.9167	1.34634	0.101408	495.29	5.00564e-107	2.20252e-106	245711	SPDYA	speedy/RINGO cell cycle regulator family member A	protein-coding
ENSG00000171094	29.5581	1.60405	0.126034	703.061	4.55235e-152	3.89745e-151	238	ALK	ALK receptor tyrosine kinase	protein-coding
ENSG00000172954	1486.05	1.76821	0.0509081	1074.75	1.0922e-232	2.84351e-231	253558	LCLAT1	lysocardiolipin acyltransferase 1	protein-coding
ENSG00000214711	36.7887	1.6669	0.131013	688.463	6.66219e-149	5.44602e-148	440854	CAPN14	calpain 14	protein-coding
ENSG00000091106	67.5996	1.21638	0.0815875	633.8	4.73989e-137	3.26533e-136	58484	NLRC4	NLR family CARD domain containing 4	protein-coding
ENSG00000152689	336.145	1.4641	0.0789155	1126.42	6.73161e-244	2.0008e-242	25780	RASGRP3	RAS guanyl releasing protein 3	protein-coding
ENSG00000227028	10.7975	1.42883	0.173015	319.94	4.80437e-69	1.19619e-68	100128590	SLC8A1-AS1	SLC8A1 antisense RNA 1	ncRNA
ENSG00000237442	32.8665	5.32336	0.332645	204.041	5.64986e-44	9.80861e-44	101060039	HNRNPA1P57	heterogeneous nuclear ribonucleoprotein A1 pseudogene 57	pseudo
ENSG00000171126	155.236	3.36428	0.151049	364.297	1.19591e-78	3.40408e-78	170850	KCNG3	potassium voltage-gated channel modifier subfamily G member 3	protein-coding
ENSG00000138075	23.9419	2.2658	0.129323	951.103	7.27896e-206	1.32244e-204	64240	ABCG5	ATP binding cassette subfamily G member 5	protein-coding
ENSG00000143921	21.8166	4.03862	0.182458	1258.62	1.40397e-272	5.93969e-271	64241	ABCG8	ATP binding cassette subfamily G member 8	protein-coding
ENSG00000138079	12.6811	1.99635	0.145551	635.919	1.64573e-137	1.14313e-136	6519	SLC3A1	solute carrier family 3 member 1	protein-coding
ENSG00000138083	13.6719	4.88766	0.260301	806.662	1.55359e-174	1.8481e-173	6496	SIX3	SIX homeobox 3	protein-coding
ENSG00000119888	8880.09	3.07291	0.0870717	966.798	2.86702e-209	5.43465e-208	4072	EPCAM	epithelial cell adhesion molecule	protein-coding
ENSG00000095002	1188.77	1.30343	0.0400219	1205.61	4.44595e-261	1.63673e-259	4436	MSH2	mutS homolog 2	protein-coding
ENSG00000184261	55.5579	2.61052	0.112312	1016.91	3.86937e-220	8.52888e-219	56660	KCNK12	potassium two pore domain channel subfamily K member 12	protein-coding
ENSG00000143942	106.228	1.30288	0.0724506	676.343	2.8289e-146	2.22662e-145	494143	CHAC2	ChaC glutathione specific gamma-glutamylcyclotransferase 2	protein-coding
ENSG00000214595	329.354	1.1126	0.136382	162.167	6.24241e-35	9.54813e-35	400954	EML6	EMAP like 6	protein-coding
ENSG00000115507	242.41	1.49948	0.129979	198.531	8.76077e-43	1.49302e-42	5013	OTX1	orthodenticle homeobox 1	protein-coding
ENSG00000075340	272.79	2.1605	0.135564	421.161	5.7723e-91	1.99286e-90	119	ADD2	adducin 2	protein-coding
ENSG00000116035	60.4857	2.36191	0.130662	372.461	2.04092e-80	5.96721e-80	25806	VAX2	ventral anterior homeobox 2	protein-coding
ENSG00000124374	1044.49	1.04435	0.0617791	268.905	5.32495e-58	1.12856e-57	400961	PAIP2B	poly(A) binding protein interacting protein 2B	protein-coding
ENSG00000144035	11.9708	1.80053	0.134524	585.216	1.61525e-126	9.51023e-126	9027	NAT8	N-acetyltransferase 8 (putative)	protein-coding
ENSG00000204872	16.3438	1.45868	0.129086	267.309	1.17912e-57	2.48519e-57	51471	NAT8B	N-acetyltransferase 8B (putative, gene/pseudogene)	pseudo
ENSG00000187605	1731.17	1.23254	0.045921	1023.12	1.73541e-221	3.89892e-220	200424	TET3	tet methylcytosine dioxygenase 3	protein-coding
ENSG00000179528	17.2516	1.61733	0.129671	616.236	3.04452e-133	1.9859e-132	85474	LBX2	ladybird homeobox 2	protein-coding
ENSG00000144045	27.074	1.32862	0.158318	411.236	8.15181e-89	2.7152e-88	165545	DQX1	DEAQ-box RNA dependent ATPase 1	protein-coding
ENSG00000159399	1906.37	1.27205	0.084679	253.341	1.23912e-54	2.50281e-54	3099	HK2	hexokinase 2	protein-coding
ENSG00000176204	65.9029	1.28775	0.163557	124.202	9.60179e-27	1.32025e-26	80059	LRRTM4	leucine rich repeat transmembrane neuronal 4	protein-coding
ENSG00000066032	110.999	3.0958	0.187364	680.156	4.21557e-147	3.34694e-146	1496	CTNNA2	catenin alpha 2	protein-coding
ENSG00000034510	14709.8	1.20987	0.0895501	167.198	5.12434e-36	7.94522e-36	9168	TMSB10	thymosin beta 10	protein-coding
ENSG00000168878	61.581	1.76385	0.240035	614.145	8.64679e-133	5.60879e-132	6439	SFTPB	surfactant protein B	protein-coding
ENSG00000222041	87.8463	1.28228	0.118249	332.398	9.65708e-72	2.49132e-71	112597	CYTOR	cytoskeleton regulator RNA	ncRNA
ENSG00000163586	59.2597	4.92319	0.359255	634.845	2.81257e-137	1.94333e-136	2168	FABP1	fatty acid binding protein 1	protein-coding
ENSG00000230006	58.2729	1.6971	0.177852	398.651	4.33775e-86	1.38523e-85	645784	ANKRD36BP2	ankyrin repeat domain 36B pseudogene 2	pseudo
ENSG00000211592	17430.5	2.51331	0.186451	179.64	1.05478e-38	1.69035e-38	3514	IGKC	immunoglobulin kappa constant	other
ENSG00000211598	648.664	2.60524	0.194874	170.471	1.00694e-36	1.57589e-36	28908	IGKV4-1	immunoglobulin kappa variable 4-1	other
ENSG00000243466	9.9851	3.72281	0.573082	65.4308	4.05703e-14	4.78005e-14	28299	IGKV1-5	immunoglobulin kappa variable 1-5	other
ENSG00000239855	5.45403	5.32836	0.701859	132.274	1.74981e-28	2.45852e-28	28943	IGKV1-6	immunoglobulin kappa variable 1-6	other
ENSG00000241755	18.2512	6.1253	0.6954	193.284	1.19185e-41	1.99648e-41	28941	IGKV1-9	immunoglobulin kappa variable 1-9	other
ENSG00000243290	4.61341	5.05351	0.662363	124.632	7.75635e-27	1.06769e-26	28940	IGKV1-12	immunoglobulin kappa variable 1-12	other
ENSG00000240864	13.0932	6.41631	0.73434	145.841	2.07912e-31	3.03903e-31	28938	IGKV1-16	immunoglobulin kappa variable 1-16	other
ENSG00000240382	8.58492	5.22541	0.720409	133.308	1.04759e-28	1.47673e-28	28937	IGKV1-17	immunoglobulin kappa variable 1-17	other
ENSG00000239951	23.7285	3.66744	0.542997	92.3418	6.87848e-20	8.67572e-20	28912	IGKV3-20	immunoglobulin kappa variable 3-20	other
ENSG00000244575	13.5961	7.04922	0.762707	141.387	1.89843e-30	2.73904e-30	28935	IGKV1-27	immunoglobulin kappa variable 1-27	other
ENSG00000242371	4.95515	3.09953	0.482806	56.3212	3.58757e-12	4.12864e-12	28930	IGKV1-39	immunoglobulin kappa variable 1-39	other
ENSG00000243264	31.0781	2.39046	0.256717	91.9019	8.55083e-20	1.0774e-19	28882	IGKV2D-29	immunoglobulin kappa variable 2D-29	other
ENSG00000211625	29.8427	1.92905	0.218925	88.8149	3.93616e-19	4.92261e-19	28874	IGKV3D-20	immunoglobulin kappa variable 3D-20	other
ENSG00000241244	12.5543	2.16246	0.269215	73.7629	6.6714e-16	8.02987e-16	28901	IGKV1D-16	immunoglobulin kappa variable 1D-16	other
ENSG00000224041	9.82216	2.86048	0.279852	123.377	1.44533e-26	1.98279e-26	28875	IGKV3D-15	immunoglobulin kappa variable 3D-15	other
ENSG00000276566	11.1769	1.25047	0.297165	22.5296	5.06061e-05	5.33359e-05	28902	IGKV1D-13	immunoglobulin kappa variable 1D-13	other
ENSG00000211632	11.8633	1.59012	0.244683	37.9399	2.91056e-08	3.18498e-08	28876	IGKV3D-11	immunoglobulin kappa variable 3D-11	other
ENSG00000163060	15.8706	1.83204	0.158095	140.092	3.61101e-30	5.19173e-30	150483	TEKT4	tektin 4	protein-coding
ENSG00000121152	226.801	3.48111	0.0890855	1975.58	0	0	23397	NCAPH	non-SMC condensin I complex subunit H	protein-coding
ENSG00000168658	13.5824	1.17001	0.198548	59.62	7.08645e-13	8.22239e-13	200403	VWA3B	von Willebrand factor A domain containing 3B	protein-coding
ENSG00000185674	18.1982	1.50057	0.109857	509.253	4.71478e-110	2.1701e-109	254773	LYG2	lysozyme g2	protein-coding
ENSG00000175874	19.1569	3.47322	0.192898	776.67	4.96515e-168	5.354e-167	200407	CREG2	cellular repressor of E1A stimulated genes 2	protein-coding
ENSG00000196460	22.7873	1.09464	0.120216	1004.86	1.58592e-217	3.3615e-216	731220	RFX8	regulatory factor X8	protein-coding
ENSG00000115616	1139.33	1.58126	0.0940534	310.62	5.00166e-67	1.20958e-66	6549	SLC9A2	solute carrier family 9 member A2	protein-coding
ENSG00000234177	10.607	1.43793	0.26164	116.422	4.54849e-25	6.1234e-25	284998	LINC01114	long intergenic non-protein coding RNA 1114	ncRNA
ENSG00000153165	33.7086	1.98385	0.18488	325.439	3.10038e-70	7.84119e-70	653489	RGPD3	RANBP2 like and GRIP domain containing 3	protein-coding
ENSG00000254126	67.0181	1.35877	0.226498	33.6913	2.3019e-07	2.49384e-07	927	CD8B2	CD8b2 molecule	protein-coding
ENSG00000144057	124.89	1.29012	0.111824	308.891	1.18396e-66	2.84845e-66	84620	ST6GAL2	ST6 beta-galactoside alpha-2,6-sialyltransferase 2	protein-coding
ENSG00000196228	27.1689	2.17372	0.250764	150.965	1.63139e-32	2.41674e-32	442038	SULT1C3	sulfotransferase family 1C member 3	protein-coding
ENSG00000198203	305.462	3.06904	0.132615	1514.56	0	0	6819	SULT1C2	sulfotransferase family 1C member 2	protein-coding
ENSG00000198075	414.09	1.70026	0.127503	549.47	9.05344e-119	4.753e-118	27233	SULT1C4	sulfotransferase family 1C member 4	protein-coding
ENSG00000163006	255.757	1.32549	0.0502639	736.628	2.39609e-159	2.28129e-158	165055	CCDC138	coiled-coil domain containing 138	protein-coding
ENSG00000230650	27.6571	1.32703	0.163093	439.068	7.61572e-95	2.79483e-94	442041	LOC442041	zinc finger protein 532 pseudogene	pseudo
ENSG00000169679	385.413	3.77163	0.0849783	2461.92	0	0	699	BUB1	BUB1 mitotic checkpoint serine/threonine kinase	protein-coding
ENSG00000169607	140.176	3.88794	0.106319	1706.69	0	0	150468	CKAP2L	cytoskeleton associated protein 2 like	protein-coding
ENSG00000136695	21.4006	4.73379	0.258545	396.788	1.09858e-85	3.4907e-85	26525	IL36RN	interleukin 36 receptor antagonist	protein-coding
ENSG00000136689	162.374	1.11523	0.152771	398.623	4.40001e-86	1.40468e-85	3557	IL1RN	interleukin 1 receptor antagonist	protein-coding
ENSG00000175509	17.5085	2.6121	0.26897	122.246	2.53285e-26	3.46656e-26	645529	ACRP1	ACR pseudogene 1	pseudo
ENSG00000163064	14.6455	3.22235	0.236894	472.273	4.86655e-102	1.98638e-101	2019	EN1	engrailed homeobox 1	protein-coding
ENSG00000080293	15.3648	1.00857	0.162244	683.71	7.15119e-148	5.75827e-147	6344	SCTR	secretin receptor	protein-coding
ENSG00000155052	13.111	3.38584	0.271569	309.573	8.43128e-67	2.03125e-66	129684	CNTNAP5	contactin associated protein family member 5	protein-coding
ENSG00000115718	106.508	2.50386	0.154892	261.005	2.72558e-56	5.63316e-56	5624	PROC	protein C, inactivator of coagulation factors Va and VIIIa	protein-coding
ENSG00000196604	79.9913	3.26939	0.174852	663.203	1.99896e-143	1.51485e-142	728378	POTEF	POTE ankyrin domain family member F	protein-coding
ENSG00000230646	27.3445	2.21993	0.212007	330.173	2.92721e-71	7.49354e-71	106480678	KLF2P2	Kruppel like factor 2 pseudogene 2	pseudo
ENSG00000239402	175.137	2.17151	0.187945	268.214	7.51496e-58	1.58838e-57	646802	CYP4F62P	cytochrome P450 family 4 subfamily F member 62, pseudogene	pseudo
ENSG00000196834	174.667	3.38168	0.176183	643.378	3.97284e-139	2.81642e-138	653269	POTEI	POTE ankyrin domain family member I	protein-coding
ENSG00000222038	110.224	3.13551	0.185657	654.433	1.59291e-141	1.17365e-140	653781	POTEJ	POTE ankyrin domain family member J	protein-coding
ENSG00000214081	66.9665	2.2452	0.204379	287.124	6.08454e-62	1.36569e-61	100132708	CYP4F30P	cytochrome P450 family 4 subfamily F member 30, pseudogene	pseudo
ENSG00000178171	36.1938	5.95785	0.240337	1064.18	2.15305e-230	5.42371e-229	205147	AMER3	APC membrane recruitment protein 3	protein-coding
ENSG00000188219	81.7962	2.30661	0.160103	430.164	6.46784e-93	2.307e-92	445582	POTEE	POTE ankyrin domain family member E	protein-coding
ENSG00000224559	41.2815	4.97265	0.280658	337.207	8.78146e-73	2.30021e-72	101927994	LINC01087	long intergenic non-protein coding RNA 1087	ncRNA
ENSG00000150551	16.5142	2.0743	0.138581	355	1.23319e-76	3.41525e-76	116372	LYPD1	LY6/PLAUR domain containing 1	protein-coding
ENSG00000176771	212.81	1.48334	0.0800393	320.789	3.14786e-69	7.85151e-69	344148	NCKAP5	NCK associated protein 5	protein-coding
ENSG00000152128	38.7734	1.40141	0.121971	392.73	8.31468e-85	2.60995e-84	81615	TMEM163	transmembrane protein 163	protein-coding
ENSG00000153086	26.0839	1.85703	0.119183	1011.26	6.50083e-219	1.40778e-217	130013	ACMSD	aminocarboxymuconate semialdehyde decarboxylase	protein-coding
ENSG00000176601	26.0622	1.85272	0.161332	182.065	3.15847e-39	5.10022e-39	80122	MAP3K19	mitogen-activated protein kinase kinase kinase 19	protein-coding
ENSG00000115850	15.5663	3.47119	0.216389	706.592	7.80956e-153	6.76334e-152	3938	LCT	lactase	protein-coding
ENSG00000115919	95.1648	1.19797	0.1109	433.374	1.30438e-93	4.69569e-93	8942	KYNU	kynureninase	protein-coding
ENSG00000226674	28.5598	1.17252	0.133352	627.98	8.65864e-136	5.8554e-135	401014	TEX41	testis expressed 41	ncRNA
ENSG00000226383	56.3996	1.09352	0.167002	72.904	1.01918e-15	1.22425e-15	101929378	LINC01876	long intergenic non-protein coding RNA 1876	ncRNA
ENSG00000123612	53.4468	1.20954	0.125613	457.838	6.53237e-99	2.55261e-98	130399	ACVR1C	activin A receptor type 1C	protein-coding
ENSG00000007001	14.8222	1.02932	0.125616	436.517	2.71971e-94	9.89088e-94	151531	UPP2	uridine phosphorylase 2	protein-coding
ENSG00000226266	19.5178	1.06981	0.130883	212.379	8.91239e-46	1.58664e-45	29994	BAZ2B	bromodomain adjacent to zinc finger domain 2B	protein-coding
ENSG00000144290	52.4653	2.84683	0.151992	401.775	9.13545e-87	2.94921e-86	57282	SLC4A10	solute carrier family 4 member 10	protein-coding
ENSG00000115263	35.6693	1.03292	0.236579	22.4743	5.1967e-05	5.47648e-05	2641	GCG	glucagon	protein-coding
ENSG00000078098	214.855	1.2817	0.107773	185.85	4.80834e-40	7.86179e-40	2191	FAP	fibroblast activation protein alpha	protein-coding
ENSG00000184611	14.5776	3.02575	0.21045	749.736	3.44202e-162	3.43286e-161	90134	KCNH7	potassium voltage-gated channel subfamily H member 7	protein-coding
ENSG00000115290	91.431	1.32888	0.0995743	722.608	2.62827e-156	2.40626e-155	2888	GRB14	growth factor receptor bound protein 14	protein-coding
ENSG00000169507	1446.14	1.1351	0.144349	59.973	5.9567e-13	6.91806e-13	151258	SLC38A11	solute carrier family 38 member 11	protein-coding
ENSG00000153253	159.005	2.83005	0.124663	1804.53	0	0	6328	SCN3A	sodium voltage-gated channel alpha subunit 3	protein-coding
ENSG00000136531	183.688	2.87746	0.13505	772.365	4.26084e-167	4.53855e-166	6326	SCN2A	sodium voltage-gated channel alpha subunit 2	protein-coding
ENSG00000115339	2863.61	1.24124	0.0832084	337.011	9.68473e-73	2.53587e-72	2591	GALNT3	polypeptide N-acetylgalactosaminyltransferase 3	protein-coding
ENSG00000144285	22.9449	3.3743	0.281484	193.147	1.27598e-41	2.1357e-41	6323	SCN1A	sodium voltage-gated channel alpha subunit 1	protein-coding
ENSG00000172292	1209.72	1.55879	0.0567434	1127.48	3.98063e-244	1.1865e-242	253782	CERS6	ceramide synthase 6	protein-coding
ENSG00000073737	72.0706	1.77931	0.14307	236.703	4.91458e-51	9.43009e-51	10170	DHRS9	dehydrogenase/reductase 9	protein-coding
ENSG00000081479	93.7739	3.03733	0.161973	902.813	2.17189e-195	3.44742e-194	4036	LRP2	LDL receptor related protein 2	protein-coding
ENSG00000234350	16.7166	1.69107	0.18689	359.827	1.11109e-77	3.12115e-77	101926913	ERICH2-DT	ERICH2 divergent transcript	ncRNA
ENSG00000128683	104.075	1.10402	0.123849	123.83	1.15499e-26	1.58697e-26	2571	GAD1	glutamate decarboxylase 1	protein-coding
ENSG00000144355	1156.81	4.81785	0.164273	520.87	1.43134e-112	6.83398e-112	1745	DLX1	distal-less homeobox 1	protein-coding
ENSG00000115844	132.037	4.447	0.18181	395.867	1.73913e-85	5.5135e-85	1746	DLX2	distal-less homeobox 2	protein-coding
ENSG00000152256	1047.31	1.47385	0.0661571	1156.3	2.21896e-250	7.21902e-249	5163	PDK1	pyruvate dehydrogenase kinase 1	protein-coding
ENSG00000144354	300.303	1.09212	0.0929799	601.84	4.02225e-130	2.49787e-129	83879	CDCA7	cell division cycle associated 7	protein-coding
ENSG00000144331	1130.43	1.28585	0.146166	71.7561	1.79541e-15	2.15015e-15	151126	ZNF385B	zinc finger protein 385B	protein-coding
ENSG00000281131	239.842	4.32151	0.239275	243.859	1.39282e-52	2.72945e-52	101669767	SCHLAP1	SWI/SNF complex antagonist associated with prostate cancer 1	ncRNA
ENSG00000115232	348.127	1.26655	0.100451	341.531	1.01699e-73	2.69758e-73	3676	ITGA4	integrin subunit alpha 4	protein-coding
ENSG00000162992	8.60785	3.59804	0.396442	259.305	6.35434e-56	1.30533e-55	4760	NEUROD1	neuronal differentiation 1	protein-coding
ENSG00000188738	190.668	1.06799	0.0931157	741.64	1.96087e-160	1.89792e-159	401024	FSIP2	fibrous sheath interacting protein 2	protein-coding
ENSG00000144369	531.407	1.29579	0.0880621	449.121	5.05444e-97	1.91864e-96	165215	FAM171B	family with sequence similarity 171 member B	protein-coding
ENSG00000128641	2993.93	1.09078	0.0622253	431.19	3.87724e-93	1.38863e-92	4430	MYO1B	myosin IB	protein-coding
ENSG00000144339	11569.9	2.50787	0.166253	196.194	2.80274e-42	4.73724e-42	23671	TMEFF2	transmembrane protein with EGF like and two follistatin like domains 2	protein-coding
ENSG00000196950	2824.12	1.12454	0.0829223	178.498	1.86108e-38	2.97342e-38	57181	SLC39A10	solute carrier family 39 member 10	protein-coding
ENSG00000118997	232.076	1.11303	0.0754001	532.343	4.66778e-115	2.32161e-114	56171	DNAH7	dynein axonemal heavy chain 7	protein-coding
ENSG00000138411	345.601	1.80485	0.0769012	1585.85	0	0	57520	HECW2	HECT, C2 and WW domain containing E3 ubiquitin protein ligase 2	protein-coding
ENSG00000144395	64.7682	2.48964	0.101635	1732.79	0	0	284992	CCDC150	coiled-coil domain containing 150	protein-coding
ENSG00000144381	12549.2	1.32006	0.0563111	505.18	3.59817e-109	1.63111e-108	3329	HSPD1	heat shock protein family D (Hsp60) member 1	protein-coding
ENSG00000115541	1014	1.11977	0.0836817	164.74	1.73867e-35	2.67834e-35	3336	HSPE1	heat shock protein family E (Hsp10) member 1	protein-coding
ENSG00000247626	366.151	1.66671	0.0532595	1186.1	7.59484e-257	2.66505e-255	92935	MARS2	methionyl-tRNA synthetase 2, mitochondrial	protein-coding
ENSG00000119042	526.645	1.00865	0.0787879	332.587	8.78916e-72	2.26881e-71	23314	SATB2	SATB homeobox 2	protein-coding
ENSG00000225953	11.2918	1.67127	0.145963	406.18	1.01511e-87	3.32984e-87	150538	SATB2-AS1	SATB2 antisense RNA 1	ncRNA
ENSG00000232732	7.61585	4.79754	0.226898	1432.48	2.63125844910504e-310	0	101927687	LOC101927687	uncharacterized LOC101927687	ncRNA
ENSG00000163535	248.428	2.10869	0.0575737	1746.32	0	0	151246	SGO2	shugoshin 2	protein-coding
ENSG00000155749	33.6875	1.05682	0.0919233	1103.11	7.68143e-239	2.12929e-237	130540	FLACC1	flagellum associated containing coiled-coil domains 1	protein-coding
ENSG00000213090	14.7868	1.99133	0.148425	726.825	3.2002e-157	2.9635e-156	100420110	SCYL2P1	SCYL2 pseudogene 1	pseudo
ENSG00000155754	40.7456	1.23346	0.0981184	875.205	2.11402e-189	3.11302e-188	151254	C2CD6	C2 calcium dependent domain containing 6	protein-coding
ENSG00000182329	12.4569	1.41212	0.148181	297.51	3.44135e-64	7.98202e-64	100652824	KIAA2012	KIAA2012	protein-coding
ENSG00000138439	2304.33	1.71684	0.0723979	487.774	2.12839e-105	9.14273e-105	150864	FAM117B	family with sequence similarity 117 member B	protein-coding
ENSG00000144426	719.075	1.15028	0.0586319	1086.54	3.03102e-235	8.14379e-234	65065	NBEAL1	neurobeachin like 1	protein-coding
ENSG00000173166	323.976	1.36433	0.072465	987.471	9.39594e-214	1.88134e-212	65059	RAPH1	Ras association (RalGDS/AF-6) and pleckstrin homology domains 1	protein-coding
ENSG00000178562	109.423	1.11	0.106266	101.397	7.78198e-22	1.00683e-21	940	CD28	CD28 molecule	protein-coding
ENSG00000232125	50.7385	6.46073	0.313353	342.16	7.43535e-74	1.97823e-73	391475	DYTN	dystrotelin	protein-coding
ENSG00000138400	223.753	2.24699	0.11959	657.919	2.79455e-142	2.08315e-141	130752	MDH1B	malate dehydrogenase 1B	protein-coding
ENSG00000144407	51.8969	2.20798	0.183855	287.794	4.3588e-62	9.80332e-62	5746	PTH2R	parathyroid hormone 2 receptor	protein-coding
ENSG00000078018	2057.52	1.85885	0.106748	316.691	2.42655e-68	5.98129e-68	4133	MAP2	microtubule associated protein 2	protein-coding
ENSG00000144406	600.037	1.22545	0.144595	67.8484	1.23275e-14	1.46246e-14	285175	UNC80	unc-80 homolog, NALCN channel complex subunit	protein-coding
ENSG00000021826	1480.63	4.55663	0.172174	1167.8	7.10891e-253	2.37159e-251	1373	CPS1	carbamoyl-phosphate synthase 1	protein-coding
ENSG00000229267	9.88977	1.0423	0.160875	224.695	1.94023e-48	3.58491e-48	101928103	SNHG31	small nucleolar RNA host gene 31	ncRNA
ENSG00000144452	178.352	3.21376	0.156973	1103.44	6.52252e-239	1.81043e-237	26154	ABCA12	ATP binding cassette subfamily A member 12	protein-coding
ENSG00000144583	38.2662	5.13471	0.206893	851.047	3.6718e-184	5.06902e-183	57574	MARCHF4	membrane associated ring-CH-type finger 4	protein-coding
ENSG00000163464	22.5174	1.36063	0.203633	453.753	5.01285e-98	1.93328e-97	3577	CXCR1	C-X-C motif chemokine receptor 1	protein-coding
ENSG00000127831	56.8996	4.46768	0.200004	1012.94	2.81022e-219	6.1299e-218	7429	VIL1	villin 1	protein-coding
ENSG00000135913	463.457	1.16903	0.0566932	964.33	9.83824e-209	1.84822e-207	57695	USP37	ubiquitin specific peptidase 37	protein-coding
ENSG00000171450	26.75	3.58144	0.22506	645.774	1.20146e-139	8.61933e-139	8941	CDK5R2	cyclin dependent kinase 5 regulatory subunit 2	protein-coding
ENSG00000163499	68.4637	2.07042	0.134719	283.762	3.24914e-61	7.2148e-61	1412	CRYBA2	crystallin beta A2	protein-coding
ENSG00000181378	128.947	2.32129	0.115073	393.351	6.10043e-85	1.91806e-84	255101	CFAP65	cilia and flagella associated protein 65	protein-coding
ENSG00000243910	15.2369	1.38874	0.243853	36.2862	6.51426e-08	7.104e-08	80086	TUBA4B	tubulin alpha 4b	protein-coding
ENSG00000054356	53.55	1.91606	0.181088	444.909	4.13311e-96	1.54873e-95	5798	PTPRN	protein tyrosine phosphatase receptor type N	protein-coding
ENSG00000123983	11499.4	1.32322	0.0816149	247.559	2.20725e-53	4.38151e-53	2181	ACSL3	acyl-CoA synthetase long chain family member 3	protein-coding
ENSG00000171951	378.109	1.76564	0.14447	227.332	5.22035e-49	9.74243e-49	7857	SCG2	secretogranin II	protein-coding
ENSG00000135905	541.552	1.4896	0.0943302	641.301	1.12063e-138	7.90432e-138	55619	DOCK10	dedicator of cytokinesis 10	protein-coding
ENSG00000168955	18.1924	3.86908	0.248586	580.524	1.68046e-125	9.7384e-125	79853	TM4SF20	transmembrane 4 L six family member 20	protein-coding
ENSG00000187957	280.249	1.16655	0.166796	66.5446	2.34369e-14	2.7693e-14	92737	DNER	delta/notch like EGF repeat containing	protein-coding
ENSG00000135914	47.5697	2.09298	0.0967181	995.143	2.03595e-215	4.19669e-214	3357	HTR2B	5-hydroxytryptamine receptor 2B	protein-coding
ENSG00000181798	27.5104	1.81947	0.08295	732.036	2.37288e-158	2.23085e-157	151477	LINC00471	long intergenic non-protein coding RNA 471	ncRNA
ENSG00000163273	67.9738	1.26037	0.217931	93.8079	3.33042e-20	4.21784e-20	4880	NPPC	natriuretic peptide C	protein-coding
ENSG00000171551	46.3721	1.48077	0.168907	174.075	1.67857e-37	2.65074e-37	9427	ECEL1	endothelin converting enzyme like 1	protein-coding
ENSG00000237412	4.61795	3.5291	0.459638	81.1362	1.75109e-17	2.14832e-17	646960	PRSS56	serine protease 56	protein-coding
ENSG00000115474	11.7973	1.26711	0.169933	291.67	6.31626e-63	1.44003e-62	3769	KCNJ13	potassium inwardly rectifying channel subfamily J member 13	protein-coding
ENSG00000066248	119.014	1.08293	0.107998	176.379	5.33748e-38	8.48177e-38	25791	NGEF	neuronal guanine nucleotide exchange factor	protein-coding
ENSG00000242366	12.7904	2.68983	0.356931	199.839	4.57118e-43	7.82462e-43	54576	UGT1A8	UDP glucuronosyltransferase family 1 member A8	protein-coding
ENSG00000242515	22.452	3.63092	0.411012	219.04	3.23761e-47	5.88259e-47	54575	UGT1A10	UDP glucuronosyltransferase family 1 member A10	protein-coding
ENSG00000244122	7.76476	2.2268	0.359917	362.132	3.52049e-78	9.95203e-78	54577	UGT1A7	UDP glucuronosyltransferase family 1 member A7	protein-coding
ENSG00000167165	14.2108	2.01341	0.234464	310.857	4.44447e-67	1.07594e-66	54578	UGT1A6	UDP glucuronosyltransferase family 1 member A6	protein-coding
ENSG00000241635	63.0664	3.03357	0.255207	358.199	2.50211e-77	6.99778e-77	54658	UGT1A1	UDP glucuronosyltransferase family 1 member A1	protein-coding
ENSG00000185038	17.1272	2.79416	0.25056	427.109	2.96881e-92	1.04491e-91	339766	MROH2A	maestro heat like repeat family member 2A	protein-coding
ENSG00000123485	385.906	3.95857	0.100123	1772.87	0	0	55355	HJURP	Holliday junction recognition protein	protein-coding
ENSG00000235529	12.0192	2.00621	0.16329	208.76	5.39741e-45	9.5072e-45	100506749	AGAP1-IT1	AGAP1 intronic transcript 1	ncRNA
ENSG00000234949	91.3541	1.76038	0.111995	482.5	2.95866e-104	1.24793e-103	105373958	RAB17-DT	RAB17 divergent transcript	ncRNA
ENSG00000178752	58.9341	1.37997	0.12351	724.136	1.22539e-156	1.12582e-155	151176	ERFE	erythroferrone	protein-coding
ENSG00000144485	420.069	2.74599	0.131269	549.617	8.41344e-119	4.42143e-118	55502	HES6	hes family bHLH transcription factor 6	protein-coding
ENSG00000172482	107.248	4.88525	0.261162	1019.78	9.20296e-221	2.04788e-219	189	AGXT	alanine--glyoxylate aminotransferase	protein-coding
ENSG00000226321	14.3655	1.41166	0.185244	402.795	5.49247e-87	1.78109e-86	728763	CROCC2	ciliary rootlet coiled-coil, rootletin family member 2	protein-coding
ENSG00000091181	281.717	2.00738	0.189538	95.7693	1.26176e-20	1.60777e-20	3568	IL5RA	interleukin 5 receptor subunit alpha	protein-coding
ENSG00000175928	2044.08	2.7304	0.136299	361.784	4.18811e-78	1.18218e-77	57633	LRRN1	leucine rich repeat neuronal 1	protein-coding
ENSG00000235978	64.5625	2.43167	0.151131	355.999	7.49264e-77	2.08218e-76	124906209	LOC124906209	uncharacterized LOC124906209	ncRNA
ENSG00000235831	75.9896	1.51129	0.130501	203.452	7.57202e-44	1.31196e-43	100507582	BHLHE40-AS1	BHLHE40 antisense RNA 1	ncRNA
ENSG00000196277	129.804	1.97217	0.175101	136.392	2.26663e-29	3.22154e-29	2917	GRM7	glutamate metabotropic receptor 7	protein-coding
ENSG00000180914	150.85	1.7748	0.110423	744.246	5.33886e-161	5.20589e-160	5021	OXTR	oxytocin receptor	protein-coding
ENSG00000228723	9.41455	2.86735	0.29336	111.754	4.5997e-24	6.11545e-24	101927416	SRGAP3-AS2	SRGAP3 antisense RNA 2	ncRNA
ENSG00000156959	41.6724	2.12452	0.195922	203.158	8.76585e-44	1.51643e-43	375323	LHFPL4	LHFPL tetraspan subfamily member 4	protein-coding
ENSG00000144550	14.0138	1.52747	0.156317	371.19	3.84683e-80	1.12098e-79	151835	CPNE9	copine family member 9	protein-coding
ENSG00000144554	459.117	1.4795	0.0563339	1414.67	1.92895e-306	1.15319e-304	2177	FANCD2	FA complementation group D2	protein-coding
ENSG00000231177	35.8332	1.33096	0.121652	431.774	2.89717e-93	1.03886e-92	84657	LINC00852	long intergenic non-protein coding RNA 852	ncRNA
ENSG00000157087	46.6563	2.83835	0.154318	1280.12	3.02849e-277	1.34639e-275	491	ATP2B2	ATPase plasma membrane Ca2+ transporting 2	protein-coding
ENSG00000132164	368.005	2.97456	0.11441	558.932	8.05111e-121	4.35761e-120	6538	SLC6A11	solute carrier family 6 member 11	protein-coding
ENSG00000132182	3523.28	1.67099	0.0549323	981.294	2.0557e-212	4.05041e-211	23225	NUP210	nucleoporin 210	protein-coding
ENSG00000131379	12.7195	1.21442	0.132597	362.156	3.47803e-78	9.83465e-78	84077	C3orf20	chromosome 3 open reading frame 20	protein-coding
ENSG00000169814	1460.88	1.06734	0.0572747	403.597	3.68171e-87	1.1963e-86	686	BTD	biotinidase	protein-coding
ENSG00000263740	12.5577	2.94721	0.179972	434.956	5.92339e-94	2.14526e-93	6030	RN7SL4P	RNA, 7SL, cytoplasmic 4, pseudogene	pseudo
ENSG00000129810	78.9497	3.43804	0.0971884	1846.89	0	0	151648	SGO1	shugoshin 1	protein-coding
ENSG00000163508	86.7001	2.00673	0.130506	393.937	4.55474e-85	1.43444e-84	8320	EOMES	eomesodermin	protein-coding
ENSG00000188167	109.513	1.70492	0.0565727	1601.48	0	0	643853	TMPPE	transmembrane protein with metallophosphoesterase domain	protein-coding
ENSG00000163673	14.8603	2.14002	0.143649	868.326	6.56471e-188	9.48719e-187	85443	DCLK3	doublecortin like kinase 3	protein-coding
ENSG00000198590	79.4436	1.05654	0.079658	1132.2	3.75612e-245	1.139e-243	339883	APRG1	APRG1 tumor suppressor candidate	ncRNA
ENSG00000144671	15.0187	1.35736	0.176497	583.712	3.42192e-126	2.00855e-125	9389	SLC22A14	solute carrier family 22 member 14	protein-coding
ENSG00000093217	460.373	1.98966	0.0495754	2108.57	0	0	9942	XYLB	xylulokinase	protein-coding
ENSG00000144648	82.4571	1.25963	0.098966	246.819	3.19078e-53	6.31416e-53	1238	ACKR2	atypical chemokine receptor 2	protein-coding
ENSG00000180432	74.2813	3.63182	0.191818	1115.04	1.99143e-241	5.68546e-240	1582	CYP8B1	cytochrome P450 family 8 subfamily B member 1	protein-coding
ENSG00000163817	39.7827	3.14163	0.172934	734.408	7.25855e-159	6.87024e-158	54716	SLC6A20	solute carrier family 6 member 20	protein-coding
ENSG00000173578	25.6567	1.03395	0.150487	167.532	4.33934e-36	6.73695e-36	2829	XCR1	X-C motif chemokine receptor 1	protein-coding
ENSG00000163823	138.87	1.40571	0.106589	301.723	4.21591e-65	9.92445e-65	1230	CCR1	C-C motif chemokine receptor 1	protein-coding
ENSG00000121797	61.9645	1.36527	0.0983895	351.177	8.2943e-76	2.26802e-75	9034	CCRL2	C-C motif chemokine receptor like 2	protein-coding
ENSG00000241186	11.6056	1.03634	0.210597	267.319	1.17334e-57	2.47326e-57	6997	TDGF1	teratocarcinoma-derived growth factor 1	protein-coding
ENSG00000088727	355.884	1.22888	0.0557583	449.134	5.02246e-97	1.90685e-96	64147	KIF9	kinesin family member 9	protein-coding
ENSG00000114646	125.607	2.98989	0.116669	530.027	1.48274e-114	7.32434e-114	10675	CSPG5	chondroitin sulfate proteoglycan 5	protein-coding
ENSG00000164045	213.459	2.06842	0.0720653	885.674	1.13369e-191	1.71146e-190	993	CDC25A	cell division cycle 25A	protein-coding
ENSG00000164047	27.3625	2.07764	0.21854	664.432	1.08179e-143	8.23369e-143	820	CAMP	cathelicidin antimicrobial peptide	protein-coding
ENSG00000229453	43.968	2.55003	0.180795	158.075	4.76978e-34	7.21571e-34	646424	SPINK8	serine peptidase inhibitor Kazal type 8 (putative)	protein-coding
ENSG00000164049	13.1832	1.12013	0.146117	433.202	1.42124e-93	5.11461e-93	285231	FBXW12	F-box and WD repeat domain containing 12	protein-coding
ENSG00000008300	761.932	2.9207	0.0962633	1582.29	0	0	1951	CELSR3	cadherin EGF LAG seven-pass G-type receptor 3	protein-coding
ENSG00000228350	10.2886	1.46261	0.170865	106.243	7.0601e-23	9.24256e-23	102724368	LINC02585	long intergenic non-protein coding RNA 2585	ncRNA
ENSG00000164061	305.711	2.18034	0.0905839	1702.67	0	0	8927	BSN	bassoon presynaptic cytomatrix protein	protein-coding
ENSG00000183763	160.195	1.30614	0.0618837	875.484	1.83924e-189	2.7122e-188	10293	TRAIP	TRAF interacting protein	protein-coding
ENSG00000164076	21.4859	4.52273	0.266281	418.1	2.6571e-90	9.06612e-90	79012	CAMKV	CaM kinase like vesicle associated	protein-coding
ENSG00000188338	81.6636	1.93831	0.152824	603.969	1.39012e-130	8.68942e-130	10991	SLC38A3	solute carrier family 38 member 3	protein-coding
ENSG00000004838	110.52	1.3046	0.108702	136.876	1.78205e-29	2.53625e-29	51364	ZMYND10	zinc finger MYND-type containing 10	protein-coding
ENSG00000164082	35.291	1.0492	0.101963	675.741	3.82032e-146	3.00021e-145	2912	GRM2	glutamate metabotropic receptor 2	protein-coding
ENSG00000164087	196.352	1.89152	0.0656004	1042.41	1.13492e-225	2.69402e-224	25886	POC1A	POC1 centriolar protein A	protein-coding
ENSG00000055957	120.723	4.88888	0.255083	1033.83	8.23609e-224	1.91391e-222	3697	ITIH1	inter-alpha-trypsin inhibitor heavy chain 1	protein-coding
ENSG00000162267	241.829	2.07031	0.14191	946.024	9.20111e-205	1.646e-203	3699	ITIH3	inter-alpha-trypsin inhibitor heavy chain 3	protein-coding
ENSG00000157388	3567.18	2.78718	0.120611	544.658	9.99648e-118	5.18453e-117	776	CACNA1D	calcium voltage-gated channel subunit alpha1 D	protein-coding
ENSG00000056736	550.808	1.19987	0.0679567	726.876	3.12029e-157	2.89205e-156	55540	IL17RB	interleukin 17 receptor B	protein-coding
ENSG00000114251	1631.46	1.22967	0.124753	151.623	1.17645e-32	1.74587e-32	7474	WNT5A	Wnt family member 5A	protein-coding
ENSG00000174844	36.5861	1.71455	0.13418	397.767	6.7415e-86	2.14632e-85	201625	DNAH12	dynein axonemal heavy chain 12	protein-coding
ENSG00000163687	89.4506	1.10397	0.135444	326.148	2.17654e-70	5.51468e-70	1776	DNASE1L3	deoxyribonuclease 1 like 3	protein-coding
ENSG00000163689	89.7023	2.53737	0.0970488	1316.01	4.94747e-285	2.38661e-283	200844	CFAP20DC	CFAP20 domain containing	protein-coding
ENSG00000153266	5.81894	4.21963	0.425634	82.8544	7.49266e-18	9.22851e-18	55079	FEZF2	FEZ family zinc finger 2	protein-coding
ENSG00000163618	898.898	2.01393	0.15163	286.342	8.98424e-62	2.01179e-61	8618	CADPS	calcium dependent secretion activator	protein-coding
ENSG00000188817	19.5168	1.8505	0.23615	141.684	1.63847e-30	2.36593e-30	132203	SNTN	sentan, cilia apical structure protein	protein-coding
ENSG00000163632	15.922	1.16638	0.0878342	800.743	2.98576e-173	3.4846e-172	132200	C3orf49	chromosome 3 open reading frame 49	protein-coding
ENSG00000144749	2331.08	1.06435	0.0761925	192.457	1.79817e-41	3.00181e-41	26018	LRIG1	leucine rich repeats and immunoglobulin like domains 1	protein-coding
ENSG00000163421	12.1674	1.99933	0.227504	712.776	3.56198e-154	3.15112e-153	60675	PROK2	prokineticin 2	protein-coding
ENSG00000163602	58.4746	1.07512	0.0795744	447.635	1.06094e-96	4.01132e-96	23429	RYBP	RING1 and YY1 binding protein	protein-coding
ENSG00000179097	41.7159	2.6619	0.151693	999.21	2.67057e-216	5.56496e-215	3355	HTR1F	5-hydroxytryptamine receptor 1F	protein-coding
ENSG00000178750	363.157	1.21202	0.0763736	393.455	5.79107e-85	1.82161e-84	415117	STX19	syntaxin 19	protein-coding
ENSG00000080224	259.73	2.67009	0.126606	501.223	2.59202e-108	1.15676e-107	285220	EPHA6	EPH receptor A6	protein-coding
ENSG00000170044	12.4527	5.08183	0.258567	834.225	1.6351e-180	2.12583e-179	131368	ZPLD1	zona pellucida like domain containing 1	protein-coding
ENSG00000170017	9072.21	1.91361	0.0761347	563.273	9.22323e-122	5.0665e-121	214	ALCAM	activated leukocyte cell adhesion molecule	protein-coding
ENSG00000114455	23.6497	2.49202	0.157713	520.923	1.394e-112	6.65873e-112	11148	HHLA2	HERV-H LTR-associating 2	protein-coding
ENSG00000144821	110.548	1.84629	0.118054	329.071	5.07124e-71	1.29333e-70	22989	MYH15	myosin heavy chain 15	protein-coding
ENSG00000163507	249.214	1.47804	0.0594723	1415.42	1.33025e-306	7.99826e-305	57650	CIP2A	cellular inhibitor of PP2A	protein-coding
ENSG00000114487	15.7523	2.33483	0.270702	279.315	2.9785e-60	6.52887e-60	27136	MORC1	MORC family CW-type zinc finger 1	protein-coding
ENSG00000177707	1461.75	1.23478	0.0924173	239.375	1.299e-51	2.50905e-51	25945	NECTIN3	nectin cell adhesion molecule 3	protein-coding
ENSG00000240891	69.0312	1.18139	0.0916834	489.833	7.61896e-106	3.29574e-105	257068	PLCXD2	phosphatidylinositol specific phospholipase C X domain containing 2	protein-coding
ENSG00000144834	25.6776	2.01297	0.247508	326.94	1.46655e-70	3.72388e-70	29114	TAGLN3	transgelin 3	protein-coding
ENSG00000114529	81.9337	1.14172	0.0882041	541.062	6.01576e-117	3.07589e-116	79669	C3orf52	chromosome 3 open reading frame 52	protein-coding
ENSG00000186265	27.0677	1.17354	0.157422	63.0939	1.28232e-13	1.50124e-13	151888	BTLA	B and T lymphocyte associated	protein-coding
ENSG00000114573	3016.27	1.0461	0.0433835	548.759	1.2909e-118	6.76869e-118	523	ATP6V1A	ATPase H+ transporting V1 subunit A	protein-coding
ENSG00000184307	551.05	1.19617	0.0553844	749.011	4.94332e-162	4.90452e-161	254887	ZDHHC23	zinc finger DHHC-type palmitoyltransferase 23	protein-coding
ENSG00000181722	811.308	1.48138	0.0944839	420.206	9.29119e-91	3.19355e-90	26137	ZBTB20	zinc finger and BTB domain containing 20	protein-coding
ENSG00000241560	11.2235	1.23087	0.183604	151.768	1.09512e-32	1.62563e-32	100131117	ZBTB20-AS1	ZBTB20 antisense RNA 1	ncRNA
ENSG00000121594	20.1142	1.69581	0.128606	411.271	8.01061e-89	2.66859e-88	941	CD80	CD80 molecule	protein-coding
ENSG00000144852	17.8355	2.30032	0.152903	755.842	1.63215e-163	1.65935e-162	8856	NR1I2	nuclear receptor subfamily 1 group I member 2	protein-coding
ENSG00000051341	225.087	3.61608	0.0926143	2714.57	0	0	10721	POLQ	DNA polymerase theta	protein-coding
ENSG00000114013	159.586	1.04458	0.110939	92.9117	5.18873e-20	6.55787e-20	942	CD86	CD86 molecule	protein-coding
ENSG00000082684	113.745	1.25387	0.09957	875.712	1.64088e-189	2.42139e-188	54437	SEMA5B	semaphorin 5B	protein-coding
ENSG00000206527	4352.06	1.48361	0.0737958	404.148	2.79701e-87	9.1096e-87	201562	HACD2	3-hydroxyacyl-CoA dehydratase 2	protein-coding
ENSG00000173702	535.791	2.74812	0.220267	214.986	2.43544e-46	4.37508e-46	56667	MUC13	mucin 13, cell surface associated	protein-coding
ENSG00000221955	762.011	1.67604	0.0666448	555.877	3.69843e-120	1.98842e-119	84561	SLC12A8	solute carrier family 12 member 8	protein-coding
ENSG00000163885	18.9887	1.13901	0.148235	562.416	1.41489e-121	7.73583e-121	348807	CFAP100	cilia and flagella associated protein 100	protein-coding
ENSG00000180767	18.6448	2.68399	0.14979	597.818	2.99451e-129	1.8368e-128	166012	CHST13	carbohydrate sulfotransferase 13	protein-coding
ENSG00000073111	536.113	1.55605	0.0699028	531.581	6.82745e-115	3.39014e-114	4171	MCM2	minichromosome maintenance complex component 2	protein-coding
ENSG00000114631	3093.76	1.35702	0.0845196	724.991	7.9961e-157	7.35922e-156	50512	PODXL2	podocalyxin like 2	protein-coding
ENSG00000175792	1759.55	1.20309	0.0497364	540.247	9.03263e-117	4.59938e-116	8607	RUVBL1	RuvB like AAA ATPase 1	protein-coding
ENSG00000132394	9.93382	1.93201	0.299736	94.3272	2.57577e-20	3.26684e-20	60678	EEFSEC	eukaryotic elongation factor, selenocysteine-tRNA specific	protein-coding
ENSG00000114656	128.1	1.75689	0.0843911	719.511	1.23396e-155	1.1161e-154	57501	CFAP92	cilia and flagella associated protein 92 (putative)	protein-coding
ENSG00000206384	31.4722	1.95769	0.112887	1151.62	2.30119e-249	7.40615e-248	131873	COL6A6	collagen type VI alpha 6 chain	protein-coding
ENSG00000114686	3158.23	1.06263	0.0405981	628.355	7.18257e-136	4.86976e-135	11222	MRPL3	mitochondrial ribosomal protein L3	protein-coding
ENSG00000240854	57.0084	3.98884	0.140124	965.776	4.77727e-209	9.04749e-208	729674	PSMC2P1	PSMC2 pseudogene 1	pseudo
ENSG00000242899	2464.92	2.17845	0.141401	231.592	6.26164e-50	1.18256e-49	729677	RPL7P16	ribosomal protein L7 pseudogene 16	pseudo
ENSG00000240890	28.8551	1.73586	0.114342	211.663	1.2728e-45	2.26093e-45	100130550	LOC100130550	g2/M phase-specific E3 ubiquitin-protein ligase-like	pseudo
ENSG00000091513	687.124	1.06588	0.133181	431.079	4.09751e-93	1.46677e-92	7018	TF	transferrin	protein-coding
ENSG00000144867	3076.85	1.04701	0.0562802	333.589	5.3327e-72	1.38116e-71	58477	SRPRB	SRP receptor subunit beta	protein-coding
ENSG00000154917	694.659	1.48906	0.0708991	499.363	6.55638e-108	2.91234e-107	51560	RAB6B	RAB6B, member RAS oncogene family	protein-coding
ENSG00000114054	2035.35	1.24769	0.0511892	614.611	6.85314e-133	4.45221e-132	5096	PCCB	propionyl-CoA carboxylase subunit beta	protein-coding
ENSG00000066405	49.868	1.48212	0.136017	931.107	1.58301e-201	2.71388e-200	51208	CLDN18	claudin 18	protein-coding
ENSG00000158220	133.149	1.66144	0.0877242	1371.97	3.56382e-297	1.97317e-295	83850	ESYT3	extended synaptotagmin 3	protein-coding
ENSG00000241429	12.2316	1.62082	0.139153	267.824	9.12643e-58	1.92626e-57	646612	EEF1A1P25	eukaryotic translation elongation factor 1 alpha 1 pseudogene 25	pseudo
ENSG00000183770	64.9461	2.11733	0.195342	98.9422	2.62384e-21	3.3737e-21	668	FOXL2	forkhead box L2	protein-coding
ENSG00000206262	46.351	1.71296	0.190705	179.699	1.02438e-38	1.64201e-38	401089	FOXL2NB	FOXL2 neighbor	protein-coding
ENSG00000114113	30.1453	2.05463	0.144208	834.965	1.12986e-180	1.47079e-179	5948	RBP2	retinol binding protein 2	protein-coding
ENSG00000158258	1443.66	1.07071	0.156929	267.015	1.36566e-57	2.87605e-57	64084	CLSTN2	calsyntenin 2	protein-coding
ENSG00000175093	13.7635	1.73307	0.21202	583.081	4.69019e-126	2.74453e-125	92369	SPSB4	splA/ryanodine receptor domain and SOCS box containing 4	protein-coding
ENSG00000120756	332.09	1.64774	0.0972497	259.088	7.08089e-56	1.45401e-55	5357	PLS1	plastin 1	protein-coding
ENSG00000152952	1858.9	1.31515	0.0801064	838.782	1.6789e-181	2.21156e-180	5352	PLOD2	procollagen-lysine,2-oxoglutarate 5-dioxygenase 2	protein-coding
ENSG00000152977	12.1959	2.59242	0.283388	443.697	7.56703e-96	2.82237e-95	7545	ZIC1	Zic family member 1	protein-coding
ENSG00000071794	2409.1	1.08359	0.0416149	630.448	2.52596e-136	1.72485e-135	6596	HLTF	helicase like transcription factor	protein-coding
ENSG00000047457	1281.27	1.36073	0.143918	166.89	5.9699e-36	9.24588e-36	1356	CP	ceruloplasmin	protein-coding
ENSG00000163762	396.466	1.07746	0.102952	222.272	6.48022e-48	1.18729e-47	116441	TM4SF18	transmembrane 4 L six family member 18	protein-coding
ENSG00000169903	42.3722	4.97269	0.289733	784.732	8.86095e-170	9.78622e-169	7104	TM4SF4	transmembrane 4 L six family member 4	protein-coding
ENSG00000244541	52.948	1.44114	0.135656	604.673	9.77775e-131	6.1265e-130	101927992	LINC01213	long intergenic non-protein coding RNA 1213	ncRNA
ENSG00000144893	134.407	1.54881	0.107185	303.75	1.53492e-65	3.6308e-65	116931	MED12L	mediator complex subunit 12L	protein-coding
ENSG00000174944	53.9639	1.28216	0.100648	507.71	1.01811e-109	4.66157e-109	9934	P2RY14	purinergic receptor P2Y14	protein-coding
ENSG00000152580	45.0835	1.53727	0.145533	826.912	6.3038e-179	8.00235e-178	285313	IGSF10	immunoglobulin superfamily member 10	protein-coding
ENSG00000114771	25.3607	3.68889	0.357	459.203	3.30584e-99	1.29639e-98	13	AADAC	arylacetamide deacetylase	protein-coding
ENSG00000198829	148.247	4.58829	0.171172	577.787	6.58909e-125	3.77671e-124	56670	SUCNR1	succinate receptor 1	protein-coding
ENSG00000221962	15.1408	2.60848	0.262487	241.576	4.34116e-52	8.44174e-52	645843	TMEM14EP	transmembrane protein 14E, pseudogene	pseudo
ENSG00000181467	962.373	1.00942	0.0539456	808.895	5.09577e-175	6.09286e-174	5912	RAP2B	RAP2B, member of RAS oncogene family	protein-coding
ENSG00000114805	194.623	1.76931	0.115737	639.536	2.70433e-138	1.89665e-137	23007	PLCH1	phospholipase C eta 1	protein-coding
ENSG00000168779	63.4975	3.25075	0.160865	1029.06	8.93689e-223	2.03618e-221	6474	SHOX2	short stature homeobox 2	protein-coding
ENSG00000180044	56.8741	1.05066	0.119802	167.471	4.47271e-36	6.94197e-36	401097	C3orf80	chromosome 3 open reading frame 80	protein-coding
ENSG00000113810	1073.2	1.73774	0.0606647	1997.74	0	0	10051	SMC4	structural maintenance of chromosomes 4	protein-coding
ENSG00000213186	202.536	1.43951	0.0595276	699.371	2.87376e-151	2.43452e-150	286827	TRIM59	tripartite motif containing 59	protein-coding
ENSG00000090402	493.073	4.95888	0.195591	442.834	1.1636e-95	4.32848e-95	6476	SI	sucrase-isomaltase	protein-coding
ENSG00000244128	17.7605	3.90095	0.330365	466.102	1.05753e-100	4.24306e-100	103695433	LINC01322	long intergenic non-protein coding RNA 1322	ncRNA
ENSG00000114200	326.232	1.0882	0.148362	306.163	4.6114e-66	1.10011e-65	590	BCHE	butyrylcholinesterase	protein-coding
ENSG00000169064	40.0092	3.30823	0.219267	390.157	2.99983e-84	9.34229e-84	79740	ZBBX	zinc finger B-box domain containing	protein-coding
ENSG00000114209	1439.9	1.01299	0.0402352	903.1	1.8816e-195	2.98891e-194	11235	PDCD10	programmed cell death 10	protein-coding
ENSG00000163536	660.594	2.19584	0.109565	421.363	5.21809e-91	1.803e-90	5274	SERPINI1	serpin family I member 1	protein-coding
ENSG00000244227	10.909	2.11357	0.256851	217.802	5.99706e-47	1.0871e-46	646168	LRRC77P	leucine rich repeat containing 77, pseudogene	pseudo
ENSG00000188306	16.692	2.93112	0.182569	543.891	1.46609e-117	7.58116e-117	344657	LRRIQ4	leucine rich repeats and IQ motif containing 4	protein-coding
ENSG00000114248	228.663	3.27243	0.174582	317.849	1.36249e-68	3.36954e-68	79782	LRRC31	leucine rich repeat containing 31	protein-coding
ENSG00000239219	9.33366	1.8112	0.176578	147.775	7.95547e-32	1.16879e-31	100128164	LOC100128164	four and a half LIM domains 1 pseudogene	pseudo
ENSG00000173890	2649.89	1.84003	0.0849736	668.503	1.41787e-144	1.09104e-143	26996	GPR160	G protein-coupled receptor 160	protein-coding
ENSG00000163581	31.3416	4.88777	0.410647	465.775	1.24507e-100	4.98977e-100	6514	SLC2A2	solute carrier family 2 member 2	protein-coding
ENSG00000223387	9.30045	2.05014	0.159003	349.892	1.57441e-75	4.28556e-75	105374219	LINC02068	long intergenic non-protein coding RNA 2068	ncRNA
ENSG00000144959	946.318	1.03734	0.0744899	204.375	4.78302e-44	8.31471e-44	57552	NCEH1	neutral cholesterol ester hydrolase 1	protein-coding
ENSG00000114346	896.316	2.39052	0.0653735	1583.5	0	0	1894	ECT2	epithelial cell transforming 2	protein-coding
ENSG00000169760	263.93	1.38001	0.123448	429.483	9.08598e-93	3.22934e-92	22871	NLGN1	neuroligin 1	protein-coding
ENSG00000177694	2555.43	2.43041	0.0968543	501.39	2.38503e-108	1.06597e-107	254827	NAALADL2	N-acetylated alpha-linked acidic dipeptidase like 2	protein-coding
ENSG00000236241	11.3368	2.27825	0.18366	325.555	2.92627e-70	7.40353e-70	100421238	LOC100421238	DEAD-box helicase 5 pseudogene	pseudo
ENSG00000197584	40.7915	1.87043	0.207147	152.553	7.41351e-33	1.10346e-32	10242	KCNMB2	potassium calcium-activated channel subfamily M regulatory beta subunit 2	protein-coding
ENSG00000114757	56.0153	1.92249	0.117549	554.575	7.0829e-120	3.79055e-119	51555	PEX5L	peroxisomal biogenesis factor 5 like	protein-coding
ENSG00000242808	34.1614	1.88564	0.196791	252.718	1.69019e-54	3.408e-54	347689	SOX2-OT	SOX2 overlapping transcript	ncRNA
ENSG00000058063	5331.07	1.07897	0.0461419	502.017	1.74411e-108	7.82352e-108	23200	ATP11B	ATPase phospholipid transporting 11B (putative)	protein-coding
ENSG00000172578	231.103	1.20183	0.107601	434.058	9.27438e-94	3.34848e-93	89857	KLHL6	kelch like family member 6	protein-coding
ENSG00000180834	11.479	1.01425	0.120691	426.768	3.52004e-92	1.23809e-91	79929	MAP6D1	MAP6 domain containing 1	protein-coding
ENSG00000284753	125.242	1.9503	0.10025	319.145	7.14068e-69	1.77367e-68	110599564	EEF1AKMT4	EEF1A lysine methyltransferase 4	protein-coding
ENSG00000163888	38.411	3.28257	0.131644	722.065	3.44754e-156	3.14673e-155	94032	CAMK2N2	calcium/calmodulin dependent protein kinase II inhibitor 2	protein-coding
ENSG00000090534	52.108	1.04356	0.12766	219.372	2.74436e-47	4.98984e-47	7066	THPO	thrombopoietin	protein-coding
ENSG00000145192	134.655	6.50037	0.353903	770.048	1.35483e-166	1.43512e-165	197	AHSG	alpha 2-HS glycoprotein	protein-coding
ENSG00000113905	85.5372	6.13272	0.396036	653.859	2.12176e-141	1.56111e-140	3273	HRG	histidine rich glycoprotein	protein-coding
ENSG00000113889	102.379	5.73434	0.302418	684.302	5.31882e-148	4.2927e-147	3827	KNG1	kininogen 1	protein-coding
ENSG00000163918	534.092	1.11644	0.0474558	1162.15	1.19363e-251	3.95064e-250	5984	RFC4	replication factor C subunit 4	protein-coding
ENSG00000157005	23.8125	1.87889	0.325374	134.926	4.69116e-29	6.64009e-29	6750	SST	somatostatin	protein-coding
ENSG00000279891	28.5625	2.16624	0.207031	296.088	6.98878e-64	1.61565e-63	401105	FLJ42393	uncharacterized LOC401105	ncRNA
ENSG00000205835	97.1172	2.72631	0.202541	169.746	1.44372e-36	2.25443e-36	647309	GMNC	geminin coiled-coil domain containing	protein-coding
ENSG00000188958	63.4784	3.1843	0.190796	253.247	1.29845e-54	2.62163e-54	257313	UTS2B	urotensin 2B	protein-coding
ENSG00000114279	239.794	1.00715	0.166074	45.9293	5.87117e-10	6.5644e-10	2257	FGF12	fibroblast growth factor 12	protein-coding
ENSG00000230102	20.2608	1.51652	0.133444	207.631	9.46639e-45	1.66062e-44	285389	LINC02028	long intergenic non-protein coding RNA 2028	ncRNA
ENSG00000214145	19.9553	1.78047	0.153304	716.239	6.31944e-155	5.66697e-154	100131551	LINC00887	long intergenic non-protein coding RNA 887	ncRNA
ENSG00000178772	45.3441	6.88505	0.312139	1232.08	8.04743e-267	3.18618e-265	1370	CPN2	carboxypeptidase N subunit 2	protein-coding
ENSG00000172061	176.779	4.24844	0.209151	1221.96	1.26002e-264	4.79861e-263	131578	LRRC15	leucine rich repeat containing 15	protein-coding
ENSG00000072274	2455.1	1.04941	0.0677159	1034.42	6.13749e-224	1.43099e-222	7037	TFRC	transferrin receptor	protein-coding
ENSG00000161267	15.9595	2.71241	0.209567	780.197	8.53219e-169	9.30075e-168	622	BDH1	3-hydroxybutyrate dehydrogenase 1	protein-coding
ENSG00000127418	2955.15	1.82056	0.106386	249.899	6.88162e-54	1.37685e-53	53834	FGFRL1	fibroblast growth factor receptor like 1	protein-coding
ENSG00000215367	22.4674	4.7098	0.25674	329.842	3.45184e-71	8.8258e-71	100379220	TMED11P	transmembrane p24 trafficking protein 11, pseudogene	pseudo
ENSG00000159674	31606.1	1.66081	0.146422	226.087	9.70289e-49	1.80198e-48	10417	SPON2	spondin 2	protein-coding
ENSG00000013810	887.694	1.94555	0.0732849	1441.8	2.50554006727e-312	1.5836220714329e-310	10460	TACC3	transforming acidic coiled-coil containing protein 3	protein-coding
ENSG00000109685	2788.33	1.04448	0.0398842	1681.74	0	0	7468	NSD2	nuclear receptor binding SET domain protein 2	protein-coding
ENSG00000243449	108.889	2.11909	0.111239	490.103	6.6586e-106	2.88329e-105	401115	C4orf48	chromosome 4 open reading frame 48	protein-coding
ENSG00000206113	21.3728	1.4071	0.118503	306.668	3.58565e-66	8.5667e-66	402160	CFAP99	cilia and flagella associated protein 99	protein-coding
ENSG00000272620	15.6233	1.28868	0.166245	436.461	2.79591e-94	1.01663e-93	84740	AFAP1-AS1	AFAP1 antisense RNA 1	ncRNA
ENSG00000215612	8.96629	5.10266	0.370966	197.433	1.51286e-42	2.56948e-42	3166	HMX1	H6 family homeobox 1	protein-coding
ENSG00000109684	60.084	1.32467	0.149851	72.2696	1.39371e-15	1.67184e-15	116449	CLNK	cytokine dependent hematopoietic cell linker	protein-coding
ENSG00000109805	243.178	3.66975	0.107441	1450.9	2.6593646454e-314	1.722349003693e-312	64151	NCAPG	non-SMC condensin I complex subunit G	protein-coding
ENSG00000178177	551.914	1.0176	0.0443597	528.487	3.19674e-114	1.57023e-113	254251	LCORL	ligand dependent nuclear receptor corepressor like	protein-coding
ENSG00000249948	14.8051	1.13436	0.215431	146.696	1.3595e-31	1.99189e-31	57733	GBA3	glucosylceramidase beta 3 (gene/pseudogene)	protein-coding
ENSG00000174145	19.8926	4.29738	0.282326	227.212	5.54096e-49	1.03343e-48	57495	NWD2	NACHT and WD repeat domain containing 2	protein-coding
ENSG00000181826	176.564	1.24242	0.0654803	1572.02	0	0	768211	RELL1	RELT like 1	protein-coding
ENSG00000134962	174.068	5.09422	0.138052	1150.51	4.01456e-249	1.28613e-247	152831	KLB	klotho beta	protein-coding
ENSG00000109814	5004.47	1.47008	0.0655276	443.811	7.14929e-96	2.66751e-95	7358	UGDH	UDP-glucose 6-dehydrogenase	protein-coding
ENSG00000205794	12.9659	1.1773	0.12201	235.033	1.12897e-50	2.15522e-50	344967	LOC344967	acyl-CoA thioesterase 7 pseudogene	pseudo
ENSG00000109133	2985.14	1.26552	0.0503284	584.116	2.79782e-126	1.64406e-125	55161	TMEM33	transmembrane protein 33	protein-coding
ENSG00000182308	25.4382	1.37977	0.110544	791.536	2.96345e-171	3.35772e-170	285429	DCAF4L1	DDB1 and CUL4 associated factor 4 like 1	protein-coding
ENSG00000188848	1486.44	1.17391	0.116171	278.513	4.44148e-60	9.70731e-60	389206	BEND4	BEN domain containing 4	protein-coding
ENSG00000124406	4135.62	1.24623	0.0687178	297.183	4.04947e-64	9.38628e-64	10396	ATP8A1	ATPase phospholipid transporting 8A1	protein-coding
ENSG00000151834	34.6023	1.84912	0.230731	69.2726	6.10965e-15	7.2728e-15	2555	GABRA2	gamma-aminobutyric acid type A receptor subunit alpha2	protein-coding
ENSG00000170516	13.5198	5.91576	0.654801	54.2226	1.00586e-11	1.15144e-11	170712	COX7B2	cytochrome c oxidase subunit 7B2	protein-coding
ENSG00000170448	686.435	1.17448	0.0546259	627.188	1.28593e-135	8.67096e-135	152518	NFXL1	nuclear transcription factor, X-box binding like 1	protein-coding
ENSG00000145248	23.7384	1.87694	0.135472	252.367	2.01307e-54	4.05396e-54	201780	SLC10A4	solute carrier family 10 member 4	protein-coding
ENSG00000212588	22.8433	1.03484	0.152447	380.6	3.52456e-82	1.06401e-81	677810	SNORA26	small nucleolar RNA, H/ACA box 26	snoRNA
ENSG00000226887	206.711	3.46776	0.118903	869.9	2.99099e-188	4.34345e-187	100288413	ERVMER34-1	endogenous retrovirus group MER34 member 1, envelope	protein-coding
ENSG00000128039	487.245	2.02607	0.0950989	514.205	3.98158e-111	1.86121e-110	79644	SRD5A3	steroid 5 alpha-reductase 3	protein-coding
ENSG00000109255	28.9675	3.3313	0.168219	916.53	2.29936e-198	3.77837e-197	10874	NMU	neuromedin U	protein-coding
ENSG00000128059	619.489	1.19564	0.0475188	612.634	1.8389e-132	1.18767e-131	5471	PPAT	phosphoribosyl pyrophosphate amidotransferase	protein-coding
ENSG00000128050	4741.28	1.47946	0.0563644	623.699	7.33817e-135	4.90552e-134	10606	PAICS	phosphoribosylaminoimidazole carboxylase and phosphoribosylaminoimidazolesuccinocarboxamide synthase	protein-coding
ENSG00000243199	176.367	1.03301	0.0883026	143.705	6.00458e-31	8.72456e-31	642828	RPL6P10	ribosomal protein L6 pseudogene 10	pseudo
ENSG00000109163	14.0832	1.04044	0.107108	431.544	3.25004e-93	1.1644e-92	2798	GNRHR	gonadotropin releasing hormone receptor	protein-coding
ENSG00000087128	11.0731	1.53825	0.287257	152.157	9.02631e-33	1.34123e-32	28983	TMPRSS11E	transmembrane serine protease 11E	protein-coding
ENSG00000197888	21.4068	2.96705	0.269035	205.395	2.88052e-44	5.02451e-44	7367	UGT2B17	UDP glucuronosyltransferase family 2 member B17	protein-coding
ENSG00000196620	30.5303	5.57495	0.337035	514.902	2.81212e-111	1.31777e-110	7366	UGT2B15	UDP glucuronosyltransferase family 2 member B15	protein-coding
ENSG00000171234	26.2349	1.97004	0.279686	425.567	6.40879e-92	2.24212e-91	7364	UGT2B7	UDP glucuronosyltransferase family 2 member B7	protein-coding
ENSG00000213759	19.6194	5.61379	0.378695	236.634	5.08728e-51	9.75969e-51	10720	UGT2B11	UDP glucuronosyltransferase family 2 member B11	protein-coding
ENSG00000135226	12.9753	2.00324	0.272996	149.219	3.88381e-32	5.73041e-32	54490	UGT2B28	UDP glucuronosyltransferase family 2 member B28	protein-coding
ENSG00000156096	215.01	5.03666	0.24305	286.682	7.58591e-62	1.70031e-61	7363	UGT2B4	UDP glucuronosyltransferase family 2 member B4	protein-coding
ENSG00000173597	57.7621	1.39902	0.12027	900.463	7.02405e-195	1.10406e-193	27284	SULT1B1	sulfotransferase family 1B member 1	protein-coding
ENSG00000109205	92.1539	2.26237	0.210351	359.712	1.17641e-77	3.30421e-77	54959	ODAM	odontogenic, ameloblast associated	protein-coding
ENSG00000181617	28.6604	3.12062	0.341743	106.233	7.09467e-23	9.28724e-23	260436	FDCSP	follicular dendritic cell secreted protein	protein-coding
ENSG00000187689	92.2727	3.13414	0.226003	355.663	8.86153e-77	2.45998e-76	401138	AMTN	amelotin	protein-coding
ENSG00000081051	8.95263	3.94761	0.265713	172.585	3.52052e-37	5.53657e-37	174	AFP	alpha fetoprotein	protein-coding
ENSG00000079557	12.8967	3.95559	0.421533	399.789	2.45921e-86	7.8809e-86	173	AFM	afamin	protein-coding
ENSG00000163737	14.8853	4.81873	0.235363	1151.17	2.88563e-249	9.2729e-248	5196	PF4	platelet factor 4	protein-coding
ENSG00000163736	50.8144	8.0675	0.281527	1965.98	0	0	5473	PPBP	pro-platelet basic protein	protein-coding
ENSG00000138755	606.946	2.22516	0.16231	160.533	1.40612e-34	2.14231e-34	4283	CXCL9	C-X-C motif chemokine ligand 9	protein-coding
ENSG00000186212	210.248	1.36462	0.0823648	315.095	5.37649e-68	1.31984e-67	345079	SOWAHB	sosondowah ankyrin repeat domain family member B	protein-coding
ENSG00000138756	370.777	1.20526	0.0622184	980.78	2.65816e-212	5.22762e-211	55589	BMP2K	BMP2 inducible kinase	protein-coding
ENSG00000173083	108.456	1.38887	0.0865253	500.863	3.10188e-108	1.38312e-107	10855	HPSE	heparanase	protein-coding
ENSG00000163623	40.707	4.95102	0.218296	394.758	3.02396e-85	9.55643e-85	4825	NKX6-1	NK6 homeobox 1	protein-coding
ENSG00000152592	27.2457	6.14263	0.316682	841.704	3.90266e-182	5.19958e-181	1758	DMP1	dentin matrix acidic phosphoprotein 1	protein-coding
ENSG00000029559	308.137	8.32283	0.349737	833.579	2.25679e-180	2.93229e-179	3381	IBSP	integrin binding sialoprotein	protein-coding
ENSG00000152595	15.7893	6.78286	0.374936	543.171	2.09961e-117	1.08358e-116	56955	MEPE	matrix extracellular phosphoglycoprotein	protein-coding
ENSG00000183199	57.5693	1.02321	0.0892833	190.693	4.32394e-41	7.17999e-41	3327	HSP90AB3P	heat shock protein 90 alpha family class B member 3, pseudogene	pseudo
ENSG00000118785	2230.71	3.71324	0.164552	948.436	2.75872e-205	4.98184e-204	6696	SPP1	secreted phosphoprotein 1	protein-coding
ENSG00000184305	316.415	1.27697	0.0661764	595.01	1.21682e-128	7.39469e-128	401145	CCSER1	coiled-coil serine rich protein 1	protein-coding
ENSG00000152208	19.8771	1.87057	0.263029	96.6376	8.21015e-21	1.04884e-20	2895	GRID2	glutamate ionotropic receptor delta type subunit 2	protein-coding
ENSG00000172238	37.0131	4.70898	0.332463	139.942	3.89054e-30	5.5921e-30	474	ATOH1	atonal bHLH transcription factor 1	protein-coding
ENSG00000163110	37489.8	1.21493	0.0930645	371.067	4.08991e-80	1.19099e-79	10611	PDLIM5	PDZ and LIM domain 5	protein-coding
ENSG00000138696	4798.21	1.02724	0.102964	148.248	6.29196e-32	9.26075e-32	658	BMPR1B	bone morphogenetic protein receptor type 1B	protein-coding
ENSG00000163116	16.137	1.20282	0.111701	525.812	1.21514e-113	5.9134e-113	285555	STPG2	sperm tail PG-rich repeat containing 2	protein-coding
ENSG00000198099	65.9565	2.20455	0.226664	658.789	1.81052e-142	1.35347e-141	127	ADH4	alcohol dehydrogenase 4 (class II), pi polypeptide	protein-coding
ENSG00000187758	32.6171	2.24915	0.216243	630.816	2.10243e-136	1.43752e-135	124	ADH1A	alcohol dehydrogenase 1A (class I), alpha polypeptide	protein-coding
ENSG00000138823	40.4738	2.33444	0.188047	446.052	2.33634e-96	8.7844e-96	4547	MTTP	microsomal triglyceride transfer protein	protein-coding
ENSG00000138814	14423.2	1.00236	0.0744435	338.012	5.87969e-73	1.54321e-72	5530	PPP3CA	protein phosphatase 3 catalytic subunit alpha	protein-coding
ENSG00000153064	1250.49	1.32234	0.142167	124.659	7.65396e-27	1.05374e-26	55024	BANK1	B cell scaffold protein with ankyrin repeats 1	protein-coding
ENSG00000248971	12.5532	1.23903	0.108867	756.278	1.3126e-163	1.33902e-162	100418744	KRT8P46	keratin 8 pseudogene 46	pseudo
ENSG00000138778	422.665	3.24298	0.0751115	2739.18	0	0	1062	CENPE	centromere protein E	protein-coding
ENSG00000236699	1743.9	1.98004	0.0916488	427.466	2.48521e-92	8.75877e-92	54848	ARHGEF38	Rho guanine nucleotide exchange factor 38	protein-coding
ENSG00000249885	29.3105	1.13993	0.151845	246.97	2.95859e-53	5.85855e-53	100874374	ARHGEF38-IT1	ARHGEF38 intronic transcript 1	ncRNA
ENSG00000138795	698.219	1.45575	0.090531	354.159	1.87527e-76	5.17637e-76	51176	LEF1	lymphoid enhancer binding factor 1	protein-coding
ENSG00000232021	18.3928	1.62222	0.140486	371.451	3.37714e-80	9.84797e-80	641518	LEF1-AS1	LEF1 antisense RNA 1	ncRNA
ENSG00000234492	12.582	1.04381	0.110382	243.374	1.77354e-52	3.46904e-52	285456	RPL34-DT	RPL34 divergent transcript	ncRNA
ENSG00000180245	12.6665	1.15058	0.104051	384.528	4.96854e-83	1.51717e-82	10692	RRH	retinal pigment epithelium-derived rhodopsin homolog	protein-coding
ENSG00000170522	632.892	2.10989	0.0774034	927.57	9.2661e-201	1.56554e-199	79071	ELOVL6	ELOVL fatty acid elongase 6	protein-coding
ENSG00000138658	283.512	1.13411	0.0563989	1631.03	0	0	55345	ZGRF1	zinc finger GRF-type containing 1	protein-coding
ENSG00000174607	99.111	2.70953	0.15248	990.908	1.68824e-214	3.43275e-213	7368	UGT8	UDP glycosyltransferase 8	protein-coding
ENSG00000164109	341.899	2.64207	0.0843896	1033.2	1.127e-223	2.61026e-222	4085	MAD2L1	mitotic arrest deficient 2 like 1	protein-coding
ENSG00000145386	348.559	2.24979	0.0777096	1582.98	0	0	890	CCNA2	cyclin A2	protein-coding
ENSG00000151458	2442.39	1.06133	0.0590636	423.102	2.19144e-91	7.60462e-91	57182	ANKRD50	ankyrin repeat domain containing 50	protein-coding
ENSG00000142731	218.111	2.30334	0.0635304	2286	0	0	10733	PLK4	polo like kinase 4	protein-coding
ENSG00000151012	563.646	2.53001	0.0993695	643.302	4.12707e-139	2.92477e-138	23657	SLC7A11	solute carrier family 7 member 11	protein-coding
ENSG00000151014	192.568	1.68973	0.0521439	2013.4	0	0	25819	NOCT	nocturnin	protein-coding
ENSG00000153132	1959.74	1.74723	0.131696	150.394	2.16619e-32	3.20356e-32	1047	CLGN	calmegin	protein-coding
ENSG00000183090	18.6354	2.07809	0.228213	80.4623	2.44267e-17	2.99066e-17	166752	FREM3	FRAS1 related extracellular matrix 3	protein-coding
ENSG00000197465	22.3532	1.24031	0.148277	622.351	1.43827e-134	9.57508e-134	2996	GYPE	glycophorin E (MNS blood group)	protein-coding
ENSG00000120519	1130.71	1.68451	0.089509	309.781	7.5995e-67	1.83191e-66	84068	SLC10A7	solute carrier family 10 member 7	protein-coding
ENSG00000137473	20.3247	2.33683	0.221948	93.0988	4.72992e-20	5.98087e-20	83894	TTC29	tetratricopeptide repeat domain 29	protein-coding
ENSG00000198589	6577.05	1.33489	0.051743	594.637	1.46588e-128	8.89789e-128	987	LRBA	LPS responsive beige-like anchor protein	protein-coding
ENSG00000249690	11.6409	2.33504	0.241404	214.01	3.95797e-46	7.0835e-46	729558	LOC729558	uncharacterized LOC729558	ncRNA
ENSG00000164142	444.471	1.64389	0.0625897	1231.25	1.21576e-266	4.78639e-265	729830	FHIP1A	FHF complex subunit HOOK interacting protein 1A	protein-coding
ENSG00000121211	38.5099	2.62353	0.125124	433.562	1.18739e-93	4.27894e-93	84057	MND1	meiotic nuclear divisions 1	protein-coding
ENSG00000250910	9.72018	2.63237	0.178045	579.691	2.54628e-125	1.46789e-124	102724776	MAP9-AS1	MAP9 antisense RNA 1	ncRNA
ENSG00000185149	16.6228	3.28366	0.309835	151.78	1.08827e-32	1.6157e-32	4887	NPY2R	neuropeptide Y receptor Y2	protein-coding
ENSG00000164116	4892.91	1.22427	0.0734888	262.281	1.44325e-56	2.99409e-56	2982	GUCY1A1	guanylate cyclase 1 soluble subunit alpha 1	protein-coding
ENSG00000164125	3658.52	1.11678	0.0760114	196.791	2.08234e-42	3.52869e-42	51313	GASK1B	golgi associated kinase 1B	protein-coding
ENSG00000248429	268.179	1.76378	0.184983	79.4892	3.95003e-17	4.82156e-17	285505	GASK1B-AS1	GASK1B antisense RNA 1	ncRNA
ENSG00000251429	34.0863	1.15912	0.152448	183.249	1.75335e-39	2.84023e-39	646890	AIDAP2	AIDA pseudogene 2	pseudo
ENSG00000205208	246.898	1.01887	0.0627986	282.862	5.08855e-61	1.12659e-60	201725	C4orf46	chromosome 4 open reading frame 46	protein-coding
ENSG00000109511	17.6084	2.04086	0.189718	215.274	2.10993e-46	3.79357e-46	11199	ANXA10	annexin A10	protein-coding
ENSG00000154447	4364.43	1.26508	0.0789201	349.873	1.58958e-75	4.32572e-75	57630	SH3RF1	SH3 domain containing ring finger 1	protein-coding
ENSG00000109576	1203.52	1.07137	0.0905481	163.363	3.44535e-35	5.28566e-35	51166	AADAT	aminoadipate aminotransferase	protein-coding
ENSG00000248822	6.78028	4.81184	0.373856	129.848	5.83235e-28	8.14712e-28	105377532	APOBEC3AP1	apolipoprotein B mRNA editing enzyme catalytic subunit 3A pseudogene 1	pseudo
ENSG00000250266	9.82816	5.69622	0.352801	306.6	3.70866e-66	8.85756e-66	101928223	LINC01612	long intergenic non-protein coding RNA 1612	ncRNA
ENSG00000245213	84.4862	1.5756	0.143416	167.879	3.65152e-36	5.67666e-36	101930370	GALNT7-DT	GALNT7 divergent transcript	ncRNA
ENSG00000109586	6446.01	1.40915	0.0834247	470.925	9.5345e-102	3.87887e-101	51809	GALNT7	polypeptide N-acetylgalactosaminyltransferase 7	protein-coding
ENSG00000164104	2509.35	1.38918	0.0675499	940.252	1.64421e-203	2.89934e-202	3148	HMGB2	high mobility group box 2	protein-coding
ENSG00000164120	2571.1	2.53315	0.178458	165.839	1.00685e-35	1.55522e-35	3248	HPGD	15-hydroxyprostaglandin dehydrogenase	protein-coding
ENSG00000145451	21.5395	4.04941	0.305577	205.454	2.79593e-44	4.87898e-44	8001	GLRA3	glycine receptor alpha 3	protein-coding
ENSG00000109674	81.0141	4.41938	0.116695	1955.7	0	0	55247	NEIL3	nei like DNA glycosylase 3	protein-coding
ENSG00000151725	412.947	2.889	0.0794689	1566.06	0	0	79682	CENPU	centromere protein U	protein-coding
ENSG00000205129	53.7022	1.20311	0.0837043	490.123	6.59309e-106	2.85669e-105	441054	C4orf47	chromosome 4 open reading frame 47	protein-coding
ENSG00000168491	180.721	1.51412	0.0737176	390.059	3.1505e-84	9.80715e-84	256309	CCDC110	coiled-coil domain containing 110	protein-coding
ENSG00000088926	14.7781	3.20952	0.268774	545.96	5.21981e-118	2.71725e-117	2160	F11	coagulation factor XI	protein-coding
ENSG00000083857	9551.05	1.08021	0.0671406	239.264	1.37331e-51	2.65062e-51	2195	FAT1	FAT atypical cadherin 1	protein-coding
ENSG00000250590	11.3318	2.7131	0.209769	368.416	1.53392e-79	4.43052e-79	100506272	LINC02492	long intergenic non-protein coding RNA 2492	ncRNA
ENSG00000112877	180.373	1.1241	0.0526893	1244.3	1.79395e-269	7.2954e-268	55722	CEP72	centrosomal protein 72	protein-coding
ENSG00000188818	256.378	1.10718	0.0961788	278.832	3.78915e-60	8.29456e-60	79844	ZDHHC11	zinc finger DHHC-type containing 11	protein-coding
ENSG00000071539	264.966	3.11306	0.079	1875.74	0	0	9319	TRIP13	thyroid hormone receptor interactor 13	protein-coding
ENSG00000164362	22.5929	4.35146	0.190043	669.486	8.67943e-145	6.69839e-144	7015	TERT	telomerase reverse transcriptase	protein-coding
ENSG00000153395	124.768	2.62884	0.102663	2015.67	0	0	79888	LPCAT1	lysophosphatidylcholine acyltransferase 1	protein-coding
ENSG00000248118	10.7445	1.97852	0.248014	265.989	2.2766e-57	4.78105e-57	285577	LINC01019	long intergenic non-protein coding RNA 1019	ncRNA
ENSG00000145545	611.613	1.23473	0.0554547	583.444	3.91233e-126	2.29319e-125	6715	SRD5A1	steroid 5 alpha-reductase 1	protein-coding
ENSG00000150753	3813.1	1.09874	0.0461464	530.316	1.28311e-114	6.35016e-114	22948	CCT5	chaperonin containing TCP1 subunit 5	protein-coding
ENSG00000145491	36.0705	1.93075	0.155864	137.494	1.3112e-29	1.86993e-29	83853	ROPN1L	rhophilin associated tail protein 1 like	protein-coding
ENSG00000169862	680.893	2.08727	0.0934107	425.793	5.72581e-92	2.00551e-91	1501	CTNND2	catenin delta 2	protein-coding
ENSG00000039139	2294.62	2.70063	0.130498	395.395	2.20089e-85	6.96794e-85	1767	DNAH5	dynein axonemal heavy chain 5	protein-coding
ENSG00000183654	30.7269	2.52365	0.261648	99.7116	1.79272e-21	2.30916e-21	441061	MARCHF11	membrane associated ring-CH-type finger 11	protein-coding
ENSG00000154153	1067.8	1.09177	0.0714395	220.13	1.88177e-47	3.42948e-47	54463	RETREG1	reticulophagy regulator 1	protein-coding
ENSG00000246214	12.3636	1.40163	0.155193	344.946	1.85393e-74	4.97544e-74	101929524	RETREG1-AS1	RETREG1 antisense RNA 1	ncRNA
ENSG00000145555	2661.62	1.0726	0.0528275	634.404	3.50544e-137	2.41888e-136	4651	MYO10	myosin X	protein-coding
ENSG00000183666	50.8522	1.77545	0.100734	798.447	9.39586e-173	1.08749e-171	728411	GUSBP1	GUSB pseudogene 1	pseudo
ENSG00000154162	12.761	2.42845	0.230018	427.747	2.16049e-92	7.62249e-92	1010	CDH12	cadherin 12	protein-coding
ENSG00000248874	21.0087	1.1582	0.283639	18.201	0.000399791	0.000417291	439936	LINC02899	long intergenic non-protein coding RNA 2899	ncRNA
ENSG00000250337	13.8428	1.46774	0.249459	79.1938	4.57044e-17	5.57302e-17	643401	PURPL	p53 upregulated regulator of p53 levels	ncRNA
ENSG00000151388	233.352	1.70063	0.0822053	1615.66	0	0	81792	ADAMTS12	ADAM metallopeptidase with thrombospondin type 1 motif 12	protein-coding
ENSG00000164175	115.605	4.51224	0.183223	390.287	2.81257e-84	8.76952e-84	51151	SLC45A2	solute carrier family 45 member 2	protein-coding
ENSG00000242110	980.88	3.92153	0.144744	603.638	1.63917e-130	1.02339e-129	23600	AMACR	alpha-methylacyl-CoA racemase	protein-coding
ENSG00000082196	565.712	2.19186	0.142552	259.745	5.10467e-56	1.04995e-55	114899	C1QTNF3	C1q and TNF related 3	protein-coding
ENSG00000113494	615.937	1.14728	0.109555	362.13	3.52334e-78	9.95875e-78	5618	PRLR	prolactin receptor	protein-coding
ENSG00000152611	23.1584	2.79245	0.25002	115.214	8.28041e-25	1.11048e-24	133690	CAPSL	calcyphosine like	protein-coding
ENSG00000145626	18.4057	2.78452	0.298715	374.781	6.41659e-81	1.89428e-80	133688	UGT3A1	UDP glycosyltransferase family 3 member A1	protein-coding
ENSG00000168671	12.77	1.20952	0.223033	45.8616	6.0691e-10	6.78497e-10	167127	UGT3A2	UDP glycosyltransferase family 3 member A2	protein-coding
ENSG00000145604	683.429	1.23309	0.0459949	1778.65	0	0	6502	SKP2	S-phase kinase associated protein 2	protein-coding
ENSG00000244073	16.5211	1.18696	0.100232	434.318	8.14474e-94	2.94316e-93	391777	RPS4XP6	ribosomal protein S4X pseudogene 6	pseudo
ENSG00000197603	1832.8	1.05882	0.0514867	1234.32	2.61661e-267	1.04386e-265	65250	CPLANE1	ciliogenesis and planar polarity effector complex subunit 1	protein-coding
ENSG00000228212	11.1948	1.76035	0.166104	504.599	4.80917e-109	2.17631e-108	23738	OFD1P17	OFD1 pseudogene 17	pseudo
ENSG00000113569	1658.63	1.13315	0.0369937	1357.1	5.99122e-294	3.20714e-292	9631	NUP155	nucleoporin 155	protein-coding
ENSG00000113600	105.483	5.42407	0.266726	1033	1.24714e-223	2.88534e-222	735	C9	complement C9	protein-coding
ENSG00000039537	117.245	1.64467	0.178632	543.14	2.13208e-117	1.10006e-116	729	C6	complement C6	protein-coding
ENSG00000177721	148.066	1.09954	0.0885262	292.913	3.39984e-63	7.77658e-63	389289	ANXA2R	annexin A2 receptor	protein-coding
ENSG00000164283	263.091	2.71909	0.155207	568.455	6.94581e-123	3.86607e-122	11082	ESM1	endothelial cell specific molecule 1	protein-coding
ENSG00000164287	53.6813	3.90492	0.241067	199.062	6.72816e-43	1.14924e-42	166979	CDC20B	cell division cycle 20B	protein-coding
ENSG00000234602	31.3699	2.17614	0.18435	269.719	3.55089e-58	7.54805e-58	345643	MCIDAS	multiciliate differentiation and DNA synthesis associated cell cycle protein	protein-coding
ENSG00000152669	341.201	1.09271	0.129892	226.846	6.64858e-49	1.23803e-48	10309	CCNO	cyclin O	protein-coding
ENSG00000164512	10.2649	1.49097	0.150089	302.488	2.87879e-65	6.79283e-65	79722	ANKRD55	ankyrin repeat domain 55	protein-coding
ENSG00000152932	43.7921	2.06549	0.17406	408.315	3.50019e-88	1.15593e-87	115827	RAB3C	RAB3C, member RAS oncogene family	protein-coding
ENSG00000035499	147.715	3.79862	0.0940129	1867.67	0	0	55789	DEPDC1B	DEP domain containing 1B	protein-coding
ENSG00000213891	9.6454	1.24224	0.146739	176.164	5.93938e-38	9.4311e-38	643220	RPL3P6	ribosomal protein L3 pseudogene 6	pseudo
ENSG00000123219	112.863	2.22543	0.0845779	1300.19	1.34135e-281	6.25487e-280	64105	CENPK	centromere protein K	protein-coding
ENSG00000123213	1070.33	1.4671	0.0477497	849.072	9.84458e-184	1.34491e-182	57486	NLN	neurolysin	protein-coding
ENSG00000134061	107.688	1.70492	0.124324	245.185	7.19784e-53	1.41755e-52	4064	CD180	CD180 molecule	protein-coding
ENSG00000134057	688.172	2.75225	0.0668513	2036.73	0	0	891	CCNB1	cyclin B1	protein-coding
ENSG00000153044	178.775	1.56135	0.0697724	608.427	1.50124e-131	9.54604e-131	64946	CENPH	centromere protein H	protein-coding
ENSG00000183323	94.3978	1.20554	0.0672546	819.485	2.57178e-177	3.17822e-176	202243	CCDC125	coiled-coil domain containing 125	protein-coding
ENSG00000152942	64.4638	1.45047	0.118574	251.284	3.45193e-54	6.93492e-54	5884	RAD17	RAD17 checkpoint clamp loader component	protein-coding
ENSG00000152939	54.1079	2.712	0.115904	961.671	3.71261e-208	6.92492e-207	153562	MARVELD2	MARVEL domain containing 2	protein-coding
ENSG00000197822	84.5953	2.10403	0.166748	154.758	2.47923e-33	3.71469e-33	100506658	OCLN	occludin	protein-coding
ENSG00000215630	18.7652	1.30218	0.130075	637.028	9.45768e-138	6.59335e-137	118126072	GUSBP9	GUSB pseudogene 9	pseudo
ENSG00000131844	13639.5	1.63586	0.101727	265.876	2.40755e-57	5.05453e-57	64087	MCCC2	methylcrotonyl-CoA carboxylase subunit 2	protein-coding
ENSG00000157111	14.2391	1.82477	0.177629	668.341	1.53695e-144	1.18137e-143	134285	TMEM171	transmembrane protein 171	protein-coding
ENSG00000251493	66.8326	3.62167	0.173262	311.229	3.69242e-67	8.95432e-67	2297	FOXD1	forkhead box D1	protein-coding
ENSG00000122012	165.43	1.32343	0.108594	168.824	2.28308e-36	3.55639e-36	22987	SV2C	synaptic vesicle glycoprotein 2C	protein-coding
ENSG00000181104	1328.95	1.24882	0.0753256	248.714	1.24127e-53	2.47404e-53	2149	F2R	coagulation factor II thrombin receptor	protein-coding
ENSG00000164251	1055.97	1.80798	0.11414	316.751	2.3556e-68	5.80913e-68	2150	F2RL1	F2R like trypsin receptor 1	protein-coding
ENSG00000238961	9.13328	1.57722	0.180168	283.41	3.87159e-61	8.59061e-61	677828	SNORA47	small nucleolar RNA, H/ACA box 47	snoRNA
ENSG00000244363	27.8489	1.06048	0.158764	47.3748	2.89261e-10	3.24973e-10	648000	RPL7P23	ribosomal protein L7 pseudogene 23	pseudo
ENSG00000145692	45.7205	2.45742	0.179778	874.761	2.63883e-189	3.88039e-188	635	BHMT	betaine--homocysteine S-methyltransferase	protein-coding
ENSG00000164300	9024.17	1.12203	0.0643349	375.437	4.62736e-81	1.36858e-80	256987	SERINC5	serine incorporator 5	protein-coding
ENSG00000164299	15.2276	3.55659	0.316109	111.301	5.76021e-24	7.64966e-24	84654	SPZ1	spermatogenic leucine zipper 1	protein-coding
ENSG00000152380	96.0315	1.20353	0.0571232	771.241	7.46779e-167	7.92636e-166	167555	FAM151B	family with sequence similarity 151 member B	protein-coding
ENSG00000189127	472.745	5.72987	0.236956	386.075	2.29815e-83	7.0483e-83	340120	ANKRD34B	ankyrin repeat domain 34B	protein-coding
ENSG00000228716	431.632	1.13093	0.0509248	898.982	1.47146e-194	2.30427e-193	1719	DHFR	dihydrofolate reductase	protein-coding
ENSG00000172497	13.2348	1.43967	0.182633	456.563	1.2339e-98	4.80463e-98	134526	ACOT12	acyl-CoA thioesterase 12	protein-coding
ENSG00000038427	3307.23	1.88004	0.103873	858.351	9.56802e-186	1.35111e-184	1462	VCAN	versican	protein-coding
ENSG00000145681	84.0347	1.5536	0.224516	333.463	5.67914e-72	1.47034e-71	1404	HAPLN1	hyaluronan and proteoglycan link protein 1	protein-coding
ENSG00000245526	14.8577	1.59677	0.217152	510.5	2.53004e-110	1.16991e-109	645323	LINC00461	long intergenic non-protein coding RNA 461	ncRNA
ENSG00000164199	982.47	2.40351	0.0817235	1209.25	7.19927e-262	2.67854e-260	84059	ADGRV1	adhesion G protein-coupled receptor V1	protein-coding
ENSG00000248483	32.2377	2.13511	0.13516	763.109	4.33325e-165	4.50813e-164	134187	POU5F2	POU domain class 5, transcription factor 2	protein-coding
ENSG00000185261	116.885	1.00526	0.0648252	518.197	5.43208e-112	2.569e-111	285600	KIAA0825	KIAA0825	protein-coding
ENSG00000232578	10.4597	1.06825	0.171782	46.1506	5.26833e-10	5.89572e-10	100533629	LOC100533629	FAST kinase domains 1 pseudogene	pseudo
ENSG00000133302	364.397	1.22874	0.0530616	828.557	2.77239e-179	3.5473e-178	84250	SLF1	SMC5-SMC6 complex localization factor 1	protein-coding
ENSG00000153347	24.8787	1.69821	0.148653	125.561	4.89165e-27	6.75039e-27	153643	FAM81B	family with sequence similarity 81 member B	protein-coding
ENSG00000236882	21.1577	1.05351	0.178003	719.135	1.4889e-155	1.34611e-154	202299	LINC01554	long intergenic non-protein coding RNA 1554	ncRNA
ENSG00000175426	181.858	2.35577	0.130878	1197.48	2.57879e-259	9.28189e-258	5122	PCSK1	proprotein convertase subtilisin/kexin type 1	protein-coding
ENSG00000113532	255.154	1.2576	0.0777864	653.103	3.09475e-141	2.27223e-140	7903	ST8SIA4	ST8 alpha-N-acetyl-neuraminide alpha-2,8-sialyltransferase 4	protein-coding
ENSG00000181751	873.252	1.69382	0.0811731	382.608	1.29488e-82	3.9368e-82	90355	MACIR	macrophage immunometabolism regulator	protein-coding
ENSG00000080709	1135.84	1.09631	0.123481	271.433	1.51193e-58	3.23441e-58	3781	KCNN2	potassium calcium-activated channel subfamily N member 2	protein-coding
ENSG00000152503	2041.27	1.79754	0.0884931	351.414	7.36971e-76	2.01782e-75	55521	TRIM36	tripartite motif containing 36	protein-coding
ENSG00000184838	962.417	1.72262	0.128432	159.062	2.92148e-34	4.43302e-34	51334	PRR16	proline rich 16	protein-coding
ENSG00000113083	785.703	1.09273	0.0886304	272.69	8.08131e-59	1.73499e-58	4015	LOX	lysyl oxidase	protein-coding
ENSG00000113368	731.669	2.47032	0.0737819	1375.48	6.15893e-298	3.41902e-296	4001	LMNB1	lamin B1	protein-coding
ENSG00000145832	61.1686	1.81977	0.178322	114.376	1.25408e-24	1.67786e-24	153328	SLC25A48	solute carrier family 25 member 48	protein-coding
ENSG00000069018	12.7314	2.50711	0.220442	121.574	3.53613e-26	4.82866e-26	57113	TRPC7	transient receptor potential cation channel subfamily C member 7	protein-coding
ENSG00000248211	7.21607	1.0776	0.215666	163.051	4.02333e-35	6.1683e-35	100874024	TRPC7-AS1	TRPC7 antisense RNA 1	ncRNA
ENSG00000152377	12705.8	1.09518	0.109301	278.598	4.25778e-60	9.30873e-60	6695	SPOCK1	SPARC (osteonectin), cwcv and kazal like domains proteoglycan 1	protein-coding
ENSG00000112984	403.759	3.84159	0.0939084	2033.83	0	0	10112	KIF20A	kinesin family member 20A	protein-coding
ENSG00000158402	94.0268	3.89588	0.109545	1461.45	1.36671976e-316	9.07571125e-315	995	CDC25C	cell division cycle 25C	protein-coding
ENSG00000146006	37.8311	1.88505	0.100356	1121.46	8.02316e-243	2.34809e-241	26045	LRRTM2	leucine rich repeat transmembrane neuronal 2	protein-coding
ENSG00000170476	585.939	1.24615	0.107721	121.711	3.30341e-26	4.51265e-26	51237	MZB1	marginal zone B and B1 cell specific protein	protein-coding
ENSG00000204969	38.527	2.7866	0.171983	354.513	1.57212e-76	4.34644e-76	56146	PCDHA2	protocadherin alpha 2	protein-coding
ENSG00000255408	62.0293	2.17231	0.134691	285.782	1.18787e-61	2.65513e-61	56145	PCDHA3	protocadherin alpha 3	protein-coding
ENSG00000204967	100.092	2.84121	0.140362	364.298	1.19529e-78	3.4028e-78	56144	PCDHA4	protocadherin alpha 4	protein-coding
ENSG00000204965	34.1874	3.17255	0.168982	529.143	2.30517e-114	1.13495e-113	56143	PCDHA5	protocadherin alpha 5	protein-coding
ENSG00000081842	57.714	2.83794	0.180669	216.444	1.17845e-46	2.12774e-46	56142	PCDHA6	protocadherin alpha 6	protein-coding
ENSG00000204963	38.7086	2.80012	0.169435	299.752	1.1256e-64	2.63112e-64	56141	PCDHA7	protocadherin alpha 7	protein-coding
ENSG00000204962	19.4947	3.99906	0.212295	416.698	5.34736e-90	1.81686e-89	56140	PCDHA8	protocadherin alpha 8	protein-coding
ENSG00000204961	20.9276	3.71571	0.208994	439.972	4.85192e-95	1.7887e-94	9752	PCDHA9	protocadherin alpha 9	protein-coding
ENSG00000250120	165.326	2.54775	0.140534	295.203	1.08626e-63	2.50292e-63	56139	PCDHA10	protocadherin alpha 10	protein-coding
ENSG00000249158	92.3728	3.59317	0.175483	349.847	1.60958e-75	4.3796e-75	56138	PCDHA11	protocadherin alpha 11	protein-coding
ENSG00000251664	29.4602	2.96599	0.180844	228.42	3.03719e-49	5.6848e-49	56137	PCDHA12	protocadherin alpha 12	protein-coding
ENSG00000239389	20.6598	3.23499	0.223429	183.564	1.499e-39	2.43065e-39	56136	PCDHA13	protocadherin alpha 13	protein-coding
ENSG00000248383	30.122	3.31282	0.157172	540.549	7.7701e-117	3.96131e-116	56135	PCDHAC1	protocadherin alpha subfamily C, 1	protein-coding
ENSG00000243232	27.4049	2.10784	0.138197	412.035	5.47136e-89	1.82791e-88	56134	PCDHAC2	protocadherin alpha subfamily C, 2	protein-coding
ENSG00000112852	317.855	2.8756	0.12781	393.012	7.22436e-85	2.26872e-84	56133	PCDHB2	protocadherin beta 2	protein-coding
ENSG00000113205	197.019	1.80457	0.126959	179.082	1.39242e-38	2.22686e-38	56132	PCDHB3	protocadherin beta 3	protein-coding
ENSG00000113209	494.123	1.4845	0.10284	186.544	3.4053e-40	5.58169e-40	26167	PCDHB5	protocadherin beta 5	protein-coding
ENSG00000113211	89.7469	1.76354	0.0997831	804.09	5.61358e-174	6.60658e-173	56130	PCDHB6	protocadherin beta 6	protein-coding
ENSG00000255622	28.3645	2.46795	0.135974	682.138	1.56754e-147	1.25547e-146	54661	PCDHB17P	protocadherin beta 17 pseudogene	pseudo
ENSG00000120322	126.43	2.7644	0.144107	308.34	1.55868e-66	3.74441e-66	56128	PCDHB8	protocadherin beta 8	protein-coding
ENSG00000272674	237.738	1.36998	0.11457	136.692	1.95276e-29	2.77771e-29	57717	PCDHB16	protocadherin beta 16	protein-coding
ENSG00000177839	115.618	1.62929	0.104626	224.695	1.9398e-48	3.58442e-48	56127	PCDHB9	protocadherin beta 9	protein-coding
ENSG00000120324	219.766	1.50619	0.0995299	211.841	1.16519e-45	2.07153e-45	56126	PCDHB10	protocadherin beta 10	protein-coding
ENSG00000197479	279.356	1.87352	0.107123	259.68	5.27217e-56	1.0842e-55	56125	PCDHB11	protocadherin beta 11	protein-coding
ENSG00000120328	122.114	1.20597	0.0883196	328.859	5.63554e-71	1.43707e-70	56124	PCDHB12	protocadherin beta 12	protein-coding
ENSG00000187372	243.929	1.24958	0.0757058	329.31	4.5006e-71	1.14849e-70	56123	PCDHB13	protocadherin beta 13	protein-coding
ENSG00000204956	114.16	2.32665	0.106391	462.512	6.34328e-100	2.51621e-99	56114	PCDHGA1	protocadherin gamma subfamily A, 1	protein-coding
ENSG00000081853	214.547	1.0683	0.108098	100.146	1.44601e-21	1.86474e-21	56113	PCDHGA2	protocadherin gamma subfamily A, 2	protein-coding
ENSG00000254245	84.3756	1.18934	0.115153	178.948	1.48784e-38	2.37891e-38	56112	PCDHGA3	protocadherin gamma subfamily A, 3	protein-coding
ENSG00000254221	136.829	2.65652	0.10051	614.499	7.24846e-133	4.70611e-132	56104	PCDHGB1	protocadherin gamma subfamily B, 1	protein-coding
ENSG00000262576	140.686	1.75549	0.0983441	374.499	7.38593e-81	2.17892e-80	56111	PCDHGA4	protocadherin gamma subfamily A, 4	protein-coding
ENSG00000253910	241.216	2.09104	0.0970174	463.611	3.66533e-100	1.45862e-99	56103	PCDHGB2	protocadherin gamma subfamily B, 2	protein-coding
ENSG00000253485	326.009	2.16969	0.109568	364.853	9.06358e-79	2.58481e-78	56110	PCDHGA5	protocadherin gamma subfamily A, 5	protein-coding
ENSG00000262209	113.921	2.30542	0.106958	902.733	2.26017e-195	3.58213e-194	56102	PCDHGB3	protocadherin gamma subfamily B, 3	protein-coding
ENSG00000253731	276.207	1.63394	0.0876201	713.008	3.17281e-154	2.80921e-153	56109	PCDHGA6	protocadherin gamma subfamily A, 6	protein-coding
ENSG00000253537	176.603	1.77192	0.091019	482.525	2.92195e-104	1.23269e-103	56108	PCDHGA7	protocadherin gamma subfamily A, 7	protein-coding
ENSG00000253953	96.4847	1.30953	0.109452	200.11	3.9945e-43	6.84473e-43	8641	PCDHGB4	protocadherin gamma subfamily B, 4	protein-coding
ENSG00000253767	59.0084	2.46568	0.107715	1128.38	2.5336e-244	7.58416e-243	9708	PCDHGA8	protocadherin gamma subfamily A, 8	protein-coding
ENSG00000276547	248.554	1.22095	0.0928046	156.984	8.20479e-34	1.23703e-33	56101	PCDHGB5	protocadherin gamma subfamily B, 5	protein-coding
ENSG00000253846	194.452	1.31706	0.0990714	210.416	2.36743e-45	4.19189e-45	56106	PCDHGA10	protocadherin gamma subfamily A, 10	protein-coding
ENSG00000253873	80.304	1.12909	0.0908741	565.828	2.57635e-122	1.42419e-121	56105	PCDHGA11	protocadherin gamma subfamily A, 11	protein-coding
ENSG00000248449	30.9792	2.3532	0.124696	1056.3	1.10018e-228	2.70331e-227	56120	PCDHGB8P	protocadherin gamma subfamily B, 8 pseudogene	pseudo
ENSG00000253159	93.377	1.02455	0.0938605	659.043	1.59489e-142	1.19355e-141	26025	PCDHGA12	protocadherin gamma subfamily A, 12	protein-coding
ENSG00000276545	29.154	2.57313	0.120338	809.535	3.7009e-175	4.43769e-174	84055	PCDHGB9P	protocadherin gamma subfamily B, 9 pseudogene	pseudo
ENSG00000242419	29.4598	1.40036	0.129265	575.697	1.8695e-124	1.06602e-123	56098	PCDHGC4	protocadherin gamma subfamily C, 4	protein-coding
ENSG00000240764	43.3052	1.03648	0.11218	595.952	7.60056e-129	4.6323e-128	56097	PCDHGC5	protocadherin gamma subfamily C, 5	protein-coding
ENSG00000183775	64.7271	2.95357	0.153506	773.09	2.96699e-167	3.17003e-166	57528	KCTD16	potassium channel tetramerization domain containing 16	protein-coding
ENSG00000173261	25.9322	1.23584	0.10499	425.711	5.96324e-92	2.08763e-91	153770	PLAC8L1	PLAC8 like 1	protein-coding
ENSG00000164266	734.379	4.14914	0.278364	144.217	4.65747e-31	6.77568e-31	6690	SPINK1	serine peptidase inhibitor Kazal type 1	protein-coding
ENSG00000178776	20.644	1.10522	0.189323	31.4717	6.76247e-07	7.28271e-07	389336	C5orf46	chromosome 5 open reading frame 46	protein-coding
ENSG00000133710	270.531	1.72384	0.162667	443.132	1.00309e-95	3.73602e-95	11005	SPINK5	serine peptidase inhibitor Kazal type 5	protein-coding
ENSG00000169252	1110.9	1.36007	0.0740403	318.121	1.18987e-68	2.94645e-68	154	ADRB2	adrenoceptor beta 2	protein-coding
ENSG00000164284	706.708	1.04207	0.0333554	1243.33	2.90427e-269	1.17878e-267	134266	GRPEL2	GrpE like 2, mitochondrial	protein-coding
ENSG00000132915	43.7905	1.86256	0.115862	647.181	5.95015e-140	4.28623e-139	5145	PDE6A	phosphodiesterase 6A	protein-coding
ENSG00000011083	11.0452	2.74155	0.181752	707.658	4.58608e-153	3.98816e-152	6534	SLC6A7	solute carrier family 6 member 7	protein-coding
ENSG00000237693	15.125	2.66753	0.186756	752.906	7.07102e-163	7.11988e-162	345611	IRGM	immunity related GTPase M	protein-coding
ENSG00000186335	20.1725	2.05875	0.307619	284.36	2.41241e-61	5.36932e-61	153201	SLC36A2	solute carrier family 36 member 2	protein-coding
ENSG00000123643	2516.72	1.26648	0.0993312	153.409	4.84646e-33	7.23263e-33	206358	SLC36A1	solute carrier family 36 member 1	protein-coding
ENSG00000145850	29.0661	1.48872	0.159492	150.554	2.00154e-32	2.96215e-32	91937	TIMD4	T cell immunoglobulin and mucin domain containing 4	protein-coding
ENSG00000113249	12.9116	3.11437	0.234217	454.153	4.10658e-98	1.58551e-97	26762	HAVCR1	hepatitis A virus cellular receptor 1	protein-coding
ENSG00000055163	1985.78	1.54258	0.0586456	734.982	5.4504e-159	5.16348e-158	26999	CYFIP2	cytoplasmic FMR1 interacting protein 2	protein-coding
ENSG00000113302	7.89672	3.03727	0.195569	220.236	1.78556e-47	3.25556e-47	3593	IL12B	interleukin 12B	protein-coding
ENSG00000164611	469.559	3.51716	0.0960831	1893.66	0	0	9232	PTTG1	PTTG1 regulator of sister chromatid separation, securin	protein-coding
ENSG00000118322	28.1086	1.21877	0.189783	592.106	5.18475e-128	3.11739e-127	23120	ATP10B	ATPase phospholipid transporting 10B (putative)	protein-coding
ENSG00000145864	39.4933	1.99558	0.157106	793.936	8.94072e-172	1.02019e-170	2561	GABRB2	gamma-aminobutyric acid type A receptor subunit beta2	protein-coding
ENSG00000022355	18.2548	1.38734	0.312176	30.7704	9.50133e-07	1.02145e-06	2554	GABRA1	gamma-aminobutyric acid type A receptor subunit alpha1	protein-coding
ENSG00000072571	260.124	3.71352	0.0976242	1560.49	0	0	3161	HMMR	hyaluronan mediated motility receptor	protein-coding
ENSG00000241956	38.1339	1.82342	0.209084	136.79	1.86e-29	2.64683e-29	102546299	LOC102546299	uncharacterized LOC102546299	ncRNA
ENSG00000188573	84.5284	1.01294	0.150223	41.9155	4.18131e-09	4.62621e-09	345630	FBLL1	fibrillarin like 1	protein-coding
ENSG00000040275	402.591	1.39343	0.04271	2089.98	0	0	54908	SPDL1	spindle apparatus coiled-coil protein 1	protein-coding
ENSG00000204764	404.777	1.24751	0.05001	1495.52	5e-324	3.4e-322	64901	RANBP17	RAN binding protein 17	protein-coding
ENSG00000183072	9.61104	4.01318	0.353441	190.762	4.17843e-41	6.94112e-41	1482	NKX2-5	NK2 homeobox 5	protein-coding
ENSG00000113739	793.469	1.42922	0.0970331	874.201	3.49014e-189	5.1179e-188	8614	STC2	stanniocalcin 2	protein-coding
ENSG00000170091	80.4123	4.42828	0.288006	612.987	1.54134e-132	9.97333e-132	51617	NSG2	neuronal vesicle trafficking associated 2	protein-coding
ENSG00000249306	59.7781	1.7753	0.2136	96.875	7.29996e-21	9.33242e-21	101928176	LINC01411	long intergenic non-protein coding RNA 1411	ncRNA
ENSG00000145920	202.709	3.19986	0.184573	760.761	1.3997e-164	1.449e-163	10814	CPLX2	complexin 2	protein-coding
ENSG00000251667	12.8737	1.20394	0.128761	373.415	1.26803e-80	3.72406e-80	100421311	BRCC3P1	BRCA1/BRCA2-containing complex subunit 3 pseudogene 1	pseudo
ENSG00000074276	51.3471	3.49656	0.141758	1682.45	0	0	54825	CDHR2	cadherin related family member 2	protein-coding
ENSG00000169258	115.259	2.94059	0.104029	1033.32	1.06561e-223	2.47081e-222	114787	GPRIN1	G protein regulated inducer of neurite outgrowth 1	protein-coding
ENSG00000113763	377.864	2.37914	0.189693	194.55	6.34848e-42	1.0671e-41	90249	UNC5A	unc-5 netrin receptor A	protein-coding
ENSG00000160883	118.685	1.31386	0.12284	781.877	3.68688e-169	4.03997e-168	3101	HK3	hexokinase 3	protein-coding
ENSG00000131187	175.3	3.38208	0.122168	1004.87	1.57825e-217	3.34864e-216	2161	F12	coagulation factor XII	protein-coding
ENSG00000131188	173.529	2.18113	0.084626	837.893	2.61703e-181	3.44299e-180	80758	PRR7	proline rich 7, synaptic	protein-coding
ENSG00000250420	13.3682	4.40769	0.284646	439.958	4.88571e-95	1.80084e-94	729522	AACSP1	acetoacetyl-CoA synthetase pseudogene 1	pseudo
ENSG00000176783	29.1843	1.66042	0.134074	856.901	1.97343e-185	2.77364e-184	80230	RUFY1	RUN and FYVE domain containing 1	protein-coding
ENSG00000250222	11.028	1.1372	0.130706	354.632	1.48147e-76	4.09688e-76	105377769	TRIM7-AS2	TRIM7 antisense RNA 2	ncRNA
ENSG00000137265	115.386	1.52613	0.145476	302.166	3.38005e-65	7.96664e-65	3662	IRF4	interferon regulatory factor 4	protein-coding
ENSG00000137285	272.534	1.98123	0.143169	619.703	5.39414e-134	3.56506e-133	347733	TUBB2B	tubulin beta 2B class IIb	protein-coding
ENSG00000096696	13557.2	1.27332	0.0695897	303.449	1.7833e-65	4.21501e-65	1832	DSP	desmoplakin	protein-coding
ENSG00000153162	438.168	1.43405	0.108102	227.646	4.4646e-49	8.34241e-49	654	BMP6	bone morphogenetic protein 6	protein-coding
ENSG00000239264	31.3786	1.12327	0.0850778	652.95	3.33969e-141	2.45121e-140	81567	TXNDC5	thioredoxin domain containing 5	protein-coding
ENSG00000111837	146.5	1.17466	0.0739966	430.178	6.42356e-93	2.2916e-92	4117	MAK	male germ cell associated kinase	protein-coding
ENSG00000197977	1003.9	1.23654	0.12214	276.614	1.14423e-59	2.48813e-59	54898	ELOVL2	ELOVL fatty acid elongase 2	protein-coding
ENSG00000230314	8.4093	1.68111	0.153842	252.747	1.66591e-54	3.35936e-54	100506409	ELOVL2-AS1	ELOVL2 antisense RNA 1	ncRNA
ENSG00000111863	91.7658	1.02209	0.154615	135.932	2.84738e-29	4.04068e-29	84830	ADTRP	androgen dependent TFPI regulating protein	protein-coding
ENSG00000095951	1954.51	1.09151	0.0532555	595.306	1.04952e-128	6.38539e-128	3096	HIVEP1	HIVEP zinc finger 1	protein-coding
ENSG00000212802	259.927	1.45381	0.109037	287.258	5.69384e-62	1.27868e-61	653232	RPL15P3	ribosomal protein L15 pseudogene 3	pseudo
ENSG00000230873	10.1135	3.06813	0.247446	156.925	8.44637e-34	1.27327e-33	401236	STMND1	stathmin domain containing 1	protein-coding
ENSG00000187566	137.866	1.27404	0.0638022	499.302	6.76125e-108	3.00207e-107	378884	NHLRC1	NHL repeat containing E3 ubiquitin protein ligase 1	protein-coding
ENSG00000124766	3962.85	1.28376	0.0657261	347.153	6.16834e-75	1.66499e-74	6659	SOX4	SRY-box transcription factor 4	protein-coding
ENSG00000152954	22.4843	3.09241	0.211501	320.9	2.97869e-69	7.43486e-69	140767	NRSN1	neurensin 1	protein-coding
ENSG00000137261	114.835	1.51116	0.122518	692.836	7.5055e-150	6.19816e-149	9856	KIAA0319	KIAA0319	protein-coding
ENSG00000079689	256.131	2.23741	0.178087	128.302	1.25576e-27	1.74683e-27	10590	SCGN	secretagogin, EF-hand calcium binding protein	protein-coding
ENSG00000146039	132.708	7.01445	0.31315	480.166	9.48063e-104	3.96614e-103	10050	SLC17A4	solute carrier family 17 member 4	protein-coding
ENSG00000275714	11.7812	2.5979	0.159405	500.483	3.74902e-108	1.67062e-107	8350	H3C1	H3 clustered histone 1	protein-coding
ENSG00000278705	41.3732	3.91174	0.180609	815.625	1.76797e-176	2.167e-175	8366	H4C2	H4 clustered histone 2	protein-coding
ENSG00000187837	5476.5	1.00915	0.092678	120.447	6.18255e-26	8.41122e-26	3006	H1-2	H1.2 linker histone, cluster member	protein-coding
ENSG00000197061	43.3734	4.06725	0.152698	1214.8	4.51303e-263	1.69716e-261	8364	H4C3	H4 clustered histone 3	protein-coding
ENSG00000187475	11.2484	2.91333	0.182154	514.611	3.25169e-111	1.52239e-110	3010	H1-6	H1.6 linker histone, cluster member	protein-coding
ENSG00000180596	864.672	1.97008	0.0908718	447.922	9.19161e-97	3.47776e-96	8347	H2BC4	H2B clustered histone 4	protein-coding
ENSG00000168298	424.789	2.97322	0.106976	1756.54	0	0	3008	H1-4	H1.4 linker histone, cluster member	protein-coding
ENSG00000274290	196.191	1.43009	0.0858839	419.39	1.39631e-90	4.78761e-90	8344	H2BC6	H2B clustered histone 6	protein-coding
ENSG00000277157	54.9529	2.16917	0.118367	667.427	2.42583e-144	1.85984e-143	8360	H4C4	H4 clustered histone 4	protein-coding
ENSG00000277224	284.749	2.05713	0.113724	799.016	7.07529e-173	8.19812e-172	8343	H2BC7	H2B clustered histone 7	protein-coding
ENSG00000217275	91.2635	1.1517	0.163946	69.1424	6.5146e-15	7.75265e-15	394255	RPS10P1	ribosomal protein S10 pseudogene 1	pseudo
ENSG00000276966	577.821	2.26404	0.101406	1171.58	1.07472e-253	3.64919e-252	8367	H4C5	H4 clustered histone 5	protein-coding
ENSG00000277075	659.162	1.30107	0.0985983	163.332	3.49978e-35	5.36877e-35	3012	H2AC8	H2A clustered histone 8	protein-coding
ENSG00000124575	63.8966	2.23028	0.128874	1225.93	1.73279e-265	6.70866e-264	3007	H1-3	H1.3 linker histone, cluster member	protein-coding
ENSG00000277775	15.5351	5.37061	0.272782	667.708	2.10853e-144	1.61775e-143	8968	H3C7	H3 clustered histone 7	protein-coding
ENSG00000275713	122.378	1.22487	0.136637	694.268	3.67292e-150	3.04274e-149	8345	H2BC9	H2B clustered histone 9	protein-coding
ENSG00000273983	16.7532	1.86941	0.196454	331.281	1.68492e-71	4.33183e-71	8355	H3C8	H3 clustered histone 8	protein-coding
ENSG00000158406	1328.52	1.94556	0.0911237	635.417	2.11425e-137	1.46566e-136	8365	H4C8	H4 clustered histone 8	protein-coding
ENSG00000241549	68.1853	1.2454	0.0922955	484.456	1.11484e-104	4.73368e-104	387036	GUSBP2	GUSB pseudogene 2	pseudo
ENSG00000124635	220.686	1.37756	0.09163	243.049	2.08503e-52	4.07301e-52	8970	H2BC11	H2B clustered histone 11	protein-coding
ENSG00000196787	245.432	2.81581	0.10265	1062.81	4.25653e-230	1.06459e-228	8969	H2AC11	H2A clustered histone 11	protein-coding
ENSG00000276180	672.989	1.48341	0.0866952	264.38	5.07228e-57	1.05991e-56	8294	H4C9	H4 clustered histone 9	protein-coding
ENSG00000197903	1653.55	1.66067	0.0774914	399.007	3.63319e-86	1.16182e-85	85236	H2BC12	H2B clustered histone 12	protein-coding
ENSG00000274997	18.194	3.89661	0.206098	874.602	2.85763e-189	4.19625e-188	85235	H2AC12	H2A clustered histone 12	protein-coding
ENSG00000185130	32.2701	3.65348	0.128104	1304.72	1.39496e-282	6.54851e-281	8340	H2BC13	H2B clustered histone 13	protein-coding
ENSG00000196747	106.099	4.84554	0.160072	1320.97	4.15528e-286	2.02778e-284	8329	H2AC13	H2A clustered histone 13	protein-coding
ENSG00000278828	380.265	2.57834	0.11118	513.365	6.05732e-111	2.82334e-110	8357	H3C10	H3 clustered histone 10	protein-coding
ENSG00000276368	21.4564	6.38356	0.253944	1151.8	2.0982e-249	6.76323e-248	8331	H2AC14	H2A clustered histone 14	protein-coding
ENSG00000273703	17.3421	3.52272	0.262419	394.667	3.16489e-85	9.99879e-85	8342	H2BC14	H2B clustered histone 14	protein-coding
ENSG00000197238	22.611	2.39864	0.135775	326.168	2.15577e-70	5.4627e-70	8363	H4C11	H4 clustered histone 11	protein-coding
ENSG00000273542	13.4446	1.6248	0.149434	394.334	3.73695e-85	1.17884e-84	8362	H4C12	H4 clustered histone 12	protein-coding
ENSG00000233822	205.897	2.13569	0.0682794	1305.47	9.56451e-283	4.51015e-281	8341	H2BC15	H2B clustered histone 15	protein-coding
ENSG00000276903	42.1899	6.06772	0.228242	1172.52	6.72091e-254	2.28947e-252	8332	H2AC16	H2A clustered histone 16	protein-coding
ENSG00000184357	36.8162	6.06351	0.231349	1086.03	3.90101e-235	1.04412e-233	3009	H1-5	H1.5 linker histone, cluster member	protein-coding
ENSG00000275379	22.5681	6.14227	0.338047	615.576	4.23312e-133	2.75692e-132	8354	H3C11	H3 clustered histone 11	protein-coding
ENSG00000197153	26.3091	4.89231	0.187853	1169.72	2.72539e-253	9.17971e-252	8356	H3C12	H3 clustered histone 12	protein-coding
ENSG00000274641	29.1418	3.17667	0.148488	1047.31	9.83739e-227	2.35917e-225	8348	H2BC17	H2B clustered histone 17	protein-coding
ENSG00000124657	22.6654	2.73113	0.138646	673.553	1.13931e-145	8.88414e-145	26212	OR2B6	olfactory receptor family 2 subfamily B member 6	protein-coding
ENSG00000197279	121.763	1.30897	0.0653747	606.62	3.69996e-131	2.33574e-130	7718	ZNF165	zinc finger protein 165	protein-coding
ENSG00000196812	247.846	1.08854	0.0512136	509.012	5.31693e-110	2.44511e-109	80345	ZSCAN16	zinc finger and SCAN domain containing 16	protein-coding
ENSG00000187987	102.385	1.14699	0.0747319	717.887	2.77517e-155	2.50255e-154	222696	ZSCAN23	zinc finger and SCAN domain containing 23	protein-coding
ENSG00000232040	34.6322	2.2815	0.128817	422.64	2.75986e-91	9.56607e-91	114821	ZBED9	zinc finger BED-type containing 9	protein-coding
ENSG00000204580	24.3954	2.08748	0.141194	695.011	2.53418e-150	2.10937e-149	780	DDR1	discoidin domain receptor tyrosine kinase 1	protein-coding
ENSG00000137310	45.865	1.98648	0.299267	153.83	3.93007e-33	5.87132e-33	6941	TCF19	transcription factor 19	protein-coding
ENSG00000204525	1177.63	1.19192	0.256293	31.5042	6.65653e-07	7.16972e-07	3107	HLA-C	major histocompatibility complex, class I, C	protein-coding
ENSG00000204498	22.2386	3.11111	0.453192	105.76	8.96638e-23	1.17191e-22	4795	NFKBIL1	NFKB inhibitor like 1	protein-coding
ENSG00000204301	12.6344	1.14043	0.373749	193.182	1.25346e-41	2.09883e-41	4855	NOTCH4	notch receptor 4	protein-coding
ENSG00000227057	12.571	2.03876	0.410849	81.9446	1.17455e-17	1.44378e-17	9277	WDR46	WD repeat domain 46	protein-coding
ENSG00000231925	12.7444	1.76447	0.149055	812.589	8.05114e-176	9.75433e-175	6892	TAPBP	TAP binding protein	protein-coding
ENSG00000197283	40.2415	1.22374	0.105464	1164.83	3.13513e-252	1.0393e-250	8831	SYNGAP1	synaptic Ras GTPase activating protein 1	protein-coding
ENSG00000124493	50.3533	2.45822	0.140703	755.745	1.71289e-163	1.7406e-162	2914	GRM4	glutamate metabotropic receptor 4	protein-coding
ENSG00000124507	205.896	1.93179	0.101086	472.452	4.44967e-102	1.81764e-101	29993	PACSIN1	protein kinase C and casein kinase substrate in neurons 1	protein-coding
ENSG00000197753	12.1982	5.51429	0.328411	624.493	4.93823e-135	3.30644e-134	222662	LHFPL5	LHFPL tetraspan subfamily member 5	protein-coding
ENSG00000189325	12.096	2.75556	0.210882	212.403	8.805e-46	1.56806e-45	389384	BNIP5	BCL2 interacting protein 5	protein-coding
ENSG00000124721	1472.89	3.72442	0.162793	366.827	3.38736e-79	9.72237e-79	1769	DNAH8	dynein axonemal heavy chain 8	protein-coding
ENSG00000112164	68.4501	3.82736	0.205966	516.647	1.17735e-111	5.54682e-111	2740	GLP1R	glucagon like peptide 1 receptor	protein-coding
ENSG00000124780	50.2162	2.06059	0.134054	917.14	1.69512e-198	2.79203e-197	89822	KCNK17	potassium two pore domain channel subfamily K member 17	protein-coding
ENSG00000164627	29.0037	1.22324	0.13097	312.088	2.40666e-67	5.85251e-67	221458	KIF6	kinesin family member 6	protein-coding
ENSG00000156564	15.5388	3.27254	0.181361	393.148	6.75084e-85	2.12065e-84	57497	LRFN2	leucine rich repeat and fibronectin type III domain containing 2	protein-coding
ENSG00000112212	15.1071	2.34266	0.204552	608.352	1.55835e-131	9.90622e-131	222642	TSPO2	translocator protein 2	protein-coding
ENSG00000161911	19.2872	1.55789	0.113741	626.841	1.52902e-135	1.02969e-134	340205	TREML1	triggering receptor expressed on myeloid cells like 1	protein-coding
ENSG00000095970	188.619	1.7199	0.106768	224.086	2.62725e-48	4.84278e-48	54209	TREM2	triggering receptor expressed on myeloid cells 2	protein-coding
ENSG00000112195	12.4875	2.2092	0.196363	430.195	6.37018e-93	2.27294e-92	79865	TREML2	triggering receptor expressed on myeloid cells like 2	protein-coding
ENSG00000124731	40.207	1.53772	0.179068	509.918	3.38248e-110	1.56098e-109	54210	TREM1	triggering receptor expressed on myeloid cells 1	protein-coding
ENSG00000234753	36.1887	1.69972	0.112969	658.097	2.55746e-142	1.90845e-141	101060264	FOXP4-AS1	FOXP4 antisense RNA 1	ncRNA
ENSG00000164663	281.672	1.72278	0.104417	1083.23	1.58594e-234	4.21258e-233	25862	USP49	ubiquitin specific peptidase 49	protein-coding
ENSG00000171611	9.00757	1.44945	0.201661	80.7902	2.07746e-17	2.54634e-17	171558	PTCRA	pre T cell antigen receptor alpha	protein-coding
ENSG00000137204	26.7847	1.96925	0.20663	654.223	1.76866e-141	1.30223e-140	10864	SLC22A7	solute carrier family 22 member 7	protein-coding
ENSG00000237686	12.6032	1.42875	0.196154	310.486	5.34858e-67	1.29288e-66	101929705	SCIRT	stem cell inhibitory RNA transcript	ncRNA
ENSG00000181577	10.9207	2.76451	0.268676	372.397	2.10723e-80	6.15936e-80	221416	LINC03040	long intergenic non-protein coding RNA 3040	ncRNA
ENSG00000180113	658.805	1.098	0.0938998	126.4	3.22688e-27	4.46419e-27	221400	TDRD6	tudor domain containing 6	protein-coding
ENSG00000146070	2239.77	2.41384	0.102929	488.639	1.38262e-105	5.95624e-105	7941	PLA2G7	phospholipase A2 group VII	protein-coding
ENSG00000230062	17.0874	3.4353	0.190096	253.135	1.37317e-54	2.77223e-54	100287718	ANKRD66	ankyrin repeat domain 66	protein-coding
ENSG00000112818	29.4413	4.55944	0.204869	932.673	7.2441e-202	1.24701e-200	4224	MEP1A	meprin A subunit alpha	protein-coding
ENSG00000069122	2983.43	1.37187	0.115044	209.507	3.72167e-45	6.57093e-45	221395	ADGRF5	adhesion G protein-coupled receptor F5	protein-coding
ENSG00000198087	3828.97	1.00436	0.0485026	398.738	4.15523e-86	1.32734e-85	23607	CD2AP	CD2 associated protein	protein-coding
ENSG00000203972	39.6321	8.704	0.488119	214.082	3.8192e-46	6.83631e-46	389396	GLYATL3	glycine-N-acyltransferase like 3	protein-coding
ENSG00000197261	63.2952	1.26346	0.18442	440.994	2.91355e-95	1.0777e-94	135398	C6orf141	chromosome 6 open reading frame 141	protein-coding
ENSG00000112077	50.7352	2.64288	0.228624	399.545	2.77813e-86	8.89611e-86	6005	RHAG	Rh associated glycoprotein	protein-coding
ENSG00000124490	66.1347	1.4712	0.206111	174.694	1.23344e-37	1.95149e-37	7180	CRISP2	cysteine rich secretory protein 2	protein-coding
ENSG00000096006	6349.37	5.07252	0.247672	244.311	1.1125e-52	2.18461e-52	10321	CRISP3	cysteine rich secretory protein 3	protein-coding
ENSG00000008196	39.9481	2.68616	0.263589	669.621	8.11162e-145	6.26479e-144	7021	TFAP2B	transcription factor AP-2 beta	protein-coding
ENSG00000170927	159.629	1.71362	0.157641	315.289	4.8822e-68	1.19934e-67	5314	PKHD1	PKHD1 ciliary IPT domain containing fibrocystin/polyductin	protein-coding
ENSG00000174156	13.2233	2.17348	0.242768	68.4355	9.23006e-15	1.09661e-14	2940	GSTA3	glutathione S-transferase alpha 3	protein-coding
ENSG00000198225	27.4887	1.0685	0.124498	166.805	6.22733e-36	9.64315e-36	642489	FKBP1C	FKBP prolyl isomerase family member 1C	protein-coding
ENSG00000146166	22.8214	1.19909	0.266424	119.678	9.0528e-26	1.23034e-25	51557	LGSN	lengsin, lens protein with glutamine synthetase domain	protein-coding
ENSG00000285976	25.9691	1.25839	0.0947816	881.959	7.24693e-191	1.08466e-189	7803	PTP4A1	protein tyrosine phosphatase 4A1	protein-coding
ENSG00000188107	75.9585	1.58228	0.0914952	956.767	4.30097e-207	7.90986e-206	346007	EYS	eyes shut homolog	protein-coding
ENSG00000079841	349.484	1.51275	0.110556	173.141	2.6699e-37	4.20673e-37	22999	RIMS1	regulating synaptic membrane exocytosis 1	protein-coding
ENSG00000196586	8215.75	1.46696	0.0866328	285.707	1.23268e-61	2.7544e-61	4646	MYO6	myosin VI	protein-coding
ENSG00000112706	36.8747	1.24369	0.119558	342.213	7.23866e-74	1.92615e-73	3617	IMPG1	interphotoreceptor matrix proteoglycan 1	protein-coding
ENSG00000112742	258.544	3.52079	0.0996551	1248.92	1.7843e-270	7.35593e-269	7272	TTK	TTK protein kinase	protein-coding
ENSG00000146250	51.9128	1.41973	0.163656	516.119	1.5322e-111	7.20404e-111	167681	PRSS35	serine protease 35	protein-coding
ENSG00000065609	413.753	1.06784	0.152222	77.6118	9.98176e-17	1.2127e-16	9892	SNAP91	synaptosome associated protein 91	protein-coding
ENSG00000135346	59.4698	1.5205	0.276012	43.91	1.57711e-09	1.75463e-09	1081	CGA	glycoprotein hormones, alpha polypeptide	protein-coding
ENSG00000111886	33.7584	1.0592	0.110464	1063.4	3.17911e-230	7.99886e-229	2570	GABRR2	gamma-aminobutyric acid type A receptor subunit rho2	protein-coding
ENSG00000186231	35.9664	1.16784	0.108359	111.641	4.8658e-24	6.46718e-24	114792	KLHL32	kelch like family member 32	protein-coding
ENSG00000146263	417.618	1.03939	0.0479704	1119.24	2.44171e-242	7.08669e-241	253714	MMS22L	MMS22 like, DNA repair protein	protein-coding
ENSG00000184486	14.0698	3.48783	0.214399	722.425	2.8795e-156	2.63397e-155	5454	POU3F2	POU class 3 homeobox 2	protein-coding
ENSG00000235142	9.98955	1.29682	0.211082	356.924	4.7246e-77	1.31609e-76	100422737	LINC02532	long intergenic non-protein coding RNA 2532	ncRNA
ENSG00000272398	8930.18	1.58141	0.114271	168.299	2.96411e-36	4.61279e-36	100133941	CD24	CD24 molecule	protein-coding
ENSG00000178409	439.798	1.88744	0.0771599	552.993	1.56027e-119	8.30558e-119	57673	BEND3	BEN domain containing 3	protein-coding
ENSG00000112333	9.92099	3.67458	0.276033	137.504	1.30494e-29	1.86113e-29	7101	NR2E1	nuclear receptor subfamily 2 group E member 1	protein-coding
ENSG00000203799	65.401	1.23067	0.118992	814.808	2.65879e-176	3.25318e-175	221262	CCDC162P	coiled-coil domain containing 162, pseudogene	pseudo
ENSG00000004809	40.3456	4.03188	0.182059	635.243	2.30637e-137	1.59725e-136	85413	SLC22A16	solute carrier family 22 member 16	protein-coding
ENSG00000155111	5502.1	1.18606	0.0911228	166.815	6.19732e-36	9.59739e-36	23097	CDK19	cyclin dependent kinase 19	protein-coding
ENSG00000112394	199.656	1.26483	0.0887533	334.259	3.81744e-72	9.90296e-72	117247	SLC16A10	solute carrier family 16 member 10	protein-coding
ENSG00000173214	318.38	1.0073	0.0506008	1186.03	7.86228e-257	2.7497e-255	91749	MFSD4B	major facilitator superfamily domain containing 4B	protein-coding
ENSG00000228624	15.4265	1.18543	0.139593	228.347	3.14972e-49	5.89491e-49	101927768	HDAC2-AS2	HDAC2 and HS3ST5 antisense RNA 2	ncRNA
ENSG00000123500	476.405	2.63095	0.121704	363.947	1.42416e-78	4.04886e-78	1300	COL10A1	collagen type X alpha 1 chain	protein-coding
ENSG00000185002	160.683	3.7799	0.189959	469.051	2.42842e-101	9.83175e-101	222546	RFX6	regulatory factor X6	protein-coding
ENSG00000047936	24.7706	2.23788	0.218299	313.265	1.33832e-67	3.26589e-67	6098	ROS1	ROS proto-oncogene 1, receptor tyrosine kinase	protein-coding
ENSG00000146350	447.8	1.27312	0.0612539	945.703	1.08014e-204	1.92899e-203	221322	TBC1D32	TBC1 domain family member 32	protein-coding
ENSG00000135549	704.749	2.21204	0.115858	304.8	9.09769e-66	2.15908e-65	5570	PKIB	cAMP-dependent protein kinase inhibitor beta	protein-coding
ENSG00000188580	27.0899	1.61632	0.154001	461.76	9.23159e-100	3.65294e-99	154215	NKAIN2	sodium/potassium transporting ATPase interacting 2	protein-coding
ENSG00000135547	215.63	1.29407	0.0978682	254.02	8.83551e-55	1.78806e-54	23493	HEY2	hes related family bHLH transcription factor with YRPW motif 2	protein-coding
ENSG00000217325	11.609	1.27949	0.162406	81.3577	1.56959e-17	1.92644e-17	728666	PRELID1P1	PRELID1 pseudogene 1	pseudo
ENSG00000164483	32.2772	1.00177	0.11015	167.589	4.21933e-36	6.5521e-36	154075	SAMD3	sterile alpha motif domain containing 3	protein-coding
ENSG00000118520	122.464	2.92273	0.132206	1385.95	3.30333e-300	1.87851e-298	383	ARG1	arginase 1	protein-coding
ENSG00000112299	109.493	2.90624	0.13321	803.972	5.95473e-174	6.9963e-173	8876	VNN1	vanin 1	protein-coding
ENSG00000093134	28.5205	1.04318	0.192512	205.818	2.33276e-44	4.07514e-44	55350	VNN3P	vanin 3, pseudogene	pseudo
ENSG00000118513	397.778	1.76739	0.0939828	363.02	2.2611e-78	6.40569e-78	4602	MYB	MYB proto-oncogene, transcription factor	protein-coding
ENSG00000237596	12.5817	1.66525	0.222904	549.804	7.6642e-119	4.03375e-118	644135	LOC644135	uncharacterized LOC644135	ncRNA
ENSG00000146410	54.1098	2.64676	0.107013	1177.77	4.86999e-255	1.67803e-253	113115	MTFR2	mitochondrial fission regulator 2	protein-coding
ENSG00000234263	20.2771	1.07903	0.167064	364.19	1.26186e-78	3.58988e-78	101928461	MAP3K5-AS1	MAP3K5 antisense RNA 1	ncRNA
ENSG00000182747	8.98773	2.20012	0.21604	289.931	1.50246e-62	3.40544e-62	340146	SLC35D3	solute carrier family 35 member D3	protein-coding
ENSG00000230533	8.22733	2.39477	0.226493	207.598	9.6247e-45	1.68782e-44	102723649	LINC03004	long intergenic non-protein coding RNA 3004	ncRNA
ENSG00000112379	12344.1	1.884	0.0774781	500.959	2.95718e-108	1.31888e-107	57221	ARFGEF3	ARFGEF family member 3	protein-coding
ENSG00000254440	24.1398	2.59606	0.166187	422.28	3.30249e-91	1.14337e-90	59351	PBOV1	prostate and breast cancer overexpressed 1	protein-coding
ENSG00000262543	7.07576	1.52255	0.180964	339.934	2.25472e-73	5.95209e-73	110806279	SMIM28	small integral membrane protein 28	protein-coding
ENSG00000135540	618.351	2.58027	0.0821655	1625.39	0	0	57224	NHSL1	NHS like 1	protein-coding
ENSG00000203734	47.7596	1.16993	0.0850299	229.893	1.45893e-49	2.74369e-49	345930	ECT2L	epithelial cell transforming 2 like	protein-coding
ENSG00000112414	870.827	1.29494	0.114872	574.363	3.63784e-124	2.06594e-123	57211	ADGRG6	adhesion G protein-coupled receptor G6	protein-coding
ENSG00000118492	10.9461	2.21493	0.249023	121.039	4.6101e-26	6.28171e-26	79747	ADGB	androglobin	protein-coding
ENSG00000131015	35.9387	3.05677	0.150219	439.236	7.00562e-95	2.57228e-94	80328	ULBP2	UL16 binding protein 2	protein-coding
ENSG00000111981	30.632	4.31737	0.166783	798.262	1.03066e-172	1.19159e-171	80329	ULBP1	UL16 binding protein 1	protein-coding
ENSG00000218358	10.8306	3.03298	0.138846	474.197	1.86317e-102	7.64951e-102	646024	RAET1K	retinoic acid early transcript 1K pseudogene	pseudo
ENSG00000131019	18.0913	2.46416	0.123106	515.061	2.59757e-111	1.21777e-110	79465	ULBP3	UL16 binding protein 3	protein-coding
ENSG00000009765	75.8661	2.04699	0.150961	216.487	1.15358e-46	2.08338e-46	389434	IYD	iodotyrosine deiodinase	protein-coding
ENSG00000112029	317.897	1.38232	0.0527913	1214.14	6.2767e-263	2.35618e-261	26271	FBXO5	F-box protein 5	protein-coding
ENSG00000130338	1904.55	1.13588	0.0372015	1432.51	2.60189544441193e-310	0	56995	TULP4	TUB like protein 4	protein-coding
ENSG00000188451	12.8109	2.48226	0.136095	651.475	6.97608e-141	5.08992e-140	153932	SRP72P2	signal recognition particle 72 pseudogene 2	pseudo
ENSG00000203711	25.6963	1.65304	0.119252	221.461	9.70392e-48	1.77468e-47	100130967	LINC02901	long intergenic non-protein coding RNA 2901	ncRNA
ENSG00000164694	300.44	3.45853	0.134909	1322.45	1.97889e-286	9.72482e-285	84624	FNDC1	fibronectin type III domain containing 1	protein-coding
ENSG00000220305	18.2325	1.73157	0.106135	752.159	1.02642e-162	1.03203e-161	100132803	HNRNPH1P1	heterogeneous nuclear ribonucleoprotein H1 pseudogene 1	pseudo
ENSG00000175003	63.9549	1.5367	0.104801	820.112	1.88051e-177	2.33219e-176	6580	SLC22A1	solute carrier family 22 member 1	protein-coding
ENSG00000122194	178.457	3.93074	0.216409	881.655	8.43527e-191	1.26072e-189	5340	PLG	plasminogen	protein-coding
ENSG00000112539	16.3604	1.82076	0.20071	82.4576	9.1157e-18	1.12124e-17	168090	C6orf118	chromosome 6 open reading frame 118	protein-coding
ENSG00000176381	23.8193	1.19175	0.205615	53.0318	1.80499e-11	2.06105e-11	285800	PRR18	proline rich 18	protein-coding
ENSG00000112494	15.279	1.32398	0.184404	118.471	1.64713e-25	2.2322e-25	54346	UNC93A	unc-93 homolog A	protein-coding
ENSG00000125337	27.0717	1.85093	0.172466	169.236	1.86052e-36	2.90161e-36	3834	KIF25	kinesin family member 25	protein-coding
ENSG00000186340	2018.41	1.03435	0.108031	225.152	1.54498e-48	2.85964e-48	7058	THBS2	thrombospondin 2	protein-coding
ENSG00000249574	18.5468	3.29408	0.225969	310.111	6.44807e-67	1.55632e-66	442497	LOC442497	uncharacterized LOC442497	ncRNA
ENSG00000236081	58.2332	5.17138	0.258822	258.022	1.20419e-55	2.46571e-55	101927125	ELFN1-AS1	ELFN1 antisense RNA 1	ncRNA
ENSG00000106268	336.583	1.14701	0.0659403	324.269	5.5533e-70	1.4001e-69	4521	NUDT1	nudix hydrolase 1	protein-coding
ENSG00000174945	37.2643	1.64967	0.0971807	1054.75	2.39198e-228	5.85685e-227	155185	AMZ1	archaelysin family metallopeptidase 1	protein-coding
ENSG00000146555	2140.11	1.48378	0.12209	224.135	2.56371e-48	4.7265e-48	221935	SDK1	sidekick cell adhesion molecule 1	protein-coding
ENSG00000155034	287.456	1.28327	0.0543713	1150.54	3.94135e-249	1.26461e-247	80028	FBXL18	F-box and leucine rich repeat protein 18	protein-coding
ENSG00000106305	449.001	1.09209	0.047526	505.551	2.98933e-109	1.35658e-108	7965	AIMP2	aminoacyl tRNA synthetase complex interacting multifunctional protein 2	protein-coding
ENSG00000086232	7961.24	1.08788	0.0464566	645.28	1.53747e-139	1.10073e-138	27102	EIF2AK1	eukaryotic translation initiation factor 2 alpha kinase 1	protein-coding
ENSG00000157999	46.8531	1.68969	0.0822185	1377.48	2.27388e-298	1.26902e-296	100310846	ANKRD61	ankyrin repeat domain 61	protein-coding
ENSG00000178397	441.86	3.56551	0.206079	598.658	1.96957e-129	1.21201e-128	84792	FAM220A	family with sequence similarity 220 member A	protein-coding
ENSG00000106399	486.479	1.33167	0.0730549	298.614	1.98453e-64	4.61882e-64	6119	RPA3	replication protein A3	protein-coding
ENSG00000122584	14.5028	5.42463	0.294709	350.85	9.76498e-76	2.66703e-75	30010	NXPH1	neurexophilin 1	protein-coding
ENSG00000106443	2282.91	1.08985	0.0400783	920.419	3.2951e-199	5.47028e-198	9678	PHF14	PHD finger protein 14	protein-coding
ENSG00000005108	1114.64	1.13315	0.124984	160.18	1.67595e-34	2.55174e-34	221981	THSD7A	thrombospondin type 1 domain containing 7A	protein-coding
ENSG00000235920	12.0311	3.74513	0.279396	535.561	9.36784e-116	4.70274e-115	100421595	THRAP3P3	THRAP3 pseudogene 3	pseudo
ENSG00000226690	7.37264	3.25551	0.198207	433.734	1.0901e-93	3.93372e-93	102725191	LOC102725191	uncharacterized LOC102725191	protein-coding
ENSG00000006747	758.332	1.23051	0.141161	70.5067	3.32479e-15	3.97105e-15	85477	SCIN	scinderin	protein-coding
ENSG00000006468	1604	1.5686	0.140568	133.867	7.93548e-29	1.12028e-28	2115	ETV1	ETS variant transcription factor 1	protein-coding
ENSG00000136267	48.6053	1.72306	0.157877	310.273	5.94771e-67	1.43638e-66	1607	DGKB	diacylglycerol kinase beta	protein-coding
ENSG00000187546	36.4756	3.8218	0.188056	526.583	8.26994e-114	4.03385e-113	392636	AGMO	alkylglycerol monooxygenase	protein-coding
ENSG00000106537	5294.04	1.18859	0.0807405	555.887	3.67992e-120	1.97897e-119	27075	TSPAN13	tetraspanin 13	protein-coding
ENSG00000173467	295.62	2.54176	0.187609	156.688	9.50319e-34	1.43176e-33	155465	AGR3	anterior gradient 3, protein disulphide isomerase family member	protein-coding
ENSG00000105877	256.896	1.4981	0.117141	1051.54	1.18613e-227	2.86748e-226	8701	DNAH11	dynein axonemal heavy chain 11	protein-coding
ENSG00000136235	3133.43	1.11054	0.0943194	194.617	6.13936e-42	1.03211e-41	10457	GPNMB	glycoprotein nmb	protein-coding
ENSG00000136231	26.9287	2.97069	0.190622	929.787	3.06139e-201	5.19743e-200	10643	IGF2BP3	insulin like growth factor 2 mRNA binding protein 3	protein-coding
ENSG00000122585	28030	1.5881	0.253368	101.803	6.36559e-22	8.24336e-22	4852	NPY	neuropeptide Y	protein-coding
ENSG00000105926	932.821	1.89767	0.0678974	812.327	9.18009e-176	1.10965e-174	51678	PALS2	protein associated with LIN7 2, MAGUK p55 family member	protein-coding
ENSG00000172115	3329.79	1.00845	0.0647328	254.916	5.65728e-55	1.14709e-54	54205	CYCS	cytochrome c, somatic	protein-coding
ENSG00000086300	242.158	1.68014	0.0969375	259.277	6.4449e-56	1.3238e-55	29887	SNX10	sorting nexin 10	protein-coding
ENSG00000225792	20.3902	1.03223	0.147693	310.077	6.55746e-67	1.58236e-66	105375304	SNX10-AS1	SNX10 antisense RNA 1	ncRNA
ENSG00000214870	64.607	1.05324	0.155125	103.783	2.38738e-22	3.10754e-22	441204	LINC02981	long intergenic non-protein coding RNA 2981	ncRNA
ENSG00000122548	33.0429	1.95992	0.196383	93.0409	4.86729e-20	6.15383e-20	9808	KIAA0087	KIAA0087 lncRNA	ncRNA
ENSG00000106069	43.4524	1.6851	0.105956	365.283	7.31494e-79	2.09095e-78	1124	CHN2	chimerin 2	protein-coding
ENSG00000006625	952.28	1.16242	0.0786969	412.525	4.28491e-89	1.43519e-88	79017	GGCT	gamma-glutamylcyclotransferase	protein-coding
ENSG00000106128	72.8321	2.51404	0.185238	332.954	7.31693e-72	1.8911e-71	2692	GHRHR	growth hormone releasing hormone receptor	protein-coding
ENSG00000189212	23.0784	2.09228	0.146677	727.217	2.63129e-157	2.44422e-156	554236	DPY19L2P1	DPY19L2 pseudogene 1	pseudo
ENSG00000011426	513.474	3.29921	0.0885867	2273.63	0	0	54443	ANLN	anillin, actin binding protein	protein-coding
ENSG00000187037	19.3368	1.35721	0.124541	203.089	9.07337e-44	1.56911e-43	353345	GPR141	G protein-coupled receptor 141	protein-coding
ENSG00000211688	36.7982	1.86711	0.142778	150.798	1.77288e-32	2.62541e-32	6972	TRGJP2	T cell receptor gamma joining P2	other
ENSG00000211690	11.6128	2.56846	0.201544	246.788	3.24024e-53	6.41143e-53	6968	TRGJ1	T cell receptor gamma joining 1	other
ENSG00000211691	9.63299	3.36164	0.222272	365.665	6.04636e-79	1.72974e-78	6970	TRGJP	T cell receptor gamma joining P	other
ENSG00000211695	1139.42	3.02018	0.155297	293.882	2.09795e-63	4.81393e-63	6983	TRGV9	T cell receptor gamma variable 9	other
ENSG00000249978	54.6434	1.38379	0.180518	55.0336	6.75364e-12	7.74672e-12	6981	TRGV7	T cell receptor gamma variable 7 (pseudogene)	pseudo
ENSG00000106536	24.913	2.35397	0.222796	333.707	5.0284e-72	1.30267e-71	11281	POU6F2	POU class 6 homeobox 2	protein-coding
ENSG00000175600	139.193	1.10223	0.0976086	145.867	2.05214e-31	3.00063e-31	79783	SUGCT	succinyl-CoA:glutarate-CoA transferase	protein-coding
ENSG00000122641	561.232	1.58999	0.110399	229.295	1.96485e-49	3.68722e-49	3624	INHBA	inhibin subunit beta A	protein-coding
ENSG00000136197	16.0941	1.11094	0.101805	558.197	1.16192e-120	6.27908e-120	79020	C7orf25	chromosome 7 open reading frame 25	protein-coding
ENSG00000237972	11.3297	1.8766	0.139484	593.812	2.21238e-128	1.33943e-127	442673	TUBG1P	tubulin gamma 1 pseudogene	pseudo
ENSG00000136206	33.0669	1.48397	0.0953665	1489.28	1.24e-322	8.5e-321	285955	SPDYE1	speedy/RINGO cell cycle regulator family member E1	protein-coding
ENSG00000015520	65.2472	1.55127	0.133767	903.788	1.33456e-195	2.13123e-194	29881	NPC1L1	NPC1 like intracellular cholesterol transporter 1	protein-coding
ENSG00000196262	11847.1	1.31737	0.0597677	579.317	3.06892e-125	1.76627e-124	5478	PPIA	peptidylprolyl isomerase A	protein-coding
ENSG00000206838	9.95368	1.27418	0.156049	314.877	5.99356e-68	1.47046e-67	654319	SNORA5A	small nucleolar RNA, H/ACA box 5A	snoRNA
ENSG00000146678	46.9187	6.23957	0.358931	782.936	2.17275e-169	2.38832e-168	3484	IGFBP1	insulin like growth factor binding protein 1	protein-coding
ENSG00000158683	53.9781	1.38143	0.0871496	807.003	1.31026e-174	1.56042e-173	168507	PKD1L1	polycystin 1 like 1, transient receptor potential channel interacting	protein-coding
ENSG00000164746	9.141	2.37884	0.229834	147.057	1.1365e-31	1.66619e-31	136288	C7orf57	chromosome 7 open reading frame 57	protein-coding
ENSG00000179869	73.9139	4.14195	0.200327	1130.65	8.15127e-245	2.45756e-243	154664	ABCA13	ATP binding cassette subfamily A member 13	protein-coding
ENSG00000132436	442.153	1.08233	0.0437672	1286.98	9.84375e-279	4.46137e-277	63979	FIGNL1	fidgetin like 1	protein-coding
ENSG00000132437	483.743	4.54892	0.202443	571.184	1.77813e-123	9.98725e-123	1644	DDC	dopa decarboxylase	protein-coding
ENSG00000132432	2384.7	1.00853	0.0780163	250.189	5.95703e-54	1.19277e-53	23480	SEC61G	SEC61 translocon subunit gamma	protein-coding
ENSG00000260653	9.34236	1.26133	0.221615	229.218	2.04072e-49	3.82787e-49	100653233	MIR3147HG	MIR3147 host gene	ncRNA
ENSG00000223845	17.4301	9.33047	0.458934	458.341	5.08246e-99	1.989e-98	100312792	VN1R40P	vomeronasal 1 receptor 40 pseudogene	pseudo
ENSG00000228653	70.8538	1.34629	0.0909899	647.191	5.9221e-140	4.26749e-139	100127907	HNRNPCP7	heterogeneous nuclear ribonucleoprotein C pseudogene 7	pseudo
ENSG00000173041	1561.87	1.68917	0.0797386	482.851	2.48278e-104	1.04869e-103	340252	ZNF680	zinc finger protein 680	protein-coding
ENSG00000271550	15.14	1.19493	0.177374	439.496	6.15287e-95	2.26313e-94	106480286	BNIP3P11	BCL2 interacting protein 3 pseudogene 11	pseudo
ENSG00000197008	459.313	1.00142	0.0434771	630.419	2.56229e-136	1.74852e-135	7697	ZNF138	zinc finger protein 138	protein-coding
ENSG00000146757	491.018	1.03679	0.0484197	562.43	1.40487e-121	7.68301e-121	168374	ZNF92	zinc finger protein 92	protein-coding
ENSG00000237310	64.9042	1.10476	0.118123	294.329	1.6791e-63	3.8579e-63	100289098	LINC03011	long intergenic non-protein coding RNA 3011	ncRNA
ENSG00000230583	11.7944	1.88769	0.1126	312.172	2.30753e-67	5.61341e-67	729156	GTF2IRD1P1	GTF2I repeat domain containing 1 pseudogene 1	pseudo
ENSG00000230358	37.878	1.74274	0.122436	793.303	1.22656e-171	1.39805e-170	442572	SPDYE21	speedy/RINGO cell cycle regulator family member E21	protein-coding
ENSG00000165215	6777.63	1.54672	0.0915575	338.072	5.70464e-73	1.49764e-72	1365	CLDN3	claudin 3	protein-coding
ENSG00000232729	21.1183	1.81641	0.139686	563.197	9.58138e-122	5.25773e-121	101926943	GTF2I-AS1	GTF2I antisense RNA 1	ncRNA
ENSG00000146700	53.6062	1.64926	0.0815971	586.001	1.0917e-126	6.45301e-126	136853	SSC4D	scavenger receptor cysteine rich family member with 4 domains	protein-coding
ENSG00000188372	284.313	1.55761	0.0912118	261.909	1.73748e-56	3.60021e-56	7784	ZP3	zona pellucida glycoprotein 3	protein-coding
ENSG00000135218	647.015	2.06052	0.116043	1253.92	1.46929e-271	6.14174e-270	948	CD36	CD36 molecule	protein-coding
ENSG00000186472	1361.58	1.398	0.0784447	817.25	7.85249e-177	9.65299e-176	27445	PCLO	piccolo presynaptic cytomatrix protein	protein-coding
ENSG00000005471	88.3905	1.16131	0.0966974	667.743	2.07132e-144	1.58978e-143	5244	ABCB4	ATP binding cassette subfamily B member 4	protein-coding
ENSG00000006634	444.366	1.10459	0.0512478	685.981	2.30103e-148	1.86788e-147	10926	DBF4	DBF4 zinc finger	protein-coding
ENSG00000182348	9.46512	2.18511	0.265113	114.124	1.42138e-24	1.90098e-24	219578	ZNF804B	zinc finger protein 804B	protein-coding
ENSG00000227646	25.0353	1.57533	0.210417	114.648	1.09589e-24	1.46763e-24	100874100	STEAP2-AS1	STEAP2 antisense RNA 1	ncRNA
ENSG00000164647	5158.31	1.63255	0.0931892	272.517	8.80763e-59	1.89035e-58	26872	STEAP1	STEAP family member 1	protein-coding
ENSG00000105792	2558.54	1.47463	0.116128	508.501	6.85988e-110	3.14915e-109	79846	CFAP69	cilia and flagella associated protein 69	protein-coding
ENSG00000283267	63.0931	1.80176	0.235671	405.525	1.4076e-87	4.60293e-87	107986818	FAM237B	family with sequence similarity 237 member B	protein-coding
ENSG00000188175	169.093	3.01546	0.175056	300.032	9.79297e-65	2.29092e-64	253012	HEPACAM2	HEPACAM family member 2	protein-coding
ENSG00000242265	1203.22	2.9928	0.147033	1057.49	6.08048e-229	1.49933e-227	23089	PEG10	paternally expressed 10	protein-coding
ENSG00000232385	10.8174	1.72159	0.183841	121.543	3.58997e-26	4.90028e-26	645968	RPS3AP25	RPS3A pseudogene 25	pseudo
ENSG00000158528	1217.62	1.41726	0.0604362	544.412	1.13008e-117	5.85229e-117	55607	PPP1R9A	protein phosphatase 1 regulatory subunit 9A	protein-coding
ENSG00000005421	109.187	1.85704	0.213156	66.0256	3.02661e-14	3.57101e-14	5444	PON1	paraoxonase 1	protein-coding
ENSG00000005981	14.9658	1.56532	0.211334	268.85	5.47273e-58	1.1593e-57	51666	ASB4	ankyrin repeat and SOCS box containing 4	protein-coding
ENSG00000006377	50.5683	2.25649	0.153765	337.319	8.30421e-73	2.17548e-72	1750	DLX6	distal-less homeobox 6	protein-coding
ENSG00000105880	166.59	1.3122	0.108916	401.043	1.31603e-86	4.23552e-86	1749	DLX5	distal-less homeobox 5	protein-coding
ENSG00000266019	7.89889	3.00525	0.279278	197.186	1.7105e-42	2.90092e-42	100500819	MIR3609	microRNA 3609	ncRNA
ENSG00000002079	19.3715	1.25865	0.134472	756.147	1.40121e-163	1.42872e-162	84176	MYH16	myosin heavy chain 16 pseudogene	pseudo
ENSG00000160868	108.604	3.59267	0.194999	979.408	5.27407e-212	1.03046e-210	1576	CYP3A4	cytochrome P450 family 3 subfamily A member 4	protein-coding
ENSG00000207547	17.559	1.15009	0.12179	247.194	2.64695e-53	5.2454e-53	407014	MIR25	microRNA 25	ncRNA
ENSG00000213420	85.9421	1.53188	0.0994063	713.664	2.28656e-154	2.02966e-153	221914	GPC2	glypican 2	protein-coding
ENSG00000106327	153.957	3.60967	0.124578	2322.53	0	0	7036	TFR2	transferrin receptor 2	protein-coding
ENSG00000077080	35.7678	4.12218	0.256089	635.009	2.59105e-137	1.79205e-136	51412	ACTL6B	actin like 6B	protein-coding
ENSG00000130427	34.2335	1.37102	0.161704	109.686	1.28194e-23	1.69471e-23	2056	EPO	erythropoietin	protein-coding
ENSG00000146839	4.72041	2.04712	0.273439	208.452	6.29056e-45	1.10702e-44	7455	ZAN	zonadhesin	protein-coding
ENSG00000169876	42.0118	1.4766	0.281774	232.672	3.65643e-50	6.9254e-50	140453	MUC17	mucin 17, cell surface associated	protein-coding
ENSG00000128564	113.2	3.55859	0.148939	695.223	2.28003e-150	1.89933e-149	7425	VGF	VGF nerve growth factor inducible	protein-coding
ENSG00000214252	13.5418	1.03447	0.168014	63.1674	1.23671e-13	1.44817e-13	401393	AZGP1P2	AZGP1 pseudogene 2	pseudo
ENSG00000260097	45.5797	1.46416	0.112138	941.102	1.07541e-203	1.90113e-202	729597	SPDYE6	speedy/RINGO cell cycle regulator family member E6	protein-coding
ENSG00000285437	20.1917	1.01597	0.112821	787.317	2.43701e-170	2.71579e-169	548644	POLR2J3	RNA polymerase II subunit J3	protein-coding
ENSG00000161040	58.87	1.08543	0.0569359	1292.84	5.26344e-280	2.41153e-278	222235	FBXL13	F-box and leucine rich repeat protein 13	protein-coding
ENSG00000170632	313.168	1.08976	0.0405177	1973.04	0	0	83787	ARMC10	armadillo repeat containing 10	protein-coding
ENSG00000161048	8.08843	2.32756	0.229782	549.895	7.32426e-119	3.85677e-118	222236	NAPEPLD	N-acyl phosphatidylethanolamine phospholipase D	protein-coding
ENSG00000189056	929.613	1.90367	0.151427	149.543	3.30649e-32	4.88066e-32	5649	RELN	reelin	protein-coding
ENSG00000091127	813.769	1.19583	0.0462535	1100.54	2.7836e-238	7.67557e-237	54517	PUS7	pseudouridine synthase 7	protein-coding
ENSG00000105851	115.4	1.05968	0.101563	233.064	3.00844e-50	5.70531e-50	5294	PIK3CG	phosphatidylinositol-4,5-bisphosphate 3-kinase catalytic subunit gamma	protein-coding
ENSG00000005249	358.899	1.19218	0.0839175	527.702	4.72979e-114	2.3146e-113	5577	PRKAR2B	protein kinase cAMP-dependent type II regulatory subunit beta	protein-coding
ENSG00000091138	239.322	1.20606	0.207979	52.6585	2.16792e-11	2.47264e-11	1811	SLC26A3	solute carrier family 26 member 3	protein-coding
ENSG00000091128	19.7953	1.75837	0.164049	298.653	1.94695e-64	4.53337e-64	22798	LAMB4	laminin subunit beta 4	protein-coding
ENSG00000091129	488.247	1.23407	0.135927	106.146	7.40705e-23	9.69253e-23	4897	NRCAM	neuronal cell adhesion molecule	protein-coding
ENSG00000231006	16.2456	1.06349	0.125701	84.3942	3.50095e-18	4.32905e-18	100130892	RPL7P32	ribosomal protein L7 pseudogene 32	pseudo
ENSG00000173114	172.48	1.1316	0.113038	441.815	1.93521e-95	7.17463e-95	54674	LRRN3	leucine rich repeat neuronal 3	protein-coding
ENSG00000128512	1682.52	1.05593	0.0594206	640.894	1.37306e-138	9.65885e-138	9732	DOCK4	dedicator of cytokinesis 4	protein-coding
ENSG00000164604	58.2612	1.07425	0.119544	361.743	4.27503e-78	1.20639e-77	54329	GPR85	G protein-coupled receptor 85	protein-coding
ENSG00000154438	58.0323	4.58964	0.352629	380.098	4.52667e-82	1.36339e-81	136991	ASZ1	ankyrin repeat, SAM and basic leucine zipper domain containing 1	protein-coding
ENSG00000184408	42.9661	2.08047	0.173685	222.399	6.08386e-48	1.11536e-47	3751	KCND2	potassium voltage-gated channel subfamily D member 2	protein-coding
ENSG00000128610	13.5533	3.91625	0.223381	485.719	5.93721e-105	2.53225e-104	389549	FEZF1	FEZ family zinc finger 1	protein-coding
ENSG00000230316	32.0881	3.75271	0.195137	633.937	4.42651e-137	3.05144e-136	154860	FEZF1-AS1	FEZF1 antisense RNA 1	ncRNA
ENSG00000188050	12.1832	1.51197	0.11928	602.263	3.25718e-130	2.02635e-129	168433	RNF133	ring finger protein 133	protein-coding
ENSG00000235631	18.5743	1.36743	0.106267	608.734	1.28805e-131	8.19791e-131	378925	RNF148	ring finger protein 148	protein-coding
ENSG00000170775	159.786	1.41633	0.102573	255.552	4.12002e-55	8.37331e-55	2861	GPR37	G protein-coupled receptor 37	protein-coding
ENSG00000179603	49.6944	2.9956	0.151444	725.839	5.23585e-157	4.83154e-156	2918	GRM8	glutamate metabotropic receptor 8	protein-coding
ENSG00000226770	10.2427	1.30049	0.189293	225.458	1.32677e-48	2.45835e-48	100506682	LINC03012	long intergenic non-protein coding RNA 3012	ncRNA
ENSG00000106328	9.72207	1.02122	0.147184	515.451	2.13833e-111	1.00382e-110	29999	FSCN3	fascin actin-bundling protein 3	protein-coding
ENSG00000128594	123.735	1.16494	0.0771343	1062.06	6.19108e-230	1.54659e-228	64101	LRRC4	leucine rich repeat containing 4	protein-coding
ENSG00000224940	30.3983	1.24599	0.142565	579.971	2.21478e-125	1.27784e-124	401399	PRRT4	proline rich transmembrane protein 4	protein-coding
ENSG00000135248	12.3987	1.63475	0.166687	185.55	5.58168e-40	9.11769e-40	84691	GARIN1B	golgi associated RAB2 interactor 1B	protein-coding
ENSG00000230359	23.2576	1.54185	0.105068	204.877	3.72697e-44	6.48749e-44	286016	TPI1P2	triosephosphate isomerase 1 pseudogene 2	pseudo
ENSG00000240204	81.9596	2.84237	0.107342	553.517	1.20098e-119	6.40281e-119	100287482	SMKR1	small lysine rich protein 1	protein-coding
ENSG00000106484	920.004	1.51443	0.0668437	637.943	5.9911e-138	4.18778e-137	4232	MEST	mesoderm specific transcript	protein-coding
ENSG00000155530	98.2276	1.39141	0.0817378	923.608	6.70116e-200	1.12494e-198	136332	LRGUK	leucine rich repeats and guanylate kinase domain containing	protein-coding
ENSG00000189320	36.7173	1.08826	0.132622	179.37	1.20677e-38	1.93186e-38	389558	FAM180A	family with sequence similarity 180 member A	protein-coding
ENSG00000157680	62.4211	1.07112	0.09114	804.037	5.76358e-174	6.77629e-173	9162	DGKI	diacylglycerol kinase iota	protein-coding
ENSG00000230383	23.934	1.50925	0.10737	392.502	9.31743e-85	2.92252e-84	646483	RPL6P19	ribosomal protein L6 pseudogene 19	pseudo
ENSG00000122787	19.1626	4.64589	0.242203	582.141	7.49652e-126	4.37085e-125	6718	AKR1D1	aldo-keto reductase family 1 member D1	protein-coding
ENSG00000122779	2312.86	1.26698	0.0439012	911.164	3.35376e-197	5.43439e-196	8805	TRIM24	tripartite motif containing 24	protein-coding
ENSG00000122778	1318.74	1.30945	0.0679314	488.229	1.69633e-105	7.29721e-105	57670	KIAA1549	KIAA1549	protein-coding
ENSG00000105939	2396.15	1.03761	0.0359452	1621.03	0	0	56829	ZC3HAV1	zinc finger CCCH-type containing, antiviral 1	protein-coding
ENSG00000188883	39.4616	2.68408	0.144135	432.959	1.60405e-93	5.76951e-93	346689	KLRG2	killer cell lectin like receptor G2	protein-coding
ENSG00000064393	8087.69	1.19205	0.0614273	350.059	1.44809e-75	3.94428e-75	28996	HIPK2	homeodomain interacting protein kinase 2	protein-coding
ENSG00000146955	57.5092	2.59535	0.0887871	751.58	1.3708e-162	1.37499e-161	401409	RAB19	RAB19, member RAS oncogene family	protein-coding
ENSG00000090263	1561.75	1.11918	0.0620104	392.241	1.06098e-84	3.32491e-84	51650	MRPS33	mitochondrial ribosomal protein S33	protein-coding
ENSG00000261115	950.589	1.07836	0.0775594	198.192	1.0369e-42	1.76481e-42	100507421	TMEM178B	transmembrane protein 178B	protein-coding
ENSG00000006530	366.672	1.19467	0.0379346	1926.88	0	0	55750	AGK	acylglycerol kinase	protein-coding
ENSG00000106028	649.666	1.11809	0.0681	308.717	1.29172e-66	3.10593e-66	6742	SSBP1	single stranded DNA binding protein 1	protein-coding
ENSG00000127364	44.1908	1.15493	0.0867233	1110.74	1.70055e-240	4.80274e-239	50832	TAS2R4	taste 2 receptor member 4	protein-coding
ENSG00000257335	15.4994	2.01691	0.238944	542.879	2.42864e-117	1.25215e-116	8972	MGAM	maltase-glucoamylase	protein-coding
ENSG00000258227	39.3769	1.11174	0.123606	416.32	6.45665e-90	2.19056e-89	23601	CLEC5A	C-type lectin domain containing 5A	protein-coding
ENSG00000211772	7.71037	1.35703	0.218254	468.254	3.61478e-101	1.46011e-100	28638	TRBC2	T cell receptor beta constant 2	other
ENSG00000106144	1446.95	1.04332	0.0541355	970.673	4.13885e-210	7.9026e-209	835	CASP2	caspase 2	protein-coding
ENSG00000159784	89.0067	1.47252	0.132692	445.786	2.66809e-96	1.00264e-95	9715	FAM131B	family with sequence similarity 131 member B	protein-coding
ENSG00000198420	351.146	1.2499	0.071845	386.117	2.24945e-83	6.90094e-83	9747	TCAF1	TRPM8 channel associated factor 1	protein-coding
ENSG00000050327	51.8045	1.08324	0.112453	395.71	1.88128e-85	5.96237e-85	7984	ARHGEF5	Rho guanine nucleotide exchange factor 5	protein-coding
ENSG00000174469	316.968	2.2419	0.149842	192.529	1.73534e-41	2.89762e-41	26047	CNTNAP2	contactin associated protein 2	protein-coding
ENSG00000106462	688.127	2.38276	0.0614716	2796.96	0	0	2146	EZH2	enhancer of zeste 2 polycomb repressive complex 2 subunit	protein-coding
ENSG00000197558	438.02	1.0226	0.101088	363.071	2.20394e-78	6.24543e-78	23145	SSPOP	SCO-spondin, pseudogene	pseudo
ENSG00000181652	138.593	1.68016	0.113413	487.288	2.71352e-105	1.16371e-104	285973	ATG9B	autophagy related 9B	protein-coding
ENSG00000242048	11.0124	1.83532	0.203713	270.997	1.878e-58	4.01221e-58	644090	PRKAG2-AS2	PRKAG2 antisense RNA 2	ncRNA
ENSG00000196584	155.461	2.58293	0.0712831	2208.98	0	0	7516	XRCC2	X-ray repair cross complementing 2	protein-coding
ENSG00000234722	8.2688	2.02782	0.234917	294.748	1.36276e-63	3.1345e-63	103724390	LINC01287	long intergenic non-protein coding RNA 1287	ncRNA
ENSG00000164778	39.0127	3.10724	0.186633	217.396	7.34028e-47	1.32909e-46	2020	EN2	engrailed homeobox 2	protein-coding
ENSG00000164690	301.87	1.26347	0.184789	110.218	9.84794e-24	1.30411e-23	6469	SHH	sonic hedgehog signaling molecule	protein-coding
ENSG00000130675	138.061	3.32029	0.145903	424.48	1.10202e-91	3.84386e-91	3110	MNX1	motor neuron and pancreas homeobox 1	protein-coding
ENSG00000235029	15.7473	2.38413	0.180026	339.127	3.37225e-73	8.88093e-73	105375606	MNX1-AS2	MNX1 antisense RNA 2	ncRNA
ENSG00000243479	34.1031	2.7255	0.155182	616.351	2.87436e-133	1.87548e-132	645249	MNX1-AS1	MNX1 antisense RNA 1 (head to head)	ncRNA
ENSG00000222012	17.8668	1.24451	0.118434	536.404	6.15003e-116	3.09478e-115	105375614	LOC105375614	uncharacterized LOC105375614	ncRNA
ENSG00000146918	675.421	1.54782	0.0536056	1204.79	6.70977e-261	2.4572e-259	54892	NCAPG2	non-SMC condensin II complex subunit G2	protein-coding
ENSG00000182366	12.2757	2.17828	0.182506	271.174	1.7194e-58	3.67488e-58	157693	FAM87A	family with sequence similarity 87 member A	ncRNA
ENSG00000183117	100.999	2.25457	0.183848	426.171	4.74228e-92	1.66436e-91	64478	CSMD1	CUB and Sushi multiple domains 1	protein-coding
ENSG00000091879	555.047	1.41529	0.0795166	1125.26	1.20752e-243	3.57385e-242	285	ANGPT2	angiopoietin 2	protein-coding
ENSG00000239839	19.5449	4.72242	0.407789	602.991	2.26501e-130	1.41161e-129	1668	DEFA3	defensin alpha 3	protein-coding
ENSG00000173273	68.5728	1.65022	0.0929638	1175.43	1.57357e-254	5.38658e-253	8658	TNKS	tankyrase	protein-coding
ENSG00000254093	17.5397	1.26582	0.0778836	823.69	3.14948e-178	3.95978e-177	54984	PINX1	PIN2 (TERF1) interacting telomerase inhibitor 1	protein-coding
ENSG00000171044	33.325	1.32857	0.0965588	713.414	2.59012e-154	2.29814e-153	286046	XKR6	XK related 6	protein-coding
ENSG00000104643	65.6422	1.20749	0.0664835	1044.27	4.47534e-226	1.06475e-224	66036	MTMR9	myotubularin related protein 9	protein-coding
ENSG00000079459	71.4789	1.69695	0.0880225	1069.77	1.31718e-231	3.37895e-230	2222	FDFT1	farnesyl-diphosphate farnesyltransferase 1	protein-coding
ENSG00000154359	39.5293	1.01734	0.0985668	547.375	2.5754e-118	1.34668e-117	91694	LONRF1	LON peptidase N-terminal domain and ring finger 1	protein-coding
ENSG00000038945	497.974	2.04905	0.0958811	644.981	1.78489e-139	1.27569e-138	4481	MSR1	macrophage scavenger receptor 1	protein-coding
ENSG00000104760	282.616	3.75539	0.232991	520.655	1.59297e-112	7.60048e-112	2267	FGL1	fibrinogen like 1	protein-coding
ENSG00000036565	37.8853	1.53311	0.17599	183.959	1.2317e-39	2.00016e-39	6570	SLC18A1	solute carrier family 18 member A1	protein-coding
ENSG00000134028	84.3429	1.64835	0.167181	97.0517	6.68883e-21	8.55739e-21	27299	ADAMDEC1	ADAM like decysin 1	protein-coding
ENSG00000069206	133.582	3.07353	0.25246	113.849	1.62868e-24	2.17697e-24	8756	ADAM7	ADAM metallopeptidase domain 7	protein-coding
ENSG00000184661	118.74	3.5014	0.0903828	2278.06	0	0	157313	CDCA2	cell division cycle associated 2	protein-coding
ENSG00000221818	161.23	1.28659	0.120613	104.23	1.91356e-22	2.4928e-22	64641	EBF2	EBF transcription factor 2	protein-coding
ENSG00000015592	22.1798	1.79092	0.206615	536.928	4.73342e-116	2.38707e-115	81551	STMN4	stathmin 4	protein-coding
ENSG00000171320	107.735	3.78762	0.104907	1806.65	0	0	157570	ESCO2	establishment of sister chromatid cohesion N-acetyltransferase 2	protein-coding
ENSG00000168078	138.107	4.05434	0.132912	921.567	1.85798e-199	3.09182e-198	55872	PBK	PDZ binding kinase	protein-coding
ENSG00000189233	23.6579	1.12405	0.146521	289.066	2.31176e-62	5.22399e-62	389643	NUGGC	nuclear GTPase, germinal center associated	protein-coding
ENSG00000168081	9.18961	1.73164	0.215045	142.791	9.45437e-31	1.37029e-30	5368	PNOC	prepronociceptin	protein-coding
ENSG00000127589	23.4146	1.08441	0.105339	179.898	9.28077e-39	1.48912e-38	92755	TUBBP1	tubulin beta pseudogene 1	pseudo
ENSG00000133863	15.4909	1.99628	0.254596	192.608	1.66805e-41	2.78615e-41	56154	TEX15	testis expressed 15, meiosis and synapsis associated	protein-coding
ENSG00000215262	34.6985	2.82517	0.207311	294.3	1.70396e-63	3.9146e-63	157855	KCNU1	potassium calcium-activated channel subfamily U member 1	protein-coding
ENSG00000253414	25.0668	1.35239	0.14947	124.779	7.21294e-27	9.93282e-27	100507420	LINC01605	long intergenic non-protein coding RNA 1605	ncRNA
ENSG00000183154	12.263	1.59541	0.170267	172.209	4.24448e-37	6.67012e-37	102723701	LOC102723701	uncharacterized LOC102723701	ncRNA
ENSG00000156675	1257.31	1.04057	0.0709295	205.051	3.41714e-44	5.95262e-44	80223	RAB11FIP1	RAB11 family interacting protein 1	protein-coding
ENSG00000169495	23.7004	1.11418	0.124141	280.834	1.39791e-60	3.0787e-60	203100	HTRA4	HtrA serine peptidase 4	protein-coding
ENSG00000168615	3564.77	1.16669	0.0726815	242.318	3.00148e-52	5.85235e-52	8754	ADAM9	ADAM metallopeptidase domain 9	protein-coding
ENSG00000197140	13.3955	1.71045	0.169093	440.852	3.1288e-95	1.15671e-94	203102	ADAM32	ADAM metallopeptidase domain 32	protein-coding
ENSG00000104755	50.0138	8.13957	0.544872	318.872	8.1813e-69	2.03071e-68	2515	ADAM2	ADAM metallopeptidase domain 2	protein-coding
ENSG00000131203	172.324	1.01753	0.147231	54.632	8.22643e-12	9.42473e-12	3620	IDO1	indoleamine 2,3-dioxygenase 1	protein-coding
ENSG00000188676	11.3255	1.46821	0.160746	129.209	8.00958e-28	1.11691e-27	169355	IDO2	indoleamine 2,3-dioxygenase 2	protein-coding
ENSG00000165061	49.5735	1.21266	0.158423	202.458	1.24193e-43	2.1421e-43	79698	ZMAT4	zinc finger matrin-type 4	protein-coding
ENSG00000147536	64.2012	1.70288	0.0874098	741.435	2.17256e-160	2.10184e-159	84296	GINS4	GINS complex subunit 4	protein-coding
ENSG00000029534	354.844	2.01512	0.13459	518.256	5.27463e-112	2.4951e-111	286	ANK1	ankyrin 1	protein-coding
ENSG00000185900	318.117	2.60516	0.0707903	2327.12	0	0	84197	POMK	protein O-mannose kinase	protein-coding
ENSG00000248498	11.5742	4.51554	0.381943	172.474	3.72088e-37	5.85124e-37	389652	ASNSP1	ASNS pseudogene 1	pseudo
ENSG00000253729	8523.04	1.34864	0.0454393	1548.96	0	0	5591	PRKDC	protein kinase, DNA-activated, catalytic subunit	protein-coding
ENSG00000104738	1635.8	1.97548	0.0605759	1684.61	0	0	4173	MCM4	minichromosome maintenance complex component 4	protein-coding
ENSG00000147485	28.9749	1.41353	0.113076	917.269	1.58918e-198	2.61958e-197	137902	PXDNL	peroxidasin like	protein-coding
ENSG00000228801	155.209	1.6782	0.0712728	765.401	1.37959e-165	1.44602e-164	102724330	PCMTD1-DT	PCMTD1 divergent transcript	ncRNA
ENSG00000147488	112.293	3.5292	0.161056	538.624	2.03067e-116	1.02976e-115	9705	ST18	ST18 C2H2C-type zinc finger transcription factor	protein-coding
ENSG00000082556	448.669	3.09737	0.177852	273.774	4.70849e-59	1.01409e-58	4986	OPRK1	opioid receptor kappa 1	protein-coding
ENSG00000147509	24.0655	2.31111	0.115452	866.585	1.56594e-187	2.25066e-186	8601	RGS20	regulator of G protein signaling 20	protein-coding
ENSG00000137547	1268.54	1.25028	0.0585076	412.454	4.44153e-89	1.48717e-88	29088	MRPL15	mitochondrial ribosomal protein L15	protein-coding
ENSG00000104237	34.4705	3.38858	0.19648	594.111	1.90518e-128	1.15444e-127	6101	RP1	RP1 axonemal microtubule associated	protein-coding
ENSG00000170786	52.5939	2.09605	0.227815	167.379	4.68249e-36	7.26486e-36	195814	SDR16C5	short chain dehydrogenase/reductase family 16C member 5	protein-coding
ENSG00000241431	21.1211	2.24577	0.153409	187.811	1.81327e-40	2.98452e-40	346950	RPL37P6	ribosomal protein L37 pseudogene 6	pseudo
ENSG00000254139	11.223	5.82259	0.281751	1188.4	2.40632e-257	8.48641e-256	286178	LINC03018	long intergenic non-protein coding RNA 3018	ncRNA
ENSG00000169122	1300.99	2.03927	0.109369	485.472	6.7136e-105	2.86047e-104	90362	FAM110B	family with sequence similarity 110 member B	protein-coding
ENSG00000167910	10.8969	2.94945	0.198268	686.652	1.64592e-148	1.33764e-147	1581	CYP7A1	cytochrome P450 family 7 subfamily A member 1	protein-coding
ENSG00000137563	411.008	2.54694	0.110187	1024.4	9.14334e-222	2.05642e-220	8836	GGH	gamma-glutamyl hydrolase	protein-coding
ENSG00000137561	17.3988	2.56622	0.183738	650.016	1.44533e-140	1.05053e-139	7274	TTPA	alpha tocopherol transfer protein	protein-coding
ENSG00000147570	19.7496	3.33918	0.153733	508.457	7.01104e-110	3.21714e-109	85479	DNAJC5B	DnaJ heat shock protein family (Hsp40) member C5 beta	protein-coding
ENSG00000246145	19.5115	1.16831	0.159812	82.6483	8.29621e-18	1.0211e-17	100505676	RRS1-DT	RRS1 divergent transcript	ncRNA
ENSG00000185697	218.015	1.12012	0.0738605	1252.49	2.99614e-271	1.24744e-269	4603	MYBL1	MYB proto-oncogene like 1	protein-coding
ENSG00000175073	1329.17	1.06669	0.0377883	1145.79	4.24073e-248	1.3422e-246	80124	VCPIP1	valosin containing protein interacting protein 1	protein-coding
ENSG00000178460	129.485	1.97118	0.0744727	912.706	1.55234e-197	2.52905e-196	157777	MCMDC2	minichromosome maintenance domain containing 2	protein-coding
ENSG00000261787	10.6211	2.38456	0.200284	386.127	2.23839e-83	6.86801e-83	100129654	TCF24	transcription factor 24	protein-coding
ENSG00000104218	866.254	1.44811	0.0441057	3005.46	0	0	79848	CSPP1	centrosome and spindle pole associated protein 1	protein-coding
ENSG00000248801	303.048	1.19661	0.135663	114.062	1.46526e-24	1.95953e-24	286189	C8orf34-AS1	C8orf34 antisense RNA 1	ncRNA
ENSG00000137571	695.155	1.72785	0.106331	322.129	1.61361e-69	4.04058e-69	81796	SLCO5A1	solute carrier organic anion transporter family member 5A1	protein-coding
ENSG00000246528	45.9135	1.24919	0.132786	146.548	1.46313e-31	2.14312e-31	121233925	SLCO5A1-AS1	SLCO5A1 antisense RNA 1	ncRNA
ENSG00000140396	4162.62	1.28506	0.0502056	1134.91	9.7037e-246	2.96394e-244	10499	NCOA2	nuclear receptor coactivator 2	protein-coding
ENSG00000246366	25.5891	1.86419	0.0978541	1494.95	5e-324	3.4e-322	286190	LACTB2-AS1	LACTB2 antisense RNA 1	ncRNA
ENSG00000147592	403.188	1.16746	0.0715859	246.704	3.37825e-53	6.682e-53	51110	LACTB2	lactamase beta 2	protein-coding
ENSG00000221947	43.503	1.87168	0.112724	363.179	2.08841e-78	5.92285e-78	389668	XKR9	XK related 9	protein-coding
ENSG00000182674	13.3783	2.1258	0.250175	287.032	6.37108e-62	1.42985e-61	9312	KCNB2	potassium voltage-gated channel subfamily B member 2	protein-coding
ENSG00000253302	12.6316	1.10141	0.0898741	393.985	4.44585e-85	1.40078e-84	100128126	STAU2-AS1	STAU2 antisense RNA 1	ncRNA
ENSG00000104381	783.25	1.20923	0.0641397	641.111	1.23172e-138	8.6762e-138	54332	GDAP1	ganglioside induced differentiation associated protein 1	protein-coding
ENSG00000254349	147.791	4.18789	0.196337	595.991	7.45518e-129	4.54502e-128	441355	MIR2052HG	MIR2052 host gene	ncRNA
ENSG00000121005	2152.29	1.54335	0.149351	93.1251	4.66874e-20	5.90387e-20	83690	CRISPLD1	cysteine rich secretory protein LCCL domain containing 1	protein-coding
ENSG00000249395	10.5459	1.92312	0.287786	226.144	9.4273e-49	1.75111e-48	101805492	CASC9	cancer susceptibility 9	ncRNA
ENSG00000164749	163.878	2.01276	0.119611	301.393	4.96896e-65	1.16762e-64	3174	HNF4G	hepatocyte nuclear factor 4 gamma	protein-coding
ENSG00000091656	723.512	1.3406	0.0952616	960.147	7.94991e-208	1.47629e-206	79776	ZFHX4	zinc finger homeobox 4	protein-coding
ENSG00000254266	10.9064	1.04321	0.140593	288.656	2.83675e-62	6.39999e-62	101927003	PKIA-AS1	PKIA antisense RNA 1	ncRNA
ENSG00000104435	134.201	1.20526	0.192821	78.4993	6.4403e-17	7.84121e-17	11075	STMN2	stathmin 2	protein-coding
ENSG00000272138	20.1584	2.07626	0.148384	374.229	8.45134e-81	2.48902e-80	101927067	LINC01607	long intergenic non-protein coding RNA 1607	ncRNA
ENSG00000147586	154.176	1.17002	0.0575401	557.883	1.35924e-120	7.33411e-120	28957	MRPS28	mitochondrial ribosomal protein S28	protein-coding
ENSG00000205189	4768.14	1.46985	0.0784694	318.059	1.22744e-68	3.0377e-68	65986	ZBTB10	zinc finger and BTB domain containing 10	protein-coding
ENSG00000188856	31.9105	1.32048	0.155803	106.545	6.07679e-23	7.96126e-23	389672	RPSAP47	ribosomal protein SA pseudogene 47	pseudo
ENSG00000164687	707.664	2.33325	0.160335	185.971	4.52855e-40	7.40779e-40	2171	FABP5	fatty acid binding protein 5	protein-coding
ENSG00000170323	122.584	1.37803	0.163048	921.668	1.766e-199	2.94343e-198	2167	FABP4	fatty acid binding protein 4	protein-coding
ENSG00000253598	128.462	2.74992	0.102703	930.01	2.73836e-201	4.65475e-200	347051	SLC10A5	solute carrier family 10 member 5	protein-coding
ENSG00000164695	848.874	1.73259	0.0866958	400.356	1.85377e-86	5.94974e-86	92421	CHMP4C	charged multivesicular body protein 4C	protein-coding
ENSG00000184672	28.1278	2.4161	0.225054	387.884	9.31897e-84	2.87826e-83	138046	RALYL	RALY RNA binding protein like	protein-coding
ENSG00000260493	10.4451	2.14773	0.160841	367.259	2.73141e-79	7.8515e-79	102723322	E2F5-DT	E2F5 divergent transcript	ncRNA
ENSG00000133740	484.148	1.3328	0.0549356	974.618	5.76942e-211	1.11274e-209	1875	E2F5	E2F transcription factor 5	protein-coding
ENSG00000185015	302.692	1.88581	0.124959	484.502	1.08947e-104	4.62875e-104	377677	CA13	carbonic anhydrase 13	protein-coding
ENSG00000133742	369.166	4.84989	0.266511	968.714	1.10111e-209	2.0967e-208	759	CA1	carbonic anhydrase 1	protein-coding
ENSG00000104267	354.166	2.09749	0.123934	1346.44	1.23598e-291	6.50018e-290	760	CA2	carbonic anhydrase 2	protein-coding
ENSG00000164893	11.448	1.68024	0.182167	79.1939	4.57015e-17	5.57299e-17	157724	SLC7A13	solute carrier family 7 member 13	protein-coding
ENSG00000250569	36.5876	1.36796	0.0771589	1052.23	8.38812e-228	2.03018e-226	100420307	NTAN1P2	N-terminal asparagine amidase pseudogene 2	pseudo
ENSG00000085719	6182.89	1.12919	0.0521849	438.521	1.00049e-94	3.6633e-94	8895	CPNE3	copine 3	protein-coding
ENSG00000170289	11.6057	2.25114	0.172461	424.959	8.67822e-92	3.03001e-91	54714	CNGB3	cyclic nucleotide gated channel subunit beta 3	protein-coding
ENSG00000176566	18.1299	6.88015	0.629417	144.946	3.24306e-31	4.7298e-31	138009	DCAF4L2	DDB1 and CUL4 associated factor 4 like 2	protein-coding
ENSG00000104312	1254.46	1.48773	0.0555457	712.119	4.9457e-154	4.36052e-153	8767	RIPK2	receptor interacting serine/threonine kinase 2	protein-coding
ENSG00000104327	31.2904	1.81866	0.15129	745.972	2.25494e-161	2.21111e-160	793	CALB1	calbindin 1	protein-coding
ENSG00000155100	626.377	1.01922	0.0451847	989.954	2.71945e-214	5.49229e-213	51633	OTUD6B	OTU deubiquitinase 6B	protein-coding
ENSG00000147606	42.0662	1.1929	0.146649	642.411	6.43779e-139	4.55157e-138	115111	SLC26A7	solute carrier family 26 member 7	protein-coding
ENSG00000205133	2102.87	1.22729	0.0653286	371.452	3.37485e-80	9.84265e-80	286144	TRIQK	triple QxxK/R motif containing	protein-coding
ENSG00000183808	888.723	1.02899	0.0413039	1620.48	0	0	389677	RBM12B	RNA binding motif protein 12B	protein-coding
ENSG00000279331	40.8859	1.88655	0.0778912	1952.51	0	0	55472	RBM12B-AS1	RBM12B antisense RNA 1	ncRNA
ENSG00000079112	98.1934	2.0942	0.175941	237.931	2.66596e-51	5.12998e-51	1015	CDH17	cadherin 17	protein-coding
ENSG00000197275	41.1388	1.14916	0.0714613	754.099	3.89753e-163	3.93579e-162	25788	RAD54B	RAD54 homolog B	protein-coding
ENSG00000265817	19.7023	1.36161	0.092197	769.475	1.80415e-166	1.90914e-165	100861412	FSBP	fibrinogen silencer binding protein	protein-coding
ENSG00000104413	4719.65	2.24718	0.0627677	1119.37	2.28209e-242	6.63261e-241	54845	ESRP1	epithelial splicing regulatory protein 1	protein-coding
ENSG00000164941	1816.9	1.07064	0.0408514	1436.87	2.946288810564e-311	0	55656	INTS8	integrator complex subunit 8	protein-coding
ENSG00000175305	159.914	2.17372	0.0687054	2359.11	0	0	9134	CCNE2	cyclin E2	protein-coding
ENSG00000156170	814.947	1.19871	0.0449753	1306.44	5.8823e-283	2.79263e-281	137682	NDUFAF6	NADH:ubiquinone oxidoreductase complex assembly factor 6	protein-coding
ENSG00000164938	5894.87	1.06711	0.0698933	227.304	5.29277e-49	9.8767e-49	94241	TP53INP1	tumor protein p53 inducible nuclear protein 1	protein-coding
ENSG00000175895	810.507	1.10923	0.0600054	422.436	3.05548e-91	1.05855e-90	79666	PLEKHF2	pleckstrin homology and FYVE domain containing 2	protein-coding
ENSG00000253773	8.66714	1.37058	0.133674	228.986	2.29134e-49	4.29567e-49	100616530	CFAP418-AS1	CFAP418 antisense RNA 1	ncRNA
ENSG00000147649	5495.86	1.17067	0.0415266	1035.54	3.51145e-224	8.19625e-223	92140	MTDH	metadherin	protein-coding
ENSG00000177459	204.958	1.63307	0.133164	131.033	3.23923e-28	4.53903e-28	203111	ERICH5	glutamate rich 5	protein-coding
ENSG00000132541	662.981	1.16489	0.0714084	246.033	4.71795e-53	9.31516e-53	10247	RIDA	reactive intermediate imine deaminase A homolog	protein-coding
ENSG00000104356	384.589	1.2776	0.0442076	1631.23	0	0	10940	POP1	POP1 homolog, ribonuclease P/MRP subunit	protein-coding
ENSG00000132549	3916.08	1.09713	0.0489983	1072.69	3.05763e-232	7.90165e-231	157680	VPS13B	vacuolar protein sorting 13 homolog B	protein-coding
ENSG00000164919	4149.5	1.1594	0.0752456	223.105	4.27951e-48	7.86351e-48	1345	COX6C	cytochrome c oxidase subunit 6C	protein-coding
ENSG00000156509	46.301	2.53283	0.106451	1264	9.53548e-274	4.0752e-272	286151	FBXO43	F-box protein 43	protein-coding
ENSG00000104450	473.251	1.11146	0.064911	567.182	1.31055e-122	7.27143e-122	6674	SPAG1	sperm associated antigen 1	protein-coding
ENSG00000070756	60715.7	1.56887	0.0645668	516.437	1.30754e-111	6.15604e-111	26986	PABPC1	poly(A) binding protein cytoplasmic 1	protein-coding
ENSG00000228224	20.6842	1.2896	0.113142	129.055	8.64308e-28	1.20469e-27	83955	NACA4P	NACA family member 4, pseudogene	pseudo
ENSG00000083307	6269.75	1.30115	0.0733961	305.022	8.14592e-66	1.93496e-65	79977	GRHL2	grainyhead like transcription factor 2	protein-coding
ENSG00000164932	429.196	2.06133	0.0972902	546.989	3.12297e-118	1.63016e-117	115908	CTHRC1	collagen triple helix repeat containing 1	protein-coding
ENSG00000164934	1579.47	1.43299	0.0504303	797.511	1.49958e-172	1.72991e-171	25879	DCAF13	DDB1 and CUL4 associated factor 13	protein-coding
ENSG00000176406	515.755	2.00865	0.134521	453.694	5.16268e-98	1.9907e-97	9699	RIMS2	regulating synaptic membrane exocytosis 2	protein-coding
ENSG00000164935	17.6453	3.37978	0.174487	343.941	3.05845e-74	8.18394e-74	81501	DCSTAMP	dendrocyte expressed seven transmembrane protein	protein-coding
ENSG00000147650	701.327	1.01545	0.0541697	357.338	3.84263e-77	1.0724e-76	29967	LRP12	LDL receptor related protein 12	protein-coding
ENSG00000164841	10.6819	1.05103	0.158755	337.927	6.13386e-73	1.60972e-72	157753	TMEM74	transmembrane protein 74	protein-coding
ENSG00000147642	1128.84	1.11521	0.0723739	281.15	1.19419e-60	2.63223e-60	55638	SYBU	syntabulin	protein-coding
ENSG00000253327	12.634	1.61785	0.161934	119.948	7.91956e-26	1.07681e-25	644660	RAD21-AS1	RAD21 antisense RNA 1	ncRNA
ENSG00000164761	120.532	1.41843	0.113254	408.771	2.78784e-88	9.21405e-88	4982	TNFRSF11B	TNF receptor superfamily member 11b	protein-coding
ENSG00000184374	17.4554	1.82423	0.261819	315.082	5.41269e-68	1.32857e-67	10584	COLEC10	collectin subfamily member 10	protein-coding
ENSG00000147676	3906.94	2.55676	0.086585	680.376	3.77766e-147	3.00153e-146	114569	MAL2	mal, T cell differentiation protein 2	protein-coding
ENSG00000136982	229.557	1.61142	0.0647741	878.155	4.84464e-190	7.17431e-189	79075	DSCC1	DNA replication and sister chromatid cohesion 1	protein-coding
ENSG00000172172	1190.49	1.69094	0.0644378	669.243	9.79729e-145	7.55832e-144	28998	MRPL13	mitochondrial ribosomal protein L13	protein-coding
ENSG00000172167	226.523	1.70708	0.0525032	2385.14	0	0	27085	MTBP	MDM2 binding protein	protein-coding
ENSG00000156787	390.616	1.5811	0.0490438	1891.04	0	0	93594	TBC1D31	TBC1 domain family member 31	protein-coding
ENSG00000156802	2269.48	1.78607	0.0578952	1735.4	0	0	29028	ATAD2	ATPase family AAA domain containing 2	protein-coding
ENSG00000214814	13.3809	3.18169	0.213439	582.338	6.79417e-126	3.96575e-125	654463	FER1L6	fer-1 like family member 6	protein-coding
ENSG00000183665	641.232	1.01434	0.044848	473.233	3.01349e-102	1.23337e-101	55039	TRMT12	tRNA methyltransferase 12 homolog	protein-coding
ENSG00000147684	3353.59	1.24097	0.0636897	342.996	4.90063e-74	1.30717e-73	4715	NDUFB9	NADH:ubiquinone oxidoreductase subunit B9	protein-coding
ENSG00000104549	1862.19	1.6585	0.0758693	541.766	4.23304e-117	2.17179e-116	6713	SQLE	squalene epoxidase	protein-coding
ENSG00000173334	7042.29	1.90507	0.0852397	599.078	1.5968e-129	9.84063e-129	10221	TRIB1	tribbles pseudokinase 1	protein-coding
ENSG00000254166	102.26	3.78547	0.13632	1170.89	1.51634e-253	5.13207e-252	103164619	PCAT2	prostate cancer associated transcript 2	ncRNA
ENSG00000282961	58.0603	3.6022	0.154978	849.357	8.53956e-184	1.16891e-182	101867536	PRNCR1	prostate cancer associated non-coding RNA 1	ncRNA
ENSG00000246228	25.6982	2.54619	0.157237	451.019	1.96073e-97	7.49025e-97	727677	CASC8	cancer susceptibility 8	ncRNA
ENSG00000212993	92.0659	1.53901	0.115705	158.411	4.03679e-34	6.11168e-34	5462	POU5F1B	POU class 5 homeobox 1B	protein-coding
ENSG00000249375	11.3076	1.69965	0.146923	386.394	1.95983e-83	6.02387e-83	100270680	CASC11	cancer susceptibility 11	ncRNA
ENSG00000136997	4167.04	1.45058	0.0875244	260.265	3.94061e-56	8.12036e-56	4609	MYC	MYC proto-oncogene, bHLH transcription factor	protein-coding
ENSG00000249859	505.102	1.50904	0.0936233	694.939	2.62679e-150	2.18559e-149	5820	PVT1	Pvt1 oncogene	ncRNA
ENSG00000280055	21.1071	2.57107	0.186298	373.742	1.07729e-80	3.16654e-80	641384	LINC02912	long intergenic non-protein coding RNA 2912	ncRNA
ENSG00000207110	16.0917	1.32186	0.148265	383.751	7.3218e-83	2.23088e-82	106481624	RNVU1-32	RNA, variant U1 small nuclear 32	pseudo
ENSG00000129295	146.335	1.06049	0.0746071	879.926	2.00103e-190	2.97798e-189	23639	DNAAF11	dynein axonemal assembly factor 11	protein-coding
ENSG00000243537	18.0405	1.63907	0.184705	73.4989	7.59969e-16	9.14036e-16	392271	RPL32P20	ribosomal protein L32 pseudogene 20	pseudo
ENSG00000131773	829.249	1.10186	0.101494	118.742	1.44001e-25	1.9529e-25	10656	KHDRBS3	KH RNA binding domain containing, signal transduction associated 3	protein-coding
ENSG00000147724	82.5662	2.27273	0.184207	352.609	4.06296e-76	1.11593e-75	51059	FAM135B	family with sequence similarity 135 member B	protein-coding
ENSG00000169427	20.2797	3.63229	0.190905	988.541	5.50684e-214	1.10898e-212	51305	KCNK9	potassium two pore domain channel subfamily K member 9	protein-coding
ENSG00000282164	36.7136	1.87341	0.101645	652.12	5.05411e-141	3.69402e-140	359809	PEG13	paternally expressed 13	ncRNA
ENSG00000253210	34.5106	1.21758	0.147157	248.027	1.74825e-53	3.47629e-53	101927963	DENND3-AS1	DENND3 antisense RNA 1	ncRNA
ENSG00000184489	7.39408	1.28959	0.188715	96.637	8.21274e-21	1.0491e-20	11156	PTP4A3	protein tyrosine phosphatase 4A3	protein-coding
ENSG00000126233	10.1647	1.34559	0.242515	80.1893	2.79526e-17	3.41956e-17	57152	SLURP1	secreted LY6/PLAUR domain containing 1	protein-coding
ENSG00000185730	367.67	1.00868	0.0543416	648.777	2.68238e-140	1.94026e-139	79943	ZNF696	zinc finger protein 696	protein-coding
ENSG00000254389	36.3378	1.42737	0.0872412	808.241	7.06138e-175	8.42867e-174	78998	RHPN1-AS1	RHPN1 antisense RNA 1 (head to head)	ncRNA
ENSG00000158106	1472.24	1.36056	0.0890635	407.793	4.53931e-88	1.49675e-87	114822	RHPN1	rhophilin Rho GTPase binding protein 1	protein-coding
ENSG00000104522	44.8736	2.00218	0.13694	794.842	5.6876e-172	6.5111e-171	7264	GFUS	GDP-L-fucose synthase	protein-coding
ENSG00000183309	47.9567	2.17937	0.134734	573.816	4.78089e-124	2.70922e-123	9831	ZNF623	zinc finger protein 623	protein-coding
ENSG00000261150	1070.21	1.88456	0.105567	656.417	5.91654e-142	4.39634e-141	83481	EPPK1	epiplakin 1	protein-coding
ENSG00000186583	27.3252	2.26472	0.11616	1073.06	2.55084e-232	6.60011e-231	375686	SPATC1	spermatogenesis and centriole associated 1	protein-coding
ENSG00000178896	704.482	1.17442	0.0653285	329.493	4.10797e-71	1.04881e-70	54512	EXOSC4	exosome component 4	protein-coding
ENSG00000147804	24.5542	1.93874	0.19279	545.133	7.88541e-118	4.09877e-117	55630	SLC39A4	solute carrier family 39 member 4	protein-coding
ENSG00000160948	66.0929	1.35893	0.117802	620.468	3.68243e-134	2.43915e-133	51160	VPS28	VPS28 subunit of ESCRT-I	protein-coding
ENSG00000160949	533.633	1.58829	0.0643024	1408.63	3.94715e-305	2.33975e-303	4796	TONSL	tonsoku like, DNA repair protein	protein-coding
ENSG00000255559	89.4461	1.21157	0.0996979	490.74	4.84582e-106	2.10397e-105	286103	ZNF252P-AS1	ZNF252P antisense RNA 1	ncRNA
ENSG00000170122	36.5534	1.57302	0.134466	224.69	1.94434e-48	3.59218e-48	2298	FOXD4	forkhead box D4	protein-coding
ENSG00000120210	14.0261	1.35431	0.18281	298.021	2.66783e-64	6.19952e-64	11172	INSL6	insulin like 6	protein-coding
ENSG00000178445	215.343	2.22383	0.176581	138.444	8.18186e-30	1.17065e-29	2731	GLDC	glycine decarboxylase	protein-coding
ENSG00000107165	39.872	2.65416	0.200459	155.139	2.05194e-33	3.07798e-33	7306	TYRP1	tyrosinase related protein 1	protein-coding
ENSG00000234982	8.69117	1.06052	0.136708	59.2665	8.4322e-13	9.77576e-13	100271211	RPL7AP47	ribosomal protein L7a pseudogene 47	pseudo
ENSG00000155886	39.9138	2.17041	0.182055	117.734	2.3731e-25	3.20672e-25	25769	SLC24A2	solute carrier family 24 member 2	protein-coding
ENSG00000147889	343.362	2.9171	0.0985467	1399.04	4.75454e-303	2.76369e-301	1029	CDKN2A	cyclin dependent kinase inhibitor 2A	protein-coding
ENSG00000240498	27.593	1.65777	0.159365	470.311	1.295e-101	5.26021e-101	100048912	CDKN2B-AS1	CDKN2B antisense RNA 1	ncRNA
ENSG00000107105	133.973	2.99336	0.156094	285.221	1.57063e-61	3.50469e-61	1993	ELAVL2	ELAV like RNA binding protein 2	protein-coding
ENSG00000276759	45.7257	6.21153	0.456995	227.803	4.1291e-49	7.71686e-49	100506422	LOC100506422	putative deoxyuridine 5'-triphosphate nucleotidohydrolase-like protein FLJ16323	ncRNA
ENSG00000184434	18.306	1.81186	0.118942	609.753	7.74625e-132	4.95269e-131	64922	LRRC19	leucine rich repeat containing 19	protein-coding
ENSG00000107201	787.073	1.07364	0.0728179	312.584	1.87992e-67	4.58061e-67	23586	RIGI	RNA sensor RIG-I	protein-coding
ENSG00000230453	92.3386	1.36805	0.141938	379.236	6.95869e-82	2.0902e-81	441459	ANKRD18B	ankyrin repeat domain 18B	protein-coding
ENSG00000186638	202.354	1.88884	0.0656496	2096.27	0	0	347240	KIF24	kinesin family member 24	protein-coding
ENSG00000122735	39.8518	1.85208	0.164436	332.376	9.76383e-72	2.51855e-71	27019	DNAI1	dynein axonemal intermediate chain 1	protein-coding
ENSG00000174038	10.9109	1.5471	0.157911	373.273	1.36099e-80	3.99427e-80	138724	C9orf131	chromosome 9 open reading frame 131	protein-coding
ENSG00000137135	160.872	1.08243	0.0789865	1304.4	1.63621e-282	7.66389e-281	84904	ARHGEF39	Rho guanine nucleotide exchange factor 39	protein-coding
ENSG00000165304	279.281	4.23613	0.103582	1864.33	0	0	9833	MELK	maternal embryonic leucine zipper kinase	protein-coding
ENSG00000196092	89.0652	2.62445	0.165151	266.047	2.21176e-57	4.6458e-57	5079	PAX5	paired box 5	protein-coding
ENSG00000175768	44.1164	2.04196	0.192259	276.748	1.07015e-59	2.32825e-59	401505	TOMM5	translocase of outer mitochondrial membrane 5	protein-coding
ENSG00000070601	54.1022	1.8233	0.135215	390.732	2.25197e-84	7.02681e-84	22844	FRMPD1	FERM and PDZ domain containing 1	protein-coding
ENSG00000137142	38.7949	2.98328	0.166099	701.942	7.96205e-152	6.79722e-151	347252	IGFBPL1	insulin like growth factor binding protein like 1	protein-coding
ENSG00000107282	51.3557	1.66043	0.0849702	829.139	2.07246e-179	2.65822e-178	320	APBA1	amyloid beta precursor protein binding family A member 1	protein-coding
ENSG00000135048	2478.93	1.05881	0.0689697	400.708	1.55502e-86	4.9993e-86	23670	CEMIP2	cell migration inducing hyaluronidase 2	protein-coding
ENSG00000119125	71.2971	2.78738	0.269721	87.071	9.32298e-19	1.16068e-18	9615	GDA	guanine deaminase	protein-coding
ENSG00000198963	1151.05	1.4098	0.145432	192.491	1.76808e-41	2.95206e-41	6096	RORB	RAR related orphan receptor B	protein-coding
ENSG00000187210	2516	1.34574	0.0914832	606.103	4.79042e-131	3.01506e-130	2650	GCNT1	glucosaminyl (N-acetyl) transferase 1	protein-coding
ENSG00000225937	6252.11	1.71558	0.185732	529.36	2.06841e-114	1.01982e-113	50652	PCA3	prostate cancer associated 3	ncRNA
ENSG00000204612	47.8168	7.51937	0.306374	402.245	7.22514e-87	2.33825e-86	442425	FOXB2	forkhead box B2	protein-coding
ENSG00000135069	1216.2	1.4267	0.0866695	273.874	4.4801e-59	9.65397e-59	29968	PSAT1	phosphoserine aminotransferase 1	protein-coding
ENSG00000165115	199.92	1.11688	0.0465479	1835.24	0	0	55582	KIF27	kinesin family member 27	protein-coding
ENSG00000178966	791.592	1.56334	0.0555749	706.62	7.70116e-153	6.67222e-152	80010	RMI1	RecQ mediated genome instability 1	protein-coding
ENSG00000135052	30986.8	1.26419	0.095147	903.146	1.83941e-195	2.9241e-194	51280	GOLM1	golgi membrane protein 1	protein-coding
ENSG00000187753	9.81818	1.74125	0.1021	821.253	1.06384e-177	1.32563e-176	389766	C9orf153	chromosome 9 open reading frame 153	protein-coding
ENSG00000083223	5294.45	1.37296	0.0628269	427.81	2.09298e-92	7.39007e-92	79670	TUT7	terminal uridylyl transferase 7	protein-coding
ENSG00000196730	1895.43	1.15189	0.0793988	192.193	2.05023e-41	3.42042e-41	1612	DAPK1	death associated protein kinase 1	protein-coding
ENSG00000123975	563.336	2.21068	0.0837832	681.447	2.21306e-147	1.76641e-146	1164	CKS2	CDC28 protein kinase regulatory subunit 2	protein-coding
ENSG00000237372	24.9914	2.03652	0.135072	519.167	3.34827e-112	1.58852e-111	100129066	LOC100129066	uncharacterized LOC100129066	ncRNA
ENSG00000165023	134.37	4.9852	0.207666	573.756	4.92754e-124	2.79156e-123	54769	DIRAS2	DIRAS family GTPase 2	protein-coding
ENSG00000165025	860.086	1.03295	0.0874746	352.558	4.16756e-76	1.14451e-75	6850	SYK	spleen associated tyrosine kinase	protein-coding
ENSG00000106819	697.71	1.63484	0.0972081	267.013	1.36666e-57	2.87787e-57	54829	ASPN	asporin	protein-coding
ENSG00000131668	44.7822	5.22876	0.233259	743.795	6.6852e-161	6.50962e-160	56033	BARX1	BARX homeobox 1	protein-coding
ENSG00000130957	21.5528	2.40764	0.143548	573.233	6.39594e-124	3.61758e-123	8789	FBP2	fructose-bisphosphatase 2	protein-coding
ENSG00000165244	181.493	2.27418	0.0817782	1178.14	4.0577e-255	1.40275e-253	195828	ZNF367	zinc finger protein 367	protein-coding
ENSG00000196597	403.414	1.11293	0.0459332	1605.5	0	0	158431	ZNF782	zinc finger protein 782	protein-coding
ENSG00000188152	30.7399	1.2166	0.120785	747.377	1.11795e-161	1.10188e-160	441457	NUTM2G	NUT family member 2G	protein-coding
ENSG00000136943	121.409	2.87651	0.130627	654.316	1.68885e-141	1.2439e-140	1515	CTSV	cathepsin V	protein-coding
ENSG00000136929	87.1635	5.21712	0.271782	1138.75	1.42403e-246	4.40735e-245	55363	HEMGN	hemogen	protein-coding
ENSG00000136928	38.862	3.29587	0.182353	534.246	1.80584e-115	9.03739e-115	9568	GABBR2	gamma-aminobutyric acid type B receptor subunit 2	protein-coding
ENSG00000136881	23.2596	5.13606	0.329912	624.551	4.79571e-135	3.21204e-134	570	BAAT	bile acid-CoA:amino acid N-acyltransferase	protein-coding
ENSG00000136872	341.305	4.1051	0.170044	1739.47	0	0	229	ALDOB	aldolase, fructose-bisphosphate B	protein-coding
ENSG00000198785	1545.71	4.63524	0.168826	680.769	3.10427e-147	2.4721e-146	116443	GRIN3A	glutamate ionotropic receptor NMDA type subunit 3A	protein-coding
ENSG00000188386	24.9132	4.18805	0.236309	645.139	1.64886e-139	1.17927e-138	5535	PPP3R2	protein phosphatase 3 regulatory subunit B, beta	protein-coding
ENSG00000136824	1369.2	2.15828	0.0652135	1811.39	0	0	10592	SMC2	structural maintenance of chromosomes 2	protein-coding
ENSG00000148143	2530	1.17332	0.0603384	752.038	1.09058e-162	1.09601e-161	58499	ZNF462	zinc finger protein 462	protein-coding
ENSG00000095203	2027.73	1.17716	0.0773267	364.315	1.18551e-78	3.37587e-78	54566	EPB41L4B	erythrocyte membrane protein band 4.1 like 4B	protein-coding
ENSG00000136810	4919.29	1.23852	0.0753495	384.007	6.44453e-83	1.96501e-82	7295	TXN	thioredoxin	protein-coding
ENSG00000204173	18.2799	1.45719	0.157632	103.664	2.53192e-22	3.29487e-22	652972	LRRC37A5P	leucine rich repeat containing 37 member A5, pseudogene	pseudo
ENSG00000165181	66.404	1.79741	0.0889579	1697.03	0	0	158401	SHOC1	shortage in chiasmata 1	protein-coding
ENSG00000165185	793.147	1.5645	0.0604969	1118.6	3.3509e-242	9.69865e-241	158405	KIAA1958	KIAA1958	protein-coding
ENSG00000136867	16.6567	1.18666	0.0979506	562.9	1.11099e-121	6.08696e-121	1318	SLC31A2	solute carrier family 31 member 2	protein-coding
ENSG00000157653	53.8006	1.20277	0.0691436	437.805	1.43029e-94	5.22374e-94	257169	C9orf43	chromosome 9 open reading frame 43	protein-coding
ENSG00000106927	247.142	4.18394	0.162578	1596.13	0	0	259	AMBP	alpha-1-microglobulin/bikunin precursor	protein-coding
ENSG00000229314	2268.87	1.50076	0.285304	30.1498	1.28349e-06	1.37785e-06	5004	ORM1	orosomucoid 1	protein-coding
ENSG00000228278	746.258	1.86955	0.205734	78.5208	6.3721e-17	7.75863e-17	5005	ORM2	orosomucoid 2	protein-coding
ENSG00000230734	20.2949	1.75041	0.135037	150.491	2.06489e-32	3.05505e-32	619445	RPL10P3	ribosomal protein L10 pseudogene 3	pseudo
ENSG00000233569	10.1391	1.25828	0.254077	119.963	7.86084e-26	1.06896e-25	101928797	LOC101928797	uncharacterized LOC101928797	ncRNA
ENSG00000106804	726.315	1.03061	0.0813538	452.537	9.1966e-98	3.53511e-97	727	C5	complement C5	protein-coding
ENSG00000165209	1775.47	1.37788	0.043604	1016.16	5.60995e-220	1.23266e-218	55342	STRBP	spermatid perinuclear RNA binding protein	protein-coding
ENSG00000148204	26.6107	2.14249	0.119578	870.319	2.42636e-188	3.53084e-187	286204	CRB2	crumbs cell polarity complex component 2	protein-coding
ENSG00000106689	23.8784	5.40938	0.197745	1350.59	1.54949e-292	8.23151e-291	9355	LHX2	LIM homeobox 2	protein-coding
ENSG00000136918	21.3529	1.81918	0.19751	87.048	9.42977e-19	1.17391e-18	401551	WDR38	WD repeat domain 38	protein-coding
ENSG00000136944	83.7478	3.21203	0.141761	383.464	8.44939e-83	2.57258e-82	4010	LMX1B	LIM homeobox transcription factor 1 beta	protein-coding
ENSG00000160401	108.007	1.01776	0.0693722	595.79	8.24166e-129	5.01866e-128	286207	CFAP157	cilia and flagella associated protein 157	protein-coding
ENSG00000167094	21.0626	1.25328	0.124255	405.754	1.25552e-87	4.11075e-87	158248	TTC16	tetratricopeptide repeat domain 16	protein-coding
ENSG00000130720	38.8618	2.39091	0.174083	396.082	1.5628e-85	4.95674e-85	84929	FIBCD1	fibrinogen C domain containing 1	protein-coding
ENSG00000231587	22.1534	1.04419	0.106888	952.078	4.47305e-206	8.15485e-205	692093	SNORD62B	small nucleolar RNA, C/D box 62B	snoRNA
ENSG00000283526	102.856	1.00275	0.15281	87.1531	8.95221e-19	1.11466e-18	642515	PRRT1B	proline rich transmembrane protein 1B	protein-coding
ENSG00000188523	19.2515	1.98981	0.185713	106.823	5.2964e-23	6.9445e-23	389799	CFAP77	cilia and flagella associated protein 77	protein-coding
ENSG00000165702	29.5336	2.89725	0.159856	1188.12	2.76996e-257	9.75248e-256	8328	GFI1B	growth factor independent 1B transcriptional repressor	protein-coding
ENSG00000196990	13.9182	1.15245	0.223995	554.56	7.1381e-120	3.81912e-119	642968	FAM163B	family with sequence similarity 163 member B	protein-coding
ENSG00000085265	161.988	1.23808	0.137847	260.535	3.44398e-56	7.10605e-56	2219	FCN1	ficolin 1	protein-coding
ENSG00000260220	17.8185	1.31294	0.208207	249.203	9.73067e-54	1.94299e-53	399693	CCDC187	coiled-coil domain containing 187	protein-coding
ENSG00000196366	37.1183	1.84791	0.097089	522.963	5.03447e-113	2.42024e-112	158055	C9orf163	chromosome 9 putative open reading frame 163	ncRNA
ENSG00000177984	13.6519	1.13616	0.236753	256.102	3.13277e-55	6.37862e-55	389812	LCN15	lipocalin 15	protein-coding
ENSG00000176919	60.1843	1.88577	0.111682	902.214	2.92919e-195	4.63545e-194	733	C8G	complement C8 gamma chain	protein-coding
ENSG00000180549	9.66537	1.22893	0.143117	131.172	3.02294e-28	4.23708e-28	2529	FUT7	fucosyltransferase 7	protein-coding
ENSG00000054179	826.276	1.00623	0.0989836	111.318	5.70987e-24	7.58424e-24	954	ENTPD2	ectonucleoside triphosphate diphosphohydrolase 2	protein-coding
ENSG00000186193	568.37	1.45143	0.0809939	329.334	4.4482e-71	1.13526e-70	89958	SAPCD2	suppressor APC domain containing 2	protein-coding
ENSG00000188163	13.6252	1.3123	0.142218	339.141	3.34906e-73	8.82096e-73	401565	FAM166A	family with sequence similarity 166 member A	protein-coding
ENSG00000148408	185.671	1.4414	0.150321	394.617	3.24504e-85	1.02489e-84	774	CACNA1B	calcium voltage-gated channel subunit alpha1 B	protein-coding
ENSG00000225140	16.6967	1.66638	0.203253	142.906	8.93076e-31	1.29485e-30	101930421	LOC101930421	uncharacterized LOC101930421	ncRNA
ENSG00000196139	489.447	1.63525	0.12202	505.265	3.44843e-109	1.56391e-108	8644	AKR1C3	aldo-keto reductase family 1 member C3	protein-coding
ENSG00000198610	13.1061	5.0127	0.341546	447.665	1.04535e-96	3.95307e-96	1109	AKR1C4	aldo-keto reductase family 1 member C4	protein-coding
ENSG00000178473	13.9446	4.11228	0.327853	172.359	3.9396e-37	6.19334e-37	114131	UCN3	urocortin 3	protein-coding
ENSG00000178372	41.8408	5.56021	0.314033	650.692	1.03095e-140	7.509e-140	51806	CALML5	calmodulin like 5	protein-coding
ENSG00000134460	60.8894	1.10477	0.13593	100.597	1.15657e-21	1.49323e-21	3559	IL2RA	interleukin 2 receptor subunit alpha	protein-coding
ENSG00000151655	159.189	3.20653	0.137202	1630.72	0	0	3698	ITIH2	inter-alpha-trypsin inhibitor heavy chain 2	protein-coding
ENSG00000065328	133.137	3.84744	0.0976571	2258.28	0	0	55388	MCM10	minichromosome maintenance 10 replication initiation factor	protein-coding
ENSG00000176244	29.1656	2.66115	0.111037	903.642	1.43553e-195	2.29074e-194	414149	ACBD7	acyl-CoA binding domain containing 7	protein-coding
ENSG00000148488	130.743	1.59528	0.121372	185.539	5.61203e-40	9.16657e-40	338596	ST8SIA6	ST8 alpha-N-acetyl-neuraminide alpha-2,8-sialyltransferase 6	protein-coding
ENSG00000204832	311.182	2.28556	0.197167	116.564	4.24055e-25	5.71323e-25	100128098	ST8SIA6-AS1	ST8SIA6 antisense RNA 1	ncRNA
ENSG00000165309	49.7391	2.69628	0.179277	187.66	1.9548e-40	3.2147e-40	219681	ARMC3	armadillo repeat containing 3	protein-coding
ENSG00000151023	23.4963	1.38601	0.141743	101.425	7.67419e-22	9.92941e-22	219670	ENKUR	enkurin, TRPC channel interacting protein	protein-coding
ENSG00000185875	373.316	1.01668	0.0594737	292.213	4.8186e-63	1.10025e-62	79896	THNSL1	threonine synthase like 1	protein-coding
ENSG00000151025	271.841	2.32844	0.146891	213.793	4.40937e-46	7.88554e-46	57512	GPR158	G protein-coupled receptor 158	protein-coding
ENSG00000095739	791.005	1.40806	0.101307	176.825	4.27701e-38	6.80276e-38	25805	BAMBI	BMP and activin membrane bound inhibitor	protein-coding
ENSG00000216937	201.354	1.00417	0.057397	1242.76	3.86877e-269	1.56723e-267	79741	CCDC7	coiled-coil domain containing 7	protein-coding
ENSG00000099250	4125.76	1.30029	0.0696027	586.835	7.2001e-127	4.26799e-126	8829	NRP1	neuropilin 1	protein-coding
ENSG00000177283	575.17	1.7226	0.0850853	355.743	8.5149e-77	2.3647e-76	8325	FZD8	frizzled class receptor 8	protein-coding
ENSG00000280719	11.6275	3.27722	0.295123	257.936	1.25663e-55	2.57209e-55	102578074	PCAT5	prostate cancer associated transcript 5	ncRNA
ENSG00000228828	16.7348	1.6299	0.128323	709.767	1.59985e-153	1.39939e-152	553121	TLK2P2	tousled like kinase 2 pseudogene 2	pseudo
ENSG00000233515	22.2415	3.87831	0.251878	228.781	2.53679e-49	4.75328e-49	101929397	LINC01518	long intergenic non-protein coding RNA 1518	ncRNA
ENSG00000198298	206.386	1.03585	0.0417452	794.16	7.9946e-172	9.12724e-171	220992	ZNF485	zinc finger protein 485	protein-coding
ENSG00000165406	194.962	1.2223	0.0678844	570.328	2.72604e-123	1.52786e-122	220972	MARCHF8	membrane associated ring-CH-type finger 8	protein-coding
ENSG00000285294	31.8113	1.17075	0.153023	318.253	1.11385e-68	2.75918e-68	643650	LINC00842	long intergenic non-protein coding RNA 842	ncRNA
ENSG00000213412	27.8397	1.00842	0.163595	66.3236	2.61337e-14	3.08622e-14	728643	HNRNPA1P33	heterogeneous nuclear ribonucleoprotein A1 pseudogene 33	pseudo
ENSG00000204174	43.3912	1.42582	0.188657	89.1924	3.26594e-19	4.08856e-19	5540	NPY4R	neuropeptide Y receptor Y4	protein-coding
ENSG00000264717	22.891	2.40948	0.228245	99.834	1.68731e-21	2.17418e-21	100996758	NPY4R2	neuropeptide Y receptor Y4-2	protein-coding
ENSG00000170324	75.307	1.09801	0.114775	244.237	1.15404e-52	2.26575e-52	143162	FRMPD2	FERM and PDZ domain containing 2	protein-coding
ENSG00000165606	2.39154	2.24294	0.445391	48.0236	2.105e-10	2.36907e-10	644168	DRGX	dorsal root ganglia homeobox	protein-coding
ENSG00000070748	7.3873	3.986	0.381087	102.268	5.05453e-22	6.55243e-22	1103	CHAT	choline O-acetyltransferase	protein-coding
ENSG00000187714	15.1866	4.36312	0.388502	95.7488	1.27465e-20	1.62399e-20	6572	SLC18A3	solute carrier family 18 member A3	protein-coding
ENSG00000197444	504.084	1.22333	0.146999	63.4486	1.07682e-13	1.26165e-13	55753	OGDHL	oxoglutarate dehydrogenase L	protein-coding
ENSG00000148584	89.0972	5.66768	0.253407	676.195	3.04624e-146	2.39679e-145	29974	A1CF	APOBEC1 complementation factor	protein-coding
ENSG00000165471	17.1275	7.60067	0.538204	409.792	1.67544e-88	5.55585e-88	4153	MBL2	mannose binding lectin 2	protein-coding
ENSG00000150275	16.7359	3.27557	0.280571	489.288	1.00005e-105	4.31703e-105	65217	PCDH15	protocadherin related 15	protein-coding
ENSG00000122952	532.756	2.64607	0.0824147	1142.18	2.57439e-247	8.07488e-246	11130	ZWINT	ZW10 interacting kinetochore protein	protein-coding
ENSG00000151150	3507.7	1.49432	0.0853105	330.556	2.419e-71	6.20162e-71	288	ANK3	ankyrin 3	protein-coding
ENSG00000170312	536.704	3.49033	0.103363	1230.24	2.01557e-266	7.8761e-265	983	CDK1	cyclin dependent kinase 1	protein-coding
ENSG00000182010	236.774	1.51509	0.0649975	638.981	3.56818e-138	2.49915e-137	219790	RTKN2	rhotekin 2	protein-coding
ENSG00000234369	12.2585	1.59764	0.115438	449.255	4.72756e-97	1.79553e-96	728737	TATDN1P1	TatD DNase domain containing 1 pseudogene 1	pseudo
ENSG00000272767	29.8227	1.85903	0.143722	276.018	1.54002e-59	3.34082e-59	84989	JMJD1C-AS1	JMJD1C antisense RNA 1	ncRNA
ENSG00000228566	21.0576	3.25164	0.159666	330.041	3.12645e-71	8.00067e-71	124902439	LOC124902439	uncharacterized LOC124902439	ncRNA
ENSG00000198739	26.2042	1.21358	0.254119	170.011	1.26586e-36	1.97847e-36	347731	LRRTM3	leucine rich repeat transmembrane neuronal 3	protein-coding
ENSG00000108176	442.959	1.66356	0.122424	267.849	9.01189e-58	1.90228e-57	56521	DNAJC12	DnaJ heat shock protein family (Hsp40) member C12	protein-coding
ENSG00000108187	620.834	1.8758	0.0967477	428.996	1.15842e-92	4.1096e-92	64081	PBLD	phenazine biosynthesis like protein domain containing	protein-coding
ENSG00000138346	335.536	1.23637	0.054828	1577.92	0	0	1763	DNA2	DNA replication helicase/nuclease 2	protein-coding
ENSG00000138336	277.855	1.32023	0.0583559	1435.74	5.162292751113e-311	0	80312	TET1	tet methylcytosine dioxygenase 1	protein-coding
ENSG00000156510	19.716	2.08299	0.165295	533.345	2.82989e-115	1.41185e-114	80201	HKDC1	hexokinase domain containing 1	protein-coding
ENSG00000122859	3.65599	4.25306	0.357705	347.66	4.78966e-75	1.29402e-74	50674	NEUROG3	neurogenin 3	protein-coding
ENSG00000138316	91.9021	1.4453	0.125514	1018.99	1.36551e-220	3.03216e-219	140766	ADAMTS14	ADAM metallopeptidase with thrombospondin type 1 motif 14	protein-coding
ENSG00000166228	3465.73	1.22785	0.0707866	327.563	1.07504e-70	2.73371e-70	5092	PCBD1	pterin-4 alpha-carbinolamine dehydratase 1	protein-coding
ENSG00000138315	22.2758	4.10405	0.183854	1319.39	9.12445e-286	4.43212e-284	170392	OIT3	oncoprotein induced transcript 3	protein-coding
ENSG00000122884	2604.67	1.30654	0.0561	686.911	1.44581e-148	1.17683e-147	5033	P4HA1	prolyl 4-hydroxylase subunit alpha 1	protein-coding
ENSG00000185303	3071.38	2.14067	0.176342	145.308	2.70847e-31	3.95398e-31	729238	SFTPA2	surfactant protein A2	protein-coding
ENSG00000122852	37.1231	1.62966	0.208177	138.64	7.42408e-30	1.06274e-29	653509	SFTPA1	surfactant protein A1	protein-coding
ENSG00000151224	108.694	3.31846	0.243391	785.859	5.04745e-170	5.59512e-169	4143	MAT1A	methionine adenosyltransferase 1A	protein-coding
ENSG00000133665	9.18227	3.08433	0.270668	106.202	7.20517e-23	9.43131e-23	84332	DYDC2	DPY30 domain containing 2	protein-coding
ENSG00000185737	22.8796	2.30333	0.19377	447.18	1.33127e-96	5.02527e-96	10718	NRG3	neuregulin 3	protein-coding
ENSG00000173239	28.4419	1.02592	0.155915	59.3217	8.20635e-13	9.51498e-13	340654	LIPM	lipase family member M	protein-coding
ENSG00000152766	321.874	1.23239	0.119848	115.678	6.57669e-25	8.83178e-25	118932	ANKRD22	ankyrin repeat domain 22	protein-coding
ENSG00000185745	780.327	1.00117	0.106331	83.6253	5.11938e-18	6.31726e-18	3434	IFIT1	interferon induced protein with tetratricopeptide repeats 1	protein-coding
ENSG00000138182	342.917	1.60812	0.0570125	1223.73	5.20635e-265	1.98998e-263	9585	KIF20B	kinesin family member 20B	protein-coding
ENSG00000138160	522.848	3.03156	0.0733416	2104.75	0	0	3832	KIF11	kinesin family member 11	protein-coding
ENSG00000138180	187.375	3.66714	0.107499	1406.12	1.38531e-304	8.16555e-303	55165	CEP55	centrosomal protein 55	protein-coding
ENSG00000186188	38.609	2.7626	0.162629	285.151	1.62645e-61	3.6281e-61	338557	FFAR4	free fatty acid receptor 4	protein-coding
ENSG00000138207	433.35	2.36223	0.163901	1053.63	4.18632e-228	1.01909e-226	5950	RBP4	retinol binding protein 4	protein-coding
ENSG00000119969	434.863	1.65444	0.0659125	1669	0	0	3070	HELLS	helicase, lymphoid specific	protein-coding
ENSG00000138109	50.0892	4.06438	0.411447	425.988	5.19479e-92	1.82074e-91	1559	CYP2C9	cytochrome P450 family 2 subfamily C member 9	protein-coding
ENSG00000138115	100.157	2.11118	0.163543	763.88	2.94885e-165	3.0709e-164	1558	CYP2C8	cytochrome P450 family 2 subfamily C member 8	protein-coding
ENSG00000095587	114.992	1.77614	0.112478	237.883	2.73031e-51	5.25237e-51	7093	TLL2	tolloid like 2	protein-coding
ENSG00000155629	642.526	1.3692	0.0832657	289.994	1.45627e-62	3.30112e-62	118788	PIK3AP1	phosphoinositide-3-kinase adaptor protein 1	protein-coding
ENSG00000187122	563.784	2.90992	0.142246	331.858	1.26391e-71	3.25781e-71	6585	SLIT1	slit guidance ligand 1	protein-coding
ENSG00000155265	105.051	1.03477	0.135152	140.633	2.76045e-30	3.97483e-30	401647	GOLGA7B	golgin A7 family member B	protein-coding
ENSG00000119946	447.705	1.39938	0.0950712	315.378	4.66983e-68	1.14758e-67	26507	CNNM1	cyclin and CBS domain divalent metal cation transport mediator 1	protein-coding
ENSG00000257582	7.84654	5.19359	0.26156	428.756	1.30563e-92	4.62481e-92	101927324	LINC01475	long intergenic non-protein coding RNA 1475	ncRNA
ENSG00000119919	51.5868	4.02208	0.196608	308.225	1.65062e-66	3.96299e-66	159296	NKX2-3	NK2 homeobox 3	protein-coding
ENSG00000023839	82.0264	1.21581	0.109803	796.163	2.93984e-172	3.3784e-171	1244	ABCC2	ATP binding cassette subfamily C member 2	protein-coding
ENSG00000212464	13.0898	1.52063	0.193565	99.9588	1.58622e-21	2.0448e-21	677800	SNORA12	small nucleolar RNA, H/ACA box 12	snoRNA
ENSG00000107593	24.6837	1.30611	0.146992	334.883	2.7971e-72	7.27495e-72	9033	PKD2L1	polycystin 2 like 1, transient receptor potential cation channel	protein-coding
ENSG00000099194	13286.7	1.51265	0.119124	167.411	4.60772e-36	7.14939e-36	6319	SCD	stearoyl-CoA desaturase	protein-coding
ENSG00000148798	58.5072	4.24616	0.223139	601.413	4.97701e-130	3.08896e-129	9118	INA	internexin neuronal intermediate filament protein alpha	protein-coding
ENSG00000107954	172.697	1.19195	0.122289	718.926	1.65219e-155	1.49309e-154	9148	NEURL1	neuralized E3 ubiquitin protein ligase 1	protein-coding
ENSG00000234118	15.4644	1.09399	0.116656	129.094	8.47751e-28	1.18169e-27	644511	RPL13AP6	ribosomal protein L13a pseudogene 6	pseudo
ENSG00000150594	836.699	1.09448	0.117621	170.263	1.11653e-36	1.7465e-36	150	ADRA2A	adrenoceptor alpha 2A	protein-coding
ENSG00000148702	76.0495	4.55438	0.215934	585.475	1.41984e-126	8.3738e-126	3026	HABP2	hyaluronan binding protein 2	protein-coding
ENSG00000095627	949.365	5.89309	0.18457	581.871	8.57852e-126	4.99616e-125	56165	TDRD1	tudor domain containing 1	protein-coding
ENSG00000119973	17.5068	1.57021	0.263376	156.839	8.81572e-34	1.32866e-33	2834	PRLHR	prolactin releasing hormone receptor	protein-coding
ENSG00000203805	105.188	1.98396	0.146445	183.223	1.77577e-39	2.87611e-39	196051	PLPP4	phospholipid phosphatase 4	protein-coding
ENSG00000255624	23.2278	2.44875	0.10044	1085.92	4.13544e-235	1.10545e-233	399815	C10orf88B	C10orf88B (pseudogene)	pseudo
ENSG00000224023	14.5658	2.00657	0.185627	245.488	6.19025e-53	1.21968e-52	399821	EDRF1-DT	EDRF1 divergent transcript	ncRNA
ENSG00000154485	19.174	1.22069	0.106407	897.089	3.7882e-194	5.90139e-193	118856	MMP21	matrix metallopeptidase 21	protein-coding
ENSG00000148848	249.913	2.44592	0.0963623	1939.72	0	0	8038	ADAM12	ADAM metallopeptidase domain 12	protein-coding
ENSG00000180745	15.0908	5.37355	0.314064	438.468	1.02774e-94	3.76174e-94	119467	CLRN3	clarin 3	protein-coding
ENSG00000148773	2374.82	4.05732	0.0893201	2854.65	0	0	4288	MKI67	marker of proliferation Ki-67	protein-coding
ENSG00000130649	456.723	1.70489	0.124121	1088.23	1.30289e-235	3.51412e-234	1571	CYP2E1	cytochrome P450 family 2 subfamily E member 1	protein-coding
ENSG00000171772	9.74929	1.29461	0.250148	36.5552	5.71445e-08	6.23762e-08	93426	SYCE1	synaptonemal complex central element protein 1	protein-coding
ENSG00000206013	33.7455	3.5387	0.298508	617.618	1.52764e-133	1.00175e-132	387733	IFITM5	interferon induced transmembrane protein 5	protein-coding
ENSG00000182272	1010.2	1.16901	0.0931443	223.119	4.24992e-48	7.8105e-48	338707	B4GALNT4	beta-1,4-N-acetyl-galactosaminyltransferase 4	protein-coding
ENSG00000161328	38.4664	1.45441	0.179092	96.4173	9.15611e-21	1.16904e-20	115399	LRRC56	leucine rich repeat containing 56	protein-coding
ENSG00000099849	144.465	1.06968	0.0837433	412.754	3.82382e-89	1.28177e-88	8045	RASSF7	Ras association domain family member 7	protein-coding
ENSG00000247095	36.1879	1.11684	0.237884	244.009	1.29295e-52	2.53492e-52	100506211	MIR210HG	MIR210 host gene	ncRNA
ENSG00000185507	19.6502	2.1201	0.36339	122.576	2.15078e-26	2.94537e-26	3665	IRF7	interferon regulatory factor 7	protein-coding
ENSG00000198788	2.60193	1.30985	0.314142	55.4311	5.55581e-12	6.38042e-12	4583	MUC2	mucin 2, oligomeric mucus/gel-forming	protein-coding
ENSG00000215182	1.83132	4.79477	0.62398	207.216	1.1639e-44	2.03918e-44	4586	MUC5AC	mucin 5AC, oligomeric mucus/gel-forming	protein-coding
ENSG00000117983	172.797	1.03492	0.166627	292.063	5.19306e-63	1.18486e-62	727897	MUC5B	mucin 5B, oligomeric mucus/gel-forming	protein-coding
ENSG00000174672	322.133	1.11624	0.120701	162.494	5.30802e-35	8.12602e-35	9024	BRSK2	BR serine/threonine kinase 2	protein-coding
ENSG00000269821	647.211	1.03709	0.089981	759.674	2.40773e-164	2.48763e-163	10984	KCNQ1OT1	KCNQ1 opposite strand/antisense transcript 1	ncRNA
ENSG00000110619	141.625	1.02363	0.101167	428.205	1.71924e-92	6.08169e-92	833	CARS1	cysteinyl-tRNA synthetase 1	protein-coding
ENSG00000226288	9.99948	2.19697	0.171991	233.509	2.40994e-50	4.57565e-50	143502	OR52I2	olfactory receptor family 52 subfamily I member 2	protein-coding
ENSG00000232268	13.1116	1.65152	0.154981	103.835	2.3264e-22	3.02855e-22	390037	OR52I1	olfactory receptor family 52 subfamily I member 1	protein-coding
ENSG00000197428	29.1537	3.4119	0.241333	220.011	1.99707e-47	3.63899e-47	390038	OR51D1	olfactory receptor family 51 subfamily D member 1	protein-coding
ENSG00000180785	3140.05	2.24891	0.177441	197.602	1.39074e-42	2.36359e-42	143503	OR51E1	olfactory receptor family 51 subfamily E member 1	protein-coding
ENSG00000180723	19.9399	1.45502	0.158951	529.511	1.91776e-114	9.4621e-114	390039	OR51A9P	olfactory receptor family 51 subfamily A member 9 pseudogene	pseudo
ENSG00000167332	13995	1.45763	0.17831	267.534	1.05447e-57	2.22427e-57	81285	OR51E2	olfactory receptor family 51 subfamily E member 2	protein-coding
ENSG00000197674	201.857	2.76173	0.212153	130.778	3.67556e-28	5.14598e-28	401661	OR51C1P	olfactory receptor family 51 subfamily C member 1 pseudogene	protein-coding
ENSG00000167346	92.5243	2.31226	0.197068	120.726	5.38441e-26	7.33297e-26	56547	MMP26	matrix metallopeptidase 26	protein-coding
ENSG00000271602	9.8409	2.24226	0.204752	108.441	2.37635e-23	3.13106e-23	643447	KRT8P49	keratin 8 pseudogene 49	pseudo
ENSG00000279270	16.878	3.75348	0.226909	318.792	8.51523e-69	2.11335e-68	119695	OR52R1	olfactory receptor family 52 subfamily R member 1	protein-coding
ENSG00000176922	9.21527	3.89379	0.258314	200.953	2.62565e-43	4.51167e-43	119692	OR51S1	olfactory receptor family 51 subfamily S member 1	protein-coding
ENSG00000176900	8.76196	3.75869	0.258744	198.592	8.49851e-43	1.44856e-42	401665	OR51T1	olfactory receptor family 51 subfamily T member 1	protein-coding
ENSG00000205497	13.2707	4.08826	0.234932	259.055	7.19966e-56	1.47826e-55	401666	OR51A4	olfactory receptor family 51 subfamily A member 4	protein-coding
ENSG00000176798	23.1257	3.46786	0.222805	212.032	1.05903e-45	1.88376e-45	119682	OR51L1	olfactory receptor family 51 subfamily L member 1	protein-coding
ENSG00000244734	9499.19	3.12863	0.149082	2206.11	0	0	3043	HBB	hemoglobin subunit beta	protein-coding
ENSG00000223609	170.426	6.15707	0.332572	1244.79	1.40252e-269	5.71466e-268	3045	HBD	hemoglobin subunit delta	protein-coding
ENSG00000180878	11.103	1.22078	0.121854	670.64	4.87674e-145	3.77894e-144	160298	C11orf42	chromosome 11 open reading frame 42	protein-coding
ENSG00000110169	435.698	2.54653	0.119676	1105.3	2.57434e-239	7.21228e-238	3263	HPX	hemopexin	protein-coding
ENSG00000176029	10.1927	1.55962	0.142486	339.946	2.24176e-73	5.9186e-73	56673	C11orf16	chromosome 11 open reading frame 16	protein-coding
ENSG00000175352	284.794	2.99874	0.143732	836.483	5.2926e-181	6.91962e-180	56675	NRIP3	nuclear receptor interacting protein 3	protein-coding
ENSG00000245522	15.2512	2.16326	0.132885	372.547	1.95517e-80	5.72049e-80	440028	LINC02709	long intergenic non-protein coding RNA 2709	ncRNA
ENSG00000254598	9.56317	1.21063	0.11304	418.482	2.19606e-90	7.50891e-90	283106	CSNK2A3	casein kinase 2 alpha 3	protein-coding
ENSG00000133816	2899.9	1.20065	0.0834049	283.28	4.13112e-61	9.16357e-61	9645	MICAL2	microtubule associated monooxygenase, calponin and LIM domain containing 2	protein-coding
ENSG00000189431	71.1061	1.1757	0.17374	85.5221	2.00482e-18	2.48621e-18	644943	RASSF10	Ras association domain family member 10	protein-coding
ENSG00000175868	13.3797	3.09701	0.168711	821.028	1.19015e-177	1.48127e-176	797	CALCB	calcitonin related polypeptide beta	protein-coding
ENSG00000110693	205.24	1.46049	0.0936007	1105.21	2.7004e-239	7.55536e-238	55553	SOX6	SRY-box transcription factor 6	protein-coding
ENSG00000070081	4676.68	1.20698	0.0859393	205.165	3.22881e-44	5.62735e-44	4925	NUCB2	nucleobindin 2	protein-coding
ENSG00000006611	36.7984	2.60177	0.187365	675.771	3.76473e-146	2.95766e-145	10083	USH1C	USH1 protein network component harmonin	protein-coding
ENSG00000129159	56.9324	2.07667	0.129345	964.101	1.10317e-208	2.06871e-207	3746	KCNC1	potassium voltage-gated channel subfamily C member 1	protein-coding
ENSG00000166796	19.1841	1.33228	0.259611	24.3462	2.11496e-05	2.23951e-05	3948	LDHC	lactate dehydrogenase C	protein-coding
ENSG00000129173	113.414	2.94965	0.105763	1712.51	0	0	79733	E2F8	E2F transcription factor 8	protein-coding
ENSG00000165970	7.30386	3.95106	0.361689	429.923	7.29575e-93	2.59878e-92	9152	SLC6A5	solute carrier family 6 member 5	protein-coding
ENSG00000148935	135.941	1.30007	0.0952316	386.663	1.71396e-83	5.27126e-83	2620	GAS2	growth arrest specific 2	protein-coding
ENSG00000187398	1074.04	2.13794	0.140117	332.436	9.47265e-72	2.44434e-71	338645	LUZP2	leucine zipper protein 2	protein-coding
ENSG00000134343	36.4507	2.08282	0.162442	338.64	4.2986e-73	1.13021e-72	63982	ANO3	anoctamin 3	protein-coding
ENSG00000148942	12.2595	2.38247	0.238716	392.908	7.60772e-85	2.38875e-84	159963	SLC5A12	solute carrier family 5 member 12	protein-coding
ENSG00000109881	495.477	1.56572	0.0502253	1196.29	4.68056e-259	1.67606e-257	91057	CCDC34	coiled-coil domain containing 34	protein-coding
ENSG00000121621	125.369	3.03831	0.0854268	1991.92	0	0	81930	KIF18A	kinesin family member 18A	protein-coding
ENSG00000182255	13.5085	2.82124	0.221877	467.001	6.75372e-101	2.71546e-100	3739	KCNA4	potassium voltage-gated channel subfamily A member 4	protein-coding
ENSG00000170959	37.9019	1.56184	0.132124	433.68	1.11972e-93	4.03786e-93	341019	DCDC1	doublecortin domain containing 1	protein-coding
ENSG00000007372	12.7759	2.7225	0.174064	741.042	2.6433e-160	2.55255e-159	5080	PAX6	paired box 6	protein-coding
ENSG00000110427	63.7457	2.40016	0.142656	930.843	1.80697e-201	3.08774e-200	25758	KIAA1549L	KIAA1549 like	protein-coding
ENSG00000110436	182.913	1.51645	0.10855	705.411	1.40833e-152	1.21665e-151	6506	SLC1A2	solute carrier family 1 member 2	protein-coding
ENSG00000166349	52.9101	1.04987	0.111848	299.955	1.0175e-64	2.38003e-64	5896	RAG1	recombination activating 1	protein-coding
ENSG00000148948	74.8435	1.22051	0.129715	518.857	3.90763e-112	1.85096e-111	57689	LRRC4C	leucine rich repeat containing 4C	protein-coding
ENSG00000052850	75.7861	2.2765	0.163393	246.45	3.83438e-53	7.57776e-53	60529	ALX4	ALX homeobox 4	protein-coding
ENSG00000019505	458.655	1.47927	0.186344	66.043	3.00071e-14	3.54085e-14	57586	SYT13	synaptotagmin 13	protein-coding
ENSG00000175264	110.078	1.00802	0.0979342	771.972	5.1834e-167	5.51005e-166	8534	CHST1	carbohydrate sulfotransferase 1	protein-coding
ENSG00000110492	6102.31	1.42656	0.105883	179.224	1.29738e-38	2.07613e-38	4192	MDK	midkine	protein-coding
ENSG00000180720	10.6183	1.91235	0.157107	429.406	9.44316e-93	3.35515e-92	1132	CHRM4	cholinergic receptor muscarinic 4	protein-coding
ENSG00000180210	106.194	4.49994	0.215837	1284.88	2.81458e-278	1.27287e-276	2147	F2	coagulation factor II, thrombin	protein-coding
ENSG00000086205	17033.5	2.0633	0.128288	221.189	1.11069e-47	2.02985e-47	2346	FOLH1	folate hydrolase 1	protein-coding
ENSG00000183908	21.2805	1.63889	0.150548	459.622	2.68177e-99	1.05304e-98	219527	LRRC55	leucine rich repeat containing 55	protein-coding
ENSG00000134817	358.915	2.9751	0.111361	1125.31	1.1757e-243	3.48458e-242	187	APLNR	apelin receptor	protein-coding
ENSG00000186907	96.2862	1.37371	0.0824237	250.988	4.00063e-54	8.02957e-54	349667	RTN4RL2	reticulon 4 receptor like 2	protein-coding
ENSG00000233436	15.8832	1.89618	0.112639	1015.86	6.53361e-220	1.43411e-218	643376	BTBD18	BTB domain containing 18	protein-coding
ENSG00000149124	12.6505	4.1769	0.309702	675.86	3.60038e-146	2.83066e-145	10249	GLYAT	glycine-N-acyltransferase	protein-coding
ENSG00000156689	107.15	2.14134	0.164018	196.325	2.6251e-42	4.4402e-42	219970	GLYATL2	glycine-N-acyltransferase like 2	protein-coding
ENSG00000166840	1833.57	1.82246	0.127891	450.559	2.46683e-97	9.41335e-97	92292	GLYATL1	glycine-N-acyltransferase like 1	protein-coding
ENSG00000255240	309.156	2.05636	0.169127	127.593	1.78575e-27	2.48013e-27	283194	LOC283194	uncharacterized LOC283194	ncRNA
ENSG00000255189	54.6882	1.68731	0.133059	144.623	3.80695e-31	5.54604e-31	100129032	GLYATL1P1	glycine-N-acyltransferase like 1 pseudogene 1	pseudo
ENSG00000255151	31.166	2.44535	0.14212	268.516	6.46336e-58	1.36748e-57	100287520	GLYATL1B	glycine-N-acyltransferase like 1B	protein-coding
ENSG00000189057	418.635	3.47643	0.0942658	1460.58	2.1049425e-316	1.393378988e-314	374393	FAM111B	FAM111 trypsin like peptidase B	protein-coding
ENSG00000197629	803.349	1.19744	0.0982374	155.618	1.61703e-33	2.42829e-33	219972	MPEG1	macrophage expressed 1	protein-coding
ENSG00000166959	638.886	1.35045	0.166088	158.424	4.01098e-34	6.07305e-34	83661	MS4A8	membrane spanning 4-domains A8	protein-coding
ENSG00000166961	11.0206	2.65306	0.23698	142.952	8.72732e-31	1.26561e-30	219995	MS4A15	membrane spanning 4-domains A15	protein-coding
ENSG00000149506	59.5003	1.21522	0.136529	72.1834	1.45422e-15	1.74403e-15	22917	ZP1	zona pellucida glycoprotein 1	protein-coding
ENSG00000006118	1764.69	1.6545	0.0788273	410.326	1.28372e-88	4.26228e-88	54972	TMEM132A	transmembrane protein 132A	protein-coding
ENSG00000124920	151.835	1.10963	0.0837471	1488.46	1.9e-322	1.2875e-320	745	MYRF	myelin regulatory factor	protein-coding
ENSG00000168496	680.863	1.41677	0.0536683	696.588	1.15298e-150	9.65836e-150	2237	FEN1	flap structure-specific endonuclease 1	protein-coding
ENSG00000149503	569.559	1.07791	0.0536146	962.645	2.28202e-208	4.26411e-207	3619	INCENP	inner centromere protein	protein-coding
ENSG00000124939	84.3782	1.20138	0.200851	77.7108	9.50577e-17	1.15507e-16	4246	SCGB2A1	secretoglobin family 2A member 1	protein-coding
ENSG00000124935	159.163	1.41658	0.215968	48.0566	2.07128e-10	2.33137e-10	10647	SCGB1D2	secretoglobin family 1D member 2	protein-coding
ENSG00000257002	35.1146	1.0808	0.138149	536.522	5.7976e-116	2.91883e-115	124902683	LOC124902683	uncharacterized LOC124902683	ncRNA
ENSG00000184999	57.6331	2.60501	0.182449	166.043	9.09495e-36	1.40557e-35	387775	SLC22A10	solute carrier family 22 member 10	protein-coding
ENSG00000167771	90.0572	1.02042	0.0923506	867.117	1.20078e-187	1.7282e-186	283248	RCOR2	REST corepressor 2	protein-coding
ENSG00000168070	19.6425	1.25364	0.162971	57.6383	1.87777e-12	2.16834e-12	283129	MAJIN	membrane anchored junction protein	protein-coding
ENSG00000146670	294.712	3.08818	0.0847473	1552.27	0	0	113130	CDCA5	cell division cycle associated 5	protein-coding
ENSG00000173825	36.1294	2.36509	0.116378	456.853	1.06737e-98	4.16006e-98	220359	TIGD3	tigger transposable element derived 3	protein-coding
ENSG00000251562	70370.8	2.03986	0.0843555	2229.94	0	0	378938	MALAT1	metastasis associated lung adenocarcinoma transcript 1	ncRNA
ENSG00000172818	134.949	1.29731	0.0895913	343.189	4.45092e-74	1.18797e-73	5017	OVOL1	ovo like transcriptional repressor 1	protein-coding
ENSG00000174871	61.9138	1.38808	0.0826592	773.107	2.94114e-167	3.14401e-166	254263	CNIH2	cornichon family AMPA receptor auxiliary protein 2	protein-coding
ENSG00000179292	19.882	3.41085	0.198502	503.381	8.83023e-109	3.97626e-108	256472	TMEM151A	transmembrane protein 151A	protein-coding
ENSG00000182791	44.9213	1.78947	0.0892419	383.808	7.11587e-83	2.16845e-82	55231	CCDC87	coiled-coil domain containing 87	protein-coding
ENSG00000248643	22.2495	1.38973	0.111451	1618.69	0	0	100526737	RBM14-RBM4	RBM14-RBM4 readthrough	protein-coding
ENSG00000173898	5753.15	1.06986	0.0762002	269.6	3.76788e-58	8.00499e-58	6712	SPTBN2	spectrin beta, non-erythrocytic 2	protein-coding
ENSG00000175544	206.204	1.11729	0.0830194	185.164	6.76428e-40	1.10392e-39	57010	CABP4	calcium binding protein 4	protein-coding
ENSG00000167799	982.833	1.50559	0.130658	306.094	4.77285e-66	1.13798e-65	254552	NUDT8	nudix hydrolase 8	protein-coding
ENSG00000167800	129.009	4.0907	0.19172	353.664	2.40019e-76	6.61748e-76	347853	TBX10	T-box transcription factor 10	protein-coding
ENSG00000132744	95.3082	1.60374	0.189586	69.439	5.62829e-15	6.70208e-15	91703	ACY3	aminoacylase 3	protein-coding
ENSG00000132746	1322.11	2.03137	0.14787	159.922	1.90537e-34	2.89874e-34	222	ALDH3B2	aldehyde dehydrogenase 3 family member B2	protein-coding
ENSG00000069482	131.974	1.56046	0.167249	89.9078	2.29282e-19	2.87549e-19	51083	GAL	galanin and GMAP prepropeptide	protein-coding
ENSG00000132749	559.404	1.92681	0.0694057	1022.25	2.67691e-221	5.99492e-220	9633	TESMIN	testis expressed metallothionein like protein	protein-coding
ENSG00000162344	10.3002	4.6285	0.361454	323.665	7.50537e-70	1.88976e-69	9965	FGF19	fibroblast growth factor 19	protein-coding
ENSG00000186895	4.48108	4.53218	0.597151	90.8298	1.45321e-19	1.82731e-19	2248	FGF3	fibroblast growth factor 3	protein-coding
ENSG00000172893	2438.63	1.08728	0.0744706	202.003	1.55697e-43	2.68239e-43	1717	DHCR7	7-dehydrocholesterol reductase	protein-coding
ENSG00000254469	77.6937	1.04788	0.0560565	1868.16	0	0	100133315	XNDC1N	XRCC1 N-terminal domain containing 1, N-terminal like	protein-coding
ENSG00000228915	16.8616	1.48393	0.126722	680.433	3.67091e-147	2.91782e-146	81175	OR7E128P	olfactory receptor family 7 subfamily E member 128 pseudogene	pseudo
ENSG00000165457	258.336	1.35384	0.110542	208.027	7.77231e-45	1.36583e-44	2350	FOLR2	folate receptor beta	protein-coding
ENSG00000162129	849.608	1.13941	0.0395175	990.204	2.39952e-214	4.86019e-213	81570	CLPB	caseinolytic mitochondrial matrix peptidase chaperone subunit B	protein-coding
ENSG00000261594	20.9038	2.86583	0.186406	210.855	1.90267e-45	3.37238e-45	100507050	TPBGL	trophoblast glycoprotein like	protein-coding
ENSG00000149243	112.231	2.13301	0.0845953	635.824	1.72529e-137	1.198e-136	283212	KLHL35	kelch like family member 35	protein-coding
ENSG00000166391	197.548	1.0303	0.12241	125.876	4.18455e-27	5.77954e-27	80168	MOGAT2	monoacylglycerol O-acyltransferase 2	protein-coding
ENSG00000062282	248.813	2.22568	0.0982295	569.656	3.8123e-123	2.12929e-122	84649	DGAT2	diacylglycerol O-acyltransferase 2	protein-coding
ENSG00000085741	316	1.42362	0.134161	164.57	1.89164e-35	2.91248e-35	7481	WNT11	Wnt family member 11	protein-coding
ENSG00000179240	137.821	1.48271	0.0618181	1382.26	2.08251e-299	1.17157e-297	100506127	GVQW3	GVQW motif containing 3	protein-coding
ENSG00000198488	298.836	6.0315	0.266931	279.278	3.03366e-60	6.64838e-60	192134	B3GNT6	UDP-GlcNAc:betaGal beta-1,3-N-acetylglucosaminyltransferase 6	protein-coding
ENSG00000254550	9.83562	1.87406	0.160541	377.955	1.31777e-81	3.93737e-81	4975	OMP	olfactory marker protein	protein-coding
ENSG00000151365	21.6095	1.80032	0.193648	330.417	2.59257e-71	6.64254e-71	7069	THRSP	thyroid hormone responsive	protein-coding
ENSG00000159063	1633.52	1.16122	0.0460283	581.098	1.26184e-125	7.33067e-125	79053	ALG8	ALG8 alpha-1,3-glucosyltransferase	protein-coding
ENSG00000149256	243.533	1.24349	0.0944279	547.344	2.61636e-118	1.36776e-117	26011	TENM4	teneurin transmembrane protein 4	protein-coding
ENSG00000165490	111.767	2.78393	0.0869532	1646.55	0	0	220042	DDIAS	DNA damage induced apoptosis suppressor	protein-coding
ENSG00000150676	22.1207	3.39861	0.167633	329.633	3.83171e-71	9.78635e-71	220047	CCDC83	coiled-coil domain containing 83	protein-coding
ENSG00000086991	114.135	1.20472	0.124748	89.0968	3.4241e-19	4.28401e-19	50507	NOX4	NADPH oxidase 4	protein-coding
ENSG00000134612	290.461	1.72997	0.202161	80.0641	2.97361e-17	3.63669e-17	219595	FOLH1B	folate hydrolase 1B (pseudogene)	pseudo
ENSG00000166004	641.807	1.02724	0.054287	1187.32	4.12646e-257	1.45041e-255	85459	CEP295	centrosomal protein 295	protein-coding
ENSG00000181333	34.2494	1.48491	0.13707	262.838	1.09385e-56	2.27283e-56	341208	HEPHL1	hephaestin like 1	protein-coding
ENSG00000123901	16.1491	1.77573	0.13699	645.343	1.48984e-139	1.06699e-138	10888	GPR83	G protein-coupled receptor 83	protein-coding
ENSG00000186280	55.9655	1.06182	0.0860352	142.222	1.25392e-30	1.81413e-30	55693	KDM4D	lysine demethylase 4D	protein-coding
ENSG00000149212	3840.44	1.12151	0.0791003	306.353	4.19424e-66	1.00116e-65	143686	SESN3	sestrin 3	protein-coding
ENSG00000149972	19.1332	1.05468	0.180467	46.4392	4.57418e-10	5.12492e-10	53942	CNTN5	contactin 5	protein-coding
ENSG00000118113	48.9593	6.71423	0.294436	1446.5	2.39033984323e-313	1.5245863608004e-311	4317	MMP8	matrix metallopeptidase 8	protein-coding
ENSG00000262406	53.7298	2.43106	0.175972	174.602	1.29153e-37	2.04277e-37	4321	MMP12	matrix metallopeptidase 12	protein-coding
ENSG00000137745	85.0702	2.87111	0.23426	358.43	2.23016e-77	6.2422e-77	4322	MMP13	matrix metallopeptidase 13	protein-coding
ENSG00000152578	29.874	1.14543	0.184734	121.464	3.7335e-26	5.09454e-26	2893	GRIA4	glutamate ionotropic receptor AMPA type subunit 4	protein-coding
ENSG00000255353	15.418	3.35628	0.247549	522.63	5.94676e-113	2.85488e-112	341230	ASS1P13	argininosuccinate synthetase 1 pseudogene 13	pseudo
ENSG00000179331	40.0845	3.23286	0.133932	1037.18	1.54474e-224	3.62989e-223	54734	RAB39A	RAB39A, member RAS oncogene family	protein-coding
ENSG00000110723	684.844	1.07688	0.0683972	535.892	7.93834e-116	3.98703e-115	23086	EXPH5	exophilin 5	protein-coding
ENSG00000150750	23.0797	1.80505	0.15278	436.614	2.59031e-94	9.42356e-94	341032	POU2AF2	POU class 2 homeobox associating factor 2	protein-coding
ENSG00000166736	14.8019	3.17195	0.211393	423.239	2.04685e-91	7.10994e-91	3359	HTR3A	5-hydroxytryptamine receptor 3A	protein-coding
ENSG00000110243	28.6916	4.75909	0.299501	749.558	3.76205e-162	3.74847e-161	116519	APOA5	apolipoprotein A5	protein-coding
ENSG00000110245	178.154	5.70852	0.499102	384.284	5.61389e-83	1.71273e-82	345	APOC3	apolipoprotein C3	protein-coding
ENSG00000118137	185.481	4.20596	0.236644	964.038	1.13819e-208	2.13247e-207	335	APOA1	apolipoprotein A1	protein-coding
ENSG00000255435	17.6095	1.02845	0.143016	124.754	7.30135e-27	1.00539e-26	101929089	TTC36-AS1	TTC36 and KMT2A antisense RNA 1	ncRNA
ENSG00000172425	23.6444	1.0131	0.0868876	340.468	1.72821e-73	4.56907e-73	143941	TTC36	tetratricopeptide repeat domain 36	protein-coding
ENSG00000137700	42.0105	1.45199	0.126157	336.297	1.38215e-72	3.61139e-72	2542	SLC37A4	solute carrier family 37 member 4	protein-coding
ENSG00000188486	1349.78	1.3426	0.0618558	684.149	5.74128e-148	4.6301e-147	3014	H2AX	H2A.X variant histone	protein-coding
ENSG00000149403	70.0031	1.22713	0.120332	429.508	8.97554e-93	3.19063e-92	2900	GRIK4	glutamate ionotropic receptor kainate type subunit 4	protein-coding
ENSG00000154143	20.8541	4.34135	0.245234	659.232	1.4514e-142	1.08733e-141	116337	PANX3	pannexin 3	protein-coding
ENSG00000149548	207.024	1.44123	0.0577614	814.883	2.56068e-176	3.13497e-175	80071	CCDC15	coiled-coil domain containing 15	protein-coding
ENSG00000149554	392.787	1.36828	0.0743959	739.073	7.06693e-160	6.79306e-159	1111	CHEK1	checkpoint kinase 1	protein-coding
ENSG00000134940	38.5148	2.68081	0.131176	582.315	6.87496e-126	4.01179e-125	56	ACRV1	acrosomal vesicle protein 1	protein-coding
ENSG00000198331	378.773	1.25887	0.0457972	798.391	9.66466e-173	1.11799e-171	219844	HYLS1	HYLS1 centriolar and ciliogenesis associated	protein-coding
ENSG00000064309	399.371	1.11451	0.0795021	234.118	1.78016e-50	3.38851e-50	50937	CDON	cell adhesion associated, oncogene regulated	protein-coding
ENSG00000134909	3170.79	1.19979	0.0521784	746.122	2.09237e-161	2.05265e-160	9743	ARHGAP32	Rho GTPase activating protein 32	protein-coding
ENSG00000151715	1152.79	1.74126	0.126097	263.639	7.33835e-57	1.53024e-56	120224	TMEM45B	transmembrane protein 45B	protein-coding
ENSG00000182667	289.891	2.01243	0.116695	430.37	5.83724e-93	2.08385e-92	50863	NTM	neurotrimin	protein-coding
ENSG00000255545	406.807	1.01703	0.17286	102.481	4.55055e-22	5.90311e-22	283177	B3GAT1-DT	B3GAT1 divergent transcript	ncRNA
ENSG00000111181	28.3531	1.57909	0.107003	749.057	4.83303e-162	4.79736e-161	6539	SLC6A12	solute carrier family 6 member 12	protein-coding
ENSG00000111206	430.673	2.51076	0.0734	1744.8	0	0	2305	FOXM1	forkhead box M1	protein-coding
ENSG00000111247	187.145	2.39193	0.0867886	910.47	4.74228e-197	7.66656e-196	10635	RAD51AP1	RAD51 associated protein 1	protein-coding
ENSG00000111262	8.91516	1.91025	0.273832	412.705	3.9173e-89	1.3129e-88	3736	KCNA1	potassium voltage-gated channel subfamily A member 1	protein-coding
ENSG00000111665	251.072	1.6669	0.0732345	1589.54	0	0	83461	CDCA3	cell division cycle associated 3	protein-coding
ENSG00000177675	170.02	1.97111	0.110139	345.77	1.22882e-74	3.3033e-74	283316	CD163L1	CD163 molecule like 1	protein-coding
ENSG00000255836	13.9332	1.94591	0.193503	253.317	1.25454e-54	2.53347e-54	100419928	LOC100419928	M-phase phosphoprotein 8 pseudogene	pseudo
ENSG00000166535	191.476	1.74439	0.129393	548.216	1.69269e-118	8.86657e-118	144568	A2ML1	alpha-2-macroglobulin like 1	protein-coding
ENSG00000214851	14.5293	1.35623	0.13362	583.834	3.21992e-126	1.89051e-125	253128	LINC00612	long intergenic non-protein coding RNA 612	ncRNA
ENSG00000126838	44.4824	1.70699	0.145945	669.175	1.01342e-144	7.81535e-144	5858	PZP	PZP alpha-2-macroglobulin like	protein-coding
ENSG00000172322	57.3125	1.39031	0.144155	286.207	9.60868e-62	2.15093e-61	160364	CLEC12A	C-type lectin domain family 12 member A	protein-coding
ENSG00000173391	152.771	1.94595	0.135772	192.814	1.50559e-41	2.51698e-41	4973	OLR1	oxidized low density lipoprotein receptor 1	protein-coding
ENSG00000165685	12.683	2.44516	0.182976	257.877	1.29464e-55	2.64938e-55	120939	TMEM52B	transmembrane protein 52B	protein-coding
ENSG00000180574	33.2686	1.19376	0.124528	227.356	5.15889e-49	9.62858e-49	255308	EIF2S3B	eukaryotic translation initiation factor 2 subunit gamma B	protein-coding
ENSG00000111266	2.02145	2.70538	0.39951	152.807	6.53347e-33	9.73503e-33	80824	DUSP16	dual specificity phosphatase 16	protein-coding
ENSG00000183150	20.4907	3.0593	0.137578	876.717	9.93564e-190	1.46823e-188	2842	GPR19	G protein-coupled receptor 19	protein-coding
ENSG00000111291	53.1959	1.06849	0.115495	96.0428	1.10202e-20	1.40534e-20	55507	GPRC5D	G protein-coupled receptor class C group 5 member D	protein-coding
ENSG00000084444	1505.51	1.65286	0.0766673	440.284	4.15315e-95	1.53271e-94	57613	FAM234B	family with sequence similarity 234 member B	protein-coding
ENSG00000111305	10.5444	1.14703	0.141193	472.95	3.47116e-102	1.42014e-101	83445	GSG1	germ cell associated 1	protein-coding
ENSG00000273079	17.7983	2.00294	0.206141	623.062	1.00872e-134	6.73035e-134	2904	GRIN2B	glutamate ionotropic receptor NMDA type subunit 2B	protein-coding
ENSG00000111339	109.854	2.56666	0.147808	287.706	4.55306e-62	1.0238e-61	420	ART4	ADP-ribosyltransferase 4 (inactive) (Dombrock blood group)	protein-coding
ENSG00000151490	158.31	2.34047	0.117279	997.267	7.04737e-216	1.46418e-214	5800	PTPRO	protein tyrosine phosphatase receptor type O	protein-coding
ENSG00000256238	20.6973	1.55004	0.0900293	494.383	7.86839e-107	3.44914e-106	400011	SUPT16HP1	SPT16 homolog, facilitates chromatin remodeling subunit pseudogene 1	pseudo
ENSG00000227525	13.728	2.282	0.201506	129.614	6.54963e-28	9.13996e-28	90193	RPL7P6	ribosomal protein L7 pseudogene 6	pseudo
ENSG00000139155	25.3231	1.53929	0.120067	813.031	6.45728e-176	7.84595e-175	53919	SLCO1C1	solute carrier organic anion transporter family member 1C1	protein-coding
ENSG00000111700	45.8597	4.32525	0.283578	153.566	4.48187e-33	6.69283e-33	28234	SLCO1B3	solute carrier organic anion transporter family member 1B3	protein-coding
ENSG00000134538	26.245	5.68167	0.306246	522.266	7.13096e-113	3.42025e-112	10599	SLCO1B1	solute carrier organic anion transporter family member 1B1	protein-coding
ENSG00000084453	213.768	2.17249	0.211002	205.983	2.14895e-44	3.7553e-44	6579	SLCO1A2	solute carrier organic anion transporter family member 1A2	protein-coding
ENSG00000121351	7.83204	1.98464	0.356859	115.701	6.5023e-25	8.73299e-25	3375	IAPP	islet amyloid polypeptide	protein-coding
ENSG00000134548	12.3843	1.41829	0.198993	376.976	2.14741e-81	6.39257e-81	80763	SPX	spexin hormone	protein-coding
ENSG00000123104	2682.13	1.23839	0.0733237	300.722	6.94203e-65	1.62762e-64	3709	ITPR2	inositol 1,4,5-trisphosphate receptor type 2	protein-coding
ENSG00000245614	18.8618	1.49075	0.112323	715.012	1.16656e-154	1.0399e-153	100506660	DDX11-AS1	DDX11 antisense RNA 1	ncRNA
ENSG00000177359	8.89823	1.30457	0.240778	231.096	8.01301e-50	1.51114e-49	144203	OVOS2	alpha-2-macroglobulin like 1 pseudogene	pseudo
ENSG00000151746	1551.75	1.43909	0.0861319	258.924	7.68427e-56	1.57699e-55	636	BICD1	BICD cargo adaptor 1	protein-coding
ENSG00000139116	1874.52	1.3217	0.0600472	444.82	4.32109e-96	1.61889e-95	55605	KIF21A	kinesin family member 21A	protein-coding
ENSG00000205592	19.2254	2.87217	0.26553	560.781	3.19873e-121	1.73937e-120	283463	MUC19	mucin 19, oligomeric	protein-coding
ENSG00000139209	274.496	2.11044	0.147988	539.383	1.39064e-116	7.06567e-116	55089	SLC38A4	solute carrier family 38 member 4	protein-coding
ENSG00000139219	1762.3	4.83934	0.241835	287.459	5.14974e-62	1.15698e-61	1280	COL2A1	collagen type II alpha 1 chain	protein-coding
ENSG00000257660	20.5692	1.19169	0.137229	414.777	1.39396e-89	4.70651e-89	100506125	ADCY6-DT	ADCY6 divergent transcript	ncRNA
ENSG00000169884	50.3137	1.32403	0.127043	377.357	1.77583e-81	5.29168e-81	7480	WNT10B	Wnt family member 10B	protein-coding
ENSG00000167550	29.1729	1.14615	0.0919004	574.984	2.66936e-124	1.51799e-123	121268	RHEBL1	RHEB like 1	protein-coding
ENSG00000123416	2069.89	1.35353	0.0586828	965.253	6.20301e-209	1.17159e-207	10376	TUBA1B	tubulin alpha 1b	protein-coding
ENSG00000167553	1079.89	1.28299	0.0739688	483.653	1.6639e-104	7.04505e-104	84790	TUBA1C	tubulin alpha 1c	protein-coding
ENSG00000135451	308.46	3.30432	0.09488	2082.84	0	0	10024	TROAP	trophinin associated protein	protein-coding
ENSG00000178401	201.08	2.36917	0.128728	284.721	2.01555e-61	4.49079e-61	79962	DNAJC22	DnaJ heat shock protein family (Hsp40) member C22	protein-coding
ENSG00000161800	713.345	2.27097	0.0555517	2466.92	0	0	29127	RACGAP1	Rac GTPase activating protein 1	protein-coding
ENSG00000185958	50.1577	1.06982	0.0878658	484.864	9.09539e-105	3.869e-104	121006	FAM186A	family with sequence similarity 186 member A	protein-coding
ENSG00000050438	144.689	1.10034	0.0921957	930.647	1.99197e-201	3.39834e-200	9498	SLC4A8	solute carrier family 4 member 8	protein-coding
ENSG00000196876	299.511	1.6321	0.101315	786.365	3.92085e-170	4.35318e-169	6334	SCN8A	sodium voltage-gated channel alpha subunit 8	protein-coding
ENSG00000170523	5.75759	2.68662	0.25294	158.757	3.39981e-34	5.15399e-34	3889	KRT83	keratin 83	protein-coding
ENSG00000170454	34.5683	4.2725	0.302597	252.635	1.76194e-54	3.55163e-54	9119	KRT75	keratin 75	protein-coding
ENSG00000170486	11.6212	2.33289	0.266378	95.2661	1.61859e-20	2.0587e-20	140807	KRT72	keratin 72	protein-coding
ENSG00000135476	296.857	3.10382	0.0872096	2453.71	0	0	9700	ESPL1	extra spindle pole bodies like 1, separase	protein-coding
ENSG00000170374	31.8055	4.68733	0.243161	1031.66	2.43641e-223	5.59974e-222	121340	SP7	Sp7 transcription factor	protein-coding
ENSG00000135409	25.0794	2.92541	0.139877	688.328	7.12717e-149	5.82385e-148	269	AMHR2	anti-Mullerian hormone receptor type 2	protein-coding
ENSG00000123364	11.473	3.74316	0.245105	249.59	8.0263e-54	1.60419e-53	3229	HOXC13	homeobox C13	protein-coding
ENSG00000123407	24.0026	4.08422	0.290539	183	1.98375e-39	3.21097e-39	3228	HOXC12	homeobox C12	protein-coding
ENSG00000123388	34.0402	2.37576	0.22175	245.799	5.30068e-53	1.04578e-52	3227	HOXC11	homeobox C11	protein-coding
ENSG00000180818	29.911	1.11651	0.190878	434.735	6.61397e-94	2.39289e-93	3226	HOXC10	homeobox C10	protein-coding
ENSG00000197757	466.133	2.74532	0.118833	409.733	1.72567e-88	5.72151e-88	3223	HOXC6	homeobox C6	protein-coding
ENSG00000180806	31.9801	2.02569	0.171774	367.763	2.12418e-79	6.1194e-79	3225	HOXC9	homeobox C9	protein-coding
ENSG00000037965	20.8369	1.46351	0.170226	557.411	1.72038e-120	9.27318e-120	3224	HOXC8	homeobox C8	protein-coding
ENSG00000198353	253.445	2.68636	0.118149	413.598	2.50933e-89	8.43573e-89	3221	HOXC4	homeobox C4	protein-coding
ENSG00000123405	66.3974	2.908	0.174612	1122.01	6.09599e-243	1.79157e-241	4778	NFE2	nuclear factor, erythroid 2	protein-coding
ENSG00000172551	159.508	2.38102	0.198553	484.249	1.23628e-104	5.24082e-104	118430	MUCL1	mucin like 1	protein-coding
ENSG00000170439	48.0188	2.45578	0.147353	850.3	5.33335e-184	7.32429e-183	196410	METTL7B	methyltransferase like 7B	protein-coding
ENSG00000139540	25.3078	1.29007	0.122018	874.802	2.58494e-189	3.80382e-188	283375	SLC39A5	solute carrier family 39 member 5	protein-coding
ENSG00000175336	222.469	2.37525	0.145697	391.085	1.88844e-84	5.89952e-84	319	APOF	apolipoprotein F	protein-coding
ENSG00000111602	1010.77	1.08238	0.0513206	855.644	3.69672e-185	5.18183e-184	8914	TIMELESS	timeless circadian regulator	protein-coding
ENSG00000198056	108.025	1.28408	0.0579809	744.765	4.11979e-161	4.03028e-160	5557	PRIM1	DNA primase subunit 1	protein-coding
ENSG00000166856	18.9676	1.14422	0.10614	874.71	2.70677e-189	3.97751e-188	11318	GPR182	G protein-coupled receptor 182	protein-coding
ENSG00000182379	558.597	1.78627	0.128826	186.806	2.98849e-40	4.90308e-40	11247	NXPH4	neurexophilin 4	protein-coding
ENSG00000182199	2568.49	1.2098	0.0514755	542.858	2.45398e-117	1.2649e-116	6472	SHMT2	serine hydroxymethyltransferase 2	protein-coding
ENSG00000185633	601.677	1.24431	0.0972394	786.517	3.63319e-170	4.04021e-169	56901	NDUFA4L2	NDUFA4 mitochondrial complex associated like 2	protein-coding
ENSG00000175189	22.5764	2.4146	0.166011	549.71	8.03061e-119	4.22431e-118	3626	INHBC	inhibin subunit beta C	protein-coding
ENSG00000221949	24.062	1.21382	0.0806427	290.708	1.02024e-62	2.31897e-62	283416	LINC01465	long intergenic non-protein coding RNA 1465	ncRNA
ENSG00000185306	81.4461	1.41254	0.177764	56.8533	2.76199e-12	3.18413e-12	115749	C12orf56	chromosome 12 open reading frame 56	protein-coding
ENSG00000149948	18.854	1.62675	0.186187	571.24	1.72985e-123	9.71864e-123	8091	HMGA2	high mobility group AT-hook 2	protein-coding
ENSG00000197301	13.2169	2.03556	0.195786	767.919	3.92369e-166	4.14158e-165	100129940	HMGA2-AS1	HMGA2 antisense RNA 1	ncRNA
ENSG00000111537	8.0206	1.14592	0.185538	35.5504	9.32035e-08	1.01462e-07	3458	IFNG	interferon gamma	protein-coding
ENSG00000233560	9.94713	1.37031	0.112515	725.54	6.07969e-157	5.60036e-156	100418781	KRT8P39	keratin 8 pseudogene 39	pseudo
ENSG00000090382	1109.13	2.08068	0.160625	152.399	8.00321e-33	1.1903e-32	4069	LYZ	lysozyme	protein-coding
ENSG00000127325	126.132	1.70168	0.13774	466.205	1.00486e-100	4.03559e-100	144453	BEST3	bestrophin 3	protein-coding
ENSG00000127328	1803.31	1.23351	0.0499563	551.4	3.45591e-119	1.82805e-118	117177	RAB3IP	RAB3A interacting protein	protein-coding
ENSG00000153233	109.053	4.28934	0.181674	494.99	5.81376e-107	2.5547e-106	5801	PTPRR	protein tyrosine phosphatase receptor type R	protein-coding
ENSG00000166006	717.587	1.44178	0.199288	81.6148	1.38236e-17	1.69773e-17	3747	KCNC2	potassium voltage-gated channel subfamily C member 2	protein-coding
ENSG00000165891	125.065	2.75232	0.100345	1565.95	0	0	144455	E2F7	E2F transcription factor 7	protein-coding
ENSG00000111052	324.141	1.07505	0.0913259	203.179	8.67438e-44	1.50085e-43	8825	LIN7A	lin-7 homolog A, crumbs cell polarity complex component	protein-coding
ENSG00000139220	725.928	3.00341	0.162126	406.362	9.26875e-88	3.04327e-87	8499	PPFIA2	PTPRF interacting protein alpha 2	protein-coding
ENSG00000257467	17.8089	2.16101	0.229735	145.44	2.53738e-31	3.70576e-31	102724663	PPFIA2-AS1	PPFIA2 antisense RNA 1	ncRNA
ENSG00000072041	38.2411	1.5121	0.220724	41.9173	4.17759e-09	4.62234e-09	55117	SLC6A15	solute carrier family 6 member 15	protein-coding
ENSG00000231738	47.1854	1.08675	0.21682	114.842	9.95564e-25	1.33369e-24	144448	TSPAN19	tetraspanin 19	protein-coding
ENSG00000133640	245.839	1.8968	0.123428	204.102	5.48076e-44	9.51818e-44	84125	LRRIQ1	leucine rich repeats and IQ motif containing 1	protein-coding
ENSG00000180318	12.6421	2.03756	0.235632	90.9129	1.39467e-19	1.75401e-19	8092	ALX1	ALX homeobox 1	protein-coding
ENSG00000133636	55.0124	2.72574	0.234769	368.922	1.1916e-79	3.4489e-79	4922	NTS	neurotensin	protein-coding
ENSG00000083782	63.0288	3.60392	0.282435	452.979	7.37424e-98	2.83824e-97	1833	EPYC	epiphycan	protein-coding
ENSG00000257242	53.7854	1.34016	0.159358	320.79	3.14618e-69	7.84826e-69	256021	LINC01619	long intergenic non-protein coding RNA 1619	ncRNA
ENSG00000173588	608.109	1.03339	0.0420034	1470.56	1.4372e-318	9.635225e-317	51134	CEP83	centrosomal protein 83	protein-coding
ENSG00000278916	14.7631	1.51966	0.111822	518.86	3.90165e-112	1.84855e-111	144486	CEP83-DT	CEP83 divergent transcript	ncRNA
ENSG00000139343	1229.74	1.08196	0.0687661	283.892	3.04519e-61	6.76551e-61	6636	SNRPF	small nuclear ribonucleoprotein polypeptide F	protein-coding
ENSG00000139344	25.1822	1.54717	0.13671	638.488	4.56243e-138	3.19233e-137	144193	AMDHD1	amidohydrolase domain containing 1	protein-coding
ENSG00000084110	55.9829	2.54802	0.133099	1264.68	6.79987e-274	2.91201e-272	3034	HAL	histidine ammonia-lyase	protein-coding
ENSG00000188596	89.1761	1.53298	0.0896061	806.031	2.12902e-174	2.52545e-173	144535	CFAP54	cilia and flagella associated protein 54	protein-coding
ENSG00000257167	41.7769	1.63442	0.111563	844.581	9.27382e-183	1.24825e-181	100128191	TMPO-AS1	TMPO antisense RNA 1	ncRNA
ENSG00000166153	48.7834	1.01657	0.0565574	488.797	1.27776e-105	5.50905e-105	120863	DEPDC4	DEP domain containing 4	protein-coding
ENSG00000012504	35.6799	2.07754	0.231811	305.382	6.80489e-66	1.61953e-65	9971	NR1H4	nuclear receptor subfamily 1 group H member 4	protein-coding
ENSG00000139354	227.835	1.86145	0.0675208	2374.63	0	0	283431	GAS2L3	growth arrest specific 2 like 3	protein-coding
ENSG00000139351	60.4914	1.5466	0.0878227	1499.48	0	0	50511	SYCP3	synaptonemal complex protein 3	protein-coding
ENSG00000185480	131.878	1.9425	0.0695409	1618.32	0	0	55010	PARPBP	PARP1 binding protein	protein-coding
ENSG00000171759	141.639	1.24614	0.214375	58.7836	1.06923e-12	1.2381e-12	5053	PAH	phenylalanine hydroxylase	protein-coding
ENSG00000139352	162.615	4.00512	0.206052	925.716	2.33852e-200	3.93517e-199	429	ASCL1	achaete-scute family bHLH transcription factor 1	protein-coding
ENSG00000179088	10.7867	2.29134	0.169738	455.611	1.98347e-98	7.69765e-98	374470	C12orf42	chromosome 12 open reading frame 42	protein-coding
ENSG00000136011	75.4608	1.45448	0.114178	1200.28	6.37458e-260	2.31026e-258	55576	STAB2	stabilin 2	protein-coding
ENSG00000214198	38.2074	1.26521	0.0664124	970.877	3.73918e-210	7.14599e-209	253724	TTC41P	tetratricopeptide repeat domain 41, pseudogene	pseudo
ENSG00000166598	42737.5	1.02452	0.0546617	341.766	9.04648e-74	2.40262e-73	7184	HSP90B1	heat shock protein 90 beta family member 1	protein-coding
ENSG00000204954	408.598	1.11993	0.0486786	667.095	2.8636e-144	2.19386e-143	728568	C12orf73	chromosome 12 open reading frame 73	protein-coding
ENSG00000151131	637.496	1.19647	0.0425288	1218.85	5.95043e-264	2.25386e-262	121053	NOPCHAP1	NOP protein chaperone 1	protein-coding
ENSG00000111783	15.996	1.87857	0.242079	282.31	6.69783e-61	1.48147e-60	5992	RFX4	regulatory factor X4	protein-coding
ENSG00000166111	9.98488	3.14023	0.228908	566.982	1.44813e-122	8.02631e-122	55530	SVOP	SV2 related protein	protein-coding
ENSG00000139445	49.4911	3.42879	0.16361	704.392	2.34299e-152	2.0158e-151	121643	FOXN4	forkhead box N4	protein-coding
ENSG00000174527	30.4932	1.49307	0.109561	644.301	2.50644e-139	1.78652e-138	283446	MYO1H	myosin IH	protein-coding
ENSG00000139438	457.286	1.88856	0.11454	229.04	2.23029e-49	4.18197e-49	84915	FAM222A	family with sequence similarity 222 member A	protein-coding
ENSG00000255650	17.8828	4.71183	0.207388	526.643	8.02394e-114	3.91477e-113	84983	FAM222A-AS1	FAM222A antisense RNA 1	ncRNA
ENSG00000213152	12.5398	1.47625	0.0970552	581.949	8.25284e-126	4.81049e-125	100271538	RPL7AP60	ribosomal protein L7a pseudogene 60	pseudo
ENSG00000089127	921.433	1.46698	0.102794	261.002	2.72893e-56	5.63953e-56	4938	OAS1	2'-5'-oligoadenylate synthetase 1	protein-coding
ENSG00000111331	1667.82	1.49814	0.0834562	363.151	2.11799e-78	6.00593e-78	4940	OAS3	2'-5'-oligoadenylate synthetase 3	protein-coding
ENSG00000111335	1716.8	1.45401	0.101563	207.63	9.47264e-45	1.66143e-44	4939	OAS2	2'-5'-oligoadenylate synthetase 2	protein-coding
ENSG00000166578	69.7667	1.0023	0.0664474	424.575	1.05111e-91	3.66691e-91	115811	IQCD	IQ motif containing D	protein-coding
ENSG00000135094	201.519	2.08694	0.107243	451.57	1.48936e-97	5.70303e-97	10993	SDS	serine dehydratase	protein-coding
ENSG00000135119	133.292	2.76765	0.0792397	1948.23	0	0	84900	RNFT2	ring finger protein, transmembrane 2	protein-coding
ENSG00000135116	10.6532	3.30705	0.219199	380.58	3.55951e-82	1.07425e-81	8739	HRK	harakiri, BCL2 interacting protein	protein-coding
ENSG00000257279	12.5372	1.33557	0.153056	481.255	5.50477e-104	2.31302e-103	100506551	LOC100506551	uncharacterized LOC100506551	ncRNA
ENSG00000171435	203.574	2.017	0.0934087	1007.96	3.3821e-218	7.2124e-217	283455	KSR2	kinase suppressor of ras 2	protein-coding
ENSG00000139767	31.7662	2.23099	0.217142	484.175	1.28236e-104	5.43506e-104	84530	SRRM4	serine/arginine repetitive matrix 4	protein-coding
ENSG00000122966	537.815	2.55195	0.0719712	2839.98	0	0	11113	CIT	citron rho-interacting serine/threonine kinase	protein-coding
ENSG00000202538	24.126	1.39492	0.195139	84.9589	2.64832e-18	3.28016e-18	26834	RNU4-2	RNA, U4 small nuclear 2	snRNA
ENSG00000241388	50.1975	5.11724	0.30648	282.953	4.86149e-61	1.07666e-60	283460	HNF1A-AS1	HNF1A antisense RNA 1	ncRNA
ENSG00000135100	52.4253	4.01149	0.250388	225.077	1.60415e-48	2.96813e-48	6927	HNF1A	HNF1 homeobox A	protein-coding
ENSG00000135114	120.394	1.89229	0.128082	195.872	3.28918e-42	5.55316e-42	8638	OASL	2'-5'-oligoadenylate synthetase like	protein-coding
ENSG00000276045	13.8695	1.63098	0.147077	990.505	2.06506e-214	4.18679e-213	84876	ORAI1	ORAI calcium release-activated calcium modulator 1	protein-coding
ENSG00000139714	15.8903	1.09129	0.110611	400.991	1.3506e-86	4.34545e-86	283385	MORN3	MORN repeat containing 3	protein-coding
ENSG00000158104	113.781	1.2082	0.132747	677.592	1.51653e-146	1.1977e-145	3242	HPD	4-hydroxyphenylpyruvate dioxygenase	protein-coding
ENSG00000176383	33.3053	1.78274	0.0806758	850.903	3.94578e-184	5.44009e-183	79369	B3GNT4	UDP-GlcNAc:betaGal beta-1,3-N-acetylglucosaminyltransferase 4	protein-coding
ENSG00000184445	978.844	1.61183	0.0603629	2561.3	0	0	9735	KNTC1	kinetochore associated 1	protein-coding
ENSG00000130783	24.7025	1.08785	0.0807434	940.084	1.78798e-203	3.14756e-202	84660	CCDC62	coiled-coil domain containing 62	protein-coding
ENSG00000051825	800.6	1.32774	0.0512496	1650.52	0	0	10198	MPHOSPH9	M-phase phosphoprotein 9	protein-coding
ENSG00000197653	14.7588	2.92294	0.177348	575.762	1.80977e-124	1.03224e-123	196385	DNAH10	dynein axonemal heavy chain 10	protein-coding
ENSG00000184992	740.337	1.45926	0.0470873	849.325	8.67676e-184	1.18692e-182	140707	BRI3BP	BRI3 binding protein	protein-coding
ENSG00000249267	54.649	1.12102	0.192344	57.9135	1.64019e-12	1.89567e-12	400084	LINC00939	long intergenic non-protein coding RNA 939	ncRNA
ENSG00000214039	66.8271	1.09703	0.206524	251.26	3.4945e-54	7.0191e-54	100190940	LINC02418	long intergenic non-protein coding RNA 2418	ncRNA
ENSG00000060709	231.419	1.42638	0.150587	215.699	1.70757e-46	3.07436e-46	23504	RIMBP2	RIMS binding protein 2	protein-coding
ENSG00000232888	71.7277	1.43443	0.0911336	1197.29	2.83499e-259	1.01865e-257	727826	RPS11P5	ribosomal protein S11 pseudogene 5	pseudo
ENSG00000121743	57.8428	3.64745	0.187625	271.561	1.41807e-58	3.03611e-58	2700	GJA3	gap junction protein alpha 3	protein-coding
ENSG00000165474	217.868	1.77689	0.146015	127.332	2.03207e-27	2.82017e-27	2706	GJB2	gap junction protein beta 2	protein-coding
ENSG00000121742	21.0732	1.48058	0.212279	123.39	1.43638e-26	1.97064e-26	10804	GJB6	gap junction protein beta 6	protein-coding
ENSG00000165480	169.65	3.86991	0.0878517	2108.12	0	0	221150	SKA3	spindle and kinetochore associated complex subunit 3	protein-coding
ENSG00000224429	22.8849	1.00825	0.114966	651.394	7.26276e-141	5.29725e-140	100652865	LINC00539	long intergenic non-protein coding RNA 539	ncRNA
[truncated: 897 more rows]

## Sheet: Down-regulated
Differentially Down-regulated genes (Padj < 0.05, (LFC) < 1) from likelihood ratio test (LRT) to assess the overall effect of sample types on prostate cancer progression (only unique ENTREZID and SYMBOL)
	baseMean	log2FoldChange	lfcSE	stat	pvalue	padj	ENTREZID	SYMBOL	GENENAME	GENETYPE
ENSG00000225972	202.534	-3.05818	0.288658	142.343	1.18095e-30	1.70939e-30	100887749	MTND1P23	MT-ND1 pseudogene 23	pseudo
ENSG00000225630	4246.5	-1.93512	0.132982	240.067	9.20426e-52	1.78225e-51	100652939	MTND2P28	MT-ND2 pseudogene 28	pseudo
ENSG00000237973	1647.48	-1.48594	0.157604	368.696	1.33372e-79	3.85706e-79	107075141	MTCO1P12	MT-CO1 pseudogene 12	pseudo
ENSG00000248527	14473.6	-2.05252	0.0966911	533.669	2.40741e-115	1.20221e-114	106480796	MTATP6P1	MT-ATP6 pseudogene 1	pseudo
ENSG00000223764	278.594	-2.11339	0.14428	288.977	2.41737e-62	5.4597e-62	100130417	LINC02593	long intergenic non-protein coding RNA 2593	ncRNA
ENSG00000187634	382.121	-1.72737	0.116721	303.196	2.02343e-65	4.7815e-65	148398	SAMD11	sterile alpha motif domain containing 11	protein-coding
ENSG00000207607	7.73425	-1.85729	0.169895	153.68	4.23474e-33	6.32424e-33	406983	MIR200A	microRNA 200a	ncRNA
ENSG00000235098	398.831	-1.84734	0.101358	373.173	1.43045e-80	4.19401e-80	441869	ANKRD65	ankyrin repeat domain 65	protein-coding
ENSG00000179403	6330.99	-1.73342	0.0816666	662.7	2.56863e-143	1.94305e-142	64856	VWA1	von Willebrand factor A domain containing 1	protein-coding
ENSG00000205090	62.331	-1.51173	0.0864825	455.334	2.27794e-98	8.83719e-98	339453	TMEM240	transmembrane protein 240	protein-coding
ENSG00000197530	1645.68	-1.04307	0.067163	551.563	3.18523e-119	1.68657e-118	142678	MIB2	MIB E3 ubiquitin protein ligase 2	protein-coding
ENSG00000189409	13.4739	-2.96368	0.145249	635.149	2.41712e-137	1.67285e-136	8510	MMP23B	matrix metallopeptidase 23B	protein-coding
ENSG00000169885	28.063	-1.1463	0.148839	158.193	4.49913e-34	6.80775e-34	163688	CALML6	calmodulin like 6	protein-coding
ENSG00000149527	77.434	-1.87372	0.0940033	475.483	9.8079e-103	4.04022e-102	9651	PLCH2	phospholipase C eta 2	protein-coding
ENSG00000177133	36.4376	-2.64724	0.161183	726.497	3.76965e-157	3.48775e-156	440556	PRDM16-DT	PRDM16 divergent transcript	ncRNA
ENSG00000162591	1559.72	-1.59009	0.0751546	592.387	4.50598e-128	2.7116e-127	1953	MEGF6	multiple EGF like domains 6	protein-coding
ENSG00000116251	4049.17	-1.24734	0.0599792	1281.09	1.86691e-277	8.31745e-276	6146	RPL22	ribosomal protein L22	protein-coding
ENSG00000226944	9.26158	-1.59843	0.12986	403.713	3.47393e-87	1.12965e-86	102724450	RNF207-AS1	RNF207 antisense RNA 1	ncRNA
ENSG00000158286	567.264	-1.61952	0.0888603	705.146	1.60779e-152	1.38781e-151	388591	RNF207	ring finger protein 207	protein-coding
ENSG00000162413	1999.75	-1.74761	0.0550672	1080.26	6.99237e-234	1.841e-232	9903	KLHL21	kelch like family member 21	protein-coding
ENSG00000049247	9.49943	-1.05049	0.170504	60.7884	3.98836e-13	4.64078e-13	10911	UTS2	urotensin 2	protein-coding
ENSG00000142583	530.552	-1.97767	0.135038	248.805	1.18632e-53	2.36542e-53	6518	SLC2A5	solute carrier family 2 member 5	protein-coding
ENSG00000234546	32.366	-1.34128	0.199796	269.341	4.28506e-58	9.09179e-58	102724571	LNCTAM34A	long non coding transcriptional activator of miR34a	ncRNA
ENSG00000284693	22.5732	-1.25699	0.116441	504.436	5.21686e-109	2.35928e-108	100506022	LINC02606	long intergenic non-protein coding RNA 2606	ncRNA
ENSG00000142655	1050.42	-1.21454	0.0445932	785.857	5.05122e-170	5.59635e-169	5195	PEX14	peroxisomal biogenesis factor 14	protein-coding
ENSG00000171819	104.476	-2.1556	0.128731	298.578	2.02038e-64	4.70174e-64	10218	ANGPTL7	angiopoietin like 7	protein-coding
ENSG00000116661	285.902	-1.64016	0.108031	259.708	5.19874e-56	1.0692e-55	26232	FBXO2	F-box protein 2	protein-coding
ENSG00000132879	1137.52	-1.11275	0.0553824	523.151	4.5834e-113	2.20542e-112	93611	FBXO44	F-box protein 44	protein-coding
ENSG00000162496	5897.53	-1.0289	0.0585571	398.985	3.67334e-86	1.17448e-85	9249	DHRS3	dehydrogenase/reductase 3	protein-coding
ENSG00000162493	453.105	-2.71382	0.0961395	841.76	3.79438e-182	5.06496e-181	10630	PDPN	podoplanin	protein-coding
ENSG00000175147	52.3424	-1.41024	0.116247	349.723	1.71286e-75	4.65759e-75	200197	TMEM51-AS1	TMEM51 antisense RNA 1	ncRNA
ENSG00000171729	491.261	-1.04501	0.0595425	380.182	4.34108e-82	1.30787e-81	55092	TMEM51	transmembrane protein 51	protein-coding
ENSG00000132906	701.43	-1.14668	0.0414331	809.112	4.57058e-175	5.47114e-174	842	CASP9	caspase 9	protein-coding
ENSG00000162458	2593.41	-1.60867	0.0642827	669.754	7.5895e-145	5.8637e-144	54751	FBLIM1	filamin binding LIM protein 1	protein-coding
ENSG00000173641	916.665	-3.74019	0.108156	1224.99	2.77376e-265	1.06994e-263	27129	HSPB7	heat shock protein family B (small) member 7	protein-coding
ENSG00000142627	678.023	-1.56651	0.0942135	476.875	4.89786e-103	2.02956e-102	1969	EPHA2	EPH receptor A2	protein-coding
ENSG00000142632	396.057	-1.05783	0.0939146	249.948	6.71613e-54	1.34387e-53	128272	ARHGEF19	Rho guanine nucleotide exchange factor 19	protein-coding
ENSG00000058453	1122.03	-1.04344	0.0656968	331.522	1.49424e-71	3.84585e-71	9696	CROCC	ciliary rootlet coiled-coil, rootletin	protein-coding
ENSG00000238142	13.3247	-1.02513	0.144431	281.712	9.0217e-61	1.99149e-60	105376805	LOC105376805	uncharacterized LOC105376805	ncRNA
ENSG00000074964	1596.39	-1.08396	0.0617521	494.969	5.874e-107	2.58028e-106	55160	ARHGEF10L	Rho guanine nucleotide exchange factor 10 like	protein-coding
ENSG00000159423	1806.29	-1.17288	0.0790318	523.321	4.21168e-113	2.02702e-112	8659	ALDH4A1	aldehyde dehydrogenase 4 family member A1	protein-coding
ENSG00000169991	786.329	-1.24256	0.0539636	565.226	3.48019e-122	1.92129e-121	126917	IFFO2	intermediate filament family orphan 2	protein-coding
ENSG00000173436	394.283	-1.066	0.0543551	476.065	7.33682e-103	3.02943e-102	440574	MICOS10	mitochondrial contact site and cristae organizing system subunit 10	protein-coding
ENSG00000127472	325.575	-1.6167	0.0814996	435.968	3.57539e-94	1.29848e-93	5322	PLA2G5	phospholipase A2 group V	protein-coding
ENSG00000187980	11.2551	-1.13509	0.183564	155.618	1.61709e-33	2.42829e-33	391013	PLA2G2C	phospholipase A2 group IIC	protein-coding
ENSG00000162543	170.544	-1.27045	0.132937	136.779	1.8703e-29	2.66113e-29	127733	UBXN10	UBX domain protein 10	protein-coding
ENSG00000189410	24.6036	-1.13077	0.146456	407.375	5.59251e-88	1.84112e-87	400745	SH2D5	SH2 domain containing 5	protein-coding
ENSG00000187942	49.0448	-2.09385	0.0994466	580.265	1.912e-125	1.10588e-124	401944	LDLRAD2	low density lipoprotein receptor class A domain containing 2	protein-coding
ENSG00000285873	13.8719	-1.25077	0.12979	364.008	1.38165e-78	3.92959e-78	105376845	LOC105376845	uncharacterized LOC105376845	ncRNA
ENSG00000142661	64.8697	-1.46191	0.168419	117.682	2.436e-25	3.29107e-25	127294	MYOM3	myomesin 3	protein-coding
ENSG00000169504	5183.63	-1.66744	0.0593375	846.447	3.6521e-183	4.94424e-182	25932	CLIC4	chloride intracellular channel 4	protein-coding
ENSG00000182749	388.045	-1.10492	0.0715585	289.576	1.7932e-62	4.05918e-62	164091	PAQR7	progestin and adipoQ receptor family member 7	protein-coding
ENSG00000158022	29.7917	-2.15596	0.184271	158.9	3.16664e-34	4.80261e-34	84676	TRIM63	tripartite motif containing 63	protein-coding
ENSG00000197245	98.4083	-2.05967	0.128569	283.094	4.5329e-61	1.00495e-60	79927	FAM110D	family with sequence similarity 110 member D	protein-coding
ENSG00000253368	200.827	-2.02493	0.157328	259.616	5.44306e-56	1.11923e-55	388610	TRNP1	TMF1 regulated nuclear protein 1	protein-coding
ENSG00000158246	291.974	-4.13602	0.125201	1081.55	3.65762e-234	9.67862e-233	115572	TENT5B	terminal nucleotidyltransferase 5B	protein-coding
ENSG00000142765	4241.41	-1.6792	0.0742012	756.865	9.79031e-164	1.00117e-162	84958	SYTL1	synaptotagmin like 1	protein-coding
ENSG00000142733	1535.49	-1.54263	0.0551634	1026.89	2.6405e-222	5.98362e-221	9064	MAP3K6	mitogen-activated protein kinase kinase kinase 6	protein-coding
ENSG00000126705	1129.92	-1.05232	0.0628506	540.652	7.38035e-117	3.76627e-116	27245	AHDC1	AT-hook DNA binding motif containing 1	protein-coding
ENSG00000253304	327.703	-3.8025	0.103244	1371.23	5.1619e-297	2.85046e-295	399474	TMEM200B	transmembrane protein 200B	protein-coding
ENSG00000060656	1526.36	-1.20042	0.0796692	255.41	4.42246e-55	8.98451e-55	10076	PTPRU	protein tyrosine phosphatase receptor type U	protein-coding
ENSG00000223382	12.0433	-2.40212	0.135582	583.64	3.54697e-126	2.08136e-125	105378622	LINC01778	long intergenic non-protein coding RNA 1778	ncRNA
ENSG00000162512	3197.95	-1.10103	0.0660423	322.897	1.10082e-69	2.7651e-69	9672	SDC3	syndecan 3	protein-coding
ENSG00000121769	558.856	-2.00243	0.0986072	447.686	1.03405e-96	3.91105e-96	2170	FABP3	fatty acid binding protein 3	protein-coding
ENSG00000142910	1570.07	-2.14365	0.0971418	713.199	2.88427e-154	2.55481e-153	64129	TINAGL1	tubulointerstitial nephritis antigen like 1	protein-coding
ENSG00000084636	3840.75	-2.63855	0.0958785	926.85	1.32738e-200	2.24084e-199	1307	COL16A1	collagen type XVI alpha 1 chain	protein-coding
ENSG00000134668	70.7558	-1.32162	0.157194	706.096	1.00034e-152	8.65261e-152	90853	SPOCD1	SPOC domain containing 1	protein-coding
ENSG00000220785	219.822	-1.99767	0.129848	369.008	1.14195e-79	3.30612e-79	339483	MTMR9LP	myotubularin related protein 9 like, pseudogene	pseudo
ENSG00000183615	179.29	-1.46849	0.0830032	334.415	3.53283e-72	9.17061e-72	84734	FAM167B	family with sequence similarity 167 member B	protein-coding
ENSG00000162520	98.8337	-2.07853	0.0929339	533.27	2.93774e-115	1.46496e-114	81493	SYNC	syncoilin, intermediate filament protein	protein-coding
ENSG00000160097	130.394	-1.03097	0.0995834	141.875	1.48987e-30	2.15254e-30	252995	FNDC5	fibronectin type III domain containing 5	protein-coding
ENSG00000189280	68.588	-3.04898	0.150798	432.613	1.90668e-93	6.85216e-93	2709	GJB5	gap junction protein beta 5	protein-coding
ENSG00000189433	19.6778	-3.49281	0.174548	413.906	2.15266e-89	7.24596e-89	127534	GJB4	gap junction protein beta 4	protein-coding
ENSG00000188910	102.774	-1.78103	0.147671	167.083	5.42566e-36	8.40734e-36	2707	GJB3	gap junction protein beta 3	protein-coding
ENSG00000284640	9.38662	-2.11019	0.13774	481.067	6.04825e-104	2.53782e-103	105378644	LOC105378644	uncharacterized LOC105378644	ncRNA
ENSG00000171812	477.984	-2.07805	0.0909045	607.362	2.55565e-131	1.61676e-130	1296	COL8A2	collagen type VIII alpha 2 chain	protein-coding
ENSG00000116871	3954.55	-1.16668	0.0474943	714.262	1.69642e-154	1.50774e-153	55700	MAP7D1	MAP7 domain containing 1	protein-coding
ENSG00000233621	277.271	-1.34367	0.14206	296.622	5.35524e-64	1.23979e-63	728431	ZC3H12A-DT	ZC3H12A divergent transcript	ncRNA
ENSG00000169218	98.0314	-3.13538	0.140855	541.127	5.82217e-117	2.97764e-116	284654	RSPO1	R-spondin 1	protein-coding
ENSG00000237624	22.8691	-1.49086	0.128982	142	1.40036e-30	2.02488e-30	192217	OXCT2P1	3-oxoacid CoA-transferase 2 pseudogene 1	pseudo
ENSG00000168389	184.137	-1.16366	0.144425	900.087	8.47335e-195	1.32888e-193	84879	MFSD2A	major facilitator superfamily domain containing 2A	protein-coding
ENSG00000117016	254.416	-1.05553	0.0928606	311.664	2.9724e-67	7.21823e-67	9783	RIMS3	regulating synaptic membrane exocytosis 3	protein-coding
ENSG00000117013	210.537	-1.30159	0.0893466	487.545	2.38706e-105	1.02434e-104	9132	KCNQ4	potassium voltage-gated channel subfamily Q member 4	protein-coding
ENSG00000179862	340	-1.34835	0.137265	117.339	2.88758e-25	3.89816e-25	163732	CITED4	Cbp/p300 interacting transactivator with Glu/Asp rich carboxy-terminal domain 4	protein-coding
ENSG00000127129	128.808	-1.14445	0.128159	136.434	2.21961e-29	3.15515e-29	1907	EDN2	endothelin 2	protein-coding
ENSG00000117407	131.58	-1.30791	0.0878354	519.677	2.59604e-112	1.23387e-111	9048	ARTN	artemin	protein-coding
ENSG00000230615	20.0482	-1.30888	0.153006	179.212	1.3053e-38	2.08848e-38	107984948	LOC107984948	uncharacterized LOC107984948	ncRNA
ENSG00000173846	306.661	-1.11294	0.073922	349.099	2.33773e-75	6.34852e-75	1263	PLK3	polo like kinase 3	protein-coding
ENSG00000132781	387.142	-1.00506	0.0620337	359.01	1.67022e-77	4.68116e-77	4595	MUTYH	mutY DNA glycosylase	protein-coding
ENSG00000171357	42.9362	-2.16759	0.0925421	674.825	6.0355e-146	4.72747e-145	541468	LURAP1	leucine rich adaptor protein 1	protein-coding
ENSG00000142961	711.916	-1.20491	0.0538281	639.257	3.10848e-138	2.17937e-137	148932	MOB3C	MOB kinase activator 3C	protein-coding
ENSG00000142973	496.656	-3.47377	0.143819	664.691	9.50927e-144	7.2403e-143	1580	CYP4B1	cytochrome P450 family 4 subfamily B member 1	protein-coding
ENSG00000186564	83.97	-1.7331	0.106914	295.414	9.78106e-64	2.2557e-63	2306	FOXD2	forkhead box D2	protein-coding
ENSG00000269113	180.265	-2.38891	0.089059	829.493	1.73661e-179	2.22881e-178	388630	TRABD2B	TraB domain containing 2B	protein-coding
ENSG00000174348	1514.45	-2.64004	0.100274	736.87	2.12314e-159	2.02417e-158	127435	PODN	podocan	protein-coding
ENSG00000162383	65.427	-2.15959	0.116184	532.615	4.07375e-115	2.02904e-114	6512	SLC1A7	solute carrier family 1 member 7	protein-coding
ENSG00000174332	202.155	-4.43729	0.116433	1459.49	3.638207e-316	2.393233078e-314	148979	GLIS1	GLIS family zinc finger 1	protein-coding
ENSG00000162390	153.747	-1.33474	0.107556	454.482	3.48427e-98	1.34747e-97	26027	ACOT11	acyl-CoA thioesterase 11	protein-coding
ENSG00000162391	11.0588	-1.10881	0.132108	290.696	1.02634e-62	2.33258e-62	338094	FAM151A	family with sequence similarity 151 member A	protein-coding
ENSG00000184313	32.6465	-2.68879	0.139356	589.979	1.49905e-127	8.97463e-127	374977	MROH7	maestro heat like repeat family member 7	protein-coding
ENSG00000006555	379.215	-1.56751	0.110851	213.652	4.72919e-46	8.45364e-46	55001	TTC22	tetratricopeptide repeat domain 22	protein-coding
ENSG00000162407	2709.01	-2.23973	0.0660692	1224.71	3.18889e-265	1.22332e-263	8613	PLPP3	phospholipid phosphatase 3	protein-coding
ENSG00000177606	11359.7	-1.11602	0.0722893	632.534	8.91724e-137	6.12903e-136	3725	JUN	Jun proto-oncogene, AP-1 transcription factor subunit	protein-coding
ENSG00000232453	51.4149	-1.02541	0.116034	749.492	3.88936e-162	3.86982e-161	105378753	LINC02777	long intergenic non-protein coding RNA 2777	ncRNA
ENSG00000224609	18.0851	-1.31009	0.135088	263.493	7.89255e-57	1.64482e-56	729467	HSD52	uncharacterized LOC729467	ncRNA
ENSG00000226476	124.049	-1.03757	0.160269	52.1378	2.79917e-11	3.18811e-11	105378763	LINC01748	long intergenic non-protein coding RNA 1748	ncRNA
ENSG00000132854	76.8045	-1.97605	0.126869	276.143	1.44687e-59	3.14103e-59	163782	KANK4	KN motif and ankyrin repeat domains 4	protein-coding
ENSG00000187140	31.8874	-1.31847	0.157742	118.573	1.56594e-25	2.12272e-25	27022	FOXD3	forkhead box D3	protein-coding
ENSG00000158966	597.541	-1.71205	0.0844162	555.234	5.09774e-120	2.73304e-119	57685	CACHD1	cache domain containing 1	protein-coding
ENSG00000118473	274.718	-1.06122	0.0959804	227.264	5.40012e-49	1.00761e-48	84251	SGIP1	SH3GL interacting endocytic adaptor 1	protein-coding
ENSG00000152760	21.3618	-1.17791	0.105499	367.962	1.9233e-79	5.54603e-79	200132	DYNLT5	dynein light chain Tctex-type family member 5	protein-coding
ENSG00000172380	2386.45	-1.21888	0.0528292	734.191	8.09068e-159	7.65441e-158	55970	GNG12	G protein subunit gamma 12	protein-coding
ENSG00000162595	89.2596	-1.57982	0.0957693	289.107	2.26558e-62	5.12018e-62	9077	DIRAS3	DIRAS family GTPase 3	protein-coding
ENSG00000116745	35.2883	-4.67043	0.201901	522.898	5.20042e-113	2.49944e-112	6121	RPE65	retinoid isomerohydrolase RPE65	protein-coding
ENSG00000050628	183.537	-1.17179	0.118812	136.607	2.03744e-29	2.89777e-29	5733	PTGER3	prostaglandin E receptor 3	protein-coding
ENSG00000172260	347.085	-2.47223	0.100114	644.493	2.27726e-139	1.62427e-138	257194	NEGR1	neuronal growth regulator 1	protein-coding
ENSG00000259030	18.3747	-1.20373	0.136048	352.138	5.1361e-76	1.40902e-75	100526835	FPGT-TNNI3K	FPGT-TNNI3K readthrough	protein-coding
ENSG00000162614	1428.44	-2.96158	0.0840007	1299.82	1.61252e-281	7.50267e-280	91624	NEXN	nexilin F-actin binding protein	protein-coding
ENSG00000137960	82.6807	-1.80509	0.0991446	355.64	8.96145e-77	2.48739e-76	54810	GIPC2	GIPC PDZ domain containing family member 2	protein-coding
ENSG00000142871	6165	-2.18949	0.0823946	884.052	2.5479e-191	3.84089e-190	3491	CCN1	cellular communication network factor 1	protein-coding
ENSG00000137975	156.491	-1.12045	0.216109	172.426	3.80929e-37	5.98982e-37	9635	CLCA2	chloride channel accessory 2	protein-coding
ENSG00000016602	94.8606	-4.96041	0.210465	528.006	4.06429e-114	1.99264e-113	22802	CLCA4	chloride channel accessory 4	protein-coding
ENSG00000267272	28.4199	-1.23938	0.100702	308.852	1.20728e-66	2.90389e-66	339524	LINC01140	long intergenic non-protein coding RNA 1140	ncRNA
ENSG00000143013	1689.5	-1.28251	0.0693038	370.482	5.47426e-80	1.59168e-79	8543	LMO4	LIM domain only 4	protein-coding
ENSG00000117228	990.4	-1.15414	0.081399	249.045	1.05293e-53	2.10104e-53	2633	GBP1	guanylate binding protein 1	protein-coding
ENSG00000162645	2200.01	-1.71158	0.0883351	411.142	8.54271e-89	2.84495e-88	2634	GBP2	guanylate binding protein 2	protein-coding
ENSG00000225492	76.8627	-1.34476	0.110434	226.861	6.5978e-49	1.22868e-48	400759	GBP1P1	guanylate binding protein 1 pseudogene 1	pseudo
ENSG00000069702	1517.03	-2.19636	0.0739656	955.282	9.02735e-207	1.64865e-205	7049	TGFBR3	transforming growth factor beta receptor 3	protein-coding
ENSG00000240038	261.28	-1.53658	0.115709	330.924	2.01335e-71	5.16923e-71	280	AMY2B	amylase alpha 2B	protein-coding
ENSG00000143028	140.283	-2.07145	0.109984	427.235	2.78924e-92	9.82201e-92	284612	SYPL2	synaptophysin like 2	protein-coding
ENSG00000168765	621.283	-1.85888	0.0800969	614.066	8.99483e-133	5.83094e-132	2948	GSTM4	glutathione S-transferase mu 4	protein-coding
ENSG00000213366	566.934	-3.72148	0.105611	1708.05	0	0	2946	GSTM2	glutathione S-transferase mu 2	protein-coding
ENSG00000134184	239.815	-1.7272	0.3281	40.1267	1.00161e-08	1.10295e-08	2944	GSTM1	glutathione S-transferase mu 1	protein-coding
ENSG00000134201	460.478	-3.81922	0.107119	1284.01	4.32957e-278	1.94961e-276	2949	GSTM5	glutathione S-transferase mu 5	protein-coding
ENSG00000134202	1085.47	-2.28595	0.0819871	844.087	1.18698e-182	1.59255e-181	2947	GSTM3	glutathione S-transferase mu 3	protein-coding
ENSG00000184371	1059.51	-1.41293	0.075661	459.978	2.24576e-99	8.83318e-99	1435	CSF1	colony stimulating factor 1	protein-coding
ENSG00000143125	74.24	-4.56603	0.164823	759.288	2.91985e-164	3.00934e-163	84432	PROK1	prokineticin 1	protein-coding
ENSG00000177301	55.8579	-1.03108	0.121191	259.321	6.30609e-56	1.29555e-55	3737	KCNA2	potassium voltage-gated channel subfamily A member 2	protein-coding
ENSG00000064886	221.461	-2.36348	0.171608	278.047	5.60353e-60	1.22344e-59	1117	CHI3L2	chitinase 3 like 2	protein-coding
ENSG00000231437	64.8986	-1.23421	0.0989281	167.554	4.29163e-36	6.66338e-36	643355	LINC01750	long intergenic non-protein coding RNA 1750	ncRNA
ENSG00000231246	9.89293	-2.29856	0.150608	304.119	1.27726e-65	3.02473e-65	105378909	LINC02884	long intergenic non-protein coding RNA 2884	ncRNA
ENSG00000134245	466.98	-1.33653	0.0944951	332.22	1.05535e-71	2.72158e-71	7482	WNT2B	Wnt family member 2B	protein-coding
ENSG00000116774	1334.82	-1.03908	0.0994299	117.845	2.24629e-25	3.03673e-25	56944	OLFML3	olfactomedin like 3	protein-coding
ENSG00000134198	499.3	-2.78643	0.0894117	1083.14	1.65891e-234	4.39527e-233	10100	TSPAN2	tetraspanin 2	protein-coding
ENSG00000118729	270.175	-3.17195	0.134311	609.828	7.46215e-132	4.77541e-131	845	CASQ2	calsequestrin 2	protein-coding
ENSG00000198483	224.214	-3.06629	0.102236	936.426	1.11137e-202	1.93054e-201	148741	ANKRD35	ankyrin repeat domain 35	protein-coding
ENSG00000121851	377.985	-1.27456	0.0547611	674.47	7.20714e-146	5.63678e-145	84265	POLR3GL	RNA polymerase III subunit GL	protein-coding
ENSG00000131778	1120.14	-1.08416	0.0509627	898.495	1.87698e-194	2.93054e-193	9557	CHD1L	chromodomain helicase DNA binding protein 1 like	protein-coding
ENSG00000271383	204.967	-2.38637	0.193128	236.845	4.57812e-51	8.7869e-51	101060226	NBPF19	NBPF member 19	protein-coding
ENSG00000159164	246.218	-1.1333	0.100834	231.416	6.83315e-50	1.29003e-49	9900	SV2A	synaptic vesicle glycoprotein 2A	protein-coding
ENSG00000014914	346.149	-1.57203	0.0842508	822.62	5.37431e-178	6.72879e-177	10903	MTMR11	myotubularin related protein 11	protein-coding
ENSG00000023902	1577.42	-1.68139	0.0722939	611.376	3.44425e-132	2.21632e-131	51177	PLEKHO1	pleckstrin homology domain containing O1	protein-coding
ENSG00000118298	93.5909	-1.71402	0.117263	246.766	3.27508e-53	6.47852e-53	23632	CA14	carbonic anhydrase 14	protein-coding
ENSG00000143382	340.299	-1.5346	0.0845966	957.611	2.82035e-207	5.20054e-206	54507	ADAMTSL4	ADAMTS like 4	protein-coding
ENSG00000163141	254.694	-1.59135	0.0976509	542.445	3.01582e-117	1.55146e-116	149428	BNIPL	BCL2 interacting protein like	protein-coding
ENSG00000163209	10.6804	-1.8144	0.373634	189.882	6.47409e-41	1.07198e-40	6707	SPRR3	small proline rich protein 3	protein-coding
ENSG00000197956	4902.23	-2.24861	0.094174	615.431	4.55051e-133	2.96178e-132	6277	S100A6	S100 calcium binding protein A6	protein-coding
ENSG00000196154	1161.25	-1.75178	0.103841	310.046	6.65789e-67	1.60641e-66	6275	S100A4	S100 calcium binding protein A4	protein-coding
ENSG00000196754	257.053	-4.02664	0.162824	603.06	2.18827e-130	1.36419e-129	6273	S100A2	S100 calcium binding protein A2	protein-coding
ENSG00000188643	920.3	-1.42302	0.0873749	352.294	4.75293e-76	1.30441e-75	140576	S100A16	S100 calcium binding protein A16	protein-coding
ENSG00000189334	221.819	-1.46826	0.196609	94.2432	2.68508e-20	3.40466e-20	57402	S100A14	S100 calcium binding protein A14	protein-coding
ENSG00000169418	276.636	-1.04448	0.0863196	571.664	1.39968e-123	7.87633e-123	4881	NPR1	natriuretic peptide receptor 1	protein-coding
ENSG00000163346	4681.79	-1.55828	0.0554401	1126.73	5.7938e-244	1.7245e-242	57326	PBXIP1	PBX homeobox interacting protein 1	protein-coding
ENSG00000160789	7191.48	-1.32176	0.0578476	603.854	1.47206e-130	9.19886e-130	4000	LMNA	lamin A/C	protein-coding
ENSG00000242252	20.5472	-1.18624	0.126626	157.348	6.84521e-34	1.03316e-33	632	BGLAP	bone gamma-carboxyglutamate protein	protein-coding
ENSG00000163472	1852.67	-1.45435	0.0771259	766.533	7.83886e-166	8.24514e-165	84283	TMEM79	transmembrane protein 79	protein-coding
ENSG00000132702	79.6627	-3.42757	0.125108	827.27	5.27227e-179	6.70505e-178	60484	HAPLN2	hyaluronan and proteoglycan link protein 2	protein-coding
ENSG00000132688	2148.16	-1.54125	0.0845271	357.278	3.96034e-77	1.10466e-76	10763	NES	nestin	protein-coding
ENSG00000198400	64.8875	-2.5908	0.136188	614.887	5.96993e-133	3.87962e-132	4914	NTRK1	neurotrophic receptor tyrosine kinase 1	protein-coding
ENSG00000027644	47.0634	-1.09465	0.171222	312.354	2.10747e-67	5.13207e-67	3645	INSRR	insulin receptor related receptor	protein-coding
ENSG00000158481	53.2106	-1.26685	0.137533	228.208	3.37513e-49	6.31453e-49	911	CD1C	CD1c molecule	protein-coding
ENSG00000158488	36.5265	-1.58551	0.154677	286.31	9.1311e-62	2.04446e-61	913	CD1E	CD1e molecule	protein-coding
ENSG00000162706	58.6094	-2.87024	0.137594	460.396	1.82284e-99	7.17913e-99	57863	CADM3	cell adhesion molecule 3	protein-coding
ENSG00000213088	953.291	-3.07223	0.130603	586.204	9.86356e-127	5.83362e-126	2532	ACKR1	atypical chemokine receptor 1 (Duffy blood group)	protein-coding
ENSG00000179639	82.39	-2.05157	0.133644	482.593	2.82438e-104	1.19201e-103	2205	FCER1A	Fc epsilon receptor Ia	protein-coding
ENSG00000272668	109.305	-1.14865	0.185522	178.534	1.8286e-38	2.92219e-38	107985216	LOC107985216	uncharacterized LOC107985216	ncRNA
ENSG00000018625	1336.62	-3.80089	0.126507	916.895	1.91548e-198	3.15251e-197	477	ATP1A2	ATPase Na+/K+ transporting subunit alpha 2	protein-coding
ENSG00000143318	164.09	-2.48409	0.138769	342.225	7.19673e-74	1.91523e-73	844	CASQ1	calsequestrin 1	protein-coding
ENSG00000132716	1183.86	-1.80453	0.121105	255.295	4.68312e-55	9.51312e-55	50717	DCAF8	DDB1 and CUL4 associated factor 8	protein-coding
ENSG00000162738	983.725	-1.66261	0.103017	282.872	5.06185e-61	1.1208e-60	57216	VANGL2	VANGL planar cell polarity protein 2	protein-coding
ENSG00000158769	1652.21	-1.49896	0.105854	363.426	1.84648e-78	5.24098e-78	50848	F11R	F11 receptor	protein-coding
ENSG00000158859	726.134	-2.12973	0.129036	550.342	5.85985e-119	3.09186e-118	9507	ADAMTS4	ADAM metallopeptidase with thrombospondin type 1 motif 4	protein-coding
ENSG00000248485	142.595	-2.55387	0.1268	534.184	1.86193e-115	9.31584e-115	654790	PCP4L1	Purkinje cell protein 4 like 1	protein-coding
ENSG00000158887	144.262	-3.46774	0.113882	1134.29	1.32576e-245	4.04358e-244	4359	MPZ	myelin protein zero	protein-coding
ENSG00000162733	1887.08	-1.60526	0.0764846	520.155	2.04499e-112	9.74167e-112	4921	DDR2	discoidin domain receptor tyrosine kinase 2	protein-coding
ENSG00000185630	3635.87	-1.13	0.0591311	394.649	3.19375e-85	1.00884e-84	5087	PBX1	PBX homeobox 1	protein-coding
ENSG00000143171	27.3243	-1.31422	0.153647	222.508	5.76151e-48	1.05672e-47	6258	RXRG	retinoid X receptor gamma	protein-coding
ENSG00000143194	32.5862	-1.43017	0.131782	143.308	7.31435e-31	1.06181e-30	84944	MAEL	maelstrom spermatogenic transposon silencer	protein-coding
ENSG00000143147	773.305	-1.66454	0.0820095	475.587	9.31101e-103	3.83629e-102	23432	GPR161	G protein-coupled receptor 161	protein-coding
ENSG00000143196	226.218	-2.43648	0.157878	319.587	5.73092e-69	1.42485e-68	1805	DPT	dermatopontin	protein-coding
ENSG00000174175	428.091	-1.87571	0.0883581	540.158	9.44613e-117	4.80877e-116	6403	SELP	selectin P	protein-coding
ENSG00000007908	637.457	-2.82255	0.137199	465.409	1.49466e-100	5.97976e-100	6401	SELE	selectin E	protein-coding
ENSG00000034971	103.115	-5.0752	0.167578	871.901	1.10103e-188	1.60892e-187	4653	MYOC	myocilin	protein-coding
ENSG00000242193	371.746	-1.15438	0.113201	129.673	6.36052e-28	8.879e-28	730102	CRYZL2P	crystallin zeta like 2, pseudogene	pseudo
ENSG00000116194	246.618	-1.40566	0.102915	395.511	2.07692e-85	6.57745e-85	9068	ANGPTL1	angiopoietin like 1	protein-coding
ENSG00000135835	153.141	-1.28125	0.0881227	626.462	1.84715e-135	1.24193e-134	57710	KIAA1614	KIAA1614	protein-coding
ENSG00000153029	693.424	-1.19687	0.0655758	354.486	1.59346e-76	4.40485e-76	3140	MR1	major histocompatibility complex, class I-related	protein-coding
ENSG00000135821	12037.5	-1.04205	0.0552279	375.288	4.98329e-81	1.47281e-80	2752	GLUL	glutamate-ammonia ligase	protein-coding
ENSG00000198756	258.111	-1.82876	0.0938425	405.907	1.16296e-87	3.80948e-87	23127	COLGALT2	collagen beta(1-O)galactosyltransferase 2	protein-coding
ENSG00000135842	6820.07	-1.16541	0.0784864	380.905	3.02722e-82	9.15188e-82	116496	NIBAN1	niban apoptosis regulator 1	protein-coding
ENSG00000073756	1614.83	-2.24026	0.141839	268.307	7.17482e-58	1.51694e-57	5743	PTGS2	prostaglandin-endoperoxide synthase 2	protein-coding
ENSG00000116711	385.924	-1.85958	0.0856952	501.021	2.86725e-108	1.27905e-107	5321	PLA2G4A	phospholipase A2 group IVA	protein-coding
ENSG00000163362	205.783	-1.45896	0.122003	268.901	5.33589e-58	1.13076e-57	55765	INAVA	innate immunity activator	protein-coding
ENSG00000081277	4104.68	-1.60681	0.146828	223.937	2.82845e-48	5.21181e-48	5317	PKP1	plakophilin 1	protein-coding
ENSG00000159173	555.333	-1.4123	0.131928	148.928	4.488e-32	6.61628e-32	7135	TNNI1	troponin I1, slow skeletal type	protein-coding
ENSG00000174307	1193.28	-1.98561	0.0903178	519.097	3.46658e-112	1.64427e-111	23612	PHLDA3	pleckstrin homology like domain family A member 3	protein-coding
ENSG00000159176	25847.5	-3.8947	0.0818624	2275.5	0	0	1465	CSRP1	cysteine and glycine rich protein 1	protein-coding
ENSG00000163431	5311.64	-4.32208	0.0910131	2187.05	0	0	25802	LMOD1	leiomodin 1	protein-coding
ENSG00000133067	207.823	-2.11459	0.141998	343.355	4.09716e-74	1.0941e-73	59352	LGR6	leucine rich repeat containing G protein-coupled receptor 6	protein-coding
ENSG00000077157	8643.58	-2.24917	0.0634302	1341.17	1.71616e-290	8.86991e-289	4660	PPP1R12B	protein phosphatase 1 regulatory subunit 12B	protein-coding
ENSG00000122180	13.1506	-2.86693	0.458268	48.2998	1.83853e-10	2.07106e-10	4656	MYOG	myogenin	protein-coding
ENSG00000133055	39.4095	-3.13163	0.31944	140.913	2.40214e-30	3.46151e-30	4608	MYBPH	myosin binding protein H	protein-coding
ENSG00000159388	8691.86	-1.41839	0.0704912	604.843	8.98293e-131	5.63521e-130	7832	BTG2	BTG anti-proliferation factor 2	protein-coding
ENSG00000188783	4851.27	-2.28467	0.0997043	557.183	1.92728e-120	1.03804e-119	5549	PRELP	proline and arginine rich end leucine rich repeat protein	protein-coding
ENSG00000058668	4015.74	-1.867	0.0808236	597.632	3.28632e-129	2.01284e-128	493	ATP2B4	ATPase plasma membrane Ca2+ transporting 4	protein-coding
ENSG00000143845	256.623	-1.3147	0.0777222	372.701	1.81053e-80	5.30099e-80	55224	ETNK2	ethanolamine kinase 2	protein-coding
ENSG00000163531	1621.12	-1.15576	0.0981439	381.041	2.82916e-82	8.5568e-82	23114	NFASC	neurofascin	protein-coding
ENSG00000276600	125.265	-2.86113	0.183571	287.126	6.07909e-62	1.36461e-61	338382	RAB7B	RAB7B, member RAS oncogene family	protein-coding
ENSG00000263961	45.5437	-2.45739	0.126255	484.529	1.07489e-104	4.56773e-104	440712	RHEX	regulator of hemoglobinization and erythroid cell expansion	protein-coding
ENSG00000162892	44.8926	-1.0121	0.162046	48.4458	1.71158e-10	1.92868e-10	11009	IL24	interleukin 24	protein-coding
ENSG00000230937	873.787	-5.12565	0.207212	560.305	4.05795e-121	2.20316e-120	642587	MIR205HG	MIR205 host gene	ncRNA
ENSG00000008118	77.3759	-2.93781	0.117474	677.13	1.91005e-146	1.50509e-145	57172	CAMK1G	calcium/calmodulin dependent protein kinase IG	protein-coding
ENSG00000196878	1403.68	-3.17292	0.120352	724.29	1.13466e-156	1.04337e-155	3914	LAMB3	laminin subunit beta 3	protein-coding
ENSG00000123689	331.472	-1.69617	0.114105	727.51	2.27377e-157	2.11493e-156	50486	G0S2	G0/G1 switch 2	protein-coding
ENSG00000117594	260.154	-1.85886	0.125842	398.661	4.31765e-86	1.37902e-85	3290	HSD11B1	hydroxysteroid 11-beta dehydrogenase 1	protein-coding
ENSG00000162772	2960.85	-2.35773	0.110069	621.585	2.10863e-134	1.40112e-133	467	ATF3	activating transcription factor 3	protein-coding
ENSG00000162817	2569.38	-1.23432	0.0786198	1054.04	3.40265e-228	8.29283e-227	79762	C1orf115	chromosome 1 open reading frame 115	protein-coding
ENSG00000203697	115.342	-2.36853	0.154144	392.284	1.03848e-84	3.25538e-84	388743	CAPN8	calpain 8	protein-coding
ENSG00000143768	37.96	-3.27973	0.178686	405.122	1.72092e-87	5.62051e-87	7044	LEFTY2	left-right determination factor 2	protein-coding
ENSG00000203685	376.244	-2.57146	0.116724	515.351	2.2474e-111	1.05432e-110	375057	STUM	stum, mechanosensory transduction mediator homolog	protein-coding
ENSG00000163050	1598.52	-1.11412	0.1057	782.636	2.52328e-169	2.77072e-168	56997	COQ8A	coenzyme Q8A	protein-coding
ENSG00000154342	51.1428	-2.57281	0.137174	373.133	1.45977e-80	4.2788e-80	89780	WNT3A	Wnt family member 3A	protein-coding
ENSG00000198835	69.9132	-2.48858	0.0979036	715.249	1.03617e-154	9.2523e-154	57165	GJC2	gap junction protein gamma 2	protein-coding
ENSG00000154358	1668.78	-1.43437	0.096647	516.443	1.30372e-111	6.13943e-111	84033	OBSCN	obscurin, cytoskeletal calmodulin and titin-interacting RhoGEF	protein-coding
ENSG00000143632	924.051	-2.3379	0.167599	249.971	6.63844e-54	1.32845e-53	58	ACTA1	actin alpha 1, skeletal muscle	protein-coding
ENSG00000182118	127.113	-1.18309	0.0831915	221.316	1.04295e-47	1.90621e-47	375061	FAM89A	family with sequence similarity 89 member A	protein-coding
ENSG00000077522	410.011	-1.54297	0.187165	75.6992	2.56586e-16	3.10257e-16	88	ACTN2	actinin alpha 2	protein-coding
ENSG00000215808	20.6693	-1.02413	0.207838	238.882	1.66024e-51	3.20177e-51	339535	LINC01139	long intergenic non-protein coding RNA 1139	ncRNA
ENSG00000184731	268.699	-1.10637	0.137433	202.905	9.94242e-44	1.71798e-43	642273	FAM110C	family with sequence similarity 110 member C	protein-coding
ENSG00000205795	152.635	-3.14886	0.101353	1121.59	7.52247e-243	2.20463e-241	192668	CYS1	cystin 1	protein-coding
ENSG00000285876	23.6529	-1.34217	0.345555	112.453	3.25405e-24	4.33323e-24	105373436	LOC105373436	uncharacterized LOC105373436	ncRNA
ENSG00000143867	322.9	-1.83726	0.10459	447.206	1.31404e-96	4.9611e-96	130497	OSR1	odd-skipped related transcription factor 1	protein-coding
ENSG00000228784	29.0688	-1.04492	0.141534	418.412	2.27408e-90	7.77059e-90	400946	LINC00954	long intergenic non-protein coding RNA 954	ncRNA
ENSG00000143878	12007	-1.83263	0.0632145	907.183	2.44886e-196	3.9377e-195	388	RHOB	ras homolog family member B	protein-coding
ENSG00000143869	355.145	-2.10532	0.121048	350.239	1.32378e-75	3.6085e-75	151449	GDF7	growth differentiation factor 7	protein-coding
ENSG00000119771	637.085	-1.43232	0.0697894	580.395	1.79195e-125	1.03693e-124	114818	KLHL29	kelch like family member 29	protein-coding
ENSG00000115138	38.696	-1.97542	0.175974	386.283	2.07145e-83	6.36043e-83	5443	POMC	proopiomelanocortin	protein-coding
ENSG00000138080	3287.83	-2.87482	0.0939864	989.082	4.20282e-214	8.48e-213	11117	EMILIN1	elastin microfibril interfacer 1	protein-coding
ENSG00000115226	411.967	-1.14713	0.0867618	185.007	7.31428e-40	1.19247e-39	64838	FNDC4	fibronectin type III domain containing 4	protein-coding
ENSG00000229951	18.4565	-1.87846	0.111885	737.374	1.65079e-159	1.57742e-158	403150	FOSL2-AS1	FOSL2 antisense RNA 1	ncRNA
ENSG00000075426	4426.16	-1.10328	0.0598746	462.048	7.9927e-100	3.1657e-99	2355	FOSL2	FOS like 2, AP-1 transcription factor subunit	protein-coding
ENSG00000115295	872.509	-1.56756	0.0709148	608.871	1.20296e-131	7.65865e-131	79745	CLIP4	CAP-Gly domain containing linker protein family member 4	protein-coding
ENSG00000277893	621.22	-5.26493	0.130051	1498.4	0	0	6716	SRD5A2	steroid 5 alpha-reductase 2	protein-coding
ENSG00000049323	3924.64	-1.02998	0.0818478	176.742	4.45595e-38	7.0863e-38	4052	LTBP1	latent transforming growth factor beta binding protein 1	protein-coding
ENSG00000205221	127.937	-2.33489	0.141991	437.344	1.80052e-94	6.56965e-94	5212	VIT	vitrin	protein-coding
ENSG00000163171	2801.38	-1.54125	0.066473	623.598	7.71899e-135	5.15845e-134	10602	CDC42EP3	CDC42 effector protein 3	protein-coding
ENSG00000231367	20.8444	-2.54776	0.159866	314.723	6.47177e-68	1.58705e-67	101929596	LINC02613	long intergenic non-protein coding RNA 2613	ncRNA
ENSG00000143891	731.698	-1.04942	0.0811187	231.814	5.6067e-50	1.05916e-49	130589	GALM	galactose mutarotase	protein-coding
ENSG00000183023	947.948	-1.90912	0.0918276	467.099	6.43242e-101	2.58826e-100	6546	SLC8A1	solute carrier family 8 member A1	protein-coding
ENSG00000162881	112.868	-1.70156	0.103327	393.136	6.79014e-85	2.13268e-84	165140	OXER1	oxoeicosanoid receptor 1	protein-coding
ENSG00000162882	279.1	-1.64169	0.0879254	391.16	1.81894e-84	5.68324e-84	23498	HAAO	3-hydroxyanthranilate 3,4-dioxygenase	protein-coding
ENSG00000231826	9.93574	-2.96521	0.15682	723.007	2.1531e-156	1.97209e-155	102723854	LINC01819	long intergenic non-protein coding RNA 1819	ncRNA
ENSG00000152518	7072.31	-1.83954	0.0574309	1136.4	4.61043e-246	1.4144e-244	678	ZFP36L2	ZFP36 ring finger protein like 2	protein-coding
ENSG00000116016	7076.44	-1.15959	0.0635683	426.484	4.05518e-92	1.42512e-91	2034	EPAS1	endothelial PAS domain protein 1	protein-coding
ENSG00000119729	1670.82	-1.31458	0.0403898	1169.5	3.03482e-253	1.02056e-251	23433	RHOQ	ras homolog family member Q	protein-coding
ENSG00000243244	1198.99	-1.35178	0.0671007	673.084	1.44009e-145	1.1213e-144	11037	STON1	stonin 1	protein-coding
ENSG00000115380	2118.41	-1.61769	0.0982684	311.23	3.69043e-67	8.95052e-67	2202	EFEMP1	EGF containing fibulin extracellular matrix protein 1	protein-coding
ENSG00000233251	23.0091	-1.21189	0.16688	350.609	1.10108e-75	3.00533e-75	100129434	LOC100129434	uncharacterized LOC100129434	ncRNA
ENSG00000223863	15.0088	-1.58487	0.168181	344.228	2.65186e-74	7.10049e-74	105374774	LINC01805	long intergenic non-protein coding RNA 1805	ncRNA
ENSG00000143995	1076.28	-3.074	0.0806006	1677.62	0	0	4211	MEIS1	Meis homeobox 1	protein-coding
ENSG00000232046	11.6994	-5.1881	0.217888	820.394	1.63382e-177	2.02864e-176	100507073	LINC01798	long intergenic non-protein coding RNA 1798	ncRNA
ENSG00000119865	388.06	-1.52018	0.0811564	484.169	1.28665e-104	5.45217e-104	25927	CNRIP1	cannabinoid receptor interacting protein 1	protein-coding
ENSG00000244617	56.8186	-1.28684	0.0800079	1134.15	1.42119e-245	4.32835e-244	151516	ASPRV1	aspartic peptidase retroviral like 1	protein-coding
ENSG00000169564	1376.86	-1.15179	0.0580084	1217.79	1.01405e-263	3.82711e-262	5093	PCBP1	poly(rC) binding protein 1	protein-coding
ENSG00000152672	47.0267	-1.01963	0.122984	115.715	6.45902e-25	8.67542e-25	165530	CLEC4F	C-type lectin domain family 4 member F	protein-coding
ENSG00000116031	75.0871	-1.92624	0.111521	632.444	9.32642e-137	6.40817e-136	50489	CD207	CD207 molecule	protein-coding
ENSG00000144031	53.2561	-1.33104	0.0779264	655.268	1.04998e-141	7.76078e-141	79998	ANKRD53	ankyrin repeat domain 53	protein-coding
ENSG00000163017	37495.3	-6.74434	0.12686	2294.86	0	0	72	ACTG2	actin gamma 2, smooth muscle	protein-coding
ENSG00000115274	27.7815	-1.27305	0.212154	1000.26	1.58217e-216	3.30023e-215	83444	INO80B	INO80 complex subunit B	protein-coding
ENSG00000204822	44.1752	-3.77383	0.111619	1934.53	0	0	116540	MRPL53	mitochondrial ribosomal protein L53	protein-coding
ENSG00000115386	40.412	-1.58441	0.392503	184.069	1.16575e-39	1.89364e-39	5967	REG1A	regenerating family member 1 alpha	protein-coding
ENSG00000152284	663.306	-2.06422	0.0718546	993.988	3.62499e-215	7.42116e-214	83439	TCF7L1	transcription factor 7 like 1	protein-coding
ENSG00000042493	1283	-1.44205	0.0864479	313.2	1.38237e-67	3.37298e-67	822	CAPG	capping actin protein, gelsolin like	protein-coding
ENSG00000168899	596.683	-1.2795	0.0801152	275.277	2.22683e-59	4.81878e-59	10791	VAMP5	vesicle associated membrane protein 5	protein-coding
ENSG00000168874	664.145	-2.45715	0.0974763	689.522	3.92726e-149	3.21285e-148	84913	ATOH8	atonal bHLH transcription factor 8	protein-coding
ENSG00000068615	394.072	-1.40499	0.100178	243.672	1.52935e-52	2.99448e-52	65055	REEP1	receptor accessory protein 1	protein-coding
ENSG00000115561	1813.35	-1.35445	0.11705	292.384	4.42574e-63	1.01099e-62	51652	CHMP3	charged multivesicular body protein 3	protein-coding
ENSG00000115593	12.8085	-3.11135	0.48208	44.8075	1.01668e-09	1.1337e-09	150572	SMYD1	SET and MYND domain containing 1	protein-coding
ENSG00000144115	1500.68	-1.12937	0.0961383	187.678	1.93697e-40	3.18587e-40	55258	THNSL2	threonine synthase like 2	protein-coding
ENSG00000223564	28.6783	-3.43946	0.203138	499.162	7.24981e-108	3.21764e-107	107133497	CYP4F32P	cytochrome P450 family 4 subfamily F member 32, pseudogene	pseudo
ENSG00000229089	16.9301	-1.52008	0.182783	176.932	4.0542e-38	6.44934e-38	729171	ANKRD20A8P	ankyrin repeat domain 20 family member A8, pseudogene	pseudo
ENSG00000172005	121.03	-2.61587	0.165039	439.28	6.85421e-95	2.51845e-94	4118	MAL	mal, T cell differentiation protein	protein-coding
ENSG00000115041	263.225	-1.58587	0.109751	468.05	4.00119e-101	1.61495e-100	30818	KCNIP3	potassium voltage-gated channel interacting protein 3	protein-coding
ENSG00000274286	48.1102	-1.4652	0.125937	441.078	2.79487e-95	1.03435e-94	151	ADRA2B	adrenoceptor alpha 2B	protein-coding
ENSG00000188886	10.9186	-1.1619	0.188475	288.582	2.94237e-62	6.63686e-62	431705	ASTL	astacin like metalloendopeptidase	protein-coding
ENSG00000158050	496.036	-2.9131	0.123566	613.884	9.84857e-133	6.38044e-132	1844	DUSP2	dual specificity phosphatase 2	protein-coding
ENSG00000198885	89.2976	-1.52034	0.0926353	318.282	1.09833e-68	2.72105e-68	150771	ITPRIPL1	ITPRIP like 1	protein-coding
ENSG00000163121	93.6262	-1.03	0.133522	135.301	3.89613e-29	5.5196e-29	93082	NEURL3	neuralized E3 ubiquitin protein ligase 3	protein-coding
ENSG00000196843	987.543	-2.1913	0.078155	913.314	1.14564e-197	1.86936e-196	10865	ARID5A	AT-rich interaction domain 5A	protein-coding
ENSG00000168758	1987.01	-1.26264	0.0509206	684.477	4.87456e-148	3.93869e-147	54910	SEMA4C	semaphorin 4C	protein-coding
ENSG00000115598	55.3645	-1.56683	0.131442	173.511	2.22206e-37	3.50295e-37	8808	IL1RL2	interleukin 1 receptor like 2	protein-coding
ENSG00000115602	140.728	-1.89401	0.11568	956.6	4.67463e-207	8.58953e-206	9173	IL1RL1	interleukin 1 receptor like 1	protein-coding
ENSG00000115604	157.974	-1.39082	0.0864044	740.442	3.56806e-160	3.43766e-159	8809	IL18R1	interleukin 18 receptor 1	protein-coding
ENSG00000198914	9.86658	-1.06072	0.365835	239.345	1.31894e-51	2.54708e-51	5455	POU3F3	POU class 3 homeobox 3	protein-coding
ENSG00000115641	1880.67	-2.46794	0.0748895	1190.97	6.67183e-258	2.37291e-256	2274	FHL2	four and a half LIM domains 2	protein-coding
ENSG00000119147	421.383	-4.19301	0.120845	1207.15	2.05734e-261	7.62744e-260	84417	ECRG4	ECRG4 augurin precursor	protein-coding
ENSG00000115665	14.2121	-1.7352	0.189792	200.608	3.11702e-43	5.34988e-43	60482	SLC5A7	solute carrier family 5 member 7	protein-coding
ENSG00000146556	222.378	-1.27719	0.073129	512.972	7.36707e-111	3.42925e-110	375260	WASH2P	WASP family homolog 2, pseudogene	pseudo
ENSG00000115112	1344.91	-1.28741	0.11921	223.499	3.51743e-48	6.47113e-48	29842	TFCP2L1	transcription factor CP2 like 1	protein-coding
ENSG00000236859	130.943	-1.16185	0.143552	104.619	1.57831e-22	2.05736e-22	254128	NIFK-AS1	NIFK antisense RNA 1	ncRNA
ENSG00000136717	2377.81	-2.02135	0.0644444	1057.93	4.8706e-229	1.20524e-227	274	BIN1	bridging integrator 1	protein-coding
ENSG00000186684	30.3875	-2.98978	0.134881	735.699	3.80897e-159	3.61499e-158	339761	CYP27C1	cytochrome P450 family 27 subfamily C member 1	protein-coding
ENSG00000072163	2509.85	-3.48107	0.0858159	1714.57	0	0	55679	LIMS2	LIM zinc finger domain containing 2	protein-coding
ENSG00000144230	59.508	-2.84557	0.117224	1068.96	1.96977e-231	5.04069e-230	2840	GPR17	G protein-coupled receptor 17	protein-coding
ENSG00000136720	1466.81	-1.44721	0.0547738	799.32	6.07642e-173	7.05241e-172	9394	HS6ST1	heparan sulfate 6-O-sulfotransferase 1	protein-coding
ENSG00000136002	592.558	-1.1811	0.0886967	284.819	1.91908e-61	4.27721e-61	50649	ARHGEF4	Rho guanine nucleotide exchange factor 4	protein-coding
ENSG00000115963	1150.54	-1.71316	0.08715	419.155	1.56974e-90	5.37874e-90	390	RND3	Rho family GTPase 3	protein-coding
ENSG00000182389	199.727	-1.07715	0.0890674	170.222	1.13952e-36	1.78219e-36	785	CACNB4	calcium voltage-gated channel auxiliary subunit beta 4	protein-coding
ENSG00000177519	142.58	-2.82401	0.159569	353.785	2.2602e-76	6.23396e-76	56475	RPRM	reprimo, TP53 dependent G2 arrest mediator homolog	protein-coding
ENSG00000153234	1269.64	-1.86379	0.109606	308.48	1.45367e-66	3.49414e-66	4929	NR4A2	nuclear receptor subfamily 4 group A member 2	protein-coding
ENSG00000054219	85.3143	-1.27347	0.133399	100.078	1.495e-21	1.92781e-21	4065	LY75	lymphocyte antigen 75	protein-coding
ENSG00000115221	305.109	-2.45165	0.148425	290.332	1.23043e-62	2.79188e-62	3694	ITGB6	integrin subunit beta 6	protein-coding
ENSG00000153250	1547.83	-1.17348	0.0584276	652.183	4.89913e-141	3.582e-140	5937	RBMS1	RNA binding motif single stranded interacting protein 1	protein-coding
ENSG00000197635	6388.01	-1.68647	0.108586	905.828	4.81763e-196	7.73475e-195	1803	DPP4	dipeptidyl peptidase 4	protein-coding
ENSG00000236841	41.105	-1.3446	0.215376	216.59	1.09617e-46	1.9802e-46	101929532	LOC101929532	uncharacterized LOC101929532	ncRNA
ENSG00000136546	598.763	-3.70513	0.128033	845.502	5.85639e-183	7.90801e-182	6332	SCN7A	sodium voltage-gated channel alpha subunit 7	protein-coding
ENSG00000163092	116.741	-1.99667	0.43033	30.0066	1.37566e-06	1.47634e-06	129446	XIRP2	xin actin binding repeat containing 2	protein-coding
ENSG00000163093	239.718	-1.45986	0.0430532	1260.77	4.78548e-273	2.03276e-271	129880	BBS5	Bardet-Biedl syndrome 5	protein-coding
ENSG00000071967	4530.9	-1.35089	0.0754606	400.445	1.77338e-86	5.6961e-86	79901	CYBRD1	cytochrome b reductase 1	protein-coding
ENSG00000091436	2593.37	-1.70186	0.0648784	758.957	3.44426e-164	3.54634e-163	51776	MAP3K20	mitogen-activated protein kinase kinase kinase 20	protein-coding
ENSG00000174279	36.58	-4.05024	0.177346	524.875	1.93893e-113	9.41381e-113	344191	EVX2	even-skipped homeobox 2	protein-coding
ENSG00000128714	254.445	-3.49952	0.14544	591.329	7.64113e-128	4.58905e-127	3239	HOXD13	homeobox D13	protein-coding
ENSG00000170178	9.6324	-2.48247	0.176539	214.869	2.58177e-46	4.63676e-46	3238	HOXD12	homeobox D12	protein-coding
ENSG00000128713	46.2224	-2.97456	0.169455	331.095	1.84843e-71	4.74929e-71	3237	HOXD11	homeobox D11	protein-coding
ENSG00000128710	258.23	-3.27012	0.137133	652.893	3.43731e-141	2.5211e-140	3236	HOXD10	homeobox D10	protein-coding
ENSG00000128709	334.237	-2.62318	0.105845	812.922	6.81771e-176	8.26952e-175	3235	HOXD9	homeobox D9	protein-coding
ENSG00000163364	27.6278	-1.45143	0.185982	528.877	2.6319e-114	1.294e-113	375295	LINC01116	long intergenic non-protein coding RNA 1116	ncRNA
ENSG00000128655	556.796	-1.20688	0.151413	68.113	1.08206e-14	1.28478e-14	50940	PDE11A	phosphodiesterase 11A	protein-coding
ENSG00000162999	105.621	-1.13488	0.0784612	249.313	9.21551e-54	1.84065e-53	142679	DUSP19	dual specificity phosphatase 19	protein-coding
ENSG00000170396	45.9195	-1.614	0.128407	169.949	1.30525e-36	2.03942e-36	91752	ZNF804A	zinc finger protein 804A	protein-coding
ENSG00000187699	233.722	-1.66931	0.0829766	634.188	3.9035e-137	2.69267e-136	84281	C2orf88	chromosome 2 open reading frame 88	protein-coding
ENSG00000151689	466.609	-1.49062	0.0742213	547.214	2.79096e-118	1.45867e-117	3628	INPP1	inositol polyphosphate-1-phosphatase	protein-coding
ENSG00000168497	866.881	-2.07244	0.0848612	680.617	3.34903e-147	2.66399e-146	8436	CAVIN2	caveolae associated protein 2	protein-coding
ENSG00000229056	313.488	-5.37506	0.218957	790.008	6.35564e-171	7.16255e-170	101927482	HECW2-AS1	HECW2 antisense RNA 1	ncRNA
ENSG00000115896	430.143	-1.28707	0.092276	218.837	3.58246e-47	6.50466e-47	5334	PLCL1	phospholipase C like 1 (inactive)	protein-coding
ENSG00000138356	1158.79	-2.13118	0.122079	433.33	1.33343e-93	4.79943e-93	316	AOX1	aldehyde oxidase 1	protein-coding
ENSG00000138395	31.829	-1.22032	0.118432	258.17	1.11843e-55	2.29079e-55	65061	CDK15	cyclin dependent kinase 15	protein-coding
ENSG00000155760	1169.86	-2.02759	0.0790246	728.774	1.20943e-157	1.12894e-156	8324	FZD7	frizzled class receptor 7	protein-coding
ENSG00000168530	209.125	-3.55824	0.449521	67.9052	1.19872e-14	1.42241e-14	4632	MYL1	myosin light chain 1	protein-coding
ENSG00000260804	126.136	-1.08894	0.144759	117.395	2.80864e-25	3.79233e-25	150967	LINC01963	long intergenic non-protein coding RNA 1963	ncRNA
ENSG00000115461	17059.3	-1.76305	0.086216	447.104	1.38261e-96	5.21715e-96	3488	IGFBP5	insulin like growth factor binding protein 5	protein-coding
ENSG00000079308	16139.1	-2.93806	0.084085	1299.63	1.76657e-281	8.20128e-280	7145	TNS1	tensin 1	protein-coding
ENSG00000135926	5658.24	-1.10124	0.0688816	380.408	3.87863e-82	1.17006e-81	64114	TMBIM1	transmembrane BAX inhibitor motif containing 1	protein-coding
ENSG00000144579	6395.73	-1.05216	0.0372342	1333.08	9.773e-289	4.94161e-287	58190	CTDSP1	CTD small phosphatase 1	protein-coding
ENSG00000115556	197.042	-2.65141	0.0909623	1135.39	7.6361e-246	2.3358e-244	84812	PLCD4	phospholipase C delta 4	protein-coding
ENSG00000135929	1624.42	-2.43954	0.103684	604.745	9.43532e-131	5.91547e-130	1593	CYP27A1	cytochrome P450 family 27 subfamily A member 1	protein-coding
ENSG00000115592	10.1221	-1.40995	0.225478	70.1214	4.02038e-15	4.79557e-15	53632	PRKAG3	protein kinase AMP-activated non-catalytic subunit gamma 3	protein-coding
ENSG00000115596	46.652	-2.20434	0.150457	274.677	3.00366e-59	6.48912e-59	7475	WNT6	Wnt family member 6	protein-coding
ENSG00000135925	71.1941	-2.05889	0.114671	348.754	2.7768e-75	7.53406e-75	80326	WNT10A	Wnt family member 10A	protein-coding
ENSG00000175084	43101.8	-6.80804	0.195166	983.923	5.53059e-213	1.09692e-211	1674	DES	desmin	protein-coding
ENSG00000072195	1844.74	-3.75337	0.101452	1672.67	0	0	10290	SPEG	striated muscle enriched protein kinase	protein-coding
ENSG00000124006	3692.82	-1.07066	0.0623506	321.508	2.19893e-69	5.49642e-69	23363	OBSL1	obscurin like cytoskeletal adaptor 1	protein-coding
ENSG00000114923	695.489	-1.21844	0.0774454	314.56	7.01952e-68	1.72036e-67	6508	SLC4A3	solute carrier family 4 member 3	protein-coding
ENSG00000135919	715.208	-1.13176	0.0969249	525.559	1.3781e-113	6.70174e-113	5270	SERPINE2	serpin family E member 2	protein-coding
ENSG00000081052	463.894	-2.58294	0.0917481	871.425	1.39631e-188	2.03615e-187	1286	COL4A4	collagen type IV alpha 4 chain	protein-coding
ENSG00000169031	338.579	-2.33064	0.0895559	955.66	7.4767e-207	1.36784e-205	1285	COL4A3	collagen type IV alpha 3 chain	protein-coding
ENSG00000153823	626.667	-2.00075	0.0779219	733.151	1.35985e-158	1.28248e-157	55022	PID1	phosphotyrosine interaction domain containing 1	protein-coding
ENSG00000135916	4699.29	-1.78098	0.0739914	917.371	1.51019e-198	2.49134e-197	81618	ITM2C	integral membrane protein 2C	protein-coding
ENSG00000171596	67.1352	-1.31042	0.121328	195.654	3.66482e-42	6.18437e-42	10316	NMUR1	neuromedin U receptor 1	protein-coding
ENSG00000115468	433.239	-1.61741	0.0874083	441.532	2.22857e-95	8.25931e-95	80303	EFHD1	EF-hand domain family member D1	protein-coding
ENSG00000132321	76.8209	-1.49704	0.105115	330.382	2.63811e-71	6.75757e-71	79781	IQCA1	IQ motif containing with AAA domain 1	protein-coding
ENSG00000168427	39.8482	-2.02688	0.148087	263.498	7.87057e-57	1.64041e-56	377007	KLHL30	kelch like family member 30	protein-coding
ENSG00000233608	232.557	-3.41115	0.109682	1026.44	3.30168e-222	7.46579e-221	117581	TWIST2	twist family bHLH transcription factor 2	protein-coding
ENSG00000063660	3102.33	-1.54684	0.0812448	419.057	1.6479e-90	5.64471e-90	2817	GPC1	glypican 1	protein-coding
ENSG00000162804	997.843	-1.02907	0.0659469	426.257	4.54107e-92	1.59454e-91	25992	SNED1	sushi, nidogen and EGF like domains 1	protein-coding
ENSG00000146205	5360.44	-2.76009	0.129579	589.906	1.55492e-127	9.30644e-127	50636	ANO7	anoctamin 7	protein-coding
ENSG00000176720	1647.05	-1.27266	0.0731086	457.487	7.78113e-99	3.03888e-98	666	BOK	BCL2 family apoptosis regulator BOK	protein-coding
ENSG00000071282	816.896	-1.42751	0.0764358	490.688	4.97454e-106	2.15941e-105	29995	LMCD1	LIM and cysteine rich domains 1	protein-coding
ENSG00000182533	17.0551	-1.12812	0.182571	76.3383	1.87168e-16	2.26684e-16	859	CAV3	caveolin 3	protein-coding
ENSG00000187288	18.6634	-1.63184	0.190624	247.286	2.52758e-53	5.01075e-53	63924	CIDEC	cell death inducing DFFA like effector c	protein-coding
ENSG00000163701	380.839	-1.11981	0.0965923	182.441	2.62012e-39	4.23481e-39	132014	IL17RE	interleukin 17 receptor E	protein-coding
ENSG00000163703	2154.19	-1.33623	0.0504583	1046.49	1.47585e-226	3.52725e-225	78987	CRELD1	cysteine rich with EGF like domains 1	protein-coding
ENSG00000157014	661.368	-1.43252	0.141523	212.083	1.03262e-45	1.83694e-45	9797	TATDN2	TatD DNase domain containing 2	protein-coding
ENSG00000196639	185.047	-1.11561	0.0944452	177.991	2.39476e-38	3.82113e-38	3269	HRH1	histamine receptor H1	protein-coding
ENSG00000157150	110.142	-1.3775	0.147229	108.062	2.86673e-23	3.77268e-23	7079	TIMP4	TIMP metallopeptidase inhibitor 4	protein-coding
ENSG00000088726	65.5361	-2.57571	0.162335	289.665	1.7155e-62	3.88496e-62	55287	TMEM40	transmembrane protein 40	protein-coding
ENSG00000144712	226.54	-1.33512	0.0850311	371.505	3.28693e-80	9.59157e-80	23066	CAND2	cullin associated and neddylation dissociated 2 (putative)	protein-coding
ENSG00000163520	1821.01	-1.84145	0.102339	351.227	8.08933e-76	2.21283e-75	2199	FBLN2	fibulin 2	protein-coding
ENSG00000154764	9.30946	-1.38819	0.1948	88.4525	4.70889e-19	5.88093e-19	7476	WNT7A	Wnt family member 7A	protein-coding
ENSG00000180438	25.0352	-1.1437	0.159744	217.367	7.4439e-47	1.34774e-46	348825	TPRXL	tetrapeptide repeat homeobox like (pseudogene)	pseudo
ENSG00000225733	3528.48	-1.03928	0.0328251	1653.71	0	0	100505641	FGD5-AS1	FGD5 antisense RNA 1	ncRNA
ENSG00000131386	151.332	-1.13676	0.108812	831.812	5.45366e-180	7.04244e-179	117248	GALNT15	polypeptide N-acetylgalactosaminyltransferase 15	protein-coding
ENSG00000151789	186.161	-2.13942	0.0967748	523.793	3.32706e-113	1.60457e-112	79750	ZNF385D	zinc finger protein 385D	protein-coding
ENSG00000077092	475.068	-1.13616	0.0570468	436.632	2.56789e-94	9.3436e-94	5915	RARB	retinoic acid receptor beta	protein-coding
ENSG00000144642	688.887	-1.38737	0.0670862	588.932	2.52736e-127	1.50751e-126	27303	RBMS3	RNA binding motif single stranded interacting protein 3	protein-coding
ENSG00000152642	2928.79	-1.15596	0.065688	435.138	5.41145e-94	1.96087e-93	23171	GPD1L	glycerol-3-phosphate dehydrogenase 1 like	protein-coding
ENSG00000144681	258.444	-3.59334	0.131063	772.012	5.08077e-167	5.4037e-166	6769	STAC	SH3 and cysteine rich domain	protein-coding
ENSG00000168016	1566.12	-1.17113	0.0698189	794.984	5.29774e-172	6.07142e-171	9881	TRANK1	tetratricopeptide repeat and ankyrin repeat containing 1	protein-coding
ENSG00000144668	1009.26	-1.11577	0.0789619	249.238	9.56578e-54	1.91042e-53	3680	ITGA9	integrin subunit alpha 9	protein-coding
ENSG00000136059	586.954	-2.43011	0.0849756	884.043	2.56005e-191	3.85644e-190	50853	VILL	villin like	protein-coding
ENSG00000187091	649.384	-1.67878	0.0555081	984.773	3.61733e-213	7.19489e-212	5333	PLCD1	phospholipase C delta 1	protein-coding
ENSG00000144655	2130.03	-1.68988	0.0643627	889.266	1.88506e-192	2.8768e-191	64651	CSRNP1	cysteine and serine rich nuclear protein 1	protein-coding
ENSG00000168334	52.8602	-1.06368	0.24677	25.9423	9.80649e-06	1.04213e-05	165904	XIRP1	xin actin binding repeat containing 1	protein-coding
ENSG00000187094	221.833	-4.78625	0.209656	519.293	3.14406e-112	1.49197e-111	885	CCK	cholecystokinin	protein-coding
ENSG00000114812	2138.29	-1.034	0.0702335	369.737	7.93589e-80	2.30232e-79	7433	VIPR1	vasoactive intestinal peptide receptor 1	protein-coding
ENSG00000114853	1018.46	-2.05559	0.0604495	1269.07	7.57347e-275	3.2903e-273	92999	ZBTB47	zinc finger and BTB domain containing 47	protein-coding
ENSG00000157119	15.2069	-2.89712	0.352318	80.5194	2.37476e-17	2.90837e-17	131377	KLHL40	kelch like family member 40	protein-coding
ENSG00000182983	363.483	-1.41952	0.109374	231.13	7.8777e-50	1.48603e-49	389114	ZNF662	zinc finger protein 662	protein-coding
ENSG00000144649	115.473	-1.00652	0.0938237	304.999	8.23602e-66	1.95569e-65	729085	GASK1A	golgi associated kinase 1A	protein-coding
ENSG00000163815	107.289	-1.3424	0.104838	187.115	2.56318e-40	4.2099e-40	7123	CLEC3B	C-type lectin domain family 3 member B	protein-coding
ENSG00000249992	374.752	-2.09227	0.144968	234.031	1.85842e-50	3.53586e-50	25907	TMEM158	transmembrane protein 158	protein-coding
ENSG00000283646	35.5486	-1.53895	0.203311	210.635	2.12304e-45	3.76043e-45	105377068	LINC02009	long intergenic non-protein coding RNA 2009	ncRNA
ENSG00000012223	14786.7	-3.64264	0.194566	644.513	2.25376e-139	1.60806e-138	4057	LTF	lactotransferrin	protein-coding
ENSG00000163827	74.1022	-1.16916	0.132676	129.675	6.35589e-28	8.87312e-28	79442	LRRC2	leucine rich repeat containing 2	protein-coding
ENSG00000178038	603.231	-1.49046	0.101891	697.364	7.8285e-151	6.57619e-150	259173	ALS2CL	ALS2 C-terminal like	protein-coding
ENSG00000181585	16.0138	-1.65213	0.1396	204.964	3.5687e-44	6.21355e-44	259236	TMIE	transmembrane inner ear	protein-coding
ENSG00000160808	125.461	-1.18557	0.175663	48.6575	1.54291e-10	1.74002e-10	4634	MYL3	myosin light chain 3	protein-coding
ENSG00000164050	5199.69	-1.09528	0.0576216	506.168	2.19757e-109	1.0006e-108	5364	PLXNB1	plexin B1	protein-coding
ENSG00000145040	16.361	-1.58237	0.118	456.434	1.31575e-98	5.1205e-98	90226	UCN2	urocortin 2	protein-coding
ENSG00000114270	2911.04	-2.20279	0.0974058	799.101	6.78093e-173	7.86138e-172	1294	COL7A1	collagen type VII alpha 1 chain	protein-coding
ENSG00000172037	8966.17	-1.32765	0.0700648	385.037	3.85653e-83	1.17933e-82	3913	LAMB2	laminin subunit beta 2	protein-coding
ENSG00000185909	791.464	-1.14103	0.0557747	464.748	2.07844e-100	8.30267e-100	200942	KLHDC8B	kelch domain containing 8B	protein-coding
ENSG00000185614	83.7943	-1.48665	0.0936415	307.209	2.73866e-66	6.55953e-66	389119	INKA1	inka box actin regulator 1	protein-coding
ENSG00000182179	1679.09	-1.33647	0.0766946	435.28	5.04147e-94	1.82775e-93	7318	UBA7	ubiquitin like modifier activating enzyme 7	protein-coding
ENSG00000001617	2161.23	-1.02526	0.0805944	181.595	3.98975e-39	6.43018e-39	6405	SEMA3F	semaphorin 3F	protein-coding
ENSG00000012171	1020.5	-2.22744	0.0822928	972.028	2.10372e-210	4.03514e-209	7869	SEMA3B	semaphorin 3B	protein-coding
ENSG00000271858	9.46893	-2.15656	0.171402	322.07	1.66193e-69	4.16107e-69	11068	CYB561D2	cytochrome b561 family member D2	protein-coding
ENSG00000088543	310.055	-1.47881	0.067274	539.875	1.08782e-116	5.53377e-116	51161	C3orf18	chromosome 3 open reading frame 18	protein-coding
ENSG00000180929	10.0196	-1.09172	0.124515	93.9385	3.12196e-20	3.95527e-20	118442	GPR62	G protein-coupled receptor 62	protein-coding
ENSG00000090097	1490.24	-1.0594	0.049964	491.87	2.75716e-106	1.20233e-105	57060	PCBP4	poly(rC) binding protein 4	protein-coding
ENSG00000114854	484.94	-2.25917	0.156501	228.058	3.6371e-49	6.80283e-49	7134	TNNC1	troponin C1, slow skeletal and cardiac type	protein-coding
ENSG00000010322	6969.77	-1.09073	0.0444052	766.926	6.4426e-166	6.78672e-165	11188	NISCH	nischarin	protein-coding
ENSG00000157445	125.59	-1.29558	0.122144	181.157	4.9604e-39	7.98535e-39	55799	CACNA2D3	calcium voltage-gated channel auxiliary subunit alpha2delta 3	protein-coding
ENSG00000144771	10.0768	-3.22914	0.398814	85.5512	1.97623e-18	2.4509e-18	57408	LRTM1	leucine rich repeats and transmembrane domains 1	protein-coding
ENSG00000163684	473.635	-1.3429	0.0451633	1509.21	0	0	11102	RPP14	ribonuclease P/MRP subunit p14	protein-coding
ENSG00000168306	367.745	-2.36622	0.0913385	812.999	6.56306e-176	7.96986e-175	8309	ACOX2	acyl-CoA oxidase 2	protein-coding
ENSG00000168309	1578.98	-4.17114	0.0981559	1858.12	0	0	11170	FAM107A	family with sequence similarity 107 member A	protein-coding
ENSG00000163637	535.499	-2.25298	0.081827	882.766	4.84234e-191	7.26836e-190	166336	PRICKLE2	prickle planar cell polarity protein 2	protein-coding
ENSG00000241158	168.231	-5.07606	0.191184	810.393	2.41091e-175	2.89917e-174	101929335	ADAMTS9-AS1	ADAMTS9 antisense RNA 1	ncRNA
ENSG00000241684	109.461	-3.05336	0.128709	698.481	4.48051e-151	3.78042e-150	100507098	ADAMTS9-AS2	ADAMTS9 antisense RNA 2	ncRNA
ENSG00000183662	25.3497	-2.29387	0.181083	171.842	5.09198e-37	7.99298e-37	407738	TAFA1	TAFA chemokine like family member 1	protein-coding
ENSG00000163377	43.635	-1.31193	0.15363	300.218	8.92409e-65	2.08929e-64	151647	TAFA4	TAFA chemokine like family member 4	protein-coding
ENSG00000163378	1073.88	-1.67606	0.0595583	938.139	4.72276e-203	8.2448e-202	285203	EOGT	EGF domain specific O-linked N-acetylglucosamine transferase	protein-coding
ENSG00000187098	585.46	-1.145	0.0697208	291.241	7.82183e-63	1.78096e-62	4286	MITF	melanocyte inducing transcription factor	protein-coding
ENSG00000163412	908.668	-1.06682	0.0633146	331.203	1.75157e-71	4.50151e-71	317649	EIF4E3	eukaryotic translation initiation factor 4E family member 3	protein-coding
ENSG00000241163	18.7105	-1.28878	0.186577	292.54	4.09594e-63	9.3596e-63	285286	LINC00877	long intergenic non-protein coding RNA 877	ncRNA
ENSG00000175161	228.463	-1.36508	0.14739	171.061	7.50764e-37	1.17629e-36	253559	CADM2	cell adhesion molecule 2	protein-coding
ENSG00000206538	2331.53	-1.67258	0.175001	286.671	7.62619e-62	1.70897e-61	389136	VGLL3	vestigial like family member 3	protein-coding
ENSG00000281392	28.8675	-2.48127	0.151697	308.877	1.1924e-66	2.86842e-66	100846978	LINC00506	long intergenic non-protein coding RNA 506	ncRNA
ENSG00000044524	1643.08	-1.22436	0.10466	158.781	3.35856e-34	5.0922e-34	2042	EPHA3	EPH receptor A3	protein-coding
ENSG00000168386	1815.55	-1.48296	0.0823164	348.298	3.48441e-75	9.43444e-75	11259	FILIP1L	filamin A interacting protein 1 like	protein-coding
ENSG00000241218	12.8946	-1.52934	0.131028	365.149	7.8221e-79	2.2347e-78	649024	CSP2	CS pseudogene 2	pseudo
ENSG00000091986	3224.77	-1.39409	0.105545	256.694	2.33258e-55	4.75998e-55	151887	CCDC80	coiled-coil domain containing 80	protein-coding
ENSG00000144857	1413.73	-2.74951	0.0839463	1144.26	9.09151e-248	2.86882e-246	91653	BOC	BOC cell adhesion associated, oncogene regulated	protein-coding
ENSG00000185565	1539.21	-1.61786	0.117224	212.96	6.67563e-46	1.19117e-45	4045	LSAMP	limbic system associated membrane protein	protein-coding
ENSG00000240922	16.9391	-1.21862	0.179586	134.475	5.86973e-29	8.29654e-29	101926903	LSAMP-AS1	LSAMP antisense RNA 1	ncRNA
ENSG00000121577	400.845	-2.7602	0.0793459	1276.74	1.63766e-276	7.23466e-275	64091	POPDC2	popeye domain containing 2	protein-coding
ENSG00000183833	127.616	-1.46596	0.16155	109.261	1.58277e-23	2.09017e-23	89876	CFAP91	cilia and flagella associated protein 91	protein-coding
ENSG00000163406	2338.45	-1.18629	0.101356	270.183	2.81742e-58	5.99907e-58	6565	SLC15A2	solute carrier family 15 member 2	protein-coding
ENSG00000173175	1238.4	-3.36773	0.0978542	1257.35	2.64254e-272	1.11348e-270	111	ADCY5	adenylate cyclase 5	protein-coding
ENSG00000065534	20749.3	-3.57907	0.0828355	1942.44	0	0	4638	MYLK	myosin light chain kinase	protein-coding
ENSG00000144908	698.736	-1.68252	0.122609	202.992	9.52226e-44	1.64592e-43	10840	ALDH1L1	aldehyde dehydrogenase 1 family member L1	protein-coding
ENSG00000246022	11.04	-3.60631	0.172168	576.531	1.23291e-124	7.05135e-124	100862662	ALDH1L1-AS2	ALDH1L1 antisense RNA 2	ncRNA
ENSG00000114626	1379.66	-1.29816	0.0679073	476.022	7.49571e-103	3.09382e-102	80325	ABTB1	ankyrin repeat and BTB domain containing 1	protein-coding
ENSG00000074416	2236.29	-1.11006	0.0736482	244.601	9.62662e-53	1.89303e-52	11343	MGLL	monoglyceride lipase	protein-coding
ENSG00000249846	19.8246	-1.03782	0.176379	254.788	6.02978e-55	1.22226e-54	105374104	LINC02021	long intergenic non-protein coding RNA 2021	ncRNA
ENSG00000014257	133850	-1.94055	0.130887	430.38	5.80779e-93	2.07369e-92	55	ACP3	acid phosphatase 3	protein-coding
ENSG00000174640	2436.9	-1.65893	0.0821339	547.091	2.96747e-118	1.54937e-117	6578	SLCO2A1	solute carrier organic anion transporter family member 2A1	protein-coding
ENSG00000114019	1563.23	-1.77226	0.0701522	695.679	1.81519e-150	1.5127e-149	51421	AMOTL2	angiomotin like 2	protein-coding
ENSG00000154928	115.631	-1.08097	0.130862	191.334	3.14305e-41	5.23111e-41	2047	EPHB1	EPH receptor B1	protein-coding
ENSG00000174611	36.9511	-1.69873	0.132333	269.622	3.72623e-58	7.9173e-58	339855	KY	kyphoscoliosis peptidase	protein-coding
ENSG00000158186	718.614	-1.1955	0.0706465	381.517	2.23062e-82	6.75918e-82	22808	MRAS	muscle RAS oncogene homolog	protein-coding
ENSG00000144935	332.673	-1.1235	0.0768808	494.317	8.13419e-107	3.56417e-106	7220	TRPC1	transient receptor potential cation channel subfamily C member 1	protein-coding
ENSG00000163710	433.777	-3.58058	0.107934	1112.07	8.76806e-241	2.48634e-239	26577	PCOLCE2	procollagen C-endopeptidase enhancer 2	protein-coding
ENSG00000114698	538.437	-1.51285	0.0700015	563.212	9.50885e-122	5.22066e-121	57088	PLSCR4	phospholipid scramblase 4	protein-coding
ENSG00000163751	456.493	-1.65373	0.105692	298.695	1.90596e-64	4.43844e-64	1359	CPA3	carboxypeptidase A3	protein-coding
ENSG00000018408	2438.56	-1.63939	0.0549773	981.465	1.88726e-212	3.72201e-211	25937	WWTR1	WW domain containing transcription regulator 1	protein-coding
ENSG00000138271	103.975	-2.82405	0.170792	289.646	1.73191e-62	3.92171e-62	53836	GPR87	G protein-coupled receptor 87	protein-coding
ENSG00000229619	203.336	-3.90667	0.180352	519.691	2.57755e-112	1.22536e-111	401093	MBNL1-AS1	MBNL1 antisense RNA 1	ncRNA
ENSG00000169282	469.999	-2.07666	0.0898463	588.568	3.03149e-127	1.80616e-126	7881	KCNAB1	potassium voltage-gated channel subfamily A regulatory beta subunit 1	protein-coding
ENSG00000240875	60.0585	-1.10746	0.179415	116.728	3.90791e-25	5.26846e-25	730091	LINC00886	long intergenic non-protein coding RNA 886	ncRNA
ENSG00000118849	1266.98	-2.38129	0.117664	480.416	8.36847e-104	3.50227e-103	5918	RARRES1	retinoic acid receptor responder 1	protein-coding
ENSG00000151967	34.2395	-1.86303	0.10862	758.731	3.85682e-164	3.96723e-163	29970	SCHIP1	schwannomin interacting protein 1	protein-coding
ENSG00000013297	302.095	-1.66994	0.109176	288.54	3.00539e-62	6.77681e-62	5010	CLDN11	claudin 11	protein-coding
ENSG00000228221	68.6035	-1.83848	0.162759	176.951	4.01614e-38	6.38976e-38	100505566	LINC00578	long intergenic non-protein coding RNA 578	ncRNA
ENSG00000090539	515.035	-1.11095	0.099758	131.213	2.96187e-28	4.15204e-28	8646	CHRD	chordin	protein-coding
ENSG00000187068	409.723	-2.05867	0.0856598	629.084	4.98993e-136	3.38753e-135	285382	C3orf70	chromosome 3 open reading frame 70	protein-coding
ENSG00000058866	111.681	-1.00925	0.11472	295.368	1.0005e-63	2.30684e-63	1608	DGKG	diacylglycerol kinase gamma	protein-coding
ENSG00000127241	1476.56	-3.58222	0.144229	630.43	2.54804e-136	1.73936e-135	5648	MASP1	MBL associated serine protease 1	protein-coding
ENSG00000283175	32.3126	-5.57505	0.195651	865.871	2.23666e-187	3.21026e-186	101929130	LOC101929130	uncharacterized LOC101929130	ncRNA
ENSG00000285938	23.4499	-1.02247	0.166084	746.679	1.58453e-161	1.55809e-160	122526776	LOC122526776	uncharacterized LOC122526776	ncRNA
ENSG00000073282	900.505	-3.6532	0.129123	810.314	2.508e-175	3.01419e-174	8626	TP63	tumor protein p63	protein-coding
ENSG00000113946	14.7891	-1.5596	0.155591	118.468	1.64977e-25	2.23564e-25	10686	CLDN16	claudin 16	protein-coding
ENSG00000133256	135.659	-1.5538	0.104541	249.064	1.04309e-53	2.08161e-53	5158	PDE6B	phosphodiesterase 6B	protein-coding
ENSG00000169026	197.144	-1.19674	0.0767964	314.426	7.50575e-68	1.83889e-67	84179	SLC49A3	solute carrier family 49 member 3	protein-coding
ENSG00000068078	987.543	-1.24589	0.107387	143.264	7.47586e-31	1.0851e-30	2261	FGFR3	fibroblast growth factor receptor 3	protein-coding
ENSG00000175920	87.3949	-1.47265	0.0896804	352.738	3.80864e-76	1.04649e-75	285489	DOK7	docking protein 7	protein-coding
ENSG00000184160	351.923	-2.3271	0.123425	446.498	1.87028e-96	7.03964e-96	152	ADRA2C	adrenoceptor alpha 2C	protein-coding
ENSG00000168824	404.44	-1.81522	0.126808	225.018	1.65132e-48	3.05431e-48	27065	NSG1	neuronal vesicle trafficking associated 1	protein-coding
ENSG00000170891	91.5356	-2.18209	0.119028	369.593	8.52794e-80	2.47374e-79	54360	CYTL1	cytokine like 1	protein-coding
ENSG00000173040	205.73	-1.57969	0.0874473	438.026	1.28129e-94	4.68246e-94	132884	EVC2	EvC ciliary complex subunit 2	protein-coding
ENSG00000152969	14.8779	-1.09169	0.184123	100.324	1.32409e-21	1.70815e-21	152789	JAKMIP1	janus kinase and microtubule interacting protein 1	protein-coding
ENSG00000109501	2992.16	-1.38123	0.0566923	710.547	1.08423e-153	9.51545e-153	7466	WFS1	wolframin ER transmembrane glycoprotein	protein-coding
ENSG00000163993	588.074	-1.34928	0.17149	79.844	3.31518e-17	4.05088e-17	6286	S100P	S100 calcium binding protein P	protein-coding
ENSG00000184985	270.566	-2.17238	0.109539	473.383	2.79677e-102	1.14512e-101	57537	SORCS2	sortilin related VPS10 domain containing receptor 2	protein-coding
ENSG00000196526	1176.09	-1.06169	0.04425	704.827	1.88509e-152	1.62451e-151	60312	AFAP1	actin filament associated protein 1	protein-coding
ENSG00000170801	887.783	-1.11461	0.097768	144.747	3.57986e-31	5.21701e-31	94031	HTRA3	HtrA serine peptidase 3	protein-coding
ENSG00000109667	176.988	-2.03994	0.0781528	979.453	5.15679e-212	1.00848e-210	56606	SLC2A9	solute carrier family 2 member 9	protein-coding
ENSG00000071127	8262.67	-1.196	0.0405495	959.394	1.15758e-207	2.14583e-206	9948	WDR1	WD repeat domain 1	protein-coding
ENSG00000163145	257.87	-2.34738	0.0982692	609.516	8.71976e-132	5.56664e-131	114905	C1QTNF7	C1q and TNF related 7	protein-coding
ENSG00000004468	1451	-2.40627	0.140337	524.334	2.54088e-113	1.22966e-112	952	CD38	CD38 molecule	protein-coding
ENSG00000137440	29.2215	-4.15475	0.245188	286.92	6.73576e-62	1.51105e-61	9982	FGFBP1	fibroblast growth factor binding protein 1	protein-coding
ENSG00000007062	196.473	-2.85771	0.168221	323.73	7.2645e-70	1.82933e-69	8842	PROM1	prominin 1	protein-coding
ENSG00000109610	2318.65	-2.32001	0.084957	867.432	1.02567e-187	1.47719e-186	6649	SOD3	superoxide dismutase 3	protein-coding
ENSG00000157765	182.116	-2.03571	0.19853	126.417	3.19929e-27	4.42632e-27	10568	SLC34A2	solute carrier family 34 member 2	protein-coding
ENSG00000169851	965.158	-1.20352	0.106532	153.092	5.67051e-33	8.45701e-33	5099	PCDH7	protocadherin 7	protein-coding
ENSG00000109790	1008.44	-1.26746	0.0590144	495.033	5.69041e-107	2.50173e-106	51088	KLHL5	kelch like family member 5	protein-coding
ENSG00000183783	27.0695	-1.78048	0.165865	132.603	1.48637e-28	2.09062e-28	386617	KCTD8	potassium channel tetramerization domain containing 8	protein-coding
ENSG00000163071	305.314	-1.50662	0.0992054	258.469	9.63806e-56	1.97621e-55	132671	SPATA18	spermatogenesis associated 18	protein-coding
ENSG00000128040	31.158	-2.21172	0.192823	341.716	9.27803e-74	2.4635e-73	6691	SPINK2	serine peptidase inhibitor Kazal type 2	protein-coding
ENSG00000205678	7.26199	-2.65516	0.556769	29.8703	1.46949e-06	1.57671e-06	253017	TECRL	trans-2,3-enoyl-CoA reductase like	protein-coding
ENSG00000250846	19.7738	-1.20385	0.17276	245.92	4.9906e-53	9.84977e-53	100144602	EPHA5-AS1	EPHA5 antisense RNA 1	ncRNA
ENSG00000187054	13.572	-2.39801	0.243809	138.101	9.70426e-30	1.38668e-29	339967	TMPRSS11A	transmembrane serine protease 11A	protein-coding
ENSG00000124875	99.3813	-1.80379	0.172173	121.141	4.38122e-26	5.97178e-26	6372	CXCL6	C-X-C motif chemokine ligand 6	protein-coding
ENSG00000163739	269.569	-2.1176	0.14341	238.279	2.24167e-51	4.31632e-51	2919	CXCL1	C-X-C motif chemokine ligand 1	protein-coding
ENSG00000163734	59.6866	-1.26129	0.157863	68.6274	8.3973e-15	9.98181e-15	2921	CXCL3	C-X-C motif chemokine ligand 3	protein-coding
ENSG00000081041	281.085	-1.84077	0.169334	134.936	4.66873e-29	6.60878e-29	2920	CXCL2	C-X-C motif chemokine ligand 2	protein-coding
ENSG00000109321	107.202	-2.82564	0.192972	244.276	1.13168e-52	2.22205e-52	374	AREG	amphiregulin	protein-coding
ENSG00000169116	4985.65	-2.15842	0.0766938	988.913	4.57419e-214	9.22045e-213	25849	PARM1	prostate androgen-regulated mucin-like protein 1	protein-coding
ENSG00000156219	43.6744	-1.05378	0.177597	76.7614	1.51896e-16	1.84157e-16	419	ART3	ADP-ribosyltransferase 3 (inactive)	protein-coding
ENSG00000169245	476.587	-1.71088	0.138516	171.834	5.1128e-37	8.02506e-37	3627	CXCL10	C-X-C motif chemokine ligand 10	protein-coding
ENSG00000249307	444.448	-1.77292	0.168528	345.982	1.10558e-74	2.97469e-74	100505875	LINC01088	long intergenic non-protein coding RNA 1088	ncRNA
ENSG00000251321	1091.76	-2.62908	0.327192	144.407	4.2375e-31	6.16855e-31	118425	PCAT4	prostate cancer associated transcript 4	ncRNA
ENSG00000163297	6021.86	-1.27423	0.0677505	590.366	1.2356e-127	7.40582e-127	118429	ANTXR2	ANTXR cell adhesion molecule 2	protein-coding
ENSG00000152784	909.592	-3.86504	0.111038	1224.79	3.06843e-265	1.17927e-263	56978	PRDM8	PR/SET domain 8	protein-coding
ENSG00000251022	555.827	-1.00203	0.140021	123.178	1.59575e-26	2.18829e-26	100499177	THAP9-AS1	THAP9 antisense RNA 1	ncRNA
ENSG00000180769	80.2178	-1.42765	0.15001	123.576	1.30977e-26	1.79811e-26	404201	WDFY3-AS2	WDFY3 antisense RNA 2	ncRNA
ENSG00000170509	168.758	-1.99788	0.161721	192.565	1.70376e-41	2.84534e-41	345275	HSD17B13	hydroxysteroid 17-beta dehydrogenase 13	protein-coding
ENSG00000152583	14907.3	-2.362	0.0867955	791.1	3.68565e-171	4.17151e-170	8404	SPARCL1	SPARC like 1	protein-coding
ENSG00000118777	472.745	-1.27977	0.0899502	277.085	9.04941e-60	1.96964e-59	9429	ABCG2	ATP binding cassette subfamily G member 2 (Junior blood group)	protein-coding
ENSG00000197894	4866.87	-1.30207	0.0537847	1028.33	1.28367e-222	2.91836e-221	128	ADH5	alcohol dehydrogenase 5 (class III), chi polypeptide	protein-coding
ENSG00000246090	115.114	-2.82422	0.15733	402.608	6.02822e-87	1.95331e-86	100507053	LOC100507053	uncharacterized LOC100507053	ncRNA
ENSG00000248713	18.6709	-1.30381	0.24895	35.5508	9.31848e-08	1.01447e-07	285556	C4orf54	chromosome 4 open reading frame 54	protein-coding
ENSG00000164039	353.34	-1.87252	0.0737324	785.401	6.34576e-170	7.01948e-169	56898	BDH2	3-hydroxybutyrate dehydrogenase 2	protein-coding
ENSG00000164099	120.185	-1.76648	0.130612	197.978	1.15371e-42	1.96283e-42	8492	PRSS12	serine protease 12	protein-coding
ENSG00000172403	14676.1	-4.28	0.0927825	2068.96	0	0	171024	SYNPO2	synaptopodin 2	protein-coding
ENSG00000172399	61.0974	-2.68159	0.170516	261.703	1.92462e-56	3.986e-56	51778	MYOZ2	myozenin 2	protein-coding
ENSG00000138735	2477.41	-2.40629	0.0822495	947.175	5.17931e-205	9.29707e-204	8654	PDE5A	phosphodiesterase 5A	protein-coding
ENSG00000138738	255.575	-1.4108	0.0762339	516.812	1.08437e-111	5.11107e-111	11107	PRDM5	PR/SET domain 5	protein-coding
ENSG00000173376	389.525	-1.73943	0.130823	195.181	4.63818e-42	7.81371e-42	79625	NDNF	neuron derived neurotrophic factor	protein-coding
ENSG00000138685	386.084	-3.46558	0.082585	1824.29	0	0	2247	FGF2	fibroblast growth factor 2	protein-coding
ENSG00000164056	1738.23	-1.4467	0.0581843	681.214	2.48593e-147	1.98194e-146	10252	SPRY1	sprouty RTK signaling antagonist 1	protein-coding
ENSG00000250241	14.7715	-2.57179	0.153483	312.465	1.99403e-67	4.8564e-67	101927359	PCDH10-DT	PCDH10 divergent transcript	ncRNA
ENSG00000138650	804.559	-3.28696	0.132484	680.309	3.90653e-147	3.10275e-146	57575	PCDH10	protocadherin 10	protein-coding
ENSG00000137463	19.6217	-1.90505	0.122162	279.607	2.57501e-60	5.64856e-60	84709	MGARP	mitochondria localized glutamic acid rich protein	protein-coding
ENSG00000164136	115.744	-1.08754	0.0860543	244.445	1.04032e-52	2.0442e-52	3600	IL15	interleukin 15	protein-coding
ENSG00000248890	46.0526	-2.57966	0.120826	1037.24	1.49956e-224	3.53162e-223	646576	HHIP-AS1	HHIP antisense RNA 1	ncRNA
ENSG00000164161	418.025	-1.49734	0.123469	357.318	3.88183e-77	1.08291e-76	64399	HHIP	hedgehog interacting protein	protein-coding
ENSG00000248809	12.9371	-2.37011	0.175576	375.824	3.81356e-81	1.12916e-80	100505545	LINC01095	long intergenic non-protein coding RNA 1095	ncRNA
ENSG00000151617	1417.75	-1.60168	0.0850895	379.144	7.2841e-82	2.18669e-81	1909	EDNRA	endothelin receptor type A	protein-coding
ENSG00000071205	1121.49	-1.47425	0.0665443	629.665	3.73479e-136	2.54534e-135	79658	ARHGAP10	Rho GTPase activating protein 10	protein-coding
ENSG00000145428	58.0457	-2.33103	0.105585	578.509	4.59463e-125	2.63858e-124	285533	RNF175	ring finger protein 175	protein-coding
ENSG00000145423	1625.72	-1.8873	0.153293	184.407	9.85787e-40	1.60355e-39	6423	SFRP2	secreted frizzled related protein 2	protein-coding
ENSG00000197410	10.3513	-1.00312	0.175332	112.879	2.63409e-24	3.51145e-24	54798	DCHS2	dachsous cadherin-related 2	protein-coding
ENSG00000121207	94.7502	-1.63267	0.167505	121.553	3.57278e-26	4.87744e-26	9227	LRAT	lecithin retinol acyltransferase	protein-coding
ENSG00000145431	886.44	-1.77663	0.0722238	696.845	1.01429e-150	8.50333e-150	56034	PDGFC	platelet derived growth factor C	protein-coding
ENSG00000109738	213.131	-1.48631	0.110724	340.031	2.14919e-73	5.67565e-73	2743	GLRB	glycine receptor beta	protein-coding
ENSG00000251596	88.603	-1.62183	0.132705	232.482	4.01858e-50	7.6079e-50	3031	HADHAP1	HADHA pseudogene 1	pseudo
ENSG00000196104	1192.91	-3.53275	0.164127	526.025	1.09248e-113	5.32016e-113	50859	SPOCK3	SPARC (osteonectin), cwcv and kazal like domains proteoglycan 3	protein-coding
ENSG00000129116	8575.64	-2.25303	0.0709225	1080.98	4.86363e-234	1.28375e-232	23022	PALLD	palladin, cytoskeletal associated protein	protein-coding
ENSG00000164106	176.912	-1.77073	0.09033	413.405	2.7635e-89	9.2857e-89	11341	SCRG1	stimulator of chondrogenesis 1	protein-coding
ENSG00000164107	36.7239	-1.91439	0.198567	193.548	1.04491e-41	1.75187e-41	9464	HAND2	heart and neural crest derivatives expressed 2	protein-coding
ENSG00000237125	45.5848	-1.15837	0.217765	213.714	4.58709e-46	8.20172e-46	79804	HAND2-AS1	HAND2 antisense RNA 1	ncRNA
ENSG00000164122	296.42	-4.37952	0.161925	708.041	3.78843e-153	3.29997e-152	140458	ASB5	ankyrin repeat and SOCS box containing 5	protein-coding
ENSG00000218336	404.143	-1.00925	0.103685	151.044	1.56843e-32	2.32445e-32	55714	TENM3	teneurin transmembrane protein 3	protein-coding
ENSG00000251359	15.2416	-1.02164	0.101341	370.897	4.45158e-80	1.29559e-79	152641	WWC2-AS2	WWC2 antisense RNA 2	ncRNA
ENSG00000173320	225.875	-1.49787	0.0871053	553.045	1.52024e-119	8.09458e-119	56977	STOX2	storkhead box 2	protein-coding
ENSG00000164303	98.0288	-3.08882	0.132341	585.847	1.17911e-126	6.96186e-126	133121	ENPP6	ectonucleotide pyrophosphatase/phosphodiesterase 6	protein-coding
ENSG00000154553	3545.84	-1.38601	0.0931296	236.98	4.28039e-51	8.22073e-51	27295	PDLIM3	PDZ and LIM domain 3	protein-coding
ENSG00000250327	12.6309	-1.25727	0.149819	105.298	1.12752e-22	1.47184e-22	105377595	RPSAP70	ribosomal protein SA pseudogene 70	pseudo
ENSG00000215218	229.079	-1.45285	0.0998765	231.185	7.6669e-50	1.44665e-49	134111	UBE2QL1	ubiquitin conjugating enzyme E2 Q family like 1	protein-coding
ENSG00000078295	717.472	-1.08296	0.112676	98.4202	3.39749e-21	4.36256e-21	108	ADCY2	adenylate cyclase 2	protein-coding
ENSG00000250786	194.669	-2.20289	0.104754	1261.52	3.28626e-273	1.4016e-271	100505806	SNHG18	small nucleolar RNA host gene 18	ncRNA
ENSG00000164236	164.759	-1.88199	0.0922714	543.083	2.19388e-117	1.13167e-116	651746	ANKRD33B	ankyrin repeat domain 33B	protein-coding
ENSG00000185296	12.9724	-1.31891	0.160755	268.419	6.78282e-58	1.4345e-57	646012	LOC646012	aurora kinase A interacting protein 1 pseudogene	pseudo
ENSG00000168621	56.2799	-1.96002	0.119978	299.892	1.04987e-64	2.45519e-64	2668	GDNF	glial cell derived neurotrophic factor	protein-coding
ENSG00000164318	345.544	-1.45323	0.0894296	311.819	2.75167e-67	6.68532e-67	133584	EGFLAM	EGF like, fibronectin type III and laminin G domains	protein-coding
ENSG00000145623	1849.78	-1.04413	0.0662873	334.204	3.92436e-72	1.01791e-71	9180	OSMR	oncostatin M receptor	protein-coding
ENSG00000112936	4248.68	-1.90897	0.128459	289.559	1.80861e-62	4.09317e-62	730	C7	complement C7	protein-coding
ENSG00000248668	17.4996	-2.09139	0.168787	214.804	2.66605e-46	4.78649e-46	100874002	OXCT1-AS1	OXCT1 antisense RNA 1	ncRNA
ENSG00000070193	83.1672	-5.05106	0.127266	1511.52	0	0	2255	FGF10	fibroblast growth factor 10	protein-coding
ENSG00000259663	168.382	-3.8178	0.18564	435.975	3.56278e-94	1.29412e-93	642366	ISL1-DT	ISL1 divergent transcript	ncRNA
ENSG00000016082	309.559	-3.18142	0.136852	559.014	7.72762e-121	4.18468e-120	3670	ISL1	ISL LIM homeobox 1	protein-coding
ENSG00000247796	79.9767	-1.15358	0.150692	454.039	4.34684e-98	1.67796e-97	257396	MOCS2-DT	MOCS2 divergent transcript	ncRNA
ENSG00000134363	340.522	-2.1879	0.124138	332.864	7.65343e-72	1.97685e-71	10468	FST	follistatin	protein-coding
ENSG00000169271	32.3445	-6.38378	0.268735	504.592	4.82468e-109	2.18286e-108	8988	HSPB3	heat shock protein family B (small) member 3	protein-coding
ENSG00000164197	448.831	-1.30758	0.0685744	389.821	3.54694e-84	1.10265e-83	285671	RNF180	ring finger protein 180	protein-coding
ENSG00000186479	141.92	-1.69764	0.0970259	329.767	3.58388e-71	9.15896e-71	401190	RGS7BP	regulator of G protein signaling 7 binding protein	protein-coding
ENSG00000164326	99.0737	-1.78338	0.208408	106.782	5.40374e-23	7.08347e-23	9607	CARTPT	CART prepropeptide	protein-coding
ENSG00000176928	96.8787	-1.98466	0.0954468	603.218	2.02211e-130	1.26173e-129	51301	GCNT4	glucosaminyl (N-acetyl) transferase 4	protein-coding
ENSG00000113231	483.022	-2.37021	0.117443	518.06	5.81562e-112	2.74916e-111	8622	PDE8B	phosphodiesterase 8B	protein-coding
ENSG00000245556	230.057	-1.00487	0.127807	267.054	1.33901e-57	2.82049e-57	728769	SCAMP1-AS1	SCAMP1 antisense RNA 1	ncRNA
ENSG00000132840	278.812	-2.25172	0.10693	610.06	6.64413e-132	4.25451e-131	23743	BHMT2	betaine--homocysteine S-methyltransferase 2	protein-coding
ENSG00000248309	25.1165	-1.66606	0.122182	356.723	5.2231e-77	1.45399e-76	101929423	MEF2C-AS1	MEF2C antisense RNA 1	ncRNA
ENSG00000237187	264.589	-2.23216	0.0916007	628.548	6.51997e-136	4.42195e-135	441094	NR2F1-AS1	NR2F1 antisense RNA 1	ncRNA
ENSG00000175745	1522.1	-2.69863	0.0885507	980.573	2.94748e-212	5.78578e-211	7025	NR2F1	nuclear receptor subfamily 2 group F member 1	protein-coding
ENSG00000145721	60.083	-2.0875	0.171406	179.632	1.059e-38	1.69686e-38	167410	LIX1	limb and CNS expressed 1	protein-coding
ENSG00000145730	3962.3	-1.20238	0.079818	273.855	4.52242e-59	9.74317e-59	5066	PAM	peptidylglycine alpha-amidating monooxygenase	protein-coding
ENSG00000145777	106.157	-4.05193	0.13618	880.347	1.62128e-190	2.42142e-189	85480	TSLP	thymic stromal lymphopoietin	protein-coding
ENSG00000152495	353.978	-1.52397	0.096195	378.596	9.57258e-82	2.86713e-81	814	CAMK4	calcium/calmodulin dependent protein kinase IV	protein-coding
ENSG00000164211	568.388	-1.62207	0.0836102	431.05	4.15844e-93	1.48833e-92	134429	STARD4	StAR related lipid transfer domain containing 4	protein-coding
ENSG00000171444	1116.66	-1.54169	0.0777893	520.116	2.08464e-112	9.92378e-112	4163	MCC	MCC regulator of WNT signaling pathway	protein-coding
ENSG00000129596	388.602	-1.02922	0.138465	69.6468	5.0802e-15	6.05286e-15	1036	CDO1	cysteine dioxygenase type 1	protein-coding
ENSG00000064692	256.394	-1.28527	0.110349	159.954	1.87531e-34	2.85362e-34	9627	SNCAIP	synuclein alpha interacting protein	protein-coding
ENSG00000250328	44.3772	-1.87236	0.196213	128.563	1.10345e-27	1.53587e-27	153163	MGC32805	uncharacterized LOC153163	ncRNA
ENSG00000263432	9.21468	-1.25316	0.0873004	529.357	2.07131e-114	1.02101e-113	106481111	RN7SL689P	RNA, 7SL, cytoplasmic 689, pseudogene	pseudo
ENSG00000061455	169.945	-2.2129	0.10018	534.36	1.70536e-115	8.53658e-115	93166	PRDM6	PR/SET domain 6	protein-coding
ENSG00000113396	122.64	-2.35127	0.148367	411.548	6.9771e-89	2.32688e-88	28965	SLC27A6	solute carrier family 27 member 6	protein-coding
ENSG00000131435	854.688	-2.98612	0.0875783	1209.72	5.70441e-262	2.12614e-260	8572	PDLIM4	PDZ and LIM domain 4	protein-coding
ENSG00000205089	22.9795	-1.85838	0.131568	509.171	4.91162e-110	2.25922e-109	645121	CCNI2	cyclin I family member 2	protein-coding
ENSG00000164403	3891.84	-1.2621	0.103697	185.229	6.54905e-40	1.06896e-39	134549	SHROOM1	shroom family member 1	protein-coding
ENSG00000247627	616.239	-1.25191	0.191309	209.571	3.60527e-45	6.36702e-45	100293090	MTND4P12	MT-ND4 pseudogene 12	pseudo
ENSG00000069011	441.432	-1.76001	0.105808	463.129	4.66206e-100	1.85211e-99	5307	PITX1	paired like homeodomain 1	protein-coding
ENSG00000249082	8.71506	-3.91468	0.209325	501.484	2.2758e-108	1.01802e-107	101927953	EPIST	esophagus epithelial intergenic associated transcript	ncRNA
ENSG00000120729	163.171	-2.01484	0.145363	204.189	5.24759e-44	9.11628e-44	9499	MYOT	myotilin	protein-coding
ENSG00000146013	76.8303	-2.99027	0.155863	383.665	7.64312e-83	2.32811e-82	2676	GFRA3	GDNF family receptor alpha 3	protein-coding
ENSG00000132563	240.146	-2.19685	0.106026	460.772	1.51112e-99	5.95817e-99	51308	REEP2	receptor accessory protein 2	protein-coding
ENSG00000120738	12469.1	-2.05492	0.104984	965.056	6.84435e-209	1.29156e-207	1958	EGR1	early growth response 1	protein-coding
ENSG00000184584	1258.91	-1.58545	0.0787595	484.492	1.09511e-104	4.65179e-104	340061	STING1	stimulator of interferon response cGAMP interactor 1	protein-coding
ENSG00000146005	17.1859	-1.0284	0.126783	271.072	1.8095e-58	3.86666e-58	84249	PSD2	pleckstrin and Sec7 domain containing 2	protein-coding
ENSG00000158458	84.6933	-2.70779	0.120259	622.576	1.28543e-134	8.56026e-134	9542	NRG2	neuregulin 2	protein-coding
ENSG00000182700	686.09	-1.00139	0.0436105	558.951	7.97353e-121	4.31673e-120	492311	IGIP	IgA inducing protein	protein-coding
ENSG00000113070	638.501	-1.47509	0.0823311	377.171	1.94841e-81	5.80348e-81	1839	HBEGF	heparin binding EGF like growth factor	protein-coding
ENSG00000156463	327.043	-1.10289	0.111104	134.152	6.8885e-29	9.73258e-29	153769	SH3RF2	SH3 domain containing ring finger 2	protein-coding
ENSG00000156475	67.4881	-1.78993	0.107547	362.549	2.85923e-78	8.08927e-78	5521	PPP2R2B	protein phosphatase 2 regulatory subunit Bbeta	protein-coding
ENSG00000113657	7429.92	-1.95263	0.0793362	650.916	9.22154e-141	6.71891e-140	1809	DPYSL3	dihydropyrimidinase like 3	protein-coding
ENSG00000214510	25.2825	-3.42813	0.185736	792.03	2.31602e-171	2.63268e-170	153218	SPINK13	serine peptidase inhibitor Kazal type 13	protein-coding
ENSG00000127743	27.5154	-1.33982	0.111713	172.643	3.42008e-37	5.37983e-37	27190	IL17B	interleukin 17B	protein-coding
ENSG00000276365	35.1048	-2.58892	0.131243	697.535	7.18692e-151	6.03966e-150	406937	MIR145	microRNA 145	ncRNA
ENSG00000070808	39.8302	-1.50788	0.164848	168.155	3.18341e-36	4.95223e-36	815	CAMK2A	calcium/calmodulin dependent protein kinase II alpha	protein-coding
ENSG00000183876	57.3885	-1.81263	0.127085	230.107	1.31109e-49	2.46744e-49	340075	ARSI	arylsulfatase family member I	protein-coding
ENSG00000171992	3666.32	-1.38955	0.0721555	446.682	1.70627e-96	6.42575e-96	11346	SYNPO	synaptopodin	protein-coding
ENSG00000164591	106.084	-2.06555	0.121487	309.619	8.23815e-67	1.98495e-66	91977	MYOZ3	myozenin 3	protein-coding
ENSG00000256235	736.873	-1.57394	0.0597607	737.62	1.45969e-159	1.39608e-158	85027	SMIM3	small integral membrane protein 3	protein-coding
ENSG00000197083	123.553	-2.39972	0.111107	621.185	2.5736e-134	1.70846e-133	134466	ZNF300P1	zinc finger protein 300 pseudogene 1	pseudo
ENSG00000211445	4339.91	-2.61459	0.0902555	1384.89	5.5969e-300	3.16564e-298	2878	GPX3	glutathione peroxidase 3	protein-coding
ENSG00000197043	4306.74	-1.69426	0.0681531	663.997	1.34426e-143	1.02092e-142	309	ANXA6	annexin A6	protein-coding
ENSG00000198624	1222.31	-2.64253	0.0825464	1111.65	1.07844e-240	3.05397e-239	26112	CCDC69	coiled-coil domain containing 69	protein-coding
ENSG00000170271	1113.23	-1.15974	0.0750283	342.439	6.46773e-74	1.7221e-73	10826	FAXDC2	fatty acid hydroxylase domain containing 2	protein-coding
ENSG00000135074	515.716	-1.00639	0.0897619	507.596	1.07793e-109	4.9333e-109	8728	ADAM19	ADAM metallopeptidase domain 19	protein-coding
ENSG00000172548	47.4463	-3.00052	0.137448	607.644	2.21978e-131	1.40682e-130	348938	NIPAL4	NIPA like domain containing 4	protein-coding
ENSG00000155858	382.864	-1.58709	0.0559008	900.716	6.19189e-195	9.73992e-194	134353	LSM11	LSM11, U7 small nuclear RNA associated	protein-coding
ENSG00000245812	14.9643	-1.48251	0.135643	397.906	6.29044e-86	2.00332e-85	101927740	LINC02202	long intergenic non-protein coding RNA 2202	ncRNA
ENSG00000145861	76.2795	-1.56212	0.0938017	303.66	1.6055e-65	3.79647e-65	114898	C1QTNF2	C1q and TNF related 2	protein-coding
ENSG00000168269	57.0102	-4.83627	0.24421	369.575	8.60633e-80	2.49613e-79	2299	FOXI1	forkhead box I1	protein-coding
ENSG00000182132	44.7829	-1.14405	0.130694	84.5178	3.29354e-18	4.07474e-18	30820	KCNIP1	potassium voltage-gated channel interacting protein 1	protein-coding
ENSG00000145936	1378.18	-4.4695	0.100242	1918.08	0	0	3779	KCNMB1	potassium calcium-activated channel subfamily M regulatory beta subunit 1	protein-coding
ENSG00000094755	523.033	-2.63515	0.16339	281.733	8.92982e-61	1.97142e-60	2568	GABRP	gamma-aminobutyric acid type A receptor subunit pi	protein-coding
ENSG00000120129	14330.7	-2.65089	0.0837674	1251.03	6.20254e-271	2.57222e-269	1843	DUSP1	dual specificity phosphatase 1	protein-coding
ENSG00000184845	53.1923	-1.55205	0.14703	126.261	3.45668e-27	4.78021e-27	1812	DRD1	dopamine receptor D1	protein-coding
ENSG00000113749	219.839	-1.93275	0.100952	485.746	5.85636e-105	2.49827e-104	3274	HRH2	histamine receptor H2	protein-coding
ENSG00000175414	313.014	-1.05271	0.0759553	608.129	1.74259e-131	1.10606e-130	285598	ARL10	ADP ribosylation factor like GTPase 10	protein-coding
ENSG00000169228	99.3696	-1.32205	0.108341	626.406	1.90009e-135	1.27711e-134	53917	RAB24	RAB24, member RAS oncogene family	protein-coding
ENSG00000196923	4174.09	-3.0617	0.0810589	1616.81	0	0	9260	PDLIM7	PDZ and LIM domain 7	protein-coding
ENSG00000170074	115.137	-3.52185	0.147276	692.417	9.2518e-150	7.62528e-149	285596	FAM153A	family with sequence similarity 153 member A	protein-coding
ENSG00000204677	75.9153	-2.02008	0.140768	386.549	1.81345e-83	5.57558e-83	653316	FAM153CP	protein FAM153C	pseudo
ENSG00000218227	111.254	-1.4971	0.133926	591.638	6.54732e-128	3.93439e-127	653314	RPL19P9	ribosomal protein L19 pseudogene 9	pseudo
ENSG00000050767	200.792	-2.88881	0.128437	627.312	1.20891e-135	8.15684e-135	91522	COL23A1	collagen type XXIII alpha 1 chain	protein-coding
ENSG00000146090	22.4135	-1.34333	0.124014	282.359	6.53827e-61	1.44648e-60	255426	RASGEF1C	RasGEF domain family member 1C	protein-coding
ENSG00000131459	425.436	-2.15311	0.0849275	796.282	2.7702e-172	3.1852e-171	9945	GFPT2	glutamine-fructose-6-phosphate transaminase 2	protein-coding
ENSG00000161055	151.246	-3.70389	0.177791	435.964	3.58391e-94	1.30135e-93	92304	SCGB3A1	secretoglobin family 3A member 1	protein-coding
ENSG00000278970	432.599	-1.09237	0.0737842	1290.4	1.77984e-279	8.13687e-278	100859930	HEIH	hepatocellular carcinoma up-regulated EZH2-associated long non-coding RNA	ncRNA
ENSG00000248275	235.811	-1.26053	0.113764	413.236	3.00673e-89	1.00981e-88	100507602	TRIM52-AS1	TRIM52 antisense RNA 1 (head to head)	ncRNA
ENSG00000137273	213.535	-2.46378	0.116344	475.656	8.99945e-103	3.71011e-102	2295	FOXF2	forkhead box F2	protein-coding
ENSG00000054598	600.803	-1.80646	0.0814755	546.002	5.11033e-118	2.66092e-117	2296	FOXC1	forkhead box C1	protein-coding
ENSG00000021355	818.408	-1.0415	0.0849222	199.659	4.99937e-43	8.55334e-43	1992	SERPINB1	serpin family B member 1	protein-coding
ENSG00000228793	19.4296	-2.3068	0.23721	106.103	7.56484e-23	9.89778e-23	100507336	LOC100507336	uncharacterized LOC100507336	ncRNA
ENSG00000168994	862.91	-1.58624	0.059051	771.508	6.53494e-167	6.93974e-166	221749	PXDC1	PX domain containing 1	protein-coding
ENSG00000112183	279.724	-1.58096	0.127664	172.099	4.48191e-37	7.04007e-37	221662	RBM24	RNA binding motif protein 24	protein-coding
ENSG00000112186	716.087	-1.2138	0.0789082	257.941	1.25343e-55	2.5658e-55	10486	CAP2	cyclase associated actin cytoskeleton regulatory protein 2	protein-coding
ENSG00000272269	12.2506	-1.06379	0.0969231	656.422	5.90076e-142	4.38617e-141	105374952	NUP153-AS1	NUP153 antisense RNA 1	ncRNA
ENSG00000172201	892.947	-1.25875	0.110016	172.805	3.1554e-37	4.96796e-37	3400	ID4	inhibitor of DNA binding 4	protein-coding
ENSG00000172179	3.55949	-1.31964	0.356188	238.745	1.77779e-51	3.42721e-51	5617	PRL	prolactin	protein-coding
ENSG00000228223	307.318	-2.4865	0.0830031	972.889	1.36842e-210	2.63198e-209	493812	HCG11	HLA complex group 11	ncRNA
ENSG00000275221	19.2705	-5.14328	1.10581	160.373	1.52252e-34	2.31881e-34	8330	H2AC15	H2A clustered histone 15	protein-coding
ENSG00000189134	24.108	-1.72075	0.104436	389.934	3.35327e-84	1.04291e-83	222698	NKAPL	NFKB activating protein like	protein-coding
ENSG00000161896	134.473	-1.85411	0.166775	273.605	5.12369e-59	1.10306e-58	117283	IP6K3	inositol hexakisphosphate kinase 3	protein-coding
ENSG00000023892	959.807	-1.12781	0.068803	315.723	3.9324e-68	9.67266e-68	50619	DEF6	DEF6 guanine nucleotide exchange factor	protein-coding
ENSG00000007866	2140.7	-1.61158	0.0512114	1097.33	1.38278e-237	3.78804e-236	7005	TEAD3	TEA domain transcription factor 3	protein-coding
ENSG00000164530	534.396	-4.62846	0.17515	699.399	2.83429e-151	2.40205e-150	221476	PI16	peptidase inhibitor 16	protein-coding
ENSG00000146122	716.909	-1.65357	0.086441	494.519	7.35313e-107	3.22597e-106	23500	DAAM2	dishevelled associated activator of morphogenesis 2	protein-coding
ENSG00000096088	2889.69	-2.72222	0.224454	168.722	2.40209e-36	3.74094e-36	5225	PGC	progastricsin	protein-coding
ENSG00000112619	54.1627	-1.384	0.103459	491.187	3.87647e-106	1.68588e-105	5961	PRPH2	peripherin 2	protein-coding
ENSG00000112658	3237.77	-1.17524	0.0455089	707.489	4.98947e-153	4.33536e-152	6722	SRF	serum response factor	protein-coding
ENSG00000146215	50.9501	-1.94436	0.114206	369.018	1.136e-79	3.28934e-79	401262	CRIP3	cysteine rich protein 3	protein-coding
ENSG00000171462	248.056	-1.91108	0.0806436	598.827	1.81009e-129	1.11485e-128	65989	DLK2	delta like non-canonical Notch ligand 2	protein-coding
ENSG00000172348	878.994	-1.70175	0.0821875	473.491	2.64992e-102	1.08584e-101	10231	RCAN2	regulator of calcineurin 2	protein-coding
ENSG00000170915	396.021	-1.17864	0.0736102	376.622	2.56202e-81	7.61277e-81	85315	PAQR8	progestin and adipoQ receptor family member 8	protein-coding
ENSG00000168143	61.8798	-2.1603	0.168531	193.327	1.16637e-41	1.95411e-41	222584	FAM83B	family with sequence similarity 83 member B	protein-coding
ENSG00000146151	48.1914	-1.82255	0.141738	200.649	3.05482e-43	5.24355e-43	54511	HMGCLL1	3-hydroxymethyl-3-methylglutaryl-CoA lyase like 1	protein-coding
ENSG00000112175	268.369	-1.70843	0.261025	73.4531	7.77343e-16	9.34771e-16	653	BMP5	bone morphogenetic protein 5	protein-coding
ENSG00000124749	248.544	-1.62162	0.0988068	584.16	2.73725e-126	1.60892e-125	81578	COL21A1	collagen type XXI alpha 1 chain	protein-coding
ENSG00000151914	7428.49	-1.05198	0.0696253	568.024	8.61e-123	4.78856e-122	667	DST	dystonin	protein-coding
ENSG00000151917	83.5556	-1.23709	0.0782131	267.423	1.11427e-57	2.34993e-57	221336	BEND6	BEN domain containing 6	protein-coding
ENSG00000112208	1000.88	-1.47713	0.0572279	918.072	1.06416e-198	1.75829e-197	9532	BAG2	BAG cochaperone 2	protein-coding
ENSG00000082293	23.2892	-2.112	0.207427	318.336	1.06877e-68	2.64844e-68	1310	COL19A1	collagen type XIX alpha 1 chain	protein-coding
ENSG00000112280	298.824	-4.53689	0.166728	764.288	2.40452e-165	2.50778e-164	1297	COL9A1	collagen type IX alpha 1 chain	protein-coding
ENSG00000185760	83.3459	-1.04507	0.119097	97.4822	5.40499e-21	6.92293e-21	56479	KCNQ5	potassium voltage-gated channel subfamily Q member 5	protein-coding
ENSG00000234882	45.6284	-1.38851	0.103154	742.171	1.50467e-160	1.45838e-159	3647	EIF3EP1	eukaryotic translation initiation factor 3 subunit E pseudogene 1	pseudo
ENSG00000198478	2082.79	-1.09241	0.0737688	516.748	1.11956e-111	5.27571e-111	83699	SH3BGRL2	SH3 domain binding glutamate rich protein like 2	protein-coding
ENSG00000135324	186.043	-1.5598	0.107263	252.789	1.63187e-54	3.29135e-54	112609	MRAP2	melanocortin 2 receptor accessory protein 2	protein-coding
ENSG00000135318	574.821	-1.35686	0.0801064	369.356	9.59641e-80	2.78137e-79	4907	NT5E	5'-nucleotidase ecto	protein-coding
ENSG00000220563	39.2317	-1.49943	0.118497	621.772	1.92006e-134	1.27663e-133	100419758	PKMP3	pyruvate kinase M1/2 pseudogene 3	pseudo
ENSG00000164414	413.492	-1.57642	0.142251	544.18	1.2688e-117	6.5642e-117	10559	SLC35A1	solute carrier family 35 member A1	protein-coding
ENSG00000261366	18.9841	-1.6533	0.181493	695.853	1.6646e-150	1.38942e-149	101927288	MANEA-DT	MANEA divergent transcript	ncRNA
ENSG00000112214	85.4684	-1.4508	0.112807	336.076	1.54308e-72	4.02686e-72	9457	FHL5	four and a half LIM domains 5	protein-coding
ENSG00000219755	24.8777	-2.23533	0.105526	1231.42	1.11699e-266	4.41412e-265	100131956	RPS3P5	ribosomal protein S3 pseudogene 5	pseudo
ENSG00000112276	350.65	-2.198	0.0926862	624.988	3.85618e-135	2.58607e-134	11149	BVES	blood vessel epicardial substance	protein-coding
ENSG00000203808	17.7187	-1.47246	0.126064	182.011	3.2445e-39	5.23713e-39	154442	BVES-AS1	BVES antisense RNA 1	ncRNA
ENSG00000135596	2308.59	-1.14316	0.0738171	389.407	4.36201e-84	1.35363e-83	64780	MICAL1	microtubule associated monooxygenase, calponin and LIM domain containing 1	protein-coding
ENSG00000053328	43.9534	-2.20469	0.0990287	528	4.07599e-114	1.99791e-113	728464	METTL24	methyltransferase like 24	protein-coding
ENSG00000056972	911.685	-1.22606	0.055348	535.864	8.05063e-116	4.04246e-115	10758	TRAF3IP2	TRAF3 interacting protein 2	protein-coding
ENSG00000203778	291.052	-1.18827	0.0707906	359.617	1.23348e-77	3.4631e-77	619208	FAM229B	family with sequence similarity 229 member B	protein-coding
ENSG00000232316	11.2003	-3.17624	0.14361	744.441	4.84224e-161	4.73042e-160	105377957	LINC02518	long intergenic non-protein coding RNA 2518	ncRNA
ENSG00000230943	33.7832	-3.14293	0.271842	274.705	2.9619e-59	6.39956e-59	101927686	LINC02541	long intergenic non-protein coding RNA 2541	ncRNA
ENSG00000183807	69.661	-1.58681	0.100846	338.053	5.75959e-73	1.51187e-72	221303	FAM162B	family with sequence similarity 162 member B	protein-coding
ENSG00000196376	99.2787	-1.00913	0.110857	90.712	1.54039e-19	1.93589e-19	222553	SLC35F1	solute carrier family 35 member F1	protein-coding
ENSG00000198523	717.546	-2.22972	0.101093	528.228	3.63877e-114	1.7861e-113	5350	PLN	phospholamban	protein-coding
ENSG00000152661	3224.25	-1.05601	0.0918298	180.333	7.47437e-39	1.20057e-38	2697	GJA1	gap junction protein alpha 1	protein-coding
ENSG00000146352	154.31	-5.67483	0.168479	1013.42	2.2089e-219	4.82326e-218	134829	CLVS2	clavesin 2	protein-coding
ENSG00000186439	80.6472	-1.08597	0.267763	24.5748	1.89469e-05	2.00728e-05	10345	TRDN	triadin	protein-coding
ENSG00000146374	253.84	-1.54133	0.133192	164.116	2.37082e-35	3.64571e-35	84870	RSPO3	R-spondin 3	protein-coding
ENSG00000118523	7306.98	-1.79207	0.087107	673.707	1.05514e-145	8.23393e-145	1490	CCN2	cellular communication network factor 2	protein-coding
ENSG00000079931	1213.94	-1.96897	0.110467	502.658	1.26641e-108	5.69288e-108	26002	MOXD1	monooxygenase DBH like 1	protein-coding
ENSG00000112319	276.553	-3.62506	0.124462	872.801	7.02308e-189	1.0277e-187	2070	EYA4	EYA transcriptional coactivator and phosphatase 4	protein-coding
ENSG00000227954	18.5226	-2.68913	0.179392	351.257	7.97131e-76	2.1814e-75	100507308	TARID	TCF21 antisense RNA inducing promoter demethylation	ncRNA
ENSG00000118526	261.809	-3.80651	0.147439	683.288	8.82419e-148	7.0918e-147	6943	TCF21	transcription factor 21	protein-coding
ENSG00000237499	40.336	-1.74394	0.150986	259.262	6.49343e-56	1.33364e-55	100130476	WAKMAR2	wound and keratinocyte migration associated lncRNA 2	ncRNA
ENSG00000118503	1323.18	-1.21121	0.0788873	261.464	2.16831e-56	4.48806e-56	7128	TNFAIP3	TNF alpha induced protein 3	protein-coding
ENSG00000118495	722.367	-1.44332	0.079828	748.517	6.32586e-162	6.26141e-161	5325	PLAGL1	PLAG1 like zinc finger 1	protein-coding
ENSG00000283122	8.57009	-1.76766	0.148262	380.474	3.75352e-82	1.13248e-81	57061	HYMAI	hydatidiform mole associated and imprinted	ncRNA
ENSG00000112425	341.583	-1.0554	0.0560088	429.356	9.68213e-93	3.43947e-92	7957	EPM2A	EPM2A glucan phosphatase, laforin	protein-coding
ENSG00000235652	69.7124	-1.03325	0.148173	92.3659	6.79708e-20	8.57409e-20	100507557	EPM2A-DT	EPM2A divergent transcript	ncRNA
ENSG00000111962	429.572	-1.19505	0.0750766	280.272	1.84916e-60	4.0644e-60	10090	UST	uronyl 2-sulfotransferase	protein-coding
ENSG00000091831	554.432	-2.23928	0.0935773	655.205	1.08325e-141	8.00382e-141	2099	ESR1	estrogen receptor 1	protein-coding
ENSG00000131018	3108.23	-1.25509	0.0805518	340.962	1.35076e-73	3.57568e-73	23345	SYNE1	spectrin repeat containing nuclear envelope protein 1	protein-coding
ENSG00000112096	8735.67	-2.14811	0.0757214	866.767	1.43004e-187	2.05674e-186	6648	SOD2	superoxide dismutase 2	protein-coding
ENSG00000130368	8.79626	-2.50162	0.166852	290.764	9.92049e-63	2.25538e-62	4142	MAS1	MAS1 proto-oncogene, G protein-coupled receptor	protein-coding
ENSG00000112499	8.33453	-1.2686	0.163938	66.3247	2.61186e-14	3.08461e-14	6582	SLC22A2	solute carrier family 22 member 2	protein-coding
ENSG00000146477	2210.59	-2.24995	0.129213	400.429	1.78705e-86	5.73913e-86	6581	SLC22A3	solute carrier family 22 member 3	protein-coding
ENSG00000213071	125.192	-1.70694	0.101963	300.946	6.20865e-65	1.45713e-64	80350	LPAL2	lipoprotein(a) like 2, pseudogene	pseudo
ENSG00000164488	572.364	-1.57751	0.162241	201.69	1.81994e-43	3.13159e-43	168002	DACT2	dishevelled binding antagonist of beta catenin 2	protein-coding
ENSG00000073067	64.4659	-1.0197	0.138997	231.961	5.21044e-50	9.84741e-50	54905	CYP2W1	cytochrome P450 family 2 subfamily W member 1	protein-coding
ENSG00000198517	1110.81	-2.35663	0.067323	1305.01	1.20506e-282	5.66972e-281	7975	MAFK	MAF bZIP transcription factor K	protein-coding
ENSG00000230487	331.065	-1.19269	0.071912	445.99	2.4108e-96	9.06275e-96	114796	PSMG3-AS1	PSMG3 antisense RNA 1 (head to head)	ncRNA
ENSG00000122687	618.492	-1.20203	0.0587306	1119.65	1.98856e-242	5.78751e-241	29960	MRM2	mitochondrial rRNA methyltransferase 2	protein-coding
ENSG00000075624	108073	-1.25337	0.0580295	513.517	5.61385e-111	2.61896e-110	60	ACTB	actin beta	protein-coding
ENSG00000231359	14.514	-2.52976	0.185758	391.078	1.89543e-84	5.92047e-84	100271193	RPL31P34	ribosomal protein L31 pseudogene 34	pseudo
ENSG00000236609	440.764	-2.16554	0.0736973	926.546	1.54492e-200	2.60391e-199	54753	ZNF853	zinc finger protein 853	protein-coding
ENSG00000197320	11.5228	-2.44376	0.172349	223.709	3.16901e-48	5.83372e-48	340268	LOC340268	C3 and PZP like alpha-2-macroglobulin domain containing 8 pseudogene	pseudo
ENSG00000122644	503.956	-1.10303	0.0855116	190.765	4.17304e-41	6.93272e-41	10124	ARL4A	ADP ribosylation factor like GTPase 4A	protein-coding
ENSG00000106546	953.213	-1.03394	0.0969957	148.48	5.60507e-32	8.25266e-32	196	AHR	aryl hydrocarbon receptor	protein-coding
ENSG00000271133	36.4798	-1.81298	0.12988	819.264	2.87194e-177	3.54708e-176	101927811	ITGB8-AS1	ITGB8 antisense RNA 1	ncRNA
ENSG00000105855	1044.53	-1.28804	0.108619	161.057	1.08381e-34	1.6533e-34	3696	ITGB8	integrin subunit beta 8	protein-coding
ENSG00000164651	336.765	-1.66372	0.162292	201.73	1.7841e-43	3.07067e-43	221833	SP8	Sp8 transcription factor	protein-coding
ENSG00000136244	128.602	-3.7572	0.206021	365.204	7.61007e-79	2.17472e-78	3569	IL6	interleukin 6	protein-coding
ENSG00000223561	77.0874	-1.96434	0.248626	176.971	3.97694e-38	6.32789e-38	646588	LINC03007	long intergenic non-protein coding RNA 3007	ncRNA
ENSG00000233429	37.0422	-1.5617	0.151469	419.795	1.14071e-90	3.91569e-90	100506311	HOTAIRM1	HOXA transcript antisense RNA, myeloid-specific 1	ncRNA
ENSG00000005073	450.169	-1.36544	0.0948947	288.949	2.45066e-62	5.53429e-62	3207	HOXA11	homeobox A11	protein-coding
ENSG00000240990	356.939	-1.5813	0.140344	396.733	1.12922e-85	3.58534e-85	221883	HOXA11-AS	HOXA11 antisense RNA	ncRNA
ENSG00000253405	20.867	-1.5673	0.147408	530.803	1.00662e-114	4.99125e-114	101410536	EVX1-AS	EVX1 antisense RNA	ncRNA
ENSG00000153814	629.802	-2.00517	0.0832525	618.872	8.16784e-134	5.37622e-133	221895	JAZF1	JAZF zinc finger 1	protein-coding
ENSG00000122574	300.574	-1.27003	0.088396	222.883	4.78158e-48	8.7799e-48	644150	WIPF3	WAS/WASL interacting protein family member 3	protein-coding
ENSG00000241644	851.996	-2.71902	0.10718	683.492	7.97147e-148	6.41385e-147	11185	INMT	indolethylamine N-methyltransferase	protein-coding
ENSG00000240583	2741.22	-1.99431	0.0832339	631.047	1.87293e-136	1.28144e-135	358	AQP1	aquaporin 1 (Colton blood group)	protein-coding
ENSG00000078549	88.8673	-2.14928	0.146348	453.664	5.2412e-98	2.0206e-97	117	ADCYAP1R1	ADCYAP receptor type I	protein-coding
ENSG00000154678	120.693	-1.80997	0.121992	617.448	1.66268e-133	1.08894e-132	5137	PDE1C	phosphodiesterase 1C	protein-coding
ENSG00000205763	122.758	-1.58751	0.0870777	571.378	1.61465e-123	9.07873e-123	441212	RP9P	RP9 pseudogene	pseudo
ENSG00000164619	168.659	-2.0436	0.130203	270.722	2.15459e-58	4.59892e-58	168667	BMPER	BMP binding endothelial regulator	protein-coding
ENSG00000281103	233.065	-2.20061	0.209842	121.768	3.21169e-26	4.38907e-26	100506776	TRG-AS1	T cell receptor gamma locus antisense RNA 1	ncRNA
ENSG00000106571	708.563	-1.07345	0.0787247	309.798	7.53356e-67	1.81623e-66	2737	GLI3	GLI family zinc finger 3	protein-coding
ENSG00000002746	123.921	-2.2919	0.139426	335.047	2.57834e-72	6.70931e-72	23072	HECW1	HECT, C2 and WW domain containing E3 ubiquitin protein ligase 1	protein-coding
ENSG00000214783	60.0553	-1.12841	0.132485	184.435	9.72081e-40	1.58187e-39	84820	POLR2J4	RNA polymerase II subunit J4, pseudogene	pseudo
ENSG00000106624	10723.4	-1.49472	0.095393	267.009	1.36942e-57	2.88338e-57	165	AEBP1	AE binding protein 1	protein-coding
ENSG00000122679	523.421	-1.41533	0.0825423	330.075	3.07351e-71	7.86711e-71	10268	RAMP3	receptor activity modifying protein 3	protein-coding
ENSG00000170419	255.865	-1.59606	0.251357	163.807	2.76406e-35	4.24574e-35	222008	VSTM2A	V-set and transmembrane domain containing 2A	protein-coding
ENSG00000224223	6.99891	-3.08014	0.31293	248.04	1.73676e-53	3.45377e-53	285878	VSTM2A-OT1	VSTM2A overlapping transcript 1	ncRNA
ENSG00000239789	213.651	-1.03424	0.116182	306.408	4.08255e-66	9.74611e-66	51373	MRPS17	mitochondrial ribosomal protein S17	protein-coding
ENSG00000185290	69.1533	-1.64239	0.195711	130.095	5.1601e-28	7.21335e-28	389493	NUPR2	nuclear protein 2, transcriptional regulator	protein-coding
ENSG00000126524	2370.98	-1.03509	0.0419949	716.447	5.69671e-155	5.11072e-154	51119	SBDS	SBDS ribosome maturation factor	protein-coding
ENSG00000185274	1097.9	-1.65188	0.112606	294.407	1.61476e-63	3.71048e-63	64409	GALNT17	polypeptide N-acetylgalactosaminyltransferase 17	protein-coding
ENSG00000049540	3303.7	-2.46367	0.101174	625.881	2.4688e-135	1.65724e-134	2006	ELN	elastin	protein-coding
ENSG00000232415	40.4031	-2.58284	0.139985	491.792	2.86641e-106	1.24971e-105	107986809	ELN-AS1	ELN antisense RNA 1	ncRNA
ENSG00000196275	193.653	-1.35438	0.0758974	389.007	5.32434e-84	1.64982e-83	84163	GTF2IRD2	GTF2I repeat domain containing 2	protein-coding
ENSG00000174428	325.201	-1.22164	0.0575485	656.401	5.9645e-142	4.43041e-141	389524	GTF2IRD2B	GTF2I repeat domain containing 2B	protein-coding
ENSG00000106211	13902.1	-1.11486	0.0848061	192.753	1.55224e-41	2.59416e-41	3315	HSPB1	heat shock protein family B (small) member 1	protein-coding
ENSG00000187391	608.232	-1.23628	0.085547	239.291	1.3546e-51	2.61475e-51	9863	MAGI2	membrane associated guanylate kinase, WW and PDZ domain containing 2	protein-coding
ENSG00000234456	424.258	-3.2045	0.118014	874.085	3.69948e-189	5.42108e-188	100505881	MAGI2-AS3	MAGI2 antisense RNA 3	ncRNA
ENSG00000153956	1181.39	-1.11415	0.0986489	173.644	2.07949e-37	3.27893e-37	781	CACNA2D1	calcium voltage-gated channel auxiliary subunit alpha2delta 1	protein-coding
ENSG00000085563	404.486	-1.25074	0.0873896	256.81	2.20209e-55	4.49545e-55	5243	ABCB1	ATP binding cassette subfamily B member 1	protein-coding
ENSG00000008277	912.976	-1.08838	0.0775584	224.552	2.08251e-48	3.84509e-48	53616	ADAM22	ADAM metallopeptidase domain 22	protein-coding
ENSG00000105825	161.871	-1.51962	0.146798	136.856	1.79992e-29	2.56151e-29	7980	TFPI2	tissue factor pathway inhibitor 2	protein-coding
ENSG00000004799	3659.6	-3.27388	0.117837	1017.7	2.60315e-220	5.756e-219	5166	PDK4	pyruvate dehydrogenase kinase 4	protein-coding
ENSG00000158560	265.099	-1.21458	0.0901644	232.181	4.67023e-50	8.83201e-50	1780	DYNC1I1	dynein cytoplasmic 1 intermediate chain 1	protein-coding
ENSG00000166448	187.19	-1.56317	0.11425	420.548	7.83419e-91	2.69717e-90	222865	TMEM130	transmembrane protein 130	protein-coding
ENSG00000197343	1365.62	-1.75264	0.0848102	600.543	7.68506e-130	4.75142e-129	79027	ZNF655	zinc finger protein 655	protein-coding
ENSG00000244219	14.5948	-2.32703	0.169151	215.968	1.49384e-46	2.69279e-46	100289187	TMEM225B	transmembrane protein 225B	protein-coding
ENSG00000106258	739.548	-1.82457	0.101974	981.963	1.47157e-212	2.90493e-211	1577	CYP3A5	cytochrome P450 family 3 subfamily A member 5	protein-coding
ENSG00000176402	121.602	-1.12945	0.0998721	287.376	5.36712e-62	1.20569e-61	349149	GJC3	gap junction protein gamma 3	protein-coding
ENSG00000160862	31537.7	-1.55273	0.145905	280.414	1.72248e-60	3.78676e-60	563	AZGP1	alpha-2-glycoprotein 1, zinc-binding	protein-coding
ENSG00000166924	56.9311	-2.72597	0.129089	593.576	2.48885e-128	1.50507e-127	222950	NYAP1	neuronal tyrosine phosphorylated phosphoinositide-3-kinase adaptor 1	protein-coding
ENSG00000087077	1356.26	-2.15452	0.0674845	1092.36	1.65104e-236	4.48193e-235	7205	TRIP6	thyroid hormone receptor interactor 6	protein-coding
ENSG00000169894	1695.16	-1.44198	0.150068	100.502	1.21213e-21	1.56468e-21	4584	MUC3A	mucin 3A, cell surface associated	protein-coding
ENSG00000105808	27.1817	-1.96989	0.112142	588.899	2.57046e-127	1.53234e-126	10156	RASA4	RAS p21 protein activator 4	protein-coding
ENSG00000253276	682.976	-1.05347	0.0675225	264.406	5.00795e-57	1.04668e-56	168455	CCDC71L	coiled-coil domain containing 71 like	protein-coding
ENSG00000091137	717.665	-2.55363	0.142971	465.378	1.51795e-100	6.07178e-100	5172	SLC26A4	solute carrier family 26 member 4	protein-coding
ENSG00000128573	202.12	-1.39662	0.110566	204.655	4.16199e-44	7.23992e-44	93986	FOXP2	forkhead box P2	protein-coding
ENSG00000135269	2377.18	-1.54062	0.06794	567.245	1.27035e-122	7.05024e-122	26136	TES	testin LIM domain protein	protein-coding
ENSG00000105971	817.631	-2.07781	0.0768005	810.652	2.11883e-175	2.54939e-174	858	CAV2	caveolin 2	protein-coding
ENSG00000105974	2603.3	-2.21259	0.0798213	827.037	5.92205e-179	7.52685e-178	857	CAV1	caveolin 1	protein-coding
ENSG00000227199	22.5233	-1.17395	0.104709	589.439	1.96259e-127	1.17197e-126	93653	ST7-AS1	ST7 antisense RNA 1	ncRNA
ENSG00000001626	351.171	-1.7526	0.163927	156.416	1.08782e-33	1.63809e-33	1080	CFTR	CF transmembrane conductance regulator	protein-coding
ENSG00000106034	1203.58	-1.02656	0.110465	99.0102	2.53691e-21	3.26272e-21	79974	CPED1	cadherin like and PC-esterase domain containing 1	protein-coding
ENSG00000170807	48.5408	-1.39265	0.322342	31.0064	8.47424e-07	9.11448e-07	442721	LMOD2	leiomodin 2	protein-coding
ENSG00000128617	89.9766	-1.22922	0.0835941	255.224	4.85134e-55	9.85294e-55	611	OPN1SW	opsin 1, short wave sensitive	protein-coding
ENSG00000128596	528.932	-2.02018	0.0879986	617.05	2.02826e-133	1.32672e-132	64753	CCDC136	coiled-coil domain containing 136	protein-coding
ENSG00000128591	8723.93	-4.83596	0.115824	1632.69	0	0	2318	FLNC	filamin C	protein-coding
ENSG00000158516	8.55979	-1.68636	0.210103	555.679	4.08339e-120	2.19202e-119	1358	CPA2	carboxypeptidase A2	protein-coding
ENSG00000091704	25.5226	-3.79661	0.17001	964.588	8.64668e-209	1.62728e-207	1357	CPA1	carboxypeptidase A1	protein-coding
ENSG00000085662	1112.23	-2.00997	0.0857579	737.162	1.83495e-159	1.751e-158	231	AKR1B1	aldo-keto reductase family 1 member B	protein-coding
ENSG00000122786	22891.5	-2.06632	0.071144	903.443	1.58583e-195	2.52674e-194	800	CALD1	caldesmon 1	protein-coding
ENSG00000181072	22.6123	-1.0677	0.281296	62.0248	2.17043e-13	2.53418e-13	1129	CHRM2	cholinergic receptor muscarinic 2	protein-coding
ENSG00000105894	2349.38	-1.94042	0.136114	260.655	3.24374e-56	6.69552e-56	5764	PTN	pleiotrophin	protein-coding
ENSG00000146966	433.283	-1.43394	0.0801756	505.782	2.66469e-109	1.21004e-108	27147	DENND2A	DENN domain containing 2A	protein-coding
ENSG00000106123	192.752	-1.17261	0.10895	162.169	6.23656e-35	9.53988e-35	2051	EPHB6	EPH receptor B6	protein-coding
ENSG00000159763	221.749	-1.54792	0.236443	84.3345	3.60571e-18	4.45754e-18	5304	PIP	prolactin induced protein	protein-coding
ENSG00000106538	1651.24	-2.42151	0.0976524	656.175	6.67744e-142	4.95647e-141	5919	RARRES2	retinoic acid receptor responder 2	protein-coding
ENSG00000284691	219.484	-1.13241	0.149891	99.6287	1.86781e-21	2.40558e-21	728743	LOC728743	zinc finger domain-containing protein LOC728743	protein-coding
ENSG00000082014	882.885	-2.14478	0.0728983	1087.68	1.71274e-235	4.61362e-234	6604	SMARCD3	SWI/SNF related, matrix associated, actin dependent regulator of chromatin, subfamily d, member 3	protein-coding
ENSG00000187260	116.046	-1.56935	0.10098	513.612	5.35519e-111	2.49885e-110	349136	WDR86	WD repeat domain 86	protein-coding
ENSG00000243836	21.0179	-1.58569	0.135455	165.117	1.44106e-35	2.22183e-35	100131176	WDR86-AS1	WDR86 antisense RNA 1	ncRNA
ENSG00000127377	20.8462	-1.64625	0.13694	184.98	7.41116e-40	1.20817e-39	155051	CRYGN	crystallin gamma N	protein-coding
ENSG00000231419	13.8224	-2.75264	0.155498	467.101	6.4239e-101	2.58533e-100	154822	LINC00689	long intergenic non-protein coding RNA 689	ncRNA
ENSG00000106018	185.934	-3.53824	0.120989	871.717	1.20719e-188	1.76282e-187	7434	VIPR2	vasoactive intestinal peptide receptor 2	protein-coding
ENSG00000164825	25.5458	-1.50355	0.272755	58.009	1.56491e-12	1.80906e-12	1672	DEFB1	defensin beta 1	protein-coding
ENSG00000171056	17.0416	-1.13341	0.160328	94.7931	2.04543e-20	2.59767e-20	83595	SOX7	SRY-box transcription factor 7	protein-coding
ENSG00000155970	243.801	-1.42395	0.0761791	460.664	1.59489e-99	6.28493e-99	286097	MICU3	mitochondrial calcium uptake family member 3	protein-coding
ENSG00000168546	61.788	-1.60702	0.103456	358.409	2.25339e-77	6.30638e-77	2675	GFRA2	GDNF family receptor alpha 2	protein-coding
ENSG00000158863	2269.19	-1.49182	0.0540026	1139.59	9.37139e-247	2.91332e-245	64760	FHIP2B	FHF complex subunit HOOK interacting protein 2B	protein-coding
ENSG00000275074	263.627	-1.21301	0.0673797	489.95	7.18656e-106	3.10998e-105	79873	NUDT18	nudix hydrolase 18	protein-coding
ENSG00000168453	333.273	-3.08993	0.103445	930.009	2.73953e-201	4.65475e-200	55806	HR	HR lysine demethylase and nuclear receptor corepressor	protein-coding
ENSG00000168481	57.5032	-3.24369	0.145275	523.786	3.34001e-113	1.61045e-112	203190	LGI3	leucine rich repeat LGI family member 3	protein-coding
ENSG00000168487	1034.5	-1.72277	0.070241	1165.63	2.0974e-252	6.986e-251	649	BMP1	bone morphogenetic protein 1	protein-coding
ENSG00000168490	255.243	-3.94243	0.115987	1218.43	7.34959e-264	2.77881e-262	9796	PHYHIP	phytanoyl-CoA 2-hydroxylase interacting protein	protein-coding
ENSG00000254064	8.14254	-1.56413	0.114963	460.952	1.38127e-99	5.45128e-99	100507071	PIWIL2-DT	PIWIL2 divergent transcript	ncRNA
ENSG00000120896	3633.22	-1.71395	0.0530708	1141.35	3.89534e-247	1.21818e-245	10174	SORBS3	sorbin and SH3 domain containing 3	protein-coding
ENSG00000241852	185.302	-1.12098	0.0607436	366.526	3.93564e-79	1.12806e-78	541565	C8orf58	chromosome 8 open reading frame 58	protein-coding
ENSG00000147439	319	-1.28587	0.0501218	841.729	3.85389e-182	5.14113e-181	55909	BIN3	bridging integrator 3	protein-coding
ENSG00000179388	625.782	-1.48697	0.104716	552.916	1.62144e-119	8.62687e-119	1960	EGR3	early growth response 3	protein-coding
ENSG00000134020	728.82	-2.6563	0.156446	585.387	1.48322e-126	8.74021e-126	157310	PEBP4	phosphatidylethanolamine binding protein 4	protein-coding
ENSG00000008853	568.99	-1.33597	0.0646276	469.059	2.41877e-101	9.79458e-101	23221	RHOBTB2	Rho related BTB domain containing 2	protein-coding
ENSG00000104756	825.146	-1.32263	0.0495355	761.634	9.05023e-165	9.38754e-164	54793	KCTD9	potassium channel tetramerization domain containing 9	protein-coding
ENSG00000120907	169.824	-2.80143	0.135104	471.513	7.11144e-102	2.89704e-101	148	ADRA1A	adrenoceptor alpha 1A	protein-coding
ENSG00000120915	3235.62	-1.25682	0.0653923	703.082	4.50651e-152	3.86136e-151	2053	EPHX2	epoxide hydrolase 2	protein-coding
ENSG00000120885	14270.7	-2.71107	0.103229	759.52	2.60052e-164	2.68418e-163	1191	CLU	clusterin	protein-coding
ENSG00000168077	1249.03	-2.1831	0.0915034	629.271	4.54634e-136	3.09139e-135	51435	SCARA3	scavenger receptor class A member 3	protein-coding
ENSG00000168079	163.811	-2.37481	0.159112	796.587	2.37904e-172	2.73995e-171	286133	SCARA5	scavenger receptor class A member 5	protein-coding
ENSG00000186918	1279.34	-1.49375	0.096949	326.484	1.84081e-70	4.66741e-70	55893	ZNF395	zinc finger protein 395	protein-coding
ENSG00000254109	13.4529	-2.78243	0.186643	419.584	1.2674e-90	4.34632e-90	100128750	RBPMS-AS1	RBPMS antisense RNA 1	ncRNA
ENSG00000157110	3521	-2.63488	0.0765662	1385.01	5.26345e-300	2.98508e-298	11030	RBPMS	RNA binding protein, mRNA processing factor	protein-coding
ENSG00000172733	18.3371	-1.35595	0.0980708	414.25	1.81271e-89	6.11052e-89	29942	PURG	purine rich element binding protein G	protein-coding
ENSG00000157168	116.86	-2.1594	0.133256	309.814	7.47636e-67	1.80264e-66	3084	NRG1	neuregulin 1	protein-coding
ENSG00000133874	247.362	-1.6578	0.0746224	614.039	9.11513e-133	5.9071e-132	79845	RNF122	ring finger protein 122	protein-coding
ENSG00000133878	86.4896	-2.05839	0.143317	223.298	3.88786e-48	7.14699e-48	78986	DUSP26	dual specificity phosphatase 26	protein-coding
ENSG00000156687	448.032	-1.32349	0.198352	106.821	5.3024e-23	6.95193e-23	137970	UNC5D	unc-5 netrin receptor D	protein-coding
ENSG00000020181	2887.02	-2.41982	0.0892871	780.932	5.90882e-169	6.45449e-168	25960	ADGRA2	adhesion G protein-coupled receptor A2	protein-coding
ENSG00000077782	3454.18	-1.28392	0.0767497	480.377	8.53186e-104	3.56994e-103	2260	FGFR1	fibroblast growth factor receptor 1	protein-coding
ENSG00000104332	2524.6	-2.16587	0.103306	615.144	5.25256e-133	3.41661e-132	6422	SFRP1	secreted frizzled related protein 1	protein-coding
ENSG00000221869	2902.09	-1.38418	0.0835128	313.739	1.05667e-67	2.58278e-67	1052	CEBPD	CCAAT enhancer binding protein delta	protein-coding
ENSG00000034239	107.098	-2.18011	0.127592	321.999	1.72175e-69	4.3093e-69	79645	CLXN	calaxin	protein-coding
ENSG00000196711	13.1003	-1.48073	0.20095	87.5739	7.27078e-19	9.06106e-19	389658	ALKAL1	ALK and LTK ligand 1	protein-coding
ENSG00000237807	239.196	-1.07243	0.142975	119.096	1.20832e-25	1.63985e-25	100507516	LINC02984	long intergenic non-protein coding RNA 2984	ncRNA
ENSG00000164736	161.818	-1.33366	0.103246	241.902	3.69223e-52	7.18785e-52	64321	SOX17	SRY-box transcription factor 17	protein-coding
ENSG00000206579	44.3244	-2.81228	0.163729	394.488	3.45917e-85	1.0917e-84	114786	XKR4	XK related 4	protein-coding
ENSG00000181690	117.147	-1.18909	0.0997897	403.354	4.15529e-87	1.34913e-86	5324	PLAG1	PLAG1 zinc finger	protein-coding
ENSG00000181195	146.423	-3.83062	0.216814	341.635	9.65623e-74	2.56262e-73	5179	PENK	proenkephalin	protein-coding
ENSG00000246430	9.91838	-2.0461	0.21051	146.319	1.63946e-31	2.40023e-31	100507632	LINC00968	long intergenic non-protein coding RNA 968	ncRNA
ENSG00000147576	215.905	-1.49578	0.093091	273.914	4.39225e-59	9.46564e-59	137872	ADHFE1	alcohol dehydrogenase iron containing 1	protein-coding
ENSG00000165078	158.153	-1.22154	0.175909	78.8828	5.32919e-17	6.49369e-17	57094	CPA6	carboxypeptidase A6	protein-coding
ENSG00000104313	406.447	-2.58158	0.127236	433.871	1.01817e-93	3.67481e-93	2138	EYA1	EYA transcriptional coactivator and phosphatase 1	protein-coding
ENSG00000164764	463.78	-2.06151	0.110392	570.263	2.81695e-123	1.5784e-122	157869	SBSPON	somatomedin B and thrombospondin type 1 domain containing	protein-coding
ENSG00000147588	47.4151	-3.59943	0.150937	607.295	2.64146e-131	1.67053e-130	5375	PMP2	peripheral myelin protein 2	protein-coding
ENSG00000164879	420.732	-1.39953	0.201599	52.1473	2.78625e-11	3.17391e-11	761	CA3	carbonic anhydrase 3	protein-coding
ENSG00000123119	183.556	-1.84884	0.110685	353.049	3.26119e-76	8.97714e-76	64168	NECAB1	N-terminal EF-hand calcium binding protein 1	protein-coding
ENSG00000253250	54.4148	-2.33822	0.104074	584.005	2.95657e-126	1.73638e-125	100127983	C8orf88	chromosome 8 open reading frame 88	protein-coding
ENSG00000164949	825.939	-1.38737	0.0853158	364.916	8.78302e-79	2.50514e-78	2669	GEM	GTP binding protein overexpressed in skeletal muscle	protein-coding
ENSG00000132561	3879.63	-2.15311	0.0858053	693.859	4.50413e-150	3.72839e-149	4147	MATN2	matrilin 2	protein-coding
ENSG00000164920	912.819	-2.16381	0.0792026	794.825	5.73635e-172	6.56334e-171	116039	OSR2	odd-skipped related transciption factor 2	protein-coding
ENSG00000132554	77.942	-1.79885	0.10032	380.816	3.1647e-82	9.55925e-82	26166	RGS22	regulator of G protein signaling 22	protein-coding
ENSG00000174226	65.0835	-1.41466	0.12529	135.922	2.86226e-29	4.06151e-29	169166	SNX31	sorting nexin 31	protein-coding
ENSG00000147647	144.398	-1.07892	0.182628	40.353	8.96844e-09	9.88049e-09	1807	DPYS	dihydropyrimidinase	protein-coding
ENSG00000154188	504.04	-2.05303	0.10174	443.016	1.0628e-95	3.95702e-95	284	ANGPT1	angiopoietin 1	protein-coding
ENSG00000147655	158.923	-4.35109	0.156667	772.573	3.84046e-167	4.09493e-166	340419	RSPO2	R-spondin 2	protein-coding
ENSG00000187955	2552.81	-1.30943	0.0980626	210.361	2.43344e-45	4.30841e-45	7373	COL14A1	collagen type XIV alpha 1 chain	protein-coding
ENSG00000156804	3665.46	-1.81867	0.0759963	611.298	3.58154e-132	2.30396e-131	114907	FBXO32	F-box protein 32	protein-coding
ENSG00000042832	478.981	-2.58891	0.126131	506.845	1.56794e-109	7.15718e-109	7038	TG	thyroglobulin	protein-coding
ENSG00000198576	54.0083	-1.43768	0.197726	85.6726	1.86115e-18	2.30873e-18	23237	ARC	activity regulated cytoskeleton associated protein	protein-coding
ENSG00000180155	568.208	-2.30077	0.0891425	725.046	7.7783e-157	7.16191e-156	66004	LYNX1	Ly6/neurotoxin 1	protein-coding
ENSG00000167656	39.4726	-4.7115	0.271848	472.548	4.2415e-102	1.73294e-101	8581	LY6D	lymphocyte antigen 6 family member D	protein-coding
ENSG00000107104	2587.76	-1.36735	0.0548966	682.096	1.60045e-147	1.28036e-146	23189	KANK1	KN motif and ankyrin repeat domains 1	protein-coding
ENSG00000173253	12.3176	-1.16675	0.231201	250.614	4.81905e-54	9.65743e-54	10655	DMRT2	doublesex and mab-3 related transcription factor 2	protein-coding
ENSG00000137033	793.598	-2.56778	0.0901913	858.641	8.2767e-186	1.17034e-184	90865	IL33	interleukin 33	protein-coding
ENSG00000225706	19.4335	-1.13737	0.193954	85.3042	2.23286e-18	2.76721e-18	101929407	PTPRD-AS1	PTPRD antisense RNA 1	ncRNA
ENSG00000173068	425.885	-1.67925	0.0832141	524.363	2.50339e-113	1.21179e-112	54796	BNC2	basonuclin 2	protein-coding
ENSG00000234779	13.5026	-1.15568	0.132395	348.747	2.78616e-75	7.55847e-75	111216284	BNC2-AS1	BNC2 antisense RNA 1	ncRNA
ENSG00000184995	8.3197	-3.41662	0.241311	334.029	4.2816e-72	1.11002e-71	338376	IFNE	interferon epsilon	protein-coding
ENSG00000168913	52.8729	-1.19144	0.189771	53.3416	1.55028e-11	1.77137e-11	375704	ENHO	energy homeostasis associated	protein-coding
ENSG00000122756	171.354	-1.85108	0.135608	444.062	6.30749e-96	2.35719e-95	1271	CNTFR	ciliary neurotrophic factor receptor	protein-coding
ENSG00000137070	406.691	-1.35418	0.0886472	324.901	4.05303e-70	1.02308e-69	3590	IL11RA	interleukin 11 receptor subunit alpha	protein-coding
ENSG00000137094	887.247	-2.0386	0.0705305	903.437	1.59049e-195	2.53223e-194	25822	DNAJB5	DnaJ heat shock protein family (Hsp40) member B5	protein-coding
ENSG00000198853	1250.92	-1.52019	0.0642609	782.174	3.1791e-169	3.48721e-168	9853	RUSC2	RUN and SH3 domain containing 2	protein-coding
ENSG00000159884	80.0681	-1.99991	0.090003	569.984	3.23723e-123	1.81195e-122	203260	CCDC107	coiled-coil domain containing 107	protein-coding
ENSG00000198467	24772.4	-3.73091	0.100005	1403.34	5.55246e-304	3.25455e-302	7169	TPM2	tropomyosin 2	protein-coding
ENSG00000137076	14045.1	-1.22966	0.0557269	536.921	4.75141e-116	2.39557e-115	7094	TLN1	talin 1	protein-coding
ENSG00000159899	510.1	-1.59497	0.0674326	887.061	5.66868e-192	8.59477e-191	4882	NPR2	natriuretic peptide receptor 2	protein-coding
ENSG00000196196	61.0248	-1.86976	0.114147	322.262	1.51051e-69	3.78647e-69	646962	HRCT1	histidine rich carboxyl terminus 1	protein-coding
ENSG00000122694	2073.04	-1.16203	0.0715408	538.49	2.17077e-116	1.10027e-115	152007	GLIPR2	GLI pathogenesis related 2	protein-coding
ENSG00000185972	8.34358	-1.28951	0.125397	130.955	3.36752e-28	4.71818e-28	881	CCIN	calicin	protein-coding
ENSG00000137124	1946.67	-1.24438	0.0678117	410.628	1.10401e-88	3.67024e-88	219	ALDH1B1	aldehyde dehydrogenase 1 family member B1	protein-coding
ENSG00000106714	81.7378	-1.17891	0.108103	138.001	1.0197e-29	1.4568e-29	79937	CNTNAP3	contactin associated protein family member 3	protein-coding
ENSG00000154529	36.7872	-1.03814	0.113989	189.478	7.91316e-41	1.30861e-40	728577	CNTNAP3B	contactin associated protein family member 3B	protein-coding
ENSG00000154330	4167.38	-4.96924	0.10069	2291.66	0	0	5239	PGM5	phosphoglucomutase 5	protein-coding
ENSG00000224958	213.52	-7.58845	0.202215	1153.49	9.03432e-250	2.92556e-248	572558	PGM5-AS1	PGM5 antisense RNA 1	ncRNA
ENSG00000181778	54.7394	-4.16579	0.144052	850.468	4.90442e-184	6.74406e-183	169693	TMEM252	transmembrane protein 252	protein-coding
ENSG00000135063	1667.85	-1.72483	0.104806	501.651	2.09327e-108	9.37572e-108	9413	ENTREP1	endosomal transmembrane epsin interactor 1	protein-coding
ENSG00000165072	139.462	-2.11325	0.0931713	698.089	5.45042e-151	4.59324e-150	256691	MAMDC2	MAM domain containing 2	protein-coding
ENSG00000119138	3226.18	-1.15037	0.0458402	690.733	2.14516e-149	1.76249e-148	687	KLF9	KLF transcription factor 9	protein-coding
ENSG00000119121	78.9518	-1.1507	0.109501	158.857	3.23392e-34	4.90429e-34	140803	TRPM6	transient receptor potential cation channel subfamily M member 6	protein-coding
ENSG00000156049	306.938	-1.18586	0.0648425	358.614	2.03476e-77	5.69755e-77	9630	GNA14	G protein subunit alpha 14	protein-coding
ENSG00000172159	228.878	-1.10734	0.0743126	617.093	1.98474e-133	1.29865e-132	257019	FRMD3	FERM domain containing 3	protein-coding
ENSG00000180447	577.892	-2.98148	0.107693	830.423	1.09136e-179	1.40326e-178	2619	GAS1	growth arrest specific 1	protein-coding
ENSG00000226237	39.0542	-2.7784	0.110821	1118.18	4.14563e-242	1.19824e-240	100506834	GAS1RR	GAS1 adjacent regulatory RNA	ncRNA
ENSG00000231007	19.8208	-2.68809	0.130782	506.135	2.23417e-109	1.01696e-108	157956	CDC20P1	cell division cycle 20 pseudogene 1	pseudo
ENSG00000130045	30.6854	-1.7639	0.105819	365.773	5.72972e-79	1.63983e-78	158046	NXNL2	nucleoredoxin like 2	protein-coding
ENSG00000169071	823.442	-2.64646	0.102967	702.949	4.81425e-152	4.11663e-151	4920	ROR2	receptor tyrosine kinase like orphan receptor 2	protein-coding
ENSG00000106809	1176.43	-2.33452	0.103623	573.916	4.54883e-124	2.57841e-123	4969	OGN	osteoglycin	protein-coding
ENSG00000148120	1660.42	-1.17947	0.0641613	718.825	1.73768e-155	1.56968e-154	84909	AOPEP	aminopeptidase O (putative)	protein-coding
ENSG00000275465	21.2252	-3.42795	0.228985	338.894	3.78673e-73	9.96248e-73	158434	LOC158434	uncharacterized LOC158434	ncRNA
ENSG00000136842	316.02	-1.35251	0.0902042	339.639	2.61309e-73	6.89378e-73	7111	TMOD1	tropomodulin 1	protein-coding
ENSG00000095383	562.7	-1.2152	0.0626955	452.423	9.73549e-98	3.73951e-97	55357	TBC1D2	TBC1 domain family member 2	protein-coding
ENSG00000119508	600.281	-2.98934	0.120273	641.666	9.33808e-139	6.59099e-138	8013	NR4A3	nuclear receptor subfamily 4 group A member 3	protein-coding
ENSG00000165152	369.973	-1.82213	0.108781	301.621	4.43524e-65	1.04349e-64	84302	PGAP4	post-GPI attachment to proteins GalNAc transferase 4	protein-coding
ENSG00000136826	1527.64	-1.3062	0.0765105	454.256	3.90055e-98	1.50707e-97	9314	KLF4	KLF transcription factor 4	protein-coding
ENSG00000260230	293.871	-1.149	0.135871	77.5721	1.01795e-16	1.23643e-16	23732	FRRS1L	ferric chelate reductase 1 like	protein-coding
ENSG00000198121	722.062	-2.03513	0.0808445	788.796	1.16444e-170	1.30388e-169	1902	LPAR1	lysophosphatidic acid receptor 1	protein-coding
ENSG00000196739	1294.89	-1.72229	0.103667	704.146	2.64833e-152	2.27569e-151	85301	COL27A1	collagen type XXVII alpha 1 chain	protein-coding
ENSG00000056558	559.555	-1.18744	0.0849562	505.401	3.22231e-109	1.46199e-108	7185	TRAF1	TNF receptor associated factor 1	protein-coding
ENSG00000148180	14174.4	-2.13875	0.0756379	863.967	5.78964e-187	8.27023e-186	2934	GSN	gelsolin	protein-coding
ENSG00000148175	4215.6	-1.4016	0.0691189	466.609	8.21325e-101	3.3004e-100	2040	STOM	stomatin	protein-coding
ENSG00000204136	180.253	-1.02535	0.0931734	162.653	4.90388e-35	7.50953e-35	2681	GGTA1	glycoprotein alpha-galactosyltransferase 1 (inactive)	protein-coding
ENSG00000136848	2385.08	-1.13992	0.0549466	612.072	2.43433e-132	1.56934e-131	153090	DAB2IP	DAB2 interacting protein	protein-coding
ENSG00000095303	977.861	-2.68506	0.106121	995.598	1.62177e-215	3.34623e-214	5742	PTGS1	prostaglandin-endoperoxide synthase 1	protein-coding
ENSG00000180264	26.1835	-2.33803	0.216019	363.101	2.17145e-78	6.15505e-78	347088	ADGRD2	adhesion G protein-coupled receptor D2	protein-coding
ENSG00000136859	1313.94	-1.12267	0.0857322	185.778	4.98441e-40	8.14777e-40	23452	ANGPTL2	angiopoietin like 2	protein-coding
ENSG00000225032	98.4152	-1.4987	0.089598	677.61	1.50264e-146	1.18718e-145	102723566	LOC102723566	uncharacterized LOC102723566	ncRNA
ENSG00000148346	1470.86	-1.75505	0.18733	106.918	5.05369e-23	6.62874e-23	3934	LCN2	lipocalin 2	protein-coding
ENSG00000198917	553.151	-3.07013	0.0907641	2631.54	0	0	51490	SPOUT1	SPOUT domain containing methyltransferase 1	protein-coding
ENSG00000171097	312.711	-1.41122	0.0711555	453.325	6.20525e-98	2.39051e-97	883	KYAT1	kynurenine aminotransferase 1	protein-coding
ENSG00000175287	712.057	-2.90919	0.105621	948.408	2.79751e-205	5.04755e-204	254295	PHYHD1	phytanoyl-CoA dioxygenase domain containing 1	protein-coding
ENSG00000148343	1217.65	-1.14003	0.0564632	563.828	6.99306e-122	3.84747e-121	84895	MIGA2	mitoguardin 2	protein-coding
ENSG00000233901	98.9049	-2.50148	0.147465	343.827	3.23839e-74	8.66103e-74	100506119	LINC01503	long intergenic non-protein coding RNA 1503	ncRNA
ENSG00000167157	198.696	-2.1695	0.105285	454.909	2.81597e-98	1.09123e-97	51450	PRRX2	paired related homeobox 2	protein-coding
ENSG00000148344	490.306	-2.1573	0.112547	421.311	5.35599e-91	1.85004e-90	9536	PTGES	prostaglandin E synthase	protein-coding
ENSG00000187239	3620.35	-1.04797	0.0464515	660.87	6.40606e-143	4.81982e-142	23048	FNBP1	formin binding protein 1	protein-coding
ENSG00000107130	2013.02	-2.56092	0.0734873	1313.6	1.64875e-284	7.88097e-283	23413	NCS1	neuronal calcium sensor 1	protein-coding
ENSG00000148357	582.514	-2.56686	0.114385	604.237	1.21605e-130	7.60809e-130	256158	HMCN2	hemicentin 2	protein-coding
ENSG00000130707	2483.53	-1.10993	0.0918737	168.467	2.72588e-36	4.24332e-36	445	ASS1	argininosuccinate synthase 1	protein-coding
ENSG00000050555	533.464	-1.35522	0.110454	167.214	5.08313e-36	7.88238e-36	10319	LAMC3	laminin subunit gamma 3	protein-coding
ENSG00000160539	103.566	-2.03818	0.113374	382.541	1.33851e-82	4.06708e-82	84814	PLPP7	phospholipid phosphatase 7 (inactive)	protein-coding
ENSG00000175164	63.2175	-1.77338	0.138097	476.098	7.21633e-103	2.98203e-102	28	ABO	ABO, alpha 1-3-N-acetylgalactosaminyltransferase and alpha 1-3-galactosyltransferase	protein-coding
ENSG00000148411	1614.09	-1.25266	0.0642828	459.229	3.26294e-99	1.27981e-98	138151	NACC2	NACC family member 2	protein-coding
ENSG00000279141	41.4643	-3.19661	0.214482	725.594	5.91631e-157	5.45226e-156	401561	LINC01451	long intergenic non-protein coding RNA 1451	ncRNA
ENSG00000187922	20.3886	-3.72832	0.187907	602.18	3.39454e-130	2.11117e-129	414332	LCN10	lipocalin 10	protein-coding
ENSG00000107317	257.088	-4.61951	0.147144	943.107	3.94998e-204	7.02427e-203	5730	PTGDS	prostaglandin D2 synthase	protein-coding
ENSG00000214402	48.3365	-4.72216	0.163629	1061.4	8.62762e-230	2.15014e-228	401562	LCNL1	lipocalin like 1	protein-coding
ENSG00000284976	1177.5	-1.11784	0.0723445	2585.24	0	0	122513141	LOC122513141	ring finger protein-like	protein-coding
ENSG00000187609	802.837	-1.07962	0.0639518	371.055	4.11484e-80	1.19808e-79	54932	EXD3	exonuclease 3'-5' domain containing 3	protein-coding
ENSG00000178363	24.2686	-1.40527	0.198107	218.985	3.32761e-47	6.04401e-47	810	CALML3	calmodulin like 3	protein-coding
ENSG00000123243	1450.71	-3.12873	0.089449	1273.22	9.53139e-276	4.17551e-274	80760	ITIH5	inter-alpha-trypsin inhibitor heavy chain 5	protein-coding
ENSG00000107485	460.474	-2.9959	0.112382	758.82	3.68959e-164	3.79708e-163	2625	GATA3	GATA binding protein 3	protein-coding
ENSG00000197308	17.56	-5.18483	0.225997	939.15	2.85016e-203	4.99229e-202	399717	GATA3-AS1	GATA3 antisense RNA 1	ncRNA
ENSG00000048740	1105.37	-1.29152	0.0818613	270.44	2.47849e-58	5.28435e-58	10659	CELF2	CUGBP Elav-like family member 2	protein-coding
ENSG00000225778	17.5647	-1.45805	0.134718	242.662	2.52802e-52	4.93423e-52	219731	PROSER2-AS1	PROSER2 antisense RNA 1	ncRNA
ENSG00000151468	845.937	-1.771	0.0963444	505.006	3.92382e-109	1.77758e-108	83643	CCDC3	coiled-coil domain containing 3	protein-coding
ENSG00000077943	1798.77	-2.8181	0.111205	675.8	3.70989e-146	2.91566e-145	8516	ITGA8	integrin subunit alpha 8	protein-coding
ENSG00000165996	238.652	-2.59913	0.0861085	977.418	1.42518e-211	2.77164e-210	9200	HACD1	3-hydroxyacyl-CoA dehydratase 1	protein-coding
ENSG00000233968	10.5481	-1.33183	0.162966	134.251	6.55787e-29	9.26669e-29	101928834	LOC101928834	uncharacterized LOC101928834	ncRNA
ENSG00000231920	44.6245	-1.5743	0.114239	952.485	3.64966e-206	6.65953e-205	100128511	NEBL-AS1	NEBL antisense RNA 1	ncRNA
ENSG00000168283	944.642	-1.49029	0.110985	401.796	9.03914e-87	2.91901e-86	648	BMI1	BMI1 proto-oncogene, polycomb ring finger	protein-coding
ENSG00000150051	550.671	-3.32796	0.102332	1141.02	4.59206e-247	1.42967e-245	283078	MKX	mohawk homeobox	protein-coding
ENSG00000169126	144.45	-1.00478	0.0917972	127.321	2.04391e-27	2.83642e-27	55130	ODAD2	outer dynein arm docking complex subunit 2	protein-coding
ENSG00000197321	5193.41	-1.90207	0.0748724	746.975	1.3666e-161	1.34569e-160	6840	SVIL	supervillin	protein-coding
ENSG00000095794	768.832	-1.01958	0.0531289	449.84	3.5309e-97	1.34494e-96	1390	CREM	cAMP responsive element modulator	protein-coding
ENSG00000165507	1508.25	-1.56199	0.104019	299.256	1.4416e-64	3.36266e-64	11067	DEPP1	DEPP autophagy regulator 1	protein-coding
ENSG00000263639	46363.6	-4.13786	0.179258	641.524	1.00228e-138	7.0719e-138	4477	MSMB	microseminoprotein beta	protein-coding
ENSG00000264230	30.5093	-2.58423	0.210828	190.441	4.90152e-41	8.13263e-41	728113	ANXA8L1	annexin A8 like 1	protein-coding
ENSG00000266524	47.7419	-1.68419	0.167576	310.912	4.32375e-67	1.04696e-66	2662	GDF10	growth differentiation factor 10	protein-coding
ENSG00000265190	77.8237	-3.53315	0.179765	422.012	3.77453e-91	1.30615e-90	653145	ANXA8	annexin A8	protein-coding
ENSG00000165633	844.107	-2.50956	0.0842713	939.646	2.22504e-203	3.91041e-202	196740	VSTM4	V-set and transmembrane domain containing 4	protein-coding
[truncated: 1,202 more rows]
