# Supplementary material for: Unravelling TPX2-centered co-expression networks as key drivers of aggressive prostate cancer
Source: Sci Rep. 2025 Dec 16;15:43908. doi: 10.1038/s41598-025-27704-4 (PMC12708838; doi:10.1038/s41598-025-27704-4)
Supplement: Supplementary file 5 — Supplementary Material 5 [file 41598_2025_27704_MOESM5_ESM.xlsx]

## Sheet: prim_vs_norm_up
WGCNA DEGs (Padj < 0.05, LFC > 1, Up-regulated in prim/norm)
114824	M0	0.384273	247.589	25.8544	1.02345	0.275852	3.71014	0.000207142	0.000282912	PNMA5	PNMA family member 5	protein-coding
56142	M0	0.406026	359.463	57.714	1.72634	0.164736	10.4794	1.07375e-25	3.41854e-25	PCDHA6	protocadherin alpha 6	protein-coding
55079	M0	0.406149	339.71	5.81894	2.64038	0.391138	6.75049	1.47343e-11	2.79831e-11	FEZF2	FEZ family zinc finger 2	protein-coding
30010	M0	0.406168	369.174	14.5028	2.75015	0.273034	10.0725	7.3061e-24	2.17124e-23	NXPH1	neurexophilin 1	protein-coding
2115	M0	0.406199	353.197	1604	1.56027	0.127832	12.2057	2.89951e-34	1.24246e-33	ETV1	ETS variant transcription factor 1	protein-coding
1469	M0	0.40621	341.407	654.409	2.51832	0.22786	11.052	2.14292e-28	7.50076e-28	CST1	cystatin SN	protein-coding
257313	M0	0.406332	359.037	63.4784	1.83644	0.174002	10.5541	4.86176e-26	1.56688e-25	UTS2B	urotensin 2B	protein-coding
8332	M0	0.406355	368.506	42.1899	1.37508	0.211612	6.49813	8.13219e-11	1.50296e-10	H2AC16	H2A clustered histone 16	protein-coding
56136	M0	0.40651	346.892	20.6598	1.97285	0.20449	9.64768	5.02792e-22	1.3965e-21	PCDHA13	protocadherin alpha 13	protein-coding
7547	M0	0.406528	363.664	20.1361	3.28512	0.287107	11.4421	2.57462e-30	9.62857e-30	ZIC3	Zic family member 3	protein-coding
1961	M0	0.406825	340.145	14.3447	2.1305	0.206307	10.3268	5.32927e-25	1.65355e-24	EGR4	early growth response 4	protein-coding
56140	M0	0.407084	371.019	19.4947	1.7353	0.195406	8.88046	6.65868e-19	1.65376e-18	PCDHA8	protocadherin alpha 8	protein-coding
57282	M0	0.407162	363.505	52.4653	1.225	0.13881	8.82502	1.09442e-18	2.69736e-18	SLC4A10	solute carrier family 4 member 10	protein-coding
83690	M0	0.407489	362.75	2152.29	1.1456	0.135819	8.43475	3.319e-17	7.76779e-17	CRISPLD1	cysteine rich secretory protein LCCL domain containing 1	protein-coding
1733	M0	0.407514	370.233	105.678	1.37146	0.136996	10.0109	1.36454e-23	4.01705e-23	DIO1	iodothyronine deiodinase 1	protein-coding
26525	M0	0.407588	360.604	21.4006	1.97734	0.237846	8.31355	9.2877e-17	2.14145e-16	IL36RN	interleukin 36 receptor antagonist	protein-coding
54112	M0	0.407608	362.869	47.4426	1.08939	0.154787	7.03798	1.95048e-12	3.8348e-12	GPR88	G protein-coupled receptor 88	protein-coding
56139	M0	0.407759	373.428	165.326	1.50819	0.127955	11.7869	4.55984e-32	1.81563e-31	PCDHA10	protocadherin alpha 10	protein-coding
391475	M0	0.407768	392.593	50.7385	3.80545	0.287713	13.2265	6.16576e-40	3.18519e-39	DYTN	dystrotelin	protein-coding
147741	M0	0.408043	365.391	68.8907	3.14216	0.238527	13.1732	1.25197e-39	6.4014e-39	ZNF560	zinc finger protein 560	protein-coding
3620	M0	0.408067	386.077	172.324	1.04147	0.133861	7.78023	7.23956e-15	1.55301e-14	IDO1	indoleamine 2,3-dioxygenase 1	protein-coding
3568	M0	0.40819	350.847	281.717	1.76536	0.172396	10.2401	1.31035e-24	4.00647e-24	IL5RA	interleukin 5 receptor subunit alpha	protein-coding
222008	M0	0.408235	312.782	255.865	1.03843	0.228281	4.54891	5.39258e-06	8.00437e-06	VSTM2A	V-set and transmembrane domain containing 2A	protein-coding
927	M0	0.40824	356.327	67.0181	1.17825	0.205984	5.7201	1.06463e-08	1.79439e-08	CD8B2	CD8b2 molecule	protein-coding
116449	M0	0.40601	366.957	60.084	1.1091	0.136289	8.13791	4.02164e-16	9.03534e-16	CLNK	cytokine dependent hematopoietic cell linker	protein-coding
390038	M0	0.408272	370.531	29.1537	1.56029	0.220457	7.07755	1.46721e-12	2.89932e-12	OR51D1	olfactory receptor family 51 subfamily D member 1	protein-coding
2515	M0	0.405944	332.635	50.0138	1.656	0.500363	3.30959	0.000934333	0.00122668	ADAM2	ADAM metallopeptidase domain 2	protein-coding
3375	M0	0.405869	369.558	7.83204	3.67576	0.324862	11.3148	1.10796e-29	4.05185e-29	IAPP	islet amyloid polypeptide	protein-coding
2829	M0	0.404934	362.219	25.6567	1.81432	0.136397	13.3018	2.2611e-40	1.18885e-39	XCR1	X-C motif chemokine receptor 1	protein-coding
6718	M0	0.404969	342.56	19.1626	1.21931	0.223585	5.45345	4.94032e-08	8.07443e-08	AKR1D1	aldo-keto reductase family 1 member D1	protein-coding
127343	M0	0.40504	374.76	15.5934	1.35178	0.209477	6.45314	1.0956e-10	2.01419e-10	DMBX1	diencephalon/mesencephalon homeobox 1	protein-coding
154860	M0	0.405059	389.194	32.0881	1.46724	0.178759	8.20792	2.25046e-16	5.1036e-16	FEZF1-AS1	FEZF1 antisense RNA 1	ncRNA
7080	M0	0.405069	353.712	84.5555	1.87933	0.253598	7.41065	1.25684e-13	2.58008e-13	NKX2-1	NK2 homeobox 1	protein-coding
8735	M0	0.40508	337.625	7.71566	1.07832	0.215933	4.99377	5.92117e-07	9.21529e-07	MYH13	myosin heavy chain 13	protein-coding
56033	M0	0.405091	363.144	44.7822	1.45161	0.214211	6.77653	1.231e-11	2.34488e-11	BARX1	BARX homeobox 1	protein-coding
84654	M0	0.405115	341.565	15.2276	3.39279	0.289531	11.7182	1.028e-31	4.04947e-31	SPZ1	spermatogenic leucine zipper 1	protein-coding
10720	M0	0.405205	343.03	19.6194	2.53529	0.347759	7.29038	3.09087e-13	6.26474e-13	UGT2B11	UDP glucuronosyltransferase family 2 member B11	protein-coding
392636	M0	0.405266	352.693	36.4756	1.43531	0.172303	8.3301	8.07715e-17	1.86623e-16	AGMO	alkylglycerol monooxygenase	protein-coding
337959	M0	0.405274	312.068	20.7396	1.17963	0.30905	3.81697	0.000135103	0.000186427	KRTAP13-2	keratin associated protein 13-2	protein-coding
127069	M0	0.405275	304.936	4.79274	1.9997	0.334915	5.97077	2.36131e-09	4.09096e-09	OR2T10	olfactory receptor family 2 subfamily T member 10	protein-coding
3604	M0	0.405353	389.292	27.9335	1.55817	0.127011	12.268	1.34528e-34	5.84094e-34	TNFRSF9	TNF receptor superfamily member 9	protein-coding
9355	M0	0.405404	367.709	23.8784	1.16871	0.185052	6.3156	2.69112e-10	4.86019e-10	LHX2	LIM homeobox 2	protein-coding
80824	M0	0.405427	293.843	2.02145	1.0421	0.368165	2.83054	0.00464698	0.0058272	DUSP16	dual specificity phosphatase 16	protein-coding
646627	M0	0.405489	332.423	16.4713	2.6577	0.293535	9.05414	1.37653e-19	3.50209e-19	LYPD8	LY6/PLAUR domain containing 8	protein-coding
4985	M0	0.405542	333.048	26.5947	1.85642	0.208524	8.90266	5.4522e-19	1.35942e-18	OPRD1	opioid receptor delta 1	protein-coding
400644	M0	0.405593	330.18	42.9919	4.4262	0.324221	13.6518	1.96901e-42	1.10742e-41	LINC01443	long intergenic non-protein coding RNA 1443	ncRNA
56132	M0	0.405618	352.607	197.019	1.17432	0.115514	10.166	2.81223e-24	8.48723e-24	PCDHB3	protocadherin beta 3	protein-coding
284186	M0	0.405666	354.798	28.1857	1.33041	0.222049	5.9915	2.07915e-09	3.61225e-09	TMEM105	TMEM105 long non-coding RNA	ncRNA
3651	M0	0.405721	353.423	11.0573	2.60406	0.315178	8.26217	1.43052e-16	3.26815e-16	PDX1	pancreatic and duodenal homeobox 1	protein-coding
151126	M0	0.405799	351.187	1130.43	1.0831	0.132921	8.14844	3.68654e-16	8.29669e-16	ZNF385B	zinc finger protein 385B	protein-coding
54742	M0	0.405857	310.376	36.0881	1.29193	0.205294	6.29308	3.11222e-10	5.60478e-10	LY6K	lymphocyte antigen 6 family member K	protein-coding
4973	M0	0.40589	380.485	152.771	1.12609	0.123563	9.11348	7.97801e-20	2.0511e-19	OLR1	oxidized low density lipoprotein receptor 1	protein-coding
10382	M0	0.408278	351.153	91.4771	1.70761	0.16849	10.1348	3.87132e-24	1.1625e-23	TUBB4A	tubulin beta 4A class IVa	protein-coding
101928797	M0	0.408426	348.79	10.1391	1.43676	0.230905	6.22228	4.89995e-10	8.75293e-10	LOC101928797	uncharacterized LOC101928797	ncRNA
28234	M0	0.408768	387.488	45.8597	3.95453	0.259162	15.2589	1.43576e-52	1.12839e-51	SLCO1B3	solute carrier organic anion transporter family member 1B3	protein-coding
203111	M0	0.411978	397.066	204.958	1.16191	0.121134	9.5919	8.64775e-22	2.38392e-21	ERICH5	glutamate rich 5	protein-coding
100133286	M0	0.412048	371.876	14.5064	1.06516	0.155488	6.85041	7.36396e-12	1.41416e-11	CBR1-AS1	CBR1 antisense RNA 1	ncRNA
668	M0	0.412304	400.701	64.9461	1.84611	0.177806	10.3827	2.97182e-25	9.30061e-25	FOXL2	forkhead box L2	protein-coding
196051	M0	0.412348	384.937	105.188	1.04577	0.133313	7.84449	4.3472e-15	9.4043e-15	PLPP4	phospholipid phosphatase 4	protein-coding
85320	M0	0.412501	361.002	660.979	1.40574	0.175919	7.99083	1.34038e-15	2.95169e-15	ABCC11	ATP binding cassette subfamily C member 11	protein-coding
4316	M0	0.41272	406.382	2315.56	1.09631	0.17124	6.40222	1.53137e-10	2.79501e-10	MMP7	matrix metallopeptidase 7	protein-coding
100192426	M0	0.413478	346.962	7.81581	1.06834	0.157922	6.76496	1.33343e-11	2.53723e-11	LOC100192426	uncharacterized LOC100192426	ncRNA
388633	M0	0.41409	370.485	89.6712	1.0411	0.159806	6.51479	7.27929e-11	1.34758e-10	LDLRAD1	low density lipoprotein receptor class A domain containing 1	protein-coding
285220	M0	0.414294	399.497	259.73	1.15788	0.115262	10.0457	9.60126e-24	2.84085e-23	EPHA6	EPH receptor A6	protein-coding
10647	M0	0.414554	348.478	159.163	1.49069	0.196398	7.59017	3.19476e-14	6.69986e-14	SCGB1D2	secretoglobin family 1D member 2	protein-coding
390037	M0	0.414605	382.368	13.1116	1.10446	0.141484	7.80625	5.89168e-15	1.26853e-14	OR52I1	olfactory receptor family 52 subfamily I member 1	protein-coding
85477	M0	0.415138	360.207	758.332	1.00808	0.128369	7.85298	4.06276e-15	8.79532e-15	SCIN	scinderin	protein-coding
400643	M0	0.415787	360.536	826.044	2.30504	0.290961	7.92217	2.33403e-15	5.09172e-15	LINC00668	long intergenic non-protein coding RNA 668	ncRNA
8403	M0	0.415987	402.032	136.876	2.30963	0.224124	10.3051	6.679e-25	2.06318e-24	SOX14	SRY-box transcription factor 14	protein-coding
102723775	M0	0.416201	384.132	98.0944	2.8778	0.237673	12.1082	9.55544e-34	4.02957e-33	LINC01315	long intergenic non-protein coding RNA 1315	ncRNA
27198	M0	0.417152	374.697	301.119	1.15975	0.140202	8.27204	1.31687e-16	3.01245e-16	HCAR1	hydroxycarboxylic acid receptor 1	protein-coding
5979	M0	0.417663	412.613	736.453	1.37069	0.117025	11.7128	1.09622e-31	4.31092e-31	RET	ret proto-oncogene	protein-coding
647309	M0	0.41812	417.599	97.1172	2.92154	0.184434	15.8405	1.63445e-56	1.47325e-55	GMNC	geminin coiled-coil domain containing	protein-coding
3158	M0	0.418646	376.983	2783.94	1.14737	0.144895	7.91861	2.40175e-15	5.23674e-15	HMGCS2	3-hydroxy-3-methylglutaryl-CoA synthase 2	protein-coding
22879	M0	0.419429	383.509	5419.19	1.21259	0.110136	11.01	3.42077e-28	1.18627e-27	MON1B	MON1 homolog B, secretory trafficking associated	protein-coding
339479	M0	0.421049	396.968	341.009	1.07921	0.137295	7.86053	3.825e-15	8.28401e-15	BRINP3	BMP/retinoic acid inducible neural specific 3	protein-coding
127731	M0	0.390767	260.988	165.588	1.02803	0.240312	4.27789	1.88675e-05	2.72388e-05	VWA5B1	von Willebrand factor A domain containing 5B1	protein-coding
1962	M0	0.42328	422.226	561.609	1.01396	0.0802682	12.6322	1.40283e-36	6.4925e-36	EHHADH	enoyl-CoA hydratase and 3-hydroxyacyl CoA dehydrogenase	protein-coding
79695	M0	0.411946	396.956	526.259	1.27236	0.117365	10.8411	2.19802e-27	7.42725e-27	GALNT12	polypeptide N-acetylgalactosaminyltransferase 12	protein-coding
2354	M0	0.41172	375.261	4811.66	1.84936	0.156765	11.797	4.04453e-32	1.61289e-31	FOSB	FosB proto-oncogene, AP-1 transcription factor subunit	protein-coding
158763	M0	0.411455	356.886	16.6551	1.51606	0.208449	7.27304	3.51496e-13	7.10783e-13	ARHGAP36	Rho GTPase activating protein 36	protein-coding
100873969	M0	0.411421	356.299	37.019	6.33089	0.324154	19.5305	6.04537e-85	1.47336e-83	GPC5-AS1	GPC5 antisense RNA 1	ncRNA
6367	M0	0.40879	409.726	72.9621	1.77787	0.131372	13.5331	9.97833e-42	5.48847e-41	CCL22	C-C motif chemokine ligand 22	protein-coding
1413	M0	0.408988	338.166	9.63677	2.92933	0.276947	10.5772	3.80068e-26	1.23057e-25	CRYBA4	crystallin beta A4	protein-coding
1644	M0	0.409533	379.592	483.743	1.86207	0.184244	10.1065	5.16932e-24	1.54542e-23	DDC	dopa decarboxylase	protein-coding
285025	M0	0.409602	360.429	103.561	1.40966	0.143564	9.81909	9.31842e-23	2.65604e-22	CCDC141	coiled-coil domain containing 141	protein-coding
6690	M0	0.409685	366.819	734.379	3.44989	0.253206	13.6248	2.85122e-42	1.59803e-41	SPINK1	serine peptidase inhibitor Kazal type 1	protein-coding
151258	M0	0.409687	374.699	1446.14	1.0042	0.131267	7.65007	2.00878e-14	4.24408e-14	SLC38A11	solute carrier family 38 member 11	protein-coding
1045	M0	0.409815	343.46	46.2214	1.09809	0.187091	5.86931	4.37615e-09	7.50545e-09	CDX2	caudal type homeobox 2	protein-coding
2078	M0	0.40982	371.51	4365.7	2.30634	0.148867	15.4926	3.89355e-54	3.24215e-53	ERG	ETS transcription factor ERG	protein-coding
125931	M0	0.409842	340.797	278.736	1.22548	0.196487	6.23698	4.4609e-10	7.98427e-10	CEACAM20	CEA cell adhesion molecule 20	protein-coding
105374219	M0	0.409858	387.363	9.30045	1.01955	0.146034	6.9816	2.91835e-12	5.68868e-12	LINC02068	long intergenic non-protein coding RNA 2068	ncRNA
105372840	M0	0.410109	383.214	28.1999	1.12298	0.177199	6.33742	2.33649e-10	4.23211e-10	LINC01694	long intergenic non-protein coding RNA 1694	ncRNA
3009	M0	0.404922	367.45	36.8162	1.5889	0.21472	7.39987	1.36317e-13	2.79561e-13	H1-5	H1.5 linker histone, cluster member	protein-coding
116448	M0	0.410257	379.733	15.8223	1.71739	0.16823	10.2086	1.81451e-24	5.51183e-24	OLIG1	oligodendrocyte transcription factor 1	protein-coding
388662	M0	0.41032	365.023	92.6741	1.18665	0.147208	8.06107	7.56312e-16	1.68119e-15	SLC6A17	solute carrier family 6 member 17	protein-coding
128488	M0	0.410339	357.408	30.47	1.53006	0.224886	6.80374	1.0194e-11	1.94801e-11	WFDC12	WAP four-disulfide core domain 12	protein-coding
3248	M0	0.410683	351.042	2571.1	1.70596	0.162294	10.5115	7.64331e-26	2.44605e-25	HPGD	15-hydroxyprostaglandin dehydrogenase	protein-coding
27199	M0	0.410731	351.311	47.5931	1.85916	0.177966	10.4467	1.5168e-25	4.79996e-25	OXGR1	oxoglutarate receptor 1	protein-coding
5005	M0	0.410862	324.83	746.258	1.09651	0.187102	5.86049	4.61495e-09	7.90403e-09	ORM2	orosomucoid 2	protein-coding
1959	M0	0.411022	394.095	684.862	1.20992	0.0938388	12.8936	4.89107e-38	2.3802e-37	EGR2	early growth response 2	protein-coding
196993	M0	0.411023	361.125	59.7793	1.11246	0.169326	6.56992	5.03437e-11	9.37201e-11	CT62	cancer/testis associated 62	ncRNA
43847	M0	0.411068	373.207	294.467	1.60491	0.169182	9.48632	2.39343e-21	6.5158e-21	KLK14	kallikrein related peptidase 14	protein-coding
100507050	M0	0.41108	380.457	20.9038	1.79983	0.170657	10.5465	5.27466e-26	1.69656e-25	TPBGL	trophoblast glycoprotein like	protein-coding
5649	M0	0.411123	373.157	929.613	1.08888	0.137718	7.90658	2.64559e-15	5.75999e-15	RELN	reelin	protein-coding
400710	M0	0.411182	384.841	146.195	1.27263	0.159991	7.95441	1.79993e-15	3.94463e-15	ZNF473CR	ZNF473 cis regulating lncRNA	ncRNA
4883	M0	0.410308	334.649	1599.76	1.49218	0.143164	10.4228	1.95033e-25	6.14685e-25	NPR3	natriuretic peptide receptor 3	protein-coding
5444	M0	0.404872	307.224	109.187	1.27467	0.193908	6.57361	4.91114e-11	9.15071e-11	PON1	paraoxonase 1	protein-coding
346689	M0	0.411604	386.449	39.4616	1.03153	0.131814	7.82564	5.05099e-15	1.0901e-14	KLRG2	killer cell lectin like receptor G2	protein-coding
63923	M0	0.404659	348.629	35.0552	1.43383	0.138233	10.3726	3.30415e-25	1.03207e-24	TNN	tenascin N	protein-coding
389799	M0	0.398592	340.236	19.2515	1.18598	0.169442	6.99932	2.57202e-12	5.02759e-12	CFAP77	cilia and flagella associated protein 77	protein-coding
30848	M0	0.398653	308.688	9.28661	1.55298	0.573851	2.70625	0.00680485	0.00844529	CTAG2	cancer/testis antigen 2	protein-coding
100506422	M0	0.398726	305.745	45.7257	2.21134	0.417505	5.29657	1.17999e-07	1.89594e-07	LOC100506422	putative deoxyuridine 5'-triphosphate nucleotidohydrolase-like protein FLJ16323	ncRNA
3381	M0	0.398772	321.174	308.137	1.31682	0.319788	4.11778	3.82539e-05	5.43149e-05	IBSP	integrin binding sialoprotein	protein-coding
8499	M0	0.398773	324.177	725.928	1.20286	0.147481	8.15598	3.46347e-16	7.79884e-16	PPFIA2	PTPRF interacting protein alpha 2	protein-coding
400765	M0	0.398822	305.319	12.1295	1.86569	0.368243	5.06647	4.05265e-07	6.36534e-07	MIR137HG	MIR137 host gene	ncRNA
84684	M0	0.398842	324.507	13.9668	1.17979	0.232358	5.07747	3.82504e-07	6.01684e-07	INSM2	INSM transcriptional repressor 2	protein-coding
6557	M0	0.398895	335.358	37.9052	1.13328	0.15805	7.17042	7.47663e-13	1.49291e-12	SLC12A1	solute carrier family 12 member 1	protein-coding
56961	M0	0.39896	320.092	14.8559	1.62568	0.226101	7.19007	6.47597e-13	1.29705e-12	SHD	Src homology 2 domain containing transforming protein D	protein-coding
389549	M0	0.399033	333.021	13.5533	1.07431	0.206341	5.20647	1.92469e-07	3.0613e-07	FEZF1	FEZ family zinc finger 1	protein-coding
6664	M0	0.399039	327.025	77.544	1.00964	0.211895	4.76478	1.89057e-06	2.87122e-06	SOX11	SRY-box transcription factor 11	protein-coding
56956	M0	0.398582	316.817	19.3527	2.05996	0.263368	7.82159	5.21596e-15	1.12524e-14	LHX9	LIM homeobox 9	protein-coding
79012	M0	0.399325	316.801	21.4859	1.35942	0.244628	5.55711	2.74279e-08	4.53652e-08	CAMKV	CaM kinase like vesicle associated	protein-coding
4102	M0	0.399463	328.895	63.9362	3.44148	0.538648	6.38911	1.66855e-10	3.04063e-10	MAGEA3	MAGE family member A3	protein-coding
6927	M0	0.399502	325.57	52.4253	2.2955	0.22848	10.0469	9.48488e-24	2.8072e-23	HNF1A	HNF1 homeobox A	protein-coding
973	M0	0.399662	335.27	149.096	1.01591	0.164151	6.18889	6.05895e-10	1.07865e-09	CD79A	CD79a molecule	protein-coding
1103	M0	0.399755	313.117	7.3873	2.27537	0.349925	6.50245	7.90209e-11	1.4612e-10	CHAT	choline O-acetyltransferase	protein-coding
9947	M0	0.399818	312.183	11.7098	1.8317	0.497202	3.68402	0.000229581	0.000312786	MAGEC1	MAGE family member C1	protein-coding
84332	M0	0.399892	342.069	9.18227	2.15081	0.248253	8.66377	4.564e-18	1.09779e-17	DYDC2	DPY30 domain containing 2	protein-coding
81494	M0	0.400108	312.846	12.5926	1.40275	0.422749	3.31816	0.000906119	0.00119091	CFHR5	complement factor H related 5	protein-coding
1380	M0	0.400272	339.858	45.8124	1.22259	0.21986	5.56077	2.68589e-08	4.4445e-08	CR2	complement C3d receptor 2	protein-coding
10050	M0	0.400283	342.368	132.708	3.2856	0.286263	11.4775	1.71083e-30	6.44408e-30	SLC17A4	solute carrier family 17 member 4	protein-coding
128602	M0	0.400349	341.197	16.5902	1.3616	0.250668	5.43188	5.57631e-08	9.09688e-08	C20orf85	chromosome 20 open reading frame 85	protein-coding
909	M0	0.400607	338.351	6.79281	1.34443	0.192072	6.99964	2.56623e-12	5.01768e-12	CD1A	CD1a molecule	protein-coding
56955	M0	0.399362	312.96	15.7893	1.39405	0.349208	3.99203	6.55104e-05	9.19573e-05	MEPE	matrix extracellular phosphoglycoprotein	protein-coding
101927994	M0	0.400703	313.485	41.2815	2.22473	0.256755	8.66479	4.52358e-18	1.08819e-17	LINC01087	long intergenic non-protein coding RNA 1087	ncRNA
83659	M0	0.39854	340.359	18.8297	2.18177	0.24069	9.06465	1.25008e-19	3.18694e-19	TEKT1	tektin 1	protein-coding
9119	M0	0.397967	316.684	34.5683	1.54677	0.276331	5.59753	2.17429e-08	3.61475e-08	KRT75	keratin 75	protein-coding
8115	M0	0.395258	307.02	11.9064	1.18222	0.253791	4.65822	3.18952e-06	4.78474e-06	TCL1A	TCL1 family AKT coactivator A	protein-coding
158511	M0	0.394976	299.966	25.6132	1.57839	0.330154	4.78079	1.74608e-06	2.65698e-06	CSAG1	chondrosarcoma associated gene 1	protein-coding
6323	M0	0.39597	298.295	22.9449	1.14875	0.257042	4.46914	7.85364e-06	1.15552e-05	SCN1A	sodium voltage-gated channel alpha subunit 1	protein-coding
401236	M0	0.39609	324.769	10.1135	1.58462	0.227101	6.9776	3.00262e-12	5.85023e-12	STMND1	stathmin domain containing 1	protein-coding
8001	M0	0.394909	292.728	21.5395	1.69153	0.27942	6.05371	1.41551e-09	2.48354e-09	GLRA3	glycine receptor alpha 3	protein-coding
2290	M0	0.396125	295	50.1887	1.5598	0.342005	4.56075	5.0972e-06	7.57504e-06	FOXG1	forkhead box G1	protein-coding
80086	M0	0.396396	331.051	15.2369	1.44258	0.221757	6.50522	7.75818e-11	1.43535e-10	TUBA4B	tubulin alpha 4b	protein-coding
204801	M0	0.404784	347.364	13.6298	1.42829	0.20258	7.05049	1.78291e-12	3.51094e-12	NLRP11	NLR family pyrin domain containing 11	protein-coding
646960	M0	0.396398	286.823	4.61795	1.21442	0.421516	2.88108	0.00396313	0.00499204	PRSS56	serine protease 56	protein-coding
1482	M0	0.396428	297.613	9.61104	1.16707	0.324439	3.59719	0.000321679	0.000434538	NKX2-5	NK2 homeobox 5	protein-coding
644168	M0	0.396451	299.257	2.39154	1.98482	0.406825	4.87881	1.06728e-06	1.63915e-06	DRGX	dorsal root ganglia homeobox	protein-coding
260436	M0	0.398434	323.113	28.6604	1.17104	0.311364	3.76101	0.000169232	0.00023239	FDCSP	follicular dendritic cell secreted protein	protein-coding
8513	M0	0.393929	276.003	67.4822	1.0437	0.441263	2.36525	0.0180179	0.0216967	LIPF	lipase F, gastric type	protein-coding
119467	M0	0.396848	312.069	15.0908	1.58008	0.290438	5.44033	5.31806e-08	8.68032e-08	CLRN3	clarin 3	protein-coding
553	M0	0.396968	311.175	11.7481	1.00729	0.238885	4.21663	2.47984e-05	3.55809e-05	AVPR1B	arginine vasopressin receptor 1B	protein-coding
138009	M0	0.397032	304.764	18.1299	2.3768	0.576415	4.12342	3.73285e-05	5.30441e-05	DCAF4L2	DDB1 and CUL4 associated factor 4 like 2	protein-coding
283460	M0	0.397119	316.905	50.1975	2.406	0.279966	8.5939	8.40658e-18	2.00664e-17	HNF1A-AS1	HNF1A antisense RNA 1	ncRNA
8710	M0	0.397203	297.854	20.7028	1.24024	0.225117	5.5093	3.60265e-08	5.926e-08	SERPINB7	serpin family B member 7	protein-coding
29974	M0	0.397213	320.272	89.0972	1.73792	0.231725	7.49993	6.38534e-14	1.32585e-13	A1CF	APOBEC1 complementation factor	protein-coding
4111	M0	0.397302	307.807	35.6028	2.5491	0.382107	6.67118	2.53753e-11	4.78027e-11	MAGEA12	MAGE family member A12	protein-coding
101927416	M0	0.397528	335.612	9.41455	2.44639	0.268398	9.11481	7.88048e-20	2.02652e-19	SRGAP3-AS2	SRGAP3 antisense RNA 2	ncRNA
400208	M0	0.397538	315.518	9.60802	1.1073	0.177554	6.23644	4.47653e-10	8.01088e-10	LINC00517	long intergenic non-protein coding RNA 517	ncRNA
166752	M0	0.397703	304.958	18.6354	1.14728	0.208067	5.51402	3.50725e-08	5.77134e-08	FREM3	FRAS1 related extracellular matrix 3	protein-coding
254559	M0	0.39783	305.318	60.1178	1.12445	0.224681	5.00464	5.59653e-07	8.72363e-07	MIR9-3HG	MIR9-3 host gene	ncRNA
9032	M0	0.396599	303.215	13.6073	1.02653	0.373721	2.74678	0.00601827	0.00748991	TM4SF5	transmembrane 4 L six family member 5	protein-coding
387978	M0	0.400716	319.051	12.4293	2.3973	0.409783	5.85017	4.91085e-09	8.39916e-09	LINC01551	long intergenic non-protein coding RNA 1551	ncRNA
4105	M0	0.397728	317.684	51.2486	3.0844	0.540687	5.7046	1.16615e-08	1.96235e-08	MAGEA6	MAGE family member A6	protein-coding
144809	M0	0.401063	358.655	17.7187	2.47169	0.248976	9.92744	3.16261e-23	9.16507e-23	FAM216B	family with sequence similarity 216 member B	protein-coding
1048	M0	0.403284	348.832	317.763	1.57703	0.206106	7.65151	1.98625e-14	4.19733e-14	CEACAM5	CEA cell adhesion molecule 5	protein-coding
2940	M0	0.403359	334.813	13.2233	1.57869	0.221504	7.12717	1.02457e-12	2.03556e-12	GSTA3	glutathione S-transferase alpha 3	protein-coding
1081	M0	0.403456	330.761	59.4698	1.77478	0.251005	7.07067	1.54184e-12	3.04509e-12	CGA	glycoprotein hormones, alpha polypeptide	protein-coding
3229	M0	0.403465	343.896	11.473	1.83927	0.225754	8.1472	3.72446e-16	8.37844e-16	HOXC13	homeobox C13	protein-coding
2257	M0	0.403512	306.535	239.794	1.01249	0.151007	6.7049	2.01541e-11	3.81071e-11	FGF12	fibroblast growth factor 12	protein-coding
389384	M0	0.403596	345.253	12.096	1.09798	0.193483	5.67484	1.38818e-08	2.32795e-08	BNIP5	BCL2 interacting protein 5	protein-coding
7306	M0	0.404626	368.03	39.872	1.61662	0.182785	8.84436	9.20529e-19	2.27439e-18	TYRP1	tyrosinase related protein 1	protein-coding
5457	M0	0.403604	342.034	19.006	2.6068	0.303837	8.57961	9.51933e-18	2.2689e-17	POU4F1	POU class 4 homeobox 1	protein-coding
57495	M0	0.403607	344.048	19.8926	2.22944	0.258828	8.61359	7.08073e-18	1.6944e-17	NWD2	NACHT and WD repeat domain containing 2	protein-coding
101928223	M0	0.403638	344.76	9.82816	3.02685	0.326733	9.264	1.96921e-20	5.18013e-20	LINC01612	long intergenic non-protein coding RNA 1612	ncRNA
8331	M0	0.40364	352.205	21.4564	1.37044	0.239073	5.73231	9.90742e-09	1.6716e-08	H2AC14	H2A clustered histone 14	protein-coding
101928766	M0	0.40386	340.591	24.0476	3.10829	0.239798	12.9621	2.00677e-38	9.87573e-38	LINC01979	long intergenic non-protein coding RNA 1979	ncRNA
4887	M0	0.404573	321.689	16.6228	1.10247	0.283048	3.895	9.81982e-05	0.000136508	NPY2R	neuropeptide Y receptor Y2	protein-coding
133690	M0	0.403982	379.665	23.1584	2.94076	0.228232	12.8849	5.47127e-38	2.65823e-37	CAPSL	calcyphosine like	protein-coding
146456	M0	0.404459	345.363	59.5681	1.19877	0.12497	9.59251	8.59652e-22	2.37012e-21	TMED6	transmembrane p24 trafficking protein 6	protein-coding
10599	M0	0.403986	355.609	26.245	1.49051	0.28211	5.28345	1.26771e-07	2.03439e-07	SLCO1B1	solute carrier organic anion transporter family member 1B1	protein-coding
389396	M0	0.404001	343.077	39.6321	5.35572	0.448519	11.9409	7.2435e-33	2.97451e-32	GLYATL3	glycine-N-acyltransferase like 3	protein-coding
338557	M0	0.404417	361.291	38.609	1.4601	0.148576	9.8273	8.58942e-23	2.45325e-22	FFAR4	free fatty acid receptor 4	protein-coding
55117	M0	0.404034	333.836	38.2411	1.04846	0.200814	5.22105	1.77912e-07	2.83341e-07	SLC6A15	solute carrier family 6 member 15	protein-coding
6860	M0	0.400848	335.866	353.321	1.31888	0.219082	6.02003	1.74387e-09	3.04312e-09	SYT4	synaptotagmin 4	protein-coding
40	M0	0.404399	344.087	37.5287	1.14052	0.173325	6.58022	4.69748e-11	8.7635e-11	ASIC2	acid sensing ion channel subunit 2	protein-coding
81832	M0	0.404052	344.978	82.1236	2.28689	0.216777	10.5495	5.10553e-26	1.64292e-25	NETO1	neuropilin and tolloid like 1	protein-coding
51438	M0	0.404077	338.757	12.9931	3.40936	0.553809	6.1562	7.45105e-10	1.32211e-09	MAGEC2	MAGE family member C2	protein-coding
3593	M0	0.404101	372.518	7.89672	1.99914	0.181004	11.0448	2.32381e-28	8.12445e-28	IL12B	interleukin 12B	protein-coding
2118	M0	0.404125	310.6	577.447	1.06102	0.126953	8.35753	6.40445e-17	1.48466e-16	ETV4	ETS variant transcription factor 4	protein-coding
64714	M0	0.404365	354.928	192.205	1.61681	0.17459	9.26061	2.03274e-20	5.34256e-20	PDIA2	protein disulfide isomerase family A member 2	protein-coding
114131	M0	0.404148	335.576	13.9446	1.88682	0.300425	6.2805	3.37481e-10	6.0709e-10	UCN3	urocortin 3	protein-coding
205147	M0	0.403236	336.551	36.1938	1.12547	0.222803	5.05138	4.38619e-07	6.87583e-07	AMER3	APC membrane recruitment protein 3	protein-coding
3166	M0	0.403164	325.198	8.96629	2.5226	0.3424	7.36742	1.7396e-13	3.5558e-13	HMX1	H6 family homeobox 1	protein-coding
9615	M0	0.404199	347.988	71.2971	1.86556	0.24551	7.59872	2.99063e-14	6.27743e-14	GDA	guanine deaminase	protein-coding
497189	M0	0.401413	359.583	9.45748	1.56578	0.178229	8.78517	1.56126e-18	3.82371e-18	TIFAB	TIFA inhibitor	protein-coding
4100	M0	0.401492	328.775	14.6599	4.49143	0.52348	8.57995	9.49153e-18	2.26278e-17	MAGEA1	MAGE family member A1	protein-coding
3026	M0	0.401654	345.7	76.0495	1.53845	0.197248	7.79955	6.21303e-15	1.33621e-14	HABP2	hyaluronan binding protein 2	protein-coding
170712	M0	0.401936	331.005	13.5198	4.04697	0.598472	6.76217	1.35938e-11	2.58591e-11	COX7B2	cytochrome c oxidase subunit 7B2	protein-coding
388468	M0	0.402041	316.83	29.2224	1.37958	0.391849	3.5207	0.000430414	0.000577112	POTEC	POTE ankyrin domain family member C	protein-coding
9752	M0	0.401785	341.634	20.9276	1.23387	0.192012	6.426	1.31003e-10	2.4e-10	PCDHA9	protocadherin alpha 9	protein-coding
83853	M0	0.402105	366.228	36.0705	1.22763	0.14206	8.64159	5.54356e-18	1.33005e-17	ROPN1L	rhophilin associated tail protein 1 like	protein-coding
5624	M0	0.402264	332.822	106.508	1.28268	0.141072	9.09243	9.68514e-20	2.48087e-19	PROC	protein C, inactivator of coagulation factors Va and VIIIa	protein-coding
166979	M0	0.403071	367.872	53.6813	2.8515	0.220046	12.9586	2.0998e-38	1.03263e-37	CDC20B	cell division cycle 20B	protein-coding
5004	M0	0.404634	309.144	2268.87	1.573	0.259451	6.06281	1.33766e-09	2.34969e-09	ORM1	orosomucoid 1	protein-coding
441355	M0	0.40188	344.627	147.791	1.41508	0.178948	7.90779	2.61996e-15	5.70482e-15	MIR2052HG	MIR2052 host gene	ncRNA
80032	M0	0.402441	327.988	44.0444	1.2607	0.202415	6.22829	4.7154e-10	8.43043e-10	ZNF556	zinc finger protein 556	protein-coding
219995	M0	0.401757	314.569	11.0206	1.17483	0.217022	5.41341	6.18365e-08	1.00697e-07	MS4A15	membrane spanning 4-domains A15	protein-coding
3228	M0	0.401396	322.445	24.0026	2.22089	0.265699	8.35868	6.34229e-17	1.4709e-16	HOXC12	homeobox C12	protein-coding
56934	M0	0.402626	347.32	38.3944	1.41884	0.192694	7.36319	1.79568e-13	3.66792e-13	CA10	carbonic anhydrase 10	protein-coding
149708	M0	0.402649	316.045	38.6338	1.55174	0.23062	6.72853	1.7138e-11	3.24982e-11	WFDC5	WAP four-disulfide core domain 5	protein-coding
442497	M0	0.401673	329.374	18.5468	1.896	0.206914	9.16321	5.03781e-20	1.30623e-19	LOC442497	uncharacterized LOC442497	ncRNA
83894	M0	0.402833	365.047	20.3247	1.74099	0.202467	8.59886	8.0509e-18	1.9224e-17	TTC29	tetratricopeptide repeat domain 29	protein-coding
56141	M0	0.402858	350.778	38.7086	1.28341	0.154772	8.29228	1.11097e-16	2.55174e-16	PCDHA7	protocadherin alpha 7	protein-coding
8968	M0	0.403066	331.128	15.5351	1.20841	0.253776	4.7617	1.91965e-06	2.91412e-06	H3C7	H3 clustered histone 7	protein-coding
2740	M0	0.402511	324.633	68.4501	1.04685	0.187996	5.56846	2.57006e-08	4.25719e-08	GLP1R	glucagon like peptide 1 receptor	protein-coding
152831	M1	0.421928	488.845	174.068	2.97392	0.12634	23.539	1.62606e-122	1.45197e-120	KLB	klotho beta	protein-coding
114804	M1	0.421882	451.587	787.677	1.81923	0.111726	16.2829	1.30522e-59	1.30921e-58	RNF157	ring finger protein 157	protein-coding
104310353	M1	0.41986	465.332	13.5677	1.39699	0.13982	9.99137	1.66267e-23	4.88237e-23	LINC01399	long intergenic non-protein coding RNA 1399	ncRNA
400084	M1	0.41993	436.377	54.649	1.33114	0.174841	7.6134	2.66987e-14	5.61368e-14	LINC00939	long intergenic non-protein coding RNA 939	ncRNA
646424	M1	0.42195	462.775	43.968	1.96519	0.164854	11.9208	9.22242e-33	3.76724e-32	SPINK8	serine peptidase inhibitor Kazal type 8 (putative)	protein-coding
118827818	M1	0.42058	439.764	13.7474	1.17234	0.127859	9.16899	4.77473e-20	1.23863e-19	ZNF45-AS1	ZNF45 antisense RNA 1	ncRNA
2330	M1	0.422012	414.92	856.764	1.00913	0.081925	12.3177	7.27617e-35	3.18289e-34	FMO5	flavin containing dimethylaniline monoxygenase 5	protein-coding
101928530	M1	0.422016	462.008	14.4135	1.21772	0.121686	10.0071	1.41893e-23	4.17425e-23	CHFR-DT	CHFR divergent transcript	ncRNA
101927067	M1	0.421866	467.707	20.1584	1.74419	0.13556	12.8665	6.94415e-38	3.36139e-37	LINC01607	long intergenic non-protein coding RNA 1607	ncRNA
89765	M1	0.419794	463.997	318.186	1.02284	0.0861112	11.8781	1.53836e-32	6.24872e-32	RSPH1	radial spoke head component 1	protein-coding
58527	M1	0.4221	484.817	604.838	1.05128	0.071832	14.6353	1.67338e-48	1.14192e-47	ABRACL	ABRA C-terminal like	protein-coding
340654	M1	0.422243	432.211	28.4419	1.1735	0.141602	8.28732	1.15829e-16	2.6575e-16	LIPM	lipase family member M	protein-coding
105376843	M1	0.422248	446.672	45.6064	1.03814	0.159979	6.48921	8.62863e-11	1.59316e-10	SNHG25	small nucleolar RNA host gene 25	ncRNA
100506409	M1	0.422277	457.917	8.38115	1.83897	0.138313	13.2957	2.45087e-40	1.28701e-39	ELOVL2-AS1	ELOVL2 antisense RNA 1	ncRNA
503569	M1	0.422441	454.169	222.245	1.2252	0.130633	9.37901	6.65968e-21	1.7818e-20	RGMB-AS1	RGMB antisense RNA 1	ncRNA
389058	M1	0.422543	444.939	269.08	1.39515	0.120654	11.5632	6.32685e-31	2.42312e-30	SP5	Sp5 transcription factor	protein-coding
3223	M1	0.421953	502.463	466.133	2.14993	0.108143	19.8805	6.00781e-88	1.60188e-86	HOXC6	homeobox C6	protein-coding
57393	M1	0.421676	459.085	39.9602	1.01179	0.114134	8.86495	7.65377e-19	1.89798e-18	CLTRN	collectrin, amino acid transport regulator	protein-coding
100507612	M1	0.420111	438.485	12.893	1.28258	0.132287	9.6954	3.15402e-22	8.83748e-22	LINC00402	long intergenic non-protein coding RNA 402	ncRNA
100306951	M1	0.42159	442.748	12.4239	1.50249	0.103368	14.5354	7.23153e-48	4.83885e-47	PITPNA-AS1	PITPNA antisense RNA 1	ncRNA
2161	M1	0.42062	434.327	175.3	1.17069	0.111427	10.5063	8.07836e-26	2.58291e-25	F12	coagulation factor XII	protein-coding
121233925	M1	0.420621	469.324	45.9135	1.01824	0.120761	8.43184	3.40267e-17	7.96093e-17	SLCO5A1-AS1	SLCO5A1 antisense RNA 1	ncRNA
148641	M1	0.420738	462.261	109.189	1.22164	0.105156	11.6175	3.35922e-31	1.29911e-30	SLC35F3	solute carrier family 35 member F3	protein-coding
645249	M1	0.420838	507.4	34.1031	3.13571	0.142005	22.0817	4.74049e-108	2.57706e-106	MNX1-AS1	MNX1 antisense RNA 1 (head to head)	ncRNA
105372233	M1	0.420958	448.778	17.4276	1.47585	0.118607	12.4432	1.52291e-35	6.77912e-35	BSG-AS1	BSG antisense RNA 1	ncRNA
119682	M1	0.421089	439.133	23.1257	2.08758	0.203986	10.2339	1.39711e-24	4.26491e-24	OR51L1	olfactory receptor family 51 subfamily L member 1	protein-coding
23542	M1	0.420339	460.842	673.273	1.19814	0.0918329	13.0469	6.61446e-39	3.3126e-38	MAPK8IP2	mitogen-activated protein kinase 8 interacting protein 2	protein-coding
153328	M1	0.422566	436.707	61.1686	1.9765	0.162255	12.1814	3.90595e-34	1.66562e-33	SLC25A48	solute carrier family 25 member 48	protein-coding
100287902	M1	0.420333	475.773	16.3351	1.49096	0.103731	14.3733	7.61163e-47	4.90849e-46	LGALS8-AS1	LGALS8 antisense RNA 1	ncRNA
10675	M1	0.42162	466.528	125.607	2.04022	0.106449	19.1662	7.09488e-82	1.53642e-80	CSPG5	chondroitin sulfate proteoglycan 5	protein-coding
55024	M1	0.421247	455.179	1250.49	1.61308	0.129281	12.4773	9.93243e-36	4.45632e-35	BANK1	B cell scaffold protein with ankyrin repeats 1	protein-coding
100506380	M1	0.421276	470.388	547.625	1.25782	0.0798336	15.7555	6.29721e-56	5.56382e-55	RNF32-DT	RNF32 divergent transcript	ncRNA
283177	M1	0.421287	471.738	406.807	1.6798	0.157171	10.6878	1.16152e-26	3.82568e-26	B3GAT1-DT	B3GAT1 divergent transcript	ncRNA
874	M1	0.421331	449.767	172.712	1.0254	0.0710869	14.4246	3.62498e-47	2.36599e-46	CBR3	carbonyl reductase 3	protein-coding
220359	M1	0.421336	473.248	36.1294	1.10328	0.106569	10.3527	4.06657e-25	1.2655e-24	TIGD3	tigger transposable element derived 3	protein-coding
94032	M1	0.421393	452.33	38.411	1.43976	0.120933	11.9054	1.10903e-32	4.52496e-32	CAMK2N2	calcium/calmodulin dependent protein kinase II inhibitor 2	protein-coding
2171	M1	0.421425	438.744	707.664	2.27304	0.145832	15.5867	8.96089e-55	7.62821e-54	FABP5	fatty acid binding protein 5	protein-coding
105379194	M1	0.421572	437.221	24.7196	1.33087	0.129487	10.278	8.85077e-25	2.72244e-24	CTNNA1-AS1	CTNNA1 antisense RNA 1	ncRNA
8357	M1	0.421573	474.975	380.265	1.39797	0.101194	13.8147	2.07862e-43	1.20425e-42	H3C10	H3 clustered histone 10	protein-coding
440829	M1	0.42004	426.974	24.7927	1.65123	0.14513	11.3776	5.4067e-30	1.99743e-29	SHISA8	shisa family member 8	protein-coding
3000	M1	0.421257	392.508	64.8446	1.01415	0.138753	7.30902	2.69094e-13	5.46521e-13	GUCY2D	guanylate cyclase 2D, retinal	protein-coding
101927324	M1	0.421228	461.883	7.84654	5.13308	0.244777	20.9704	1.22104e-97	4.77138e-96	LINC01475	long intergenic non-protein coding RNA 1475	ncRNA
100873930	M1	0.423808	452.379	12.6148	1.87893	0.130055	14.4472	2.61058e-47	1.70975e-46	DLG3-AS1	DLG3 antisense RNA 1	ncRNA
100287559	M1	0.422656	404.143	56.6241	1.01619	0.125884	8.07242	6.89175e-16	1.5339e-15	ADPGK-AS1	ADPGK antisense RNA 1	ncRNA
105375624	M1	0.424124	503.918	86.7068	1.18585	0.0930559	12.7434	3.39243e-37	1.60295e-36	WWP1-AS1	WWP1 antisense RNA 1	ncRNA
100874091	M1	0.424177	485.47	34.5436	1.81961	0.133675	13.6122	3.38858e-42	1.89464e-41	TM4SF1-AS1	TM4SF1 antisense RNA 1	ncRNA
145226	M1	0.424234	454.459	85.3663	1.20143	0.107052	11.2228	3.14973e-29	1.13388e-28	RDH12	retinol dehydrogenase 12	protein-coding
64002	M1	0.424306	444.241	496.823	2.36942	0.244281	9.69959	3.02724e-22	8.48452e-22	PCGEM1	PCGEM1 prostate-specific transcript	ncRNA
105372441	M1	0.42442	491.822	23.1744	2.33335	0.14779	15.7883	3.74832e-56	3.33565e-55	LOC105372441	uncharacterized LOC105372441	ncRNA
101669766	M1	0.419677	431.626	501.821	1.2443	0.189389	6.5701	5.02813e-11	9.36205e-11	ZNF350-AS1	ZNF350 antisense RNA 1	ncRNA
100288846	M1	0.424494	484.376	15.1119	1.51516	0.0980766	15.4488	7.68756e-54	6.30386e-53	MIA2-AS1	MIA2 antisense RNA 1	ncRNA
118932	M1	0.424574	448.505	321.874	1.25224	0.10898	11.4906	1.47064e-30	5.55936e-30	ANKRD22	ankyrin repeat domain 22	protein-coding
100508046	M1	0.425326	427.129	148.702	1.21473	0.216492	5.61096	2.01205e-08	3.34954e-08	LOC100508046	uncharacterized LOC100508046	ncRNA
54097	M1	0.424803	431.997	3407.7	1.75335	0.131397	13.3439	1.28529e-40	6.82452e-40	FAM3B	FAM3 metabolism regulating signaling molecule B	protein-coding
128434	M1	0.424825	506.809	2795.84	2.26299	0.117159	19.3156	3.96789e-83	8.96256e-82	VSTM2L	V-set and transmembrane domain containing 2 like	protein-coding
101928919	M1	0.424868	478.331	48.639	1.8108	0.138932	13.0338	7.86319e-39	3.9258e-38	LINC02489	long intergenic non-protein coding RNA 2489	ncRNA
100996425	M1	0.42487	451.453	1464.83	3.37838	0.192437	17.5557	5.37628e-69	7.40262e-68	ARLNC1	androgen receptor regulated long noncoding RNA 1	ncRNA
10559	M1	0.42504	434.725	413.492	1.06906	0.129045	8.2844	1.18704e-16	2.72169e-16	SLC35A1	solute carrier family 35 member A1	protein-coding
128153	M1	0.425304	507.111	104.343	1.04727	0.0680882	15.3811	2.19159e-53	1.77082e-52	SPATA17	spermatogenesis associated 17	protein-coding
339456	M1	0.425061	482.913	115.547	1.27762	0.0993144	12.8644	7.13627e-38	3.45359e-37	TMEM52	transmembrane protein 52	protein-coding
100874259	M1	0.425125	463.531	27.6441	1.2764	0.109813	11.6234	3.13387e-31	1.2133e-30	SLC25A30-AS1	SLC25A30 antisense RNA 1	ncRNA
253982	M1	0.425153	479.335	233.752	1.71179	0.118161	14.4869	1.46596e-47	9.71318e-47	ASPHD1	aspartate beta-hydroxylase domain containing 1	protein-coding
101929704	M1	0.425197	497.508	52.4082	1.27585	0.108599	11.7483	7.20414e-32	2.84853e-31	TTC23L-AS1	TTC23L antisense RNA 1	ncRNA
126205	M1	0.42523	451.849	34.0917	1.7944	0.151287	11.8609	1.88949e-32	7.63656e-32	NLRP8	NLR family pyrin domain containing 8	protein-coding
100505975	M1	0.425285	480.728	9.36941	1.42659	0.105386	13.5368	9.47751e-42	5.22259e-41	ENO1-AS1	ENO1 antisense RNA 1	ncRNA
101927402	M1	0.424123	466.826	27.9637	1.20048	0.137588	8.72516	2.65801e-18	6.45104e-18	AFTPH-DT	AFTPH divergent transcript	ncRNA
4285	M1	0.424085	430.201	2460.1	1.79814	0.114445	15.7118	1.25635e-55	1.09892e-54	MIPEP	mitochondrial intermediate peptidase	protein-coding
10417	M1	0.424065	445.795	31606.1	2.28929	0.133153	17.1929	3.00145e-66	3.76239e-65	SPON2	spondin 2	protein-coding
6156	M1	0.424065	487.195	9662.63	1.06518	0.0608735	17.4982	1.4774e-68	2.01049e-67	RPL30	ribosomal protein L30	protein-coding
4145	M1	0.42266	453.174	278.372	1.75184	0.0986145	17.7645	1.33082e-70	1.92726e-69	MATK	megakaryocyte-associated tyrosine kinase	protein-coding
100506013	M1	0.422663	426.415	93.7396	1.36639	0.164831	8.28968	1.13555e-16	2.60705e-16	APELA	apelin receptor early endogenous ligand	protein-coding
727677	M1	0.422736	484.911	25.6982	1.8569	0.143804	12.9127	3.81697e-38	1.86441e-37	CASC8	cancer susceptibility 8	ncRNA
53340	M1	0.422941	463.664	96.1209	1.1053	0.0973515	11.3538	7.10467e-30	2.61276e-29	SPA17	sperm autoantigenic protein 17	protein-coding
84915	M1	0.423071	471.257	457.286	1.4429	0.104191	13.8486	1.2977e-43	7.59156e-43	FAM222A	family with sequence similarity 222 member A	protein-coding
729238	M1	0.42319	441.405	3071.38	2.25357	0.160366	14.0526	7.42499e-45	4.49397e-44	SFTPA2	surfactant protein A2	protein-coding
5462	M1	0.423206	464.96	92.0659	1.27836	0.105279	12.1427	6.27453e-34	2.65882e-33	POU5F1B	POU class 5 homeobox 1B	protein-coding
347475	M1	0.423316	477.464	151.807	1.01287	0.0833291	12.155	5.39498e-34	2.29259e-33	CCDC160	coiled-coil domain containing 160	protein-coding
105373383	M1	0.423509	447.819	40.8657	1.24598	0.117868	10.571	4.06149e-26	1.3134e-25	LOC105373383	uncharacterized LOC105373383	ncRNA
83661	M1	0.423674	486.217	638.886	2.08679	0.151029	13.8172	2.0073e-43	1.16389e-42	MS4A8	membrane spanning 4-domains A8	protein-coding
113523640	M1	0.422605	412.634	18.0526	2.28535	0.186417	12.2594	1.49684e-34	6.4856e-34	DCXR-DT	DCXR divergent transcript	ncRNA
84419	M1	0.423696	456.323	481.106	3.42073	0.161286	21.2091	7.87043e-100	3.30968e-98	C15orf48	chromosome 15 open reading frame 48	protein-coding
91662	M1	0.423754	479.047	70.0757	2.58366	0.128386	20.1242	4.52917e-90	1.29836e-88	NLRP12	NLR family pyrin domain containing 12	protein-coding
122526782	M1	0.423822	458.571	117.553	3.47645	0.189094	18.3847	1.74042e-75	2.99362e-74	LOC122526782	uncharacterized LOC122526782	ncRNA
105374366	M1	0.423827	439.042	37.0329	1.06154	0.160363	6.61962	3.60127e-11	6.74423e-11	LINC02482	long intergenic non-protein coding RNA 2482	ncRNA
5570	M1	0.423844	492.613	704.749	1.96426	0.105389	18.6382	1.57487e-77	2.92193e-76	PKIB	cAMP-dependent protein kinase inhibitor beta	protein-coding
145873	M1	0.42388	450.489	46.2153	1.47808	0.114838	12.871	6.55443e-38	3.17861e-37	MESP2	mesoderm posterior bHLH transcription factor 2	protein-coding
101929243	M1	0.425338	467.575	75.0245	1.0826	0.108791	9.95123	2.49091e-23	7.25156e-23	ILRUN-AS1	ILRUN antisense RNA 1	ncRNA
105375430	M1	0.423987	454.172	19.8651	1.09324	0.10612	10.3019	6.90604e-25	2.13144e-24	SLC12A9-AS1	SLC12A9 antisense RNA 1	ncRNA
7103	M1	0.424027	459.022	3792.49	1.16591	0.111787	10.4298	1.81295e-25	5.71989e-25	TSPAN8	tetraspanin 8	protein-coding
222	M1	0.424037	452.617	1322.11	1.76263	0.13448	13.107	3.00126e-39	1.51938e-38	ALDH3B2	aldehyde dehydrogenase 3 family member B2	protein-coding
1164	M1	0.424056	484.247	563.336	1.17645	0.0762486	15.4291	1.04318e-53	8.51093e-53	CKS2	CDC28 protein kinase regulatory subunit 2	protein-coding
100289098	M1	0.423709	473.999	64.9042	1.29524	0.107326	12.0683	1.55246e-33	6.50367e-33	LINC03011	long intergenic non-protein coding RNA 3011	ncRNA
440087	M1	0.419672	427.93	107.737	1.79391	0.137821	13.0162	9.89205e-39	4.92e-38	SMCO3	single-pass membrane protein with coiled-coil domains 3	protein-coding
100128675	M1	0.416757	414.587	22.9926	1.01884	0.118864	8.5715	1.02146e-17	2.43129e-17	HPN-AS1	HPN antisense RNA 1	ncRNA
6013	M1	0.419667	380.036	1477.68	2.40099	0.207176	11.5892	4.67727e-31	1.79989e-30	RLN1	relaxin 1	protein-coding
2563	M1	0.413635	398.443	67.4496	1.26263	0.117504	10.7454	6.22577e-27	2.06908e-26	GABRD	gamma-aminobutyric acid type A receptor subunit delta	protein-coding
1118	M1	0.414052	430.642	283.66	2.92396	0.158753	18.4183	9.36141e-76	1.62751e-74	CHIT1	chitinase 1	protein-coding
100506474	M1	0.414188	368.631	65.3254	1.28918	0.220266	5.85284	4.83236e-09	8.26693e-09	LOC100506474	uncharacterized LOC100506474	ncRNA
348	M1	0.414453	437.224	3814.21	1.50536	0.107767	13.9686	2.42451e-44	1.4478e-43	APOE	apolipoprotein E	protein-coding
24141	M1	0.414627	437.35	255.282	1.58191	0.120164	13.1646	1.40346e-39	7.16376e-39	LAMP5	lysosomal associated membrane protein family member 5	protein-coding
100506749	M1	0.414673	394.339	12.0192	1.03824	0.14953	6.94335	3.82917e-12	7.43236e-12	AGAP1-IT1	AGAP1 intronic transcript 1	ncRNA
398	M1	0.414697	425.809	99.6328	2.08581	0.154024	13.5421	8.82253e-42	4.86933e-41	ARHGDIG	Rho GDP dissociation inhibitor gamma	protein-coding
105370550	M1	0.414703	397.785	10.6258	1.2603	0.160922	7.83171	4.8127e-15	1.03995e-14	GALNT16-AS1	GALNT16 and EXD2 antisense RNA 1	ncRNA
170302	M1	0.414772	388.28	167.014	1.49422	0.152194	9.81787	9.43173e-23	2.68797e-22	ARX	aristaless related homeobox	protein-coding
641518	M1	0.413511	406.866	18.3928	1.16539	0.128118	9.09621	9.35354e-20	2.3974e-19	LEF1-AS1	LEF1 antisense RNA 1	ncRNA
5274	M1	0.414878	426.492	660.594	1.05417	0.0996742	10.5762	3.84377e-26	1.24395e-25	SERPINI1	serpin family I member 1	protein-coding
10242	M1	0.415095	401.335	40.7915	2.55109	0.188481	13.535	9.71594e-42	5.34835e-41	KCNMB2	potassium calcium-activated channel subfamily M regulatory beta subunit 2	protein-coding
1944	M1	0.415232	403.034	97.8337	1.14612	0.12833	8.93098	4.22262e-19	1.05661e-18	EFNA3	ephrin A3	protein-coding
57497	M1	0.415253	413.519	15.5388	1.38631	0.167077	8.2974	1.06416e-16	2.44663e-16	LRFN2	leucine rich repeat and fibronectin type III domain containing 2	protein-coding
157724	M1	0.415291	393.596	11.448	1.05521	0.166247	6.34727	2.19169e-10	3.97771e-10	SLC7A13	solute carrier family 7 member 13	protein-coding
102723165	M1	0.415338	418.598	9.6826	2.63224	0.196422	13.4009	5.97145e-41	3.21048e-40	LINC01169	long intergenic non-protein coding RNA 1169	ncRNA
10715	M1	0.415379	400.067	50.9287	2.50483	0.174669	14.3405	1.22241e-46	7.84435e-46	CERS1	ceramide synthase 1	protein-coding
7093	M1	0.416003	419.204	114.992	1.01248	0.102405	9.88703	4.73855e-23	1.36585e-22	TLL2	tolloid like 2	protein-coding
644186	M1	0.41601	389.555	10.3466	1.48485	0.168897	8.79144	1.47649e-18	3.61906e-18	SYCE3	synaptonemal complex central element protein 3	protein-coding
9705	M1	0.416047	397.049	112.293	1.53898	0.14687	10.4785	1.0847e-25	3.45289e-25	ST18	ST18 C2H2C-type zinc finger transcription factor	protein-coding
26289	M1	0.414991	423.728	546.206	1.52888	0.122193	12.5121	6.41459e-36	2.89719e-35	AK5	adenylate kinase 5	protein-coding
100996842	M1	0.413096	351.308	137.35	1.95633	0.220168	8.88564	6.35548e-19	1.58013e-18	LOC100996842	uncharacterized LOC100996842	ncRNA
219681	M1	0.413075	434.568	49.7391	1.80967	0.163487	11.0692	1.76924e-28	6.20624e-28	ARMC3	armadillo repeat containing 3	protein-coding
103164619	M1	0.412883	410.647	102.26	1.00585	0.124641	8.06997	7.03144e-16	1.56417e-15	PCAT2	prostate cancer associated transcript 2	ncRNA
57574	M1	0.405363	368.949	38.2662	1.70262	0.19065	8.93064	4.23549e-19	1.05971e-18	MARCHF4	membrane associated ring-CH-type finger 4	protein-coding
388701	M1	0.405837	369.681	8.27093	1.15984	0.139296	8.32639	8.33456e-17	1.92464e-16	CFAP141	cilia and flagella associated protein 141	protein-coding
6361	M1	0.406957	376.088	12.1932	1.44708	0.162909	8.88274	6.52336e-19	1.62072e-18	CCL17	C-C motif chemokine ligand 17	protein-coding
102723649	M1	0.408617	387.282	8.22733	1.35978	0.207532	6.55215	5.67143e-11	1.05383e-10	LINC03004	long intergenic non-protein coding RNA 3004	ncRNA
2302	M1	0.408742	398.963	217.233	1.45917	0.175825	8.29897	1.05021e-16	2.41561e-16	FOXJ1	forkhead box J1	protein-coding
352909	M1	0.408998	409.401	23.023	1.32269	0.141749	9.33115	1.04724e-20	2.78379e-20	DNAAF3	dynein axonemal assembly factor 3	protein-coding
9547	M1	0.409029	407.461	1221.96	1.47662	0.138248	10.681	1.24914e-26	4.10974e-26	CXCL14	C-X-C motif chemokine ligand 14	protein-coding
105378916	M1	0.409321	397.238	8.21733	1.73348	0.166471	10.4131	2.16088e-25	6.80023e-25	LINC01765	long intergenic non-protein coding RNA 1765	ncRNA
147111	M1	0.409674	372.941	115.268	1.28734	0.171453	7.5084	5.98528e-14	1.24376e-13	NOTUM	notum, palmitoleoyl-protein carboxylesterase	protein-coding
10870	M1	0.410221	382.27	15.9425	1.12933	0.119996	9.41145	4.89325e-21	1.31844e-20	HCST	hematopoietic cell signal transducer	protein-coding
8424	M1	0.410941	401.757	109.033	1.28377	0.156745	8.19018	2.60834e-16	5.90499e-16	BBOX1	gamma-butyrobetaine hydroxylase 1	protein-coding
10158	M1	0.411135	388.355	677.488	1.30414	0.138628	9.40745	5.0832e-21	1.36821e-20	PDZK1IP1	PDZK1 interacting protein 1	protein-coding
3049	M1	0.41121	363.597	20.6127	1.11203	0.202581	5.48933	4.03454e-08	6.62551e-08	HBQ1	hemoglobin subunit theta 1	protein-coding
100129066	M1	0.42535	501.775	24.9914	1.81541	0.123343	14.7184	4.91323e-49	3.41388e-48	LOC100129066	uncharacterized LOC100129066	ncRNA
388394	M1	0.411844	372.275	9.47359	1.70268	0.206262	8.25496	1.51956e-16	3.46818e-16	RPRML	reprimo like	protein-coding
25806	M1	0.411954	400.311	60.4857	1.02358	0.119228	8.58505	9.07997e-18	2.16565e-17	VAX2	ventral anterior homeobox 2	protein-coding
1917	M1	0.412185	370.307	3088.75	1.35817	0.156002	8.70611	3.14492e-18	7.61692e-18	EEF1A2	eukaryotic translation elongation factor 1 alpha 2	protein-coding
54363	M1	0.412707	389.872	40.5461	3.16292	0.256342	12.3387	5.60731e-35	2.45696e-34	HAO1	hydroxyacid oxidase 1	protein-coding
342918	M1	0.41275	379.22	73.8729	1.99124	0.176765	11.2649	1.95501e-29	7.08531e-29	C19orf81	chromosome 19 open reading frame 81	protein-coding
7291	M1	0.412803	407.983	322.739	1.49968	0.117687	12.743	3.4109e-37	1.61131e-36	TWIST1	twist family bHLH transcription factor 1	protein-coding
474	M1	0.412858	374.16	37.0131	4.78467	0.304407	15.718	1.13869e-55	9.97674e-55	ATOH1	atonal bHLH transcription factor 1	protein-coding
100128568	M1	0.416156	395.116	18.9868	1.59587	0.168976	9.44434	3.57663e-21	9.67538e-21	RANBP3-DT	RANBP3 divergent transcript	ncRNA
387775	M1	0.416418	413.676	57.6331	1.82073	0.166273	10.9503	6.62449e-28	2.27957e-27	SLC22A10	solute carrier family 22 member 10	protein-coding
10683	M1	0.41652	428.022	51.7521	2.27598	0.169012	13.4664	2.46526e-41	1.33983e-40	DLL3	delta like canonical Notch ligand 3	protein-coding
146429	M1	0.416601	382.941	84.3007	1.24533	0.192935	6.45468	1.08449e-10	1.99466e-10	SLC22A31	solute carrier family 22 member 31	protein-coding
7546	M1	0.418421	462.639	214.553	3.93321	0.174871	22.4921	4.95763e-112	3.1147e-110	ZIC2	Zic family member 2	protein-coding
100506797	M1	0.418514	417.164	16.0972	1.15047	0.132395	8.68971	3.63359e-18	8.77615e-18	THORLNC	testis associated oncogenic lncRNA	ncRNA
7276	M1	0.418624	430.034	189.792	2.16523	0.184002	11.7674	5.74733e-32	2.28111e-31	TTR	transthyretin	protein-coding
101929552	M1	0.418819	447.756	10.7971	1.01374	0.12275	8.25855	1.4745e-16	3.36606e-16	LOC101929552	uncharacterized LOC101929552	ncRNA
100506682	M1	0.418856	439.334	10.2427	1.70973	0.171883	9.94707	2.59718e-23	7.5536e-23	LINC03012	long intergenic non-protein coding RNA 3012	ncRNA
100874374	M1	0.418865	436.714	29.3732	1.22156	0.14039	8.70122	3.28337e-18	7.94581e-18	ARHGEF38-IT1	ARHGEF38 intronic transcript 1	ncRNA
440925	M1	0.418865	428.868	46.9082	1.20878	0.125082	9.66386	4.29363e-22	1.19556e-21	LINC01124	long intergenic non-protein coding RNA 1124	ncRNA
220047	M1	0.418867	444.479	22.1207	2.45504	0.154284	15.9124	5.19498e-57	4.76241e-56	CCDC83	coiled-coil domain containing 83	protein-coding
253012	M1	0.418945	462.822	169.093	1.50145	0.159374	9.42094	4.47064e-21	1.20658e-20	HEPACAM2	HEPACAM family member 2	protein-coding
6019	M1	0.41903	399.919	201.977	1.4124	0.168004	8.40696	4.20792e-17	9.81754e-17	RLN2	relaxin 2	protein-coding
100270680	M1	0.419062	447.19	11.3076	1.89041	0.134019	14.1055	3.51288e-45	2.15036e-44	CASC11	cancer susceptibility 11	ncRNA
7053	M1	0.419082	406.959	272.859	7.02	0.255121	27.5163	1.12044e-166	5.22472e-164	TGM3	transglutaminase 3	protein-coding
109729141	M1	0.419092	424.506	21.3919	2.08686	0.197228	10.581	3.6522e-26	1.18305e-25	TDRKH-AS1	TDRKH antisense RNA 1	ncRNA
101927809	M1	0.419113	428.449	10.6315	1.09212	0.086495	12.6263	1.51142e-36	6.98889e-36	COSMOC	cell fate and sterol metabolism associated divergent transcript of MOCOS	ncRNA
284029	M1	0.41917	444.153	78.3716	1.52813	0.145218	10.523	6.76944e-26	2.17069e-25	LINC00324	long intergenic non-protein coding RNA 324	ncRNA
90249	M1	0.419173	411.958	377.864	2.92374	0.172549	16.9443	2.11902e-64	2.51787e-63	UNC5A	unc-5 netrin receptor A	protein-coding
100130776	M1	0.419282	425.595	16.8983	1.04756	0.108525	9.65278	4.78409e-22	1.33019e-21	AGAP2-AS1	AGAP2 antisense RNA 1	ncRNA
119695	M1	0.419313	417.997	16.878	1.63231	0.208537	7.82743	4.97946e-15	1.07521e-14	OR52R1	olfactory receptor family 52 subfamily R member 1	protein-coding
347853	M1	0.419361	437.733	129.009	2.66291	0.174802	15.2339	2.10741e-52	1.64761e-51	TBX10	T-box transcription factor 10	protein-coding
341	M1	0.419378	476.606	490.694	2.69293	0.129912	20.7289	1.89999e-95	6.82694e-94	APOC1	apolipoprotein C1	protein-coding
3221	M1	0.419659	479.101	253.445	1.89626	0.107578	17.6268	1.53417e-69	2.14907e-68	HOXC4	homeobox C4	protein-coding
145258	M1	0.418395	462.216	64.5415	1.19267	0.0930307	12.8202	1.26425e-37	6.06656e-37	GSC	goosecoid homeobox	protein-coding
440590	M1	0.41967	444.051	144.718	1.24053	0.109533	11.3256	9.80522e-30	3.58892e-29	ZYG11A	zyg-11 family member A, cell cycle regulator	protein-coding
205251	M1	0.418269	379.457	310.537	1.53057	0.179671	8.51871	1.61338e-17	3.81382e-17	MTLN	mitoregulin	protein-coding
100128098	M1	0.418095	431.264	311.182	2.18472	0.179344	12.1818	3.88716e-34	1.65856e-33	ST8SIA6-AS1	ST8SIA6 antisense RNA 1	ncRNA
374877	M1	0.416639	415.731	47.7574	1.4836	0.116308	12.7558	2.89555e-37	1.37218e-36	TEX45	testis expressed 45	protein-coding
3110	M1	0.416853	475.331	138.061	2.11865	0.133008	15.9287	4.00555e-57	3.68489e-56	MNX1	motor neuron and pancreas homeobox 1	protein-coding
2537	M1	0.417052	443.197	4461.07	1.96991	0.12457	15.8136	2.50568e-56	2.24505e-55	IFI6	interferon alpha inducible protein 6	protein-coding
144448	M1	0.417062	416.779	47.1854	2.14775	0.196946	10.9053	1.08752e-27	3.71367e-27	TSPAN19	tetraspanin 19	protein-coding
84152	M1	0.417101	414.266	6523.46	1.03744	0.106395	9.75086	1.82912e-22	5.16793e-22	PPP1R1B	protein phosphatase 1 regulatory inhibitor subunit 1B	protein-coding
105375606	M1	0.417132	469.804	15.7473	2.34903	0.164698	14.2626	3.74059e-46	2.3678e-45	MNX1-AS2	MNX1 antisense RNA 2	ncRNA
9636	M1	0.417191	447.476	1755.49	1.98409	0.119676	16.5788	9.91155e-62	1.07485e-60	ISG15	ISG15 ubiquitin like modifier	protein-coding
105371855	M1	0.417201	411.001	7.84668	1.09584	0.155206	7.06055	1.65844e-12	3.27043e-12	LOC105371855	uncharacterized LOC105371855	ncRNA
6579	M1	0.417346	452.998	213.768	3.23615	0.191935	16.8607	8.75779e-64	1.01926e-62	SLCO1A2	solute carrier organic anion transporter family member 1A2	protein-coding
2281	M1	0.417394	379.069	71.7045	1.36307	0.1539	8.85684	8.23159e-19	2.03813e-18	FKBP1B	FKBP prolyl isomerase 1B	protein-coding
7425	M1	0.417417	441.467	113.2	1.37875	0.135901	10.1453	3.4778e-24	1.04613e-23	VGF	VGF nerve growth factor inducible	protein-coding
43849	M1	0.417445	425.732	346.022	2.42144	0.177921	13.6097	3.50825e-42	1.95946e-41	KLK12	kallikrein related peptidase 12	protein-coding
7015	M1	0.417672	429.787	22.5929	1.72595	0.175608	9.82845	8.49117e-23	2.42585e-22	TERT	telomerase reverse transcriptase	protein-coding
105369779	M1	0.417722	412.805	167.478	1.52623	0.154548	9.87544	5.31978e-23	1.53065e-22	CD63-AS1	CD63 antisense RNA 1	ncRNA
51764	M1	0.417766	408.82	21.01	2.31296	0.165786	13.9515	3.08226e-44	1.83484e-43	GNG13	G protein subunit gamma 13	protein-coding
140032	M1	0.41783	400.484	42.4687	1.02569	0.174725	5.87034	4.34898e-09	7.46007e-09	RPS4Y2	ribosomal protein S4 Y-linked 2	protein-coding
149563	M1	0.417847	408.025	155.121	4.51687	0.237267	19.037	8.41512e-81	1.73973e-79	SRARP	steroid receptor associated and regulated protein	protein-coding
55502	M1	0.417947	435.312	420.069	1.01116	0.119456	8.46466	2.56902e-17	6.04016e-17	HES6	hes family bHLH transcription factor 6	protein-coding
124903670	M1	0.417964	458.03	16.2119	2.25478	0.163015	13.8317	1.64059e-43	9.57346e-43	LOC124903670	uncharacterized LOC124903670	ncRNA
283212	M1	0.418063	463.966	112.231	1.11898	0.0771887	14.4967	1.2714e-47	8.4454e-47	KLHL35	kelch like family member 35	protein-coding
105378318	M1	0.418073	384.918	23.7395	2.89061	0.218073	13.2552	4.20902e-40	2.18999e-39	LOC105378318	uncharacterized LOC105378318	ncRNA
8363	M1	0.41813	414.114	22.611	1.21219	0.124494	9.7369	2.09849e-22	5.92184e-22	H4C11	H4 clustered histone 11	protein-coding
644844	M1	0.425363	459.983	138.437	2.52376	0.165836	15.2184	2.66919e-52	2.07599e-51	PHGR1	proline, histidine and glycine rich 1	protein-coding
400451	M1	0.43645	563.394	3961.58	1.28162	0.0632127	20.2747	2.15205e-91	6.47901e-90	FAM174B	family with sequence similarity 174 member B	protein-coding
158960	M1	0.429378	512.517	134.605	1.05447	0.0733016	14.3853	6.39961e-47	4.13962e-46	ATP6AP1-DT	ATP6AP1 divergent transcript	ncRNA
92292	M1	0.431268	541.867	1833.57	2.81422	0.116304	24.197	2.3903e-129	2.74088e-127	GLYATL1	glycine-N-acyltransferase like 1	protein-coding
126792	M1	0.429667	516.929	968.267	1.01389	0.0600241	16.8913	5.21317e-64	6.11135e-63	B3GALT6	beta-1,3-galactosyltransferase 6	protein-coding
23480	M1	0.431215	514.291	2384.7	1.22077	0.0709411	17.2083	2.30154e-66	2.90412e-65	SEC61G	SEC61 translocon subunit gamma	protein-coding
84275	M1	0.431214	548.571	814.497	1.08258	0.0551483	19.6303	8.52334e-86	2.11661e-84	SLC25A33	solute carrier family 25 member 33	protein-coding
57111	M1	0.431202	525.123	2649.57	1.02303	0.0696456	14.6891	7.57526e-49	5.22034e-48	RAB25	RAB25, member RAS oncogene family	protein-coding
6147	M1	0.427532	483.889	6025.83	1.17577	0.0597423	19.6807	3.15315e-86	7.93354e-85	RPL23A	ribosomal protein L23a	protein-coding
6611	M1	0.431142	515.646	11824.5	2.0697	0.101153	20.4611	4.78436e-93	1.52808e-91	SMS	spermine synthase	protein-coding
2065	M1	0.431142	528.66	8677.76	1.11717	0.0676793	16.5068	3.27941e-61	3.49315e-60	ERBB3	erb-b2 receptor tyrosine kinase 3	protein-coding
79170	M1	0.431071	542.722	1698	1.30559	0.0650036	20.085	9.98907e-90	2.83258e-88	PRR15L	proline rich 15 like	protein-coding
388722	M1	0.427574	503.125	72.8445	1.68532	0.0872312	19.3201	3.63785e-83	8.2437e-82	C1orf53	chromosome 1 open reading frame 53	protein-coding
728606	M1	0.427624	484.707	178.235	3.60699	0.213402	16.9023	4.32732e-64	5.0928e-63	PCAT18	prostate cancer associated transcript 18	ncRNA
51639	M1	0.427627	503.365	1928.49	1.0886	0.0602365	18.072	5.29185e-73	8.36807e-72	SF3B6	splicing factor 3b subunit 6	protein-coding
29968	M1	0.430906	524.97	1216.2	1.38858	0.0788172	17.6177	1.80074e-69	2.51743e-68	PSAT1	phosphoserine aminotransferase 1	protein-coding
10399	M1	0.43089	515.698	48751	1.0641	0.0561358	18.9559	3.94762e-80	7.98813e-79	RACK1	receptor for activated C kinase 1	protein-coding
415117	M1	0.431292	558.528	363.157	1.51919	0.0694268	21.8819	3.86071e-106	1.97112e-104	STX19	syntaxin 19	protein-coding
57761	M1	0.430887	548.855	1203.64	1.04774	0.0659837	15.8788	8.88073e-57	8.07773e-56	TRIB3	tribbles pseudokinase 3	protein-coding
100996455	M1	0.427656	499.673	67.8496	2.11614	0.123541	17.1291	8.99799e-66	1.11329e-64	LINC02724	long intergenic non-protein coding RNA 2724	ncRNA
79644	M1	0.427663	539.337	487.245	1.49617	0.0865222	17.2924	5.36968e-67	6.92973e-66	SRD5A3	steroid 5 alpha-reductase 3	protein-coding
10591	M1	0.430875	506.148	1261.16	1.12606	0.0600251	18.7598	1.60904e-78	3.07786e-77	DNPH1	2'-deoxynucleoside 5'-phosphate N-hydrolase 1	protein-coding
4059	M1	0.430832	518.043	22997.8	1.09146	0.0662266	16.4807	5.05312e-61	5.33106e-60	BCAM	basal cell adhesion molecule (Lutheran blood group)	protein-coding
54738	M1	0.430825	511.997	423.732	2.31641	0.156493	14.802	1.42262e-49	1.00886e-48	FEV	FEV transcription factor, ETS family member	protein-coding
319	M1	0.430793	529.156	222.469	3.16232	0.1326	23.8485	1.04929e-125	1.07407e-123	APOF	apolipoprotein F	protein-coding
90701	M1	0.430782	499.928	7175.75	1.29356	0.0876833	14.7527	2.95764e-49	2.07084e-48	SEC11C	SEC11 homolog C, signal peptidase complex subunit	protein-coding
10248	M1	0.430735	521.281	913.202	1.06077	0.0561137	18.9039	1.05848e-79	2.10732e-78	POP7	POP7 homolog, ribonuclease P/MRP subunit	protein-coding
200916	M1	0.427875	492.39	1496.06	1.38175	0.0749731	18.4299	7.5621e-76	1.31797e-74	RPL22L1	ribosomal protein L22 like 1	protein-coding
8294	M1	0.430729	538.694	672.989	1.26434	0.078847	16.0353	7.24349e-58	6.84673e-57	H4C9	H4 clustered histone 9	protein-coding
27294	M1	0.427908	462.502	181.034	1.04672	0.0910744	11.4931	1.42941e-30	5.40543e-30	DHDH	dihydrodiol dehydrogenase	protein-coding
3767	M1	0.427977	483.106	440.142	1.21143	0.0901932	13.4315	3.95518e-41	2.13851e-40	KCNJ11	potassium inwardly rectifying channel subfamily J member 11	protein-coding
9528	M1	0.430724	494.244	12378.1	1.02603	0.0555444	18.4723	3.44968e-76	6.08814e-75	TMEM59	transmembrane protein 59	protein-coding
155066	M1	0.430694	532.473	3068.66	1.27892	0.0632666	20.2148	7.24781e-91	2.13607e-89	ATP6V0E2	ATPase H+ transporting V0 subunit e2	protein-coding
360205	M1	0.430881	536.626	114.13	2.11674	0.103212	20.5086	1.80285e-93	5.88352e-92	PRAC2	PRAC2 small nuclear protein	protein-coding
54512	M1	0.430643	511.868	704.482	1.11197	0.0594016	18.7196	3.4284e-78	6.48123e-77	EXOSC4	exosome component 4	protein-coding
4695	M1	0.431292	499.199	1084.09	1.08897	0.0589041	18.4872	2.61695e-76	4.6302e-75	NDUFA2	NADH:ubiquinone oxidoreductase subunit A2	protein-coding
28957	M1	0.427445	534.64	154.176	1.33739	0.0522647	25.5888	2.03214e-144	4.44192e-142	MRPS28	mitochondrial ribosomal protein S28	protein-coding
116238	M1	0.431976	567.358	532.24	1.53115	0.0623112	24.5727	2.47472e-133	3.60621e-131	TLCD1	TLC domain containing 1	protein-coding
10588	M1	0.426867	470.282	51.5575	1.30476	0.0753825	17.3085	4.05801e-67	5.26287e-66	MTHFS	methenyltetrahydrofolate synthetase	protein-coding
7280	M1	0.426875	473.383	927.18	1.42256	0.0843204	16.8708	7.3736e-64	8.61033e-63	TUBB2A	tubulin beta 2A class IIa	protein-coding
100093630	M1	0.431891	555.63	2421.64	1.49506	0.171711	8.70682	3.12518e-18	7.56998e-18	SNHG8	small nucleolar RNA host gene 8	ncRNA
89958	M1	0.431846	558.354	568.37	1.43545	0.0736585	19.488	1.38928e-84	3.34319e-83	SAPCD2	suppressor APC domain containing 2	protein-coding
7570	M1	0.426984	500.861	539.577	1.86402	0.126379	14.7494	3.10528e-49	2.17276e-48	ZNF22	zinc finger protein 22	protein-coding
2517	M1	0.43184	518.351	2928.9	1.06524	0.0591493	18.0093	1.64743e-72	2.55314e-71	FUCA1	alpha-L-fucosidase 1	protein-coding
9377	M1	0.431776	510.807	2858.47	1.13107	0.0630199	17.9478	4.99252e-72	7.59703e-71	COX5A	cytochrome c oxidase subunit 5A	protein-coding
10952	M1	0.431756	531.507	3427.04	1.234	0.0722968	17.0684	2.54881e-65	3.10774e-64	SEC61B	SEC61 translocon subunit beta	protein-coding
9622	M1	0.431751	500.258	23054.3	1.05656	0.105634	10.0021	1.4927e-23	4.39001e-23	KLK4	kallikrein related peptidase 4	protein-coding
6154	M1	0.427067	472.998	1898.91	1.16589	0.0647487	18.0064	1.7352e-72	2.68521e-71	RPL26	ribosomal protein L26	protein-coding
125144	M1	0.427099	479.739	9098.91	1.08676	0.0654769	16.5976	7.24821e-62	7.89291e-61	SNHG29	small nucleolar RNA host gene 29	ncRNA
101927992	M1	0.427235	533.021	52.948	2.08806	0.123293	16.9357	2.45534e-64	2.90761e-63	LINC01213	long intergenic non-protein coding RNA 1213	ncRNA
84817	M1	0.431733	501.775	1425.29	1.13232	0.0652091	17.3645	1.53362e-67	2.02399e-66	TXNDC17	thioredoxin domain containing 17	protein-coding
92840	M1	0.431303	500.802	2049.03	1.19779	0.0955437	12.5366	4.70712e-36	2.13566e-35	REEP6	receptor accessory protein 6	protein-coding
7203	M1	0.431719	545.507	9291	1.03272	0.0450747	22.9112	3.59464e-116	2.56564e-114	CCT3	chaperonin containing TCP1 subunit 3	protein-coding
113675	M1	0.431623	521.156	630.232	1.04531	0.0581076	17.9892	2.36922e-72	3.63685e-71	SDSL	serine dehydratase like	protein-coding
100506100	M1	0.431601	502.168	95.7818	1.39507	0.113865	12.2519	1.64083e-34	7.09627e-34	ZDHHC12-DT	ZDHHC12 divergent transcript	ncRNA
150084	M1	0.427265	454.295	101.45	1.02579	0.0993431	10.3257	5.39254e-25	1.67244e-24	IGSF5	immunoglobulin superfamily member 5	protein-coding
10383	M1	0.431527	521.064	10538.4	1.11079	0.0553605	20.0648	1.50015e-89	4.21409e-88	TUBB4B	tubulin beta 4B class IVb	protein-coding
101929626	M1	0.4273	509.167	8.36556	2.03682	0.141024	14.4431	2.77294e-47	1.81496e-46	LOC101929626	uncharacterized LOC101929626	ncRNA
348751	M1	0.427309	489.774	96.9597	1.05801	0.0780541	13.5548	7.42149e-42	4.10362e-41	FTCDNL1	formiminotransferase cyclodeaminase N-terminal like	protein-coding
55897	M1	0.431448	479.175	1423.73	1.46094	0.112842	12.9468	2.45089e-38	1.20387e-37	MESP1	mesoderm posterior bHLH transcription factor 1	protein-coding
100506696	M1	0.427341	528.523	146.711	1.03985	0.0695813	14.9444	1.69447e-50	1.2415e-49	PCAT6	prostate cancer associated transcript 6	ncRNA
1365	M1	0.43142	548.148	6777.63	1.7238	0.0832612	20.7035	3.21793e-95	1.14062e-93	CLDN3	claudin 3	protein-coding
55505	M1	0.431404	509.574	2064.6	1.15336	0.0685408	16.8274	1.53706e-63	1.7683e-62	NOP10	NOP10 ribonucleoprotein	protein-coding
90024	M1	0.431402	531.87	1564.34	1.58361	0.0839439	18.8651	2.20916e-79	4.33648e-78	FLJ20021	uncharacterized LOC90024	ncRNA
79017	M1	0.431374	555.569	952.28	1.5947	0.0715517	22.2874	4.90101e-110	2.83313e-108	GGCT	gamma-glutamylcyclotransferase	protein-coding
145788	M1	0.431348	518.299	132.749	1.08083	0.0641934	16.8371	1.305e-63	1.50794e-62	PIERCE2	piercer of microtubule wall 2	protein-coding
6167	M1	0.427431	484.546	31334.5	1.11965	0.0645954	17.3333	2.63906e-67	3.4439e-66	RPL37	ribosomal protein L37	protein-coding
63875	M1	0.431659	527.261	1878.63	1.25977	0.0528495	23.8369	1.3847e-125	1.41051e-123	MRPL17	mitochondrial ribosomal protein L17	protein-coding
5050	M1	0.431984	534.895	701.152	1.42883	0.0655507	21.7973	2.46065e-105	1.23232e-103	PAFAH1B3	platelet activating factor acetylhydrolase 1b catalytic subunit 3	protein-coding
5092	M1	0.430611	523.658	3465.73	1.24451	0.0643708	19.3334	2.81214e-83	6.40716e-82	PCBD1	pterin-4 alpha-carbinolamine dehydratase 1	protein-coding
153	M1	0.43055	538.643	940.059	1.37169	0.0992513	13.8203	1.92151e-43	1.11507e-42	ADRB1	adrenoceptor beta 1	protein-coding
6001	M1	0.429059	545.718	2260.55	1.51309	0.0647266	23.3767	7.37757e-121	6.19244e-119	RGS10	regulator of G protein signaling 10	protein-coding
9518	M1	0.429091	507.992	9058.56	2.08426	0.120013	17.3668	1.47088e-67	1.94242e-66	GDF15	growth differentiation factor 15	protein-coding
6182	M1	0.429097	492.536	198.043	1.90607	0.105906	17.9977	2.03074e-72	3.12871e-71	MRPL12	mitochondrial ribosomal protein L12	protein-coding
57291	M1	0.430071	547.417	1774.58	1.53019	0.142309	10.7526	5.76127e-27	1.91713e-26	DANCR	differentiation antagonizing non-protein coding RNA	ncRNA
7033	M1	0.429199	482.012	5983.07	3.69569	0.173657	21.2816	1.6816e-100	7.27559e-99	TFF3	trefoil factor 3	protein-coding
10645	M1	0.4292	517.921	9836.82	1.64775	0.0769968	21.4003	1.32829e-101	5.99416e-100	CAMKK2	calcium/calmodulin dependent protein kinase kinase 2	protein-coding
57001	M1	0.430067	539.751	583.227	1.1694	0.0580511	20.1444	3.01622e-90	8.68208e-89	SDHAF3	succinate dehydrogenase complex assembly factor 3	protein-coding
112495	M1	0.430065	496.346	2521.55	1.02803	0.0647792	15.8698	1.02542e-56	9.29077e-56	GTF3C6	general transcription factor IIIC subunit 6	protein-coding
23585	M1	0.429228	510.321	4149.57	1.02303	0.0502963	20.3402	5.67497e-92	1.74609e-90	TMEM50A	transmembrane protein 50A	protein-coding
284018	M1	0.430017	511.472	531.748	1.25058	0.0641807	19.4853	1.4633e-84	3.51326e-83	C17orf58	chromosome 17 open reading frame 58	protein-coding
257407	M1	0.429231	512.656	1599.87	2.46646	0.117192	21.0464	2.46726e-98	9.95636e-97	C2orf72	chromosome 2 open reading frame 72	protein-coding
105373958	M1	0.430001	549.574	91.3541	2.52688	0.101888	24.8005	8.85901e-136	1.46376e-133	RAB17-DT	RAB17 divergent transcript	ncRNA
4830	M1	0.429999	512.856	691.126	1.54514	0.0740613	20.863	1.16079e-96	4.35744e-95	NME1	NME/NM23 nucleoside diphosphate kinase 1	protein-coding
92675	M1	0.429998	558.872	315.084	1.46126	0.135132	10.8136	2.9676e-27	9.9875e-27	DTD1	D-aminoacyl-tRNA deacylase 1	protein-coding
255101	M1	0.429055	540.379	128.947	2.39304	0.104835	22.8267	2.48853e-115	1.73486e-113	CFAP65	cilia and flagella associated protein 65	protein-coding
11257	M1	0.429932	521.218	237.345	1.26208	0.130026	9.70641	2.83138e-22	7.94831e-22	TP53TG1	TP53 target 1	ncRNA
389816	M1	0.429329	467.22	1075.87	1.17746	0.127468	9.23733	2.52727e-20	6.61745e-20	LRRC26	leucine rich repeat containing 26	protein-coding
55808	M1	0.425393	467.833	884.065	1.65002	0.121903	13.5355	9.64743e-42	5.31203e-41	ST6GALNAC1	ST6 N-acetylgalactosaminide alpha-2,6-sialyltransferase 1	protein-coding
25873	M1	0.429432	498.413	21504.5	1.14967	0.0610381	18.8353	3.87645e-79	7.55278e-78	RPL36	ribosomal protein L36	protein-coding
92421	M1	0.429923	553.71	848.874	1.74864	0.0788513	22.1765	5.79574e-109	3.25181e-107	CHMP4C	charged multivesicular body protein 4C	protein-coding
7295	M1	0.429901	531.843	4919.29	1.48877	0.0685199	21.7276	1.12498e-104	5.52846e-103	TXN	thioredoxin	protein-coding
23052	M1	0.429493	484.028	5803.97	1.23637	0.0707938	17.4643	2.67759e-68	3.61329e-67	ENDOD1	endonuclease domain containing 1	protein-coding
57622	M1	0.429499	537.191	242.348	1.36522	0.0619989	22.02	1.85222e-107	9.83977e-106	LRFN1	leucine rich repeat and fibronectin type III domain containing 1	protein-coding
105369635	M1	0.429834	484.349	343.507	1.17153	0.094461	12.4022	2.54129e-35	1.12527e-34	MIR200CHG	MIR200C and MIR141 host gene	ncRNA
64928	M1	0.429813	498.466	1217.15	1.01256	0.0565531	17.9046	1.08574e-71	1.63321e-70	MRPL14	mitochondrial ribosomal protein L14	protein-coding
378884	M1	0.42975	549.112	137.866	1.40791	0.0579864	24.2799	3.19339e-130	3.89594e-128	NHLRC1	NHL repeat containing E3 ubiquitin protein ligase 1	protein-coding
51337	M1	0.429623	514.939	1380.16	1.06717	0.0688844	15.4921	3.92172e-54	3.26432e-53	THEM6	thioesterase superfamily member 6	protein-coding
148189	M1	0.429739	517.022	524.292	1.07134	0.117698	9.10244	8.83229e-20	2.26656e-19	LINC00662	long intergenic non-protein coding RNA 662	ncRNA
2762	M1	0.429736	490.015	1801.14	1.03646	0.0660007	15.7039	1.42334e-55	1.24396e-54	GMDS	GDP-mannose 4,6-dehydratase	protein-coding
80164	M1	0.42965	558.214	1085.22	1.75451	0.0822189	21.3395	4.8808e-101	2.15165e-99	PRR36	proline rich 36	protein-coding
154791	M1	0.429312	505.01	58.281	1.34032	0.0984973	13.6077	3.6055e-42	2.01271e-41	FMC1	formation of mitochondrial complex V assembly factor 1 homolog	protein-coding
80097	M1	0.428152	472.415	1071.92	1.07164	0.0627402	17.0805	2.0728e-65	2.53767e-64	MZT2B	mitotic spindle organizing protein 2B	protein-coding
100289373	M1	0.429008	487.401	66.6326	1.31726	0.102705	12.8256	1.17885e-37	5.66451e-37	UBAC2-AS1	UBAC2 antisense RNA 1	ncRNA
284338	M1	0.428979	493.558	50.5042	1.18725	0.0844708	14.0552	7.1606e-45	4.3352e-44	PRR19	proline rich 19	protein-coding
196743	M1	0.428157	476.791	464.777	1.19474	0.0835042	14.3076	1.96264e-46	1.25179e-45	PAOX	polyamine oxidase	protein-coding
1622	M1	0.430538	478.53	8100.97	1.14293	0.0920296	12.4192	2.05602e-35	9.11934e-35	DBI	diazepam binding inhibitor, acyl-CoA binding protein	protein-coding
100506161	M1	0.428216	494.617	43.4081	1.0728	0.103979	10.3175	5.87146e-25	1.81747e-24	TAF1A-AS1	TAF1A antisense RNA 1	ncRNA
124902683	M1	0.428251	514.359	35.1146	1.84814	0.125305	14.7491	3.11696e-49	2.18021e-48	LOC124902683	uncharacterized LOC124902683	ncRNA
100288748	M1	0.428276	546.063	100.007	1.44792	0.0940703	15.3919	1.85476e-53	1.50213e-52	LINC02894	long intergenic non-protein coding RNA 2894	ncRNA
83640	M1	0.428296	511.764	122.734	1.04666	0.0602271	17.3786	1.19922e-67	1.58966e-66	RAMAC	RNA guanine-7 methyltransferase activating subunit	protein-coding
4070	M1	0.430537	514.298	11955.2	1.02254	0.0724153	14.1205	2.84046e-45	1.74588e-44	TACSTD2	tumor associated calcium signal transducer 2	protein-coding
282679	M1	0.430421	509.159	303.019	1.25403	0.0662602	18.9259	6.98395e-80	1.39973e-78	AQP11	aquaporin 11	protein-coding
1351	M1	0.430367	492.441	1951.73	1.01919	0.0608833	16.7401	6.68533e-63	7.50187e-62	COX8A	cytochrome c oxidase subunit 8A	protein-coding
3281	M1	0.428399	505.583	2512.34	2.07523	0.128772	16.1155	1.98508e-58	1.9099e-57	HSBP1	heat shock factor binding protein 1	protein-coding
101927974	M1	0.428495	478.825	61.2516	1.35092	0.103056	13.1085	2.94306e-39	1.49064e-38	CBLL1-AS1	CBLL1 antisense RNA 1	ncRNA
8501	M1	0.430326	503.437	2472.77	1.46739	0.0913785	16.0584	4.99533e-58	4.75168e-57	SLC43A1	solute carrier family 43 member 1	protein-coding
55554	M1	0.428677	503.998	205.111	2.63926	0.145965	18.0815	4.45879e-73	7.0774e-72	KLK15	kallikrein related peptidase 15	protein-coding
101927870	M1	0.428705	486.402	76.2575	2.74471	0.144407	19.0068	1.49887e-80	3.07152e-79	SLC26A5-AS1	SLC26A5 antisense RNA 1	ncRNA
64147	M1	0.428981	535.772	355.884	1.00361	0.0507055	19.7929	3.4299e-87	8.89654e-86	KIF9	kinesin family member 9	protein-coding
254552	M1	0.428739	500.193	982.833	2.3129	0.118814	19.4666	2.10979e-84	5.01949e-83	NUDT8	nudix hydrolase 8	protein-coding
79007	M1	0.430262	552.506	822.046	1.59417	0.0634665	25.1183	3.14094e-139	5.83269e-137	DBNDD1	dysbindin domain containing 1	protein-coding
5881	M1	0.430249	528.566	843.397	1.41821	0.0869844	16.3042	9.21493e-60	9.28306e-59	RAC3	Rac family small GTPase 3	protein-coding
100506082	M1	0.428822	521.033	32.1325	1.47913	0.138717	10.6629	1.5174e-26	4.96896e-26	LINC02749	long intergenic non-protein coding RNA 2749	ncRNA
25859	M1	0.428881	472.806	967.317	1.67301	0.153233	10.9181	9.44942e-28	3.23522e-27	PART1	prostate androgen-regulated transcript 1	ncRNA
286189	M1	0.430199	505.177	303.048	1.45303	0.123352	11.7795	4.97681e-32	1.97866e-31	C8orf34-AS1	C8orf34 antisense RNA 1	ncRNA
100507475	M1	0.430185	514.778	30.8765	1.80285	0.12169	14.815	1.17116e-49	8.34768e-49	IDH1-AS1	IDH1 antisense RNA 1	ncRNA
85236	M1	0.428891	511.778	1653.55	1.18035	0.0704777	16.7479	5.86925e-63	6.60732e-62	H2BC12	H2B clustered histone 12	protein-coding
392465	M1	0.430176	537.564	32.8031	1.8952	0.100752	18.8106	6.18362e-79	1.19592e-77	GLOD5	glyoxalase domain containing 5	protein-coding
84366	M1	0.430131	535.864	2938.28	2.48198	0.120899	20.5293	1.1795e-93	3.92245e-92	PRAC1	PRAC1 small nuclear protein	protein-coding
132299	M1	0.43013	541.167	1155.37	1.06204	0.0539807	19.6744	3.57416e-86	8.98206e-85	OCIAD2	OCIA domain containing 2	protein-coding
100507012	M1	0.430109	509.999	118.963	1.71242	0.12534	13.6623	1.70616e-42	9.61906e-42	BMPR1B-DT	BMPR1B divergent transcript	ncRNA
100507303	M1	0.428954	519.432	1013.25	2.68827	0.136381	19.7115	1.71896e-86	4.34062e-85	SNHG19	small nucleolar RNA host gene 19	ncRNA
6132	M1	0.428968	490.506	60849.1	1.02227	0.0610536	16.7438	6.28501e-63	7.06021e-62	RPL8	ribosomal protein L8	protein-coding
110599564	M1	0.430098	522.181	125.242	1.51938	0.0913003	16.6416	3.48347e-62	3.8151e-61	EEF1AKMT4	EEF1A lysine methyltransferase 4	protein-coding
4191	M1	0.430293	519.773	7684.89	1.02479	0.0524566	19.536	5.42362e-85	1.32336e-83	MDH2	malate dehydrogenase 2	protein-coding
100505993	M1	0.426828	521.983	23.679	1.49316	0.11292	13.2231	6.45183e-40	3.32806e-39	TMEM210	transmembrane protein 210	protein-coding
112703	M1	0.431237	531.758	128.844	1.17205	0.0676392	17.3281	2.88959e-67	3.75915e-66	GARIN5A	golgi associated RAB2 interactor 5A	protein-coding
1468	M1	0.431996	553.202	353.392	1.89166	0.102553	18.4456	5.65677e-76	9.8918e-75	SLC25A10	solute carrier family 25 member 10	protein-coding
124904011	M1	0.425807	467.614	60.1185	3.01241	0.155202	19.4095	6.40992e-84	1.49285e-82	LOC124904011	EF-hand calcium-binding domain-containing protein 3-like	protein-coding
51181	M1	0.433896	487.131	8958.4	1.12428	0.0858782	13.0916	3.67854e-39	1.85733e-38	DCXR	dicarbonyl and L-xylulose reductase	protein-coding
100506125	M1	0.425819	509.485	20.5692	1.76959	0.124454	14.2189	6.99587e-46	4.39393e-45	ADCY6-DT	ADCY6 divergent transcript	ncRNA
100188954	M1	0.425853	492.16	23.3551	1.32316	0.0999137	13.2431	4.94948e-40	2.56697e-39	DNMBP-AS1	DNMBP antisense RNA 1	ncRNA
1364	M1	0.425866	503.545	9117.92	1.26455	0.0800232	15.8023	3.00196e-56	2.67942e-55	CLDN4	claudin 4	protein-coding
201254	M1	0.433832	523.622	2222.47	1.05646	0.0650971	16.229	3.14442e-59	3.10068e-58	CENPX	centromere protein X	protein-coding
790955	M1	0.433751	568.967	283.16	2.67204	0.129034	20.7081	2.92688e-95	1.03921e-93	UQCC3	ubiquinol-cytochrome c reductase complex assembly factor 3	protein-coding
6169	M1	0.425894	466.502	14059.3	1.0785	0.0666475	16.1821	6.74016e-59	6.58453e-58	RPL38	ribosomal protein L38	protein-coding
27044	M1	0.433719	545.977	12274.2	1.00493	0.0411592	24.4156	1.16783e-131	1.50342e-129	SND1	staphylococcal nuclease and tudor domain containing 1	protein-coding
102724097	M1	0.425967	475.249	26.9234	1.37694	0.120319	11.444	2.5196e-30	9.4295e-30	TTC39A-AS1	TTC39A antisense RNA 1	ncRNA
7108	M1	0.43371	536.812	4458.21	1.24104	0.0699628	17.7386	2.11299e-70	3.039e-69	TM7SF2	transmembrane 7 superfamily member 2	protein-coding
101060264	M1	0.426051	523.408	36.1887	2.03752	0.102864	19.8079	2.5447e-87	6.64155e-86	FOXP4-AS1	FOXP4 antisense RNA 1	ncRNA
11014	M1	0.433578	573.15	12213.4	1.26518	0.0523591	24.1636	5.37758e-129	6.09963e-127	KDELR2	KDEL endoplasmic reticulum protein retention receptor 2	protein-coding
9550	M1	0.433566	576.244	7684.57	1.36405	0.0553845	24.6287	6.2253e-134	9.53516e-132	ATP6V1G1	ATPase H+ transporting V1 subunit G1	protein-coding
26472	M1	0.426075	497.415	1598.14	1.01585	0.0619295	16.4033	1.81149e-60	1.87069e-59	PPP1R14B	protein phosphatase 1 regulatory inhibitor subunit 14B	protein-coding
10549	M1	0.433364	549.432	3741.23	1.5974	0.0712447	22.4214	2.43643e-111	1.50371e-109	PRDX4	peroxiredoxin 4	protein-coding
643988	M1	0.426093	511.387	254.642	2.26979	0.103347	21.9628	6.53082e-107	3.41752e-105	FNDC10	fibronectin type III domain containing 10	protein-coding
10481	M1	0.432862	552.354	15095.8	1.29375	0.0851177	15.1996	3.55957e-52	2.75319e-51	HOXB13	homeobox B13	protein-coding
638	M1	0.432871	559.359	771.647	1.37643	0.0655715	20.9912	7.89376e-98	3.10774e-96	BIK	BCL2 interacting killer	protein-coding
100134229	M1	0.42624	520.469	180.086	1.48933	0.0948832	15.6964	1.60004e-55	1.39606e-54	KDM7A-DT	KDM7A divergent transcript	ncRNA
10669	M1	0.433016	576.552	830.662	2.47477	0.0792514	31.2269	4.59997e-214	1.93051e-210	CGREF1	cell growth regulator with EF-hand domain 1	protein-coding
92359	M1	0.433046	560.701	531.777	1.14225	0.0550134	20.7632	9.31498e-96	3.3935e-94	CRB3	crumbs cell polarity complex component 3	protein-coding
1573	M1	0.426202	482.546	533.383	1.84969	0.0951808	19.4335	4.02169e-84	9.45031e-83	CYP2J2	cytochrome P450 family 2 subfamily J member 2	protein-coding
6636	M1	0.425806	491.021	1229.74	1.11955	0.0625272	17.905	1.07846e-71	1.62342e-70	SNRPF	small nuclear ribonucleoprotein polypeptide F	protein-coding
27293	M1	0.433069	568.937	418.973	2.42764	0.0806096	30.116	2.99095e-199	5.23017e-196	SMPDL3B	sphingomyelin phosphodiesterase acid like 3B	protein-coding
60488	M1	0.433237	553.739	2114.65	1.02984	0.0442518	23.2723	8.46047e-120	6.82825e-118	MRPS35	mitochondrial ribosomal protein S35	protein-coding
27230	M1	0.433309	564.474	12353.6	1.2422	0.055611	22.3372	1.60711e-110	9.52646e-109	SERP1	stress associated endoplasmic reticulum protein 1	protein-coding
144608	M1	0.426162	439.494	112.736	1.05857	0.0825158	12.8287	1.13252e-37	5.44438e-37	C12orf60	chromosome 12 open reading frame 60	protein-coding
3382	M1	0.433327	573.086	2197.77	1.01674	0.0529531	19.2008	3.64671e-82	7.95453e-81	ICA1	islet cell autoantigen 1	protein-coding
80054	M1	0.426141	456.314	155.264	2.68366	0.176784	15.1805	4.76452e-52	3.67299e-51	CEBPA-DT	CEBPA divergent transcript	ncRNA
1138	M1	0.426094	473.525	72.0506	1.86247	0.105333	17.6817	5.79729e-70	8.21407e-69	CHRNA5	cholinergic receptor nicotinic alpha 5 subunit	protein-coding
6768	M1	0.433151	554.229	8174.66	1.35007	0.0599095	22.5352	1.87488e-112	1.19946e-110	ST14	ST14 transmembrane serine protease matriptase	protein-coding
54494	M1	0.426246	521.153	346.072	1.23143	0.157043	7.84137	4.45653e-15	9.63782e-15	C11orf71	chromosome 11 open reading frame 71	protein-coding
51635	M1	0.433922	538.402	11997.9	1.58475	0.0810961	19.5416	4.86273e-85	1.18789e-83	DHRS7	dehydrogenase/reductase 7	protein-coding
55766	M1	0.433972	519.594	10928.3	1.51961	0.0821565	18.4965	2.20396e-76	3.91599e-75	H2AJ	H2A.J histone	protein-coding
5013	M1	0.425405	473.737	242.41	1.88373	0.118197	15.9372	3.49629e-57	3.22489e-56	OTX1	orthodenticle homeobox 1	protein-coding
100129175	M1	0.425458	499.469	28.4147	1.3174	0.118678	11.1006	1.24566e-28	4.40124e-28	LOC100129175	uncharacterized LOC100129175	ncRNA
9144	M1	0.436427	582.393	13844.5	1.32029	0.0615211	21.4607	3.62696e-102	1.66175e-100	SYNGR2	synaptogyrin 2	protein-coding
440335	M1	0.425458	469.102	354.724	2.07051	0.137328	15.0771	2.29269e-51	1.72684e-50	SMIM22	small integral membrane protein 22	protein-coding
148327	M1	0.436036	570.463	7297.73	1.17089	0.0687166	17.0394	4.18753e-65	5.06754e-64	CREB3L4	cAMP responsive element binding protein 3 like 4	protein-coding
3875	M1	0.435989	568.647	14237.2	1.56476	0.0659697	23.7193	2.27897e-124	2.17372e-122	KRT18	keratin 18	protein-coding
10103	M1	0.43586	564.073	23403.8	2.1927	0.0942676	23.2603	1.11796e-119	8.95393e-118	TSPAN1	tetraspanin 1	protein-coding
10053	M1	0.435518	583.326	2864.4	1.50329	0.0654834	22.9568	1.26012e-116	9.18136e-115	AP1M2	adaptor related protein complex 1 subunit mu 2	protein-coding
56547	M1	0.425492	471.159	92.5243	2.22992	0.179361	12.4326	1.73967e-35	7.73743e-35	MMP26	matrix metallopeptidase 26	protein-coding
25874	M1	0.435485	569.974	5430.71	2.10313	0.091591	22.9622	1.11293e-116	8.14596e-115	MPC2	mitochondrial pyruvate carrier 2	protein-coding
78998	M1	0.425507	530.844	36.3378	1.34792	0.0794189	16.9723	1.31649e-64	1.57315e-63	RHPN1-AS1	RHPN1 antisense RNA 1 (head to head)	ncRNA
90861	M1	0.435355	591.749	6807.96	1.05183	0.0451653	23.2885	5.79341e-120	4.73031e-118	JPT2	Jupiter microtubule associated homolog 2	protein-coding
2923	M1	0.434781	567.066	25014.2	1.5863	0.0648622	24.4565	4.2939e-132	5.70274e-130	PDIA3	protein disulfide isomerase family A member 3	protein-coding
25803	M1	0.434773	553.599	15466	1.27658	0.0826253	15.4502	7.51579e-54	6.17265e-53	SPDEF	SAM pointed domain containing ETS transcription factor	protein-coding
105376736	M1	0.425615	501.431	8.58818	1.46945	0.11376	12.9171	3.60507e-38	1.76214e-37	EXOSC10-AS1	EXOSC10 antisense RNA 1	ncRNA
101929089	M1	0.425637	471.301	17.6095	1.37434	0.129659	10.5996	2.99108e-26	9.72193e-26	TTC36-AS1	TTC36 and KMT2A antisense RNA 1	ncRNA
23423	M1	0.434692	552.968	6104.38	1.20929	0.060022	20.1475	2.82824e-90	8.16337e-89	TMED3	transmembrane p24 trafficking protein 3	protein-coding
391356	M1	0.434107	565.847	531.609	1.99623	0.0748245	26.6789	8.27334e-157	3.10014e-154	PTRHD1	peptidyl-tRNA hydrolase domain containing 1	protein-coding
3955	M1	0.425753	484.882	2083.08	1.13024	0.0761907	14.8343	8.78865e-50	6.28137e-49	LFNG	LFNG O-fucosylpeptide 3-beta-N-acetylglucosaminyltransferase	protein-coding
3856	M1	0.43413	534.523	17874.3	1.24573	0.0706303	17.6374	1.27253e-69	1.78375e-68	KRT8	keratin 8	protein-coding
7163	M1	0.434169	579.393	8223.95	1.55166	0.061593	25.1922	4.87738e-140	9.30426e-138	TPD52	tumor protein D52	protein-coding
54795	M1	0.434195	560.134	12813.1	1.38599	0.0688448	20.1321	3.86111e-90	1.10988e-88	TRPM4	transient receptor potential cation channel subfamily M member 4	protein-coding
51109	M1	0.434278	524.694	29405.2	1.57877	0.0946724	16.6761	1.95444e-62	2.15966e-61	RDH11	retinol dehydrogenase 11	protein-coding
6538	M1	0.425759	478.67	368.005	1.91375	0.104165	18.3723	2.18915e-75	3.7317e-74	SLC6A11	solute carrier family 6 member 11	protein-coding
10653	M1	0.434324	547.837	7760.39	1.10475	0.0566799	19.4911	1.30628e-84	3.15069e-83	SPINT2	serine peptidase inhibitor, Kunitz type 2	protein-coding
3249	M1	0.434361	583.689	5933.33	2.59661	0.0932161	27.8558	9.16218e-171	5.34053e-168	HPN	hepsin	protein-coding
80195	M1	0.434409	557.117	1950.08	1.04395	0.053711	19.4364	3.79754e-84	8.93358e-83	TMEM254	transmembrane protein 254	protein-coding
101928982	M1	0.4257	440.284	15.3852	1.03171	0.114059	9.0454	1.49118e-19	3.78871e-19	ZFP28-DT	ZFP28 divergent transcript	ncRNA
100287482	M1	0.425691	527.338	81.9596	2.13799	0.0981311	21.7871	3.0734e-105	1.53553e-103	SMKR1	small lysine rich protein 1	protein-coding
23310	M1	0.425675	434.886	10279.4	1.61046	0.113488	14.1906	1.04788e-45	6.54427e-45	NCAPD3	non-SMC condensin II complex subunit D3	protein-coding
64757	M1	0.434604	579.856	3132.91	1.74366	0.0662444	26.3217	1.08336e-152	3.66663e-150	MTARC1	mitochondrial amidoxime reducing component 1	protein-coding
79603	M1	0.434336	574.838	4738.42	1.21938	0.0617434	19.7492	8.15655e-87	2.09238e-85	CERS4	ceramide synthase 4	protein-coding
197370	M1	0.432812	513.922	3153.18	1.08978	0.0568714	19.1622	7.6612e-82	1.652e-80	NSMCE1	NSE1 homolog, SMC5-SMC6 complex component	protein-coding
50512	M1	0.433469	583.985	3093.76	2.24507	0.0768561	29.2113	1.3921e-187	1.39104e-184	PODXL2	podocalyxin like 2	protein-coding
57332	M1	0.42645	539.81	387.689	1.25658	0.0549295	22.8763	8.00117e-116	5.65308e-114	CBX8	chromobox 8	protein-coding
51124	M1	0.432399	544.166	829.351	1.59431	0.155857	10.2293	1.46523e-24	4.46961e-24	IER3IP1	immediate early response 3 interacting protein 1	protein-coding
55521	M1	0.432239	554.116	2041.27	1.34647	0.0804817	16.7301	7.91325e-63	8.87028e-62	TRIM36	tripartite motif containing 36	protein-coding
388564	M1	0.432065	524.74	263.389	1.76229	0.0859466	20.5045	1.96143e-93	6.39109e-92	TMEM238	transmembrane protein 238	protein-coding
6227	M1	0.426395	461.689	12741.5	1.11232	0.0690829	16.1012	2.50223e-58	2.40086e-57	RPS21	ribosomal protein S21	protein-coding
91862	M1	0.432681	516.377	576.013	1.19293	0.0725681	16.4387	1.01005e-60	1.05185e-59	MARVELD3	MARVEL domain containing 3	protein-coding
5479	M1	0.432255	561.774	4793.14	1.32057	0.0511831	25.801	8.64729e-147	2.21286e-144	PPIB	peptidylprolyl isomerase B	protein-coding
100874253	M1	0.426785	506.415	18.751	1.81971	0.130755	13.9169	5.00207e-44	2.95838e-43	LINC00853	long intergenic non-protein coding RNA 853	ncRNA
65108	M1	0.432271	595.023	10457.4	2.00741	0.0633195	31.7028	1.42043e-220	7.45155e-217	MARCKSL1	MARCKS like 1	protein-coding
79924	M1	0.432411	536.788	855.669	1.49192	0.0799602	18.6582	1.08256e-77	2.01923e-76	ADM2	adrenomedullin 2	protein-coding
220	M1	0.432634	517.722	6819.18	1.2755	0.0814693	15.6562	3.01385e-55	2.60365e-54	ALDH1A3	aldehyde dehydrogenase 1 family member A3	protein-coding
6746	M1	0.43223	535.903	7365.81	1.13316	0.0583397	19.4235	4.88525e-84	1.14539e-82	SSR2	signal sequence receptor subunit 2	protein-coding
402682	M1	0.426612	482.421	96.783	1.02998	0.0662093	15.5564	1.43938e-54	1.21496e-53	UFSP1	UFM1 specific peptidase 1 (inactive)	protein-coding
11013	M1	0.432274	567.639	951.872	2.92825	0.130296	22.4739	7.47149e-112	4.66612e-110	TMSB15A	thymosin beta 15A	protein-coding
124902718	M1	0.426792	496.486	169.772	1.53129	0.12182	12.5701	3.08333e-36	1.41237e-35	LOC124902718	uncharacterized LOC124902718	ncRNA
441027	M1	0.426695	485.704	1197.69	1.11197	0.0698277	15.9245	4.28522e-57	3.93872e-56	TMEM150C	transmembrane protein 150C	protein-coding
51650	M1	0.432096	551.398	1561.75	1.20339	0.0563847	21.3424	4.58574e-101	2.03011e-99	MRPS33	mitochondrial ribosomal protein S33	protein-coding
7991	M1	0.432039	532.907	3628.89	1.26718	0.0635542	19.9386	1.88276e-88	5.09121e-87	TUSC3	tumor suppressor candidate 3	protein-coding
4718	M1	0.432278	514.875	772.102	1.1925	0.0754798	15.7989	3.16719e-56	2.82457e-55	NDUFC2	NADH:ubiquinone oxidoreductase subunit C2	protein-coding
101410533	M1	0.426461	478.697	52.5063	1.27706	0.109874	11.623	3.14828e-31	1.21866e-30	YTHDF3-DT	YTHDF3 divergent transcript	ncRNA
100288413	M1	0.426441	495.111	206.711	1.68885	0.108421	15.5768	1.04639e-54	8.87891e-54	ERVMER34-1	endogenous retrovirus group MER34 member 1, envelope	protein-coding
7784	M1	0.426822	503.418	284.313	1.33051	0.0829708	16.0359	7.17191e-58	6.78518e-57	ZP3	zona pellucida glycoprotein 3	protein-coding
64849	M1	0.432136	492.743	983.533	1.07758	0.0792761	13.5928	4.41967e-42	2.45936e-41	SLC13A3	solute carrier family 13 member 3	protein-coding
100190940	M2	0.412304	374.327	66.8271	2.01776	0.187669	10.7517	5.81954e-27	1.93591e-26	LINC02418	long intergenic non-protein coding RNA 2418	ncRNA
286676	M2	0.43008	517.693	665.456	1.09658	0.0570677	19.2154	2.74911e-82	6.02793e-81	ILDR1	immunoglobulin like domain containing receptor 1	protein-coding
340120	M2	0.412418	427.785	472.745	3.90043	0.21577	18.0767	4.8599e-73	7.70244e-72	ANKRD34B	ankyrin repeat domain 34B	protein-coding
2673	M2	0.432084	550.804	8373.42	1.12125	0.0523361	21.424	7.98345e-102	3.62608e-100	GFPT1	glutamine--fructose-6-phosphate transaminase 1	protein-coding
5075	M2	0.412601	402.562	59.7398	3.98504	0.236135	16.8761	6.74014e-64	7.8794e-63	PAX1	paired box 1	protein-coding
83988	M2	0.412679	398.177	1055.76	1.01581	0.0820083	12.3866	3.08831e-35	1.36403e-34	NCALD	neurocalcin delta	protein-coding
4824	M2	0.43225	540.6	32212	1.09711	0.0830726	13.2067	8.02883e-40	4.12934e-39	NKX3-1	NK3 homeobox 1	protein-coding
185	M2	0.412177	368.039	667.407	1.35047	0.144262	9.36128	7.87799e-21	2.10427e-20	AGTR1	angiotensin II receptor type 1	protein-coding
4856	M2	0.41208	406.218	1226.24	1.03073	0.104037	9.90739	3.866e-23	1.1171e-22	CCN3	cellular communication network factor 3	protein-coding
5034	M2	0.434309	559.857	30853.5	1.42129	0.0552158	25.7406	4.1089e-146	9.91049e-144	P4HB	prolyl 4-hydroxylase subunit beta	protein-coding
401546	M2	0.433898	546.444	2090.37	1.3813	0.0809688	17.0596	2.96492e-65	3.60254e-64	C9orf152	chromosome 9 open reading frame 152	protein-coding
57633	M2	0.411363	407.079	2044.08	1.57652	0.123963	12.7177	4.71738e-37	2.21751e-36	LRRN1	leucine rich repeat neuronal 1	protein-coding
10606	M2	0.431472	561.832	4741.28	1.26168	0.0512585	24.6142	8.90992e-134	1.34508e-131	PAICS	phosphoribosylaminoimidazole carboxylase and phosphoribosylaminoimidazolesuccinocarboxamide synthase	protein-coding
79054	M2	0.431532	529.722	12794.2	2.03772	0.138219	14.7427	3.42928e-49	2.39627e-48	TRPM8	transient receptor potential cation channel subfamily M member 8	protein-coding
57221	M2	0.430146	545.563	12344.1	1.54298	0.0704589	21.8989	2.65882e-106	1.36747e-104	ARFGEF3	ARFGEF family member 3	protein-coding
7782	M2	0.430132	495.128	6360.72	1.06922	0.085878	12.4505	1.38971e-35	6.19932e-35	SLC30A4	solute carrier family 30 member 4	protein-coding
105370906	M2	0.41176	391.601	12.5719	1.43891	0.158077	9.10256	8.82246e-20	2.26432e-19	LOC105370906	uncharacterized LOC105370906	ncRNA
8329	M2	0.411777	398.118	106.099	1.43816	0.146624	9.80851	1.03482e-22	2.94397e-22	H2AC13	H2A clustered histone 13	protein-coding
100506658	M2	0.411822	375.647	84.5953	1.144	0.151808	7.53581	4.85326e-14	1.01254e-13	OCLN	occludin	protein-coding
9053	M2	0.431541	542.275	3715.6	1.09874	0.0536938	20.463	4.60148e-93	1.47416e-91	MAP7	microtubule associated protein 7	protein-coding
54733	M2	0.431545	524.934	2217.4	1.07897	0.0633483	17.0323	4.7318e-65	5.70644e-64	SLC35F2	solute carrier family 35 member F2	protein-coding
10269	M2	0.430101	541.263	3430.89	1.14618	0.0484181	23.6726	6.90172e-124	6.46543e-122	ZMPSTE24	zinc metallopeptidase STE24	protein-coding
999	M2	0.431578	527.175	15209.2	1.31956	0.0685564	19.2478	1.47193e-82	3.265e-81	CDH1	cadherin 1	protein-coding
85413	M2	0.411991	378.031	40.3456	1.46965	0.166955	8.80271	1.33553e-18	3.28045e-18	SLC22A16	solute carrier family 22 member 16	protein-coding
79993	M2	0.432253	532.606	2195.18	1.57628	0.0816875	19.2964	5.75819e-83	1.28954e-81	ELOVL7	ELOVL fatty acid elongase 7	protein-coding
26167	M2	0.41212	399.82	494.123	1.2413	0.0935309	13.2716	3.38451e-40	1.76888e-39	PCDHB5	protocadherin beta 5	protein-coding
8766	M2	0.431689	561.371	6938.43	1.22156	0.0476861	25.6168	9.91081e-145	2.26053e-142	RAB11A	RAB11A, member RAS oncogene family	protein-coding
5652	M2	0.434321	572.338	4272.32	1.53646	0.0806902	19.0414	7.7364e-81	1.60257e-79	PRSS8	serine protease 8	protein-coding
420	M2	0.412695	387.736	109.854	1.40677	0.13464	10.4484	1.49058e-25	4.7177e-25	ART4	ADP-ribosyltransferase 4 (inactive) (Dombrock blood group)	protein-coding
479	M2	0.404818	374.628	163.456	2.23764	0.193454	11.5668	6.07285e-31	2.32754e-30	ATP12A	ATPase H+/K+ transporting non-gastric alpha2 subunit	protein-coding
27346	M2	0.43004	552.405	1173.34	1.54248	0.0649467	23.7499	1.10215e-124	1.07072e-122	TMEM97	transmembrane protein 97	protein-coding
100874024	M2	0.414045	386.468	7.21607	1.59638	0.195428	8.16867	3.11816e-16	7.03338e-16	TRPC7-AS1	TRPC7 antisense RNA 1	ncRNA
51302	M2	0.429855	510.969	1029.61	1.18172	0.0747659	15.8057	2.8441e-56	2.54176e-55	CYP39A1	cytochrome P450 family 39 subfamily A member 1	protein-coding
57222	M2	0.435613	577.091	22966.3	1.33108	0.0547925	24.293	2.32364e-130	2.86819e-128	ERGIC1	endoplasmic reticulum-golgi intermediate compartment 1	protein-coding
127795	M2	0.414072	374.808	9.79681	1.08492	0.19677	5.51362	3.51536e-08	5.78378e-08	C1orf87	chromosome 1 open reading frame 87	protein-coding
26470	M2	0.431955	540.246	3446.84	1.86357	0.0908442	20.5139	1.61734e-93	5.32784e-92	SEZ6L2	seizure related 6 homolog like 2	protein-coding
440028	M2	0.414123	429.857	15.2512	1.09352	0.122015	8.96222	3.1821e-19	7.99965e-19	LINC02709	long intergenic non-protein coding RNA 2709	ncRNA
2731	M2	0.414188	405.791	215.343	1.41513	0.160649	8.80886	1.2643e-18	3.1084e-18	GLDC	glycine decarboxylase	protein-coding
1005	M2	0.414208	429.261	236.071	2.07936	0.13736	15.138	9.08897e-52	6.92783e-51	CDH7	cadherin 7	protein-coding
9601	M2	0.431966	543.232	10787.3	1.09655	0.0564278	19.4328	4.0766e-84	9.56862e-83	PDIA4	protein disulfide isomerase family A member 4	protein-coding
23281	M2	0.414383	408.297	100.115	1.2786	0.120273	10.6308	2.14167e-26	6.98164e-26	MTUS2	microtubule associated scaffold protein 2	protein-coding
27112	M2	0.429745	522.731	541.895	1.12441	0.0916386	12.27	1.31189e-34	5.69953e-34	NALF2	NALCN channel auxiliary factor 2	protein-coding
3747	M2	0.414479	396.636	717.587	1.84911	0.181227	10.2033	1.91675e-24	5.81904e-24	KCNC2	potassium voltage-gated channel subfamily C member 2	protein-coding
100506289	M2	0.414501	424.366	85.7669	2.32119	0.190249	12.2008	3.07641e-34	1.318e-33	LOC100506289	uncharacterized LOC100506289	ncRNA
106144526	M2	0.41454	406.673	8.09855	2.3412	0.209743	11.1622	6.24042e-29	2.22702e-28	PLA2G4C-AS1	PLA2G4C antisense RNA 1	ncRNA
222546	M2	0.414553	433.852	160.683	1.50218	0.17304	8.68111	3.91918e-18	9.45288e-18	RFX6	regulatory factor X6	protein-coding
23204	M2	0.42974	564.423	4232.72	1.50959	0.0644821	23.411	3.29823e-121	2.81342e-119	ARL6IP1	ADP ribosylation factor like GTPase 6 interacting protein 1	protein-coding
1824	M2	0.431976	558.881	3103.54	1.6682	0.0756294	22.0576	8.07388e-108	4.35533e-106	DSC2	desmocollin 2	protein-coding
8471	M2	0.404365	315.646	36.1111	1.14254	0.215727	5.29624	1.18212e-07	1.89921e-07	IRS4	insulin receptor substrate 4	protein-coding
6646	M2	0.432027	527.723	4493.6	1.09796	0.0605697	18.1273	1.94149e-73	3.10993e-72	SOAT1	sterol O-acyltransferase 1	protein-coding
101927125	M2	0.413995	420.284	58.2332	4.42596	0.237128	18.6648	9.56918e-78	1.78647e-76	ELFN1-AS1	ELFN1 antisense RNA 1	ncRNA
85414	M2	0.432073	504.736	47125.2	1.00312	0.101057	9.9263	3.19901e-23	9.26797e-23	SLC45A3	solute carrier family 45 member 3	protein-coding
192134	M2	0.413639	429.965	298.836	5.76552	0.243532	23.6746	6.58408e-124	6.21831e-122	B3GNT6	UDP-GlcNAc:betaGal beta-1,3-N-acetylglucosaminyltransferase 6	protein-coding
9500	M2	0.429908	532.105	11368.9	1.14066	0.0578507	19.7173	1.53149e-86	3.87658e-85	MAGED1	MAGE family member D1	protein-coding
5831	M2	0.434773	595.517	3240.16	2.05844	0.0668982	30.7698	6.65301e-208	1.99438e-204	PYCR1	pyrroline-5-carboxylate reductase 1	protein-coding
56138	M2	0.4128	411.729	92.3728	2.21324	0.160068	13.8269	1.75514e-43	1.02192e-42	PCDHA11	protocadherin alpha 11	protein-coding
161291	M2	0.431853	523.088	2670.8	1.27686	0.0688877	18.5354	1.06916e-76	1.92577e-75	TMEM30B	transmembrane protein 30B	protein-coding
11001	M2	0.434898	561.347	537.353	1.73548	0.0820029	21.1636	2.0686e-99	8.59555e-98	SLC27A2	solute carrier family 27 member 2	protein-coding
284930	M2	0.413011	412.935	52.7643	2.52118	0.208572	12.0878	1.22531e-33	5.1465e-33	EPIC1	epigenetically induced MYC interacting lncRNA 1	ncRNA
6751	M2	0.413021	432.13	581.559	2.42091	0.148476	16.3051	9.07248e-60	9.14394e-59	SSTR1	somatostatin receptor 1	protein-coding
10954	M2	0.434937	566.46	3089.25	1.30387	0.055067	23.6779	6.09197e-124	5.78434e-122	PDIA5	protein disulfide isomerase family A member 5	protein-coding
9185	M2	0.429931	509.807	4035.65	1.67377	0.0780663	21.4404	5.60995e-102	2.56469e-100	REPS2	RALBP1 associated Eps domain containing 2	protein-coding
284434	M2	0.429929	506.42	2278.95	1.08209	0.0870947	12.4243	1.92908e-35	8.56534e-35	NWD1	NACHT and WD repeat domain containing 1	protein-coding
1280	M2	0.413137	405.814	1762.3	5.30919	0.220005	24.1322	1.14955e-128	1.29689e-126	COL2A1	collagen type II alpha 1 chain	protein-coding
399821	M2	0.413149	380.029	14.5658	1.7508	0.169418	10.3342	4.93462e-25	1.532e-24	EDRF1-DT	EDRF1 divergent transcript	ncRNA
261729	M2	0.431872	516.945	23313.9	1.03002	0.0820458	12.5542	3.76944e-36	1.72027e-35	STEAP2	STEAP2 metalloreductase	protein-coding
124583	M2	0.435445	580.883	10991.6	1.3982	0.0585449	23.8826	4.64711e-126	4.85149e-124	CANT1	calcium activated nucleotidase 1	protein-coding
5079	M2	0.404071	370.215	89.0652	1.30585	0.150448	8.67973	3.96697e-18	9.56485e-18	PAX5	paired box 5	protein-coding
9892	M2	0.413276	391.959	413.753	1.33309	0.138412	9.63127	5.89941e-22	1.63531e-21	SNAP91	synaptosome associated protein 91	protein-coding
441061	M2	0.4133	399.752	30.7269	1.17941	0.238396	4.9473	7.52499e-07	1.16535e-06	MARCHF11	membrane associated ring-CH-type finger 11	protein-coding
101669767	M2	0.413341	426.589	239.842	2.82485	0.217819	12.9688	1.83844e-38	9.06436e-38	SCHLAP1	SWI/SNF complex antagonist associated with prostate cancer 1	ncRNA
442425	M2	0.413457	419.699	47.8168	5.36463	0.284286	18.8705	1.99229e-79	3.92546e-78	FOXB2	forkhead box B2	protein-coding
140707	M2	0.431894	566.493	740.337	1.09078	0.0428367	25.4638	4.96465e-143	1.04178e-140	BRI3BP	BRI3 binding protein	protein-coding
26503	M2	0.431898	531.266	2018.82	1.07423	0.0497289	21.6017	1.73254e-103	8.2067e-102	SLC17A5	solute carrier family 17 member 5	protein-coding
146664	M2	0.411201	396.833	89.8629	1.10303	0.118847	9.28115	1.67658e-20	4.42365e-20	MGAT5B	alpha-1,6-mannosylglycoprotein 6-beta-N-acetylglucosaminyltransferase B	protein-coding
389206	M2	0.431149	526.127	1486.44	1.89206	0.105635	17.9113	9.62727e-72	1.45128e-70	BEND4	BEN domain containing 4	protein-coding
201562	M2	0.430209	538.34	4352.06	1.44554	0.0671095	21.54	6.56867e-103	3.0836e-101	HACD2	3-hydroxyacyl-CoA dehydratase 2	protein-coding
25800	M2	0.432915	545.726	13933.9	1.50915	0.0771738	19.5552	3.7241e-85	9.12926e-84	SLC39A6	solute carrier family 39 member 6	protein-coding
27032	M2	0.432668	544.964	11996.9	1.09422	0.0529133	20.6795	5.29596e-95	1.87088e-93	ATP2C1	ATPase secretory pathway Ca2+ transporting 1	protein-coding
51809	M2	0.432657	571.01	6446.01	1.84987	0.0758642	24.384	2.52796e-131	3.23456e-129	GALNT7	polypeptide N-acetylgalactosaminyltransferase 7	protein-coding
25769	M2	0.406088	354.41	39.9138	1.63494	0.165879	9.85625	6.44105e-23	1.84744e-22	SLC24A2	solute carrier family 24 member 2	protein-coding
4825	M2	0.408249	393.345	40.707	3.24984	0.200586	16.2017	4.90656e-59	4.81343e-58	NKX6-1	NK6 homeobox 1	protein-coding
6549	M2	0.43306	546.583	1139.33	1.68126	0.0855342	19.656	5.14051e-86	1.2811e-84	SLC9A2	solute carrier family 9 member A2	protein-coding
5799	M2	0.432644	524.032	4323.48	1.84849	0.100591	18.3763	2.03416e-75	3.4788e-74	PTPRN2	protein tyrosine phosphatase receptor type N2	protein-coding
101927843	M2	0.408368	389.508	38.932	3.98578	0.258196	15.437	9.23001e-54	7.5451e-53	LINC01687	long intergenic non-protein coding RNA 1687	ncRNA
3169	M2	0.433086	571.837	15390.4	1.65497	0.0739274	22.3864	5.33581e-111	3.25485e-109	FOXA1	forkhead box A1	protein-coding
658	M2	0.430824	526.893	4798.21	1.24056	0.0936313	13.2494	4.54692e-40	2.36286e-39	BMPR1B	bone morphogenetic protein receptor type 1B	protein-coding
9375	M2	0.431284	522.257	10009.8	1.12558	0.054319	20.7216	2.21098e-95	7.91726e-94	TM9SF2	transmembrane 9 superfamily member 2	protein-coding
114569	M2	0.430764	573.206	3906.94	2.01634	0.0787497	25.6044	1.3613e-144	3.03438e-142	MAL2	mal, T cell differentiation protein 2	protein-coding
1131	M2	0.408984	353.384	586.672	1.18144	0.151246	7.81138	5.65654e-15	1.2189e-14	CHRM3	cholinergic receptor muscarinic 3	protein-coding
56889	M2	0.433243	536.199	15158.3	1.05762	0.0491178	21.5322	7.76856e-103	3.62257e-101	TM9SF3	transmembrane 9 superfamily member 3	protein-coding
811	M2	0.433265	563.979	28789.6	1.38746	0.0492924	28.1475	2.56982e-174	1.68516e-171	CALR	calreticulin	protein-coding
56937	M2	0.432621	530.21	21768.7	1.19527	0.0724565	16.4964	3.89725e-61	4.13239e-60	PMEPA1	prostate transmembrane protein, androgen induced 1	protein-coding
56125	M2	0.409014	393.039	279.356	1.37571	0.0974685	14.1144	3.09789e-45	1.89965e-44	PCDHB11	protocadherin beta 11	protein-coding
4321	M2	0.405884	379.068	53.7298	1.43137	0.160369	8.92545	4.439e-19	1.10943e-18	MMP12	matrix metallopeptidase 12	protein-coding
54845	M2	0.4313	573.357	4719.65	1.4152	0.0570891	24.7893	1.16928e-135	1.91688e-133	ESRP1	epithelial splicing regulatory protein 1	protein-coding
56128	M2	0.406187	376.47	126.43	1.79407	0.131286	13.6654	1.63498e-42	9.23012e-42	PCDHB8	protocadherin beta 8	protein-coding
5909	M2	0.430904	549.883	4193.43	1.5332	0.083805	18.2948	9.09985e-75	1.51789e-73	RAP1GAP	RAP1 GTPase activating protein	protein-coding
84679	M2	0.430932	541.528	2499.59	1.04686	0.0536315	19.5195	7.50101e-85	1.81967e-83	SLC9A7	solute carrier family 9 member A7	protein-coding
9908	M2	0.43121	524.65	7699.22	1.00028	0.0433651	23.0664	1.00685e-117	7.54562e-116	G3BP2	G3BP stress granule assembly factor 2	protein-coding
23576	M2	0.432742	561.933	4193.31	1.55307	0.0621098	25.0052	5.36633e-138	9.54297e-136	DDAH1	dimethylarginine dimethylaminohydrolase 1	protein-coding
56135	M2	0.406819	375.755	30.122	1.35507	0.144283	9.39175	5.90131e-21	1.58374e-20	PCDHAC1	protocadherin alpha subfamily C, 1	protein-coding
25963	M2	0.432752	569.602	4982.79	1.05315	0.0432641	24.3424	6.98356e-131	8.7228e-129	TMEM87A	transmembrane protein 87A	protein-coding
27075	M2	0.431118	574.324	5294.04	1.86939	0.0734208	25.4612	5.30135e-143	1.10142e-140	TSPAN13	tetraspanin 13	protein-coding
56103	M2	0.407061	369.861	241.216	1.09178	0.0883286	12.3604	4.27948e-35	1.88222e-34	PCDHGB2	protocadherin gamma subfamily B, 2	protein-coding
4072	M2	0.432789	602.554	8880.09	2.94789	0.0791899	37.2255	2.63931e-303	2.76916e-299	EPCAM	epithelial cell adhesion molecule	protein-coding
57717	M2	0.407124	388.005	237.738	1.24511	0.104192	11.9501	6.48445e-33	2.66647e-32	PCDHB16	protocadherin beta 16	protein-coding
957	M2	0.431065	537.1	8555.95	2.05904	0.0845936	24.3404	7.33281e-131	9.10483e-129	ENTPD5	ectonucleoside triphosphate diphosphohydrolase 5 (inactive)	protein-coding
10022	M2	0.407429	382.452	19.4438	1.44038	0.20721	6.95128	3.61996e-12	7.03279e-12	INSL5	insulin like 5	protein-coding
9980	M2	0.430729	525.269	4214.15	1.09036	0.0520131	20.9632	1.42304e-97	5.52982e-96	DOP1B	DOP1 leucine zipper like protein B	protein-coding
1718	M2	0.431062	524.842	21164.4	1.35233	0.0843414	16.034	7.40093e-58	6.98925e-57	DHCR24	24-dehydrocholesterol reductase	protein-coding
149175	M2	0.431038	556.764	349.993	1.8746	0.0705065	26.5876	9.44362e-156	3.47658e-153	MANEAL	mannosidase endo-alpha like	protein-coding
7101	M2	0.407561	373.48	9.92099	3.37735	0.254446	13.2733	3.30486e-40	1.72768e-39	NR2E1	nuclear receptor subfamily 2 group E member 1	protein-coding
10434	M2	0.430999	529.353	3124.14	1.20812	0.0621208	19.4479	3.03875e-84	7.18077e-83	LYPLA1	lysophospholipase 1	protein-coding
64841	M2	0.432685	560.456	956.375	1.36451	0.0523456	26.0674	8.54124e-150	2.4552e-147	GNPNAT1	glucosamine-phosphate N-acetyltransferase 1	protein-coding
9545	M2	0.430991	543.516	2406.41	1.3707	0.0602275	22.7587	1.17641e-114	8.09372e-113	RAB3D	RAB3D, member RAS oncogene family	protein-coding
79782	M2	0.40773	392.723	228.663	1.84003	0.158921	11.5782	5.3131e-31	2.0412e-30	LRRC31	leucine rich repeat containing 31	protein-coding
56110	M2	0.407754	378.301	326.009	1.24452	0.0997107	12.4813	9.44211e-36	4.24029e-35	PCDHGA5	protocadherin gamma subfamily A, 5	protein-coding
56137	M2	0.407758	373.425	29.4602	1.91238	0.165388	11.563	6.34835e-31	2.43091e-30	PCDHA12	protocadherin alpha 12	protein-coding
3417	M2	0.430986	536.979	11428.6	1.43712	0.0742491	19.3554	1.83632e-83	4.2067e-82	IDH1	isocitrate dehydrogenase (NADP(+)) 1	protein-coding
84561	M2	0.431163	571.442	762.011	1.4032	0.0606241	23.146	1.59665e-118	1.22725e-116	SLC12A8	solute carrier family 12 member 8	protein-coding
1829	M2	0.430207	533.809	4154.16	1.5289	0.0749167	20.408	1.41995e-92	4.45385e-91	DSG2	desmoglein 2	protein-coding
11141	M2	0.409093	374.637	79.278	1.64989	0.16054	10.2772	8.93137e-25	2.74642e-24	IL1RAPL1	interleukin 1 receptor accessory protein like 1	protein-coding
27329	M2	0.409243	385.338	212.165	1.35006	0.147596	9.14697	5.85522e-20	1.51406e-19	ANGPTL3	angiopoietin like 3	protein-coding
9073	M2	0.430363	554.41	1382.39	2.41312	0.125323	19.2553	1.27534e-82	2.83194e-81	CLDN8	claudin 8	protein-coding
157693	M2	0.410367	395.282	12.2757	1.45567	0.166973	8.718	2.83164e-18	6.86449e-18	FAM87A	family with sequence similarity 87 member A	ncRNA
56114	M2	0.410519	411.523	114.16	1.26927	0.0969956	13.0858	3.96911e-39	2.00308e-38	PCDHGA1	protocadherin gamma subfamily A, 1	protein-coding
54769	M2	0.410554	407.176	134.37	2.38951	0.189497	12.6097	1.86658e-36	8.6084e-36	DIRAS2	DIRAS family GTPase 2	protein-coding
4821	M2	0.410655	399.142	27.0835	3.76606	0.250405	15.0399	4.02256e-51	3.00925e-50	NKX2-2	NK2 homeobox 2	protein-coding
6712	M2	0.430344	523.439	5753.15	1.235	0.0692932	17.8229	4.69602e-71	6.90065e-70	SPTBN2	spectrin beta, non-erythrocytic 2	protein-coding
80329	M2	0.410689	407.546	30.632	1.85486	0.153946	12.0487	1.96944e-33	8.22913e-33	ULBP1	UL16 binding protein 1	protein-coding
5530	M2	0.43034	544.413	14423.2	1.34979	0.0676965	19.9388	1.87553e-88	5.07821e-87	PPP3CA	protein phosphatase 3 catalytic subunit alpha	protein-coding
55161	M2	0.432371	542.623	2985.14	1.06367	0.0457678	23.2406	1.77228e-119	1.40869e-117	TMEM33	transmembrane protein 33	protein-coding
6572	M2	0.405488	351.938	15.1866	2.92321	0.355447	8.22404	1.96762e-16	4.47282e-16	SLC18A3	solute carrier family 18 member A3	protein-coding
51280	M2	0.433798	576.342	30986.8	2.6728	0.0865242	30.8908	1.58628e-209	5.54774e-206	GOLM1	golgi membrane protein 1	protein-coding
84899	M2	0.432347	559.397	1652.14	1.33012	0.0496369	26.797	3.4991e-158	1.38538e-155	TMTC4	transmembrane O-mannosyltransferase targeting cadherins 4	protein-coding
29071	M2	0.430302	530.347	925.551	1.01671	0.0488883	20.7966	4.64125e-96	1.71465e-94	C1GALT1C1	C1GALT1 specific chaperone 1	protein-coding
56144	M2	0.410987	398.001	100.092	1.68976	0.127969	13.2044	8.27029e-40	4.24728e-39	PCDHA4	protocadherin alpha 4	protein-coding
201895	M2	0.432342	549.158	5868.93	1.07186	0.0527682	20.3125	9.96236e-92	3.02533e-90	SMIM14	small integral membrane protein 14	protein-coding
133418	M2	0.430284	550.419	3367.07	1.39456	0.0583459	23.9016	2.94855e-126	3.10917e-124	EMB	embigin	protein-coding
59348	M2	0.430267	536.706	2482.7	1.05007	0.0607561	17.2834	6.27664e-67	8.08031e-66	ZNF350	zinc finger protein 350	protein-coding
129642	M2	0.432738	552.994	6213.83	1.79977	0.0804384	22.3746	6.9643e-111	4.1994e-109	MBOAT2	membrane bound O-acyltransferase domain containing 2	protein-coding
79098	M2	0.433892	570.484	9124.97	1.7135	0.0803356	21.3293	6.07481e-101	2.66125e-99	C1orf116	chromosome 1 open reading frame 116	protein-coding
10959	M2	0.433712	570.022	11210.8	1.24733	0.0484525	25.7433	3.83461e-146	9.35645e-144	TMED2	transmembrane p24 trafficking protein 2	protein-coding
47	M2	0.431401	532.553	10306.7	1.19928	0.0584245	20.5269	1.23792e-93	4.11021e-92	ACLY	ATP citrate lyase	protein-coding
26996	M2	0.432385	598.737	2649.89	2.3303	0.0772775	30.155	9.22768e-200	1.76031e-196	GPR160	G protein-coupled receptor 160	protein-coding
10788	M2	0.430492	531.861	3681.63	1.48889	0.068891	21.6123	1.37573e-103	6.57591e-102	IQGAP2	IQ motif containing GTPase activating protein 2	protein-coding
8715	M2	0.409275	400.932	157.575	1.89	0.163476	11.5613	6.47072e-31	2.47686e-30	NOL4	nucleolar protein 4	protein-coding
132203	M2	0.405863	394.432	19.5168	2.85104	0.214898	13.267	3.59836e-40	1.87878e-39	SNTN	sentan, cilia apical structure protein	protein-coding
1040	M2	0.432485	559.623	1335.36	1.2566	0.0563506	22.2996	3.72526e-110	2.15942e-108	CDS1	CDP-diacylglycerol synthase 1	protein-coding
10611	M2	0.430685	525.12	37489.8	1.78339	0.084631	21.0725	1.42184e-98	5.79339e-97	PDLIM5	PDZ and LIM domain 5	protein-coding
5096	M2	0.431323	559.538	2035.35	1.21173	0.0465484	26.0317	2.16923e-149	5.98935e-147	PCCB	propionyl-CoA carboxylase subunit beta	protein-coding
57460	M2	0.433335	579.808	4237.83	1.59352	0.0590951	26.9653	3.77816e-160	1.52463e-157	PPM1H	protein phosphatase, Mg2+/Mn2+ dependent 1H	protein-coding
90874	M2	0.430592	506.415	996.658	1.05892	0.0638829	16.576	1.03893e-61	1.12608e-60	ZNF697	zinc finger protein 697	protein-coding
6309	M2	0.430569	515.847	4670.58	1.01351	0.0585972	17.2962	5.02826e-67	6.50512e-66	SC5D	sterol-C5-desaturase	protein-coding
50652	M2	0.430564	526.094	6252.11	4.10164	0.1689	24.2844	2.86442e-130	3.51503e-128	PCA3	prostate cancer associated 3	ncRNA
80328	M2	0.409146	386.997	35.9387	1.49002	0.137591	10.8293	2.50037e-27	8.42722e-27	ULBP2	UL16 binding protein 2	protein-coding
5865	M2	0.431327	533.329	6286.36	1.66929	0.0949729	17.5765	3.72755e-69	5.16297e-68	RAB3B	RAB3B, member RAS oncogene family	protein-coding
10257	M2	0.433492	563.564	17008.3	2.4559	0.0925132	26.5465	2.81777e-155	1.01945e-152	ABCC4	ATP binding cassette subfamily C member 4	protein-coding
266722	M2	0.40985	381.484	177.92	1.19542	0.127424	9.38146	6.50637e-21	1.74167e-20	HS6ST3	heparan sulfate 6-O-sulfotransferase 3	protein-coding
2705	M2	0.433563	580.498	2254.7	3.0977	0.118308	26.1834	4.11145e-151	1.26875e-148	GJB1	gap junction protein beta 1	protein-coding
2181	M2	0.431339	523.977	11499.4	1.173	0.0742193	15.8045	2.89838e-56	2.58807e-55	ACSL3	acyl-CoA synthetase long chain family member 3	protein-coding
7009	M2	0.432389	523.975	31987.6	1.13707	0.0618798	18.3754	2.06716e-75	3.53235e-74	TMBIM6	transmembrane BAX inhibitor motif containing 6	protein-coding
204962	M2	0.409957	382.402	473.584	2.08277	0.169893	12.2593	1.49817e-34	6.49002e-34	SLC44A5	solute carrier family 44 member 5	protein-coding
26872	M2	0.43364	564.397	5158.31	1.39944	0.0847464	16.5132	2.94652e-61	3.14335e-60	STEAP1	STEAP family member 1	protein-coding
9808	M2	0.41018	381.049	33.0429	1.88811	0.178823	10.5586	4.63767e-26	1.49672e-25	KIAA0087	KIAA0087 lncRNA	ncRNA
686	M2	0.430506	527.598	1460.88	1.11282	0.0520766	21.3689	2.5998e-101	1.1632e-99	BTD	biotinidase	protein-coding
27102	M2	0.431992	595.828	7961.24	1.14779	0.042245	27.1699	1.47568e-162	6.19313e-160	EIF2AK1	eukaryotic translation initiation factor 2 alpha kinase 1	protein-coding
85415	M2	0.429716	510.945	3812.4	1.05462	0.06778	15.5595	1.37154e-54	1.15956e-53	RHPN2	rhophilin Rho GTPase binding protein 2	protein-coding
9951	M2	0.421585	451.318	166.657	1.24715	0.145965	8.54417	1.29466e-17	3.07008e-17	HS3ST4	heparan sulfate-glucosamine 3-sulfotransferase 4	protein-coding
105375304	M2	0.414774	416.296	20.3902	1.20807	0.134052	9.0119	2.02524e-19	5.12515e-19	SNX10-AS1	SNX10 antisense RNA 1	ncRNA
4852	M2	0.421125	418.541	28030	2.58066	0.230408	11.2004	4.05974e-29	1.45698e-28	NPY	neuropeptide Y	protein-coding
339803	M2	0.42742	526.366	176.72	1.5177	0.123769	12.2624	1.44124e-34	6.25113e-34	C2orf74-DT	C2orf74 divergent transcript	ncRNA
63951	M2	0.427387	482.358	304.905	1.23593	0.094657	13.0569	5.80241e-39	2.91147e-38	DMRTA1	DMRT like family A1	protein-coding
54566	M2	0.427337	530.443	2027.73	1.47983	0.0703143	21.0459	2.49194e-98	1.00366e-96	EPB41L4B	erythrocyte membrane protein band 4.1 like 4B	protein-coding
1298	M2	0.421354	445.816	5616.83	1.81671	0.124645	14.5751	4.04464e-48	2.72903e-47	COL9A2	collagen type IX alpha 2 chain	protein-coding
1769	M2	0.421384	487.9	1472.89	2.8203	0.14808	19.0458	7.12395e-81	1.48009e-79	DNAH8	dynein axonemal heavy chain 8	protein-coding
23231	M2	0.4273	524.066	2498.48	1.27312	0.0653483	19.482	1.56067e-84	3.73849e-83	SEL1L3	SEL1L family member 3	protein-coding
110806279	M2	0.421416	459.793	7.07576	2.36442	0.164338	14.3875	6.1994e-47	4.01135e-46	SMIM28	small integral membrane protein 28	protein-coding
3642	M2	0.421461	493.434	229.191	3.04759	0.156207	19.5099	9.03945e-85	2.18782e-83	INSM1	INSM transcriptional repressor 1	protein-coding
440288	M2	0.421469	452.355	46.4337	1.04547	0.1076	9.71625	2.57068e-22	7.22419e-22	UBL7-DT	UBL7 divergent transcript	ncRNA
23657	M2	0.421474	489.347	563.646	1.30269	0.0904303	14.4055	4.77918e-47	3.10388e-46	SLC7A11	solute carrier family 7 member 11	protein-coding
118788	M2	0.4215	490.76	642.526	1.39442	0.0757197	18.4156	9.84915e-76	1.70805e-74	PIK3AP1	phosphoinositide-3-kinase adaptor protein 1	protein-coding
83998	M2	0.421525	451.678	302.934	2.07834	0.180159	11.5361	8.67258e-31	3.30522e-30	REG4	regenerating family member 4	protein-coding
285577	M2	0.421544	443.362	10.7445	3.19046	0.225956	14.1199	2.86546e-45	1.76021e-44	LINC01019	long intergenic non-protein coding RNA 1019	ncRNA
2867	M2	0.427261	515.501	316.699	2.5742	0.135659	18.9755	2.71781e-80	5.52086e-79	FFAR2	free fatty acid receptor 2	protein-coding
285505	M2	0.421593	467.831	268.179	1.29769	0.168246	7.71301	1.22882e-14	2.6189e-14	GASK1B-AS1	GASK1B antisense RNA 1	ncRNA
105370158	M2	0.427	469.667	36.5098	2.46386	0.17375	14.1805	1.21011e-45	7.5417e-45	LINC02343	long intergenic non-protein coding RNA 2343	ncRNA
1993	M2	0.421689	469.435	133.973	2.7568	0.142225	19.3833	1.06719e-83	2.46087e-82	ELAVL2	ELAV like RNA binding protein 2	protein-coding
401409	M2	0.421697	486.441	57.5092	1.70415	0.0814391	20.9254	3.14456e-97	1.20192e-95	RAB19	RAB19, member RAS oncogene family	protein-coding
5540	M2	0.421762	416.851	43.3912	1.81581	0.171526	10.5862	3.45183e-26	1.11883e-25	NPY4R	neuropeptide Y receptor Y4	protein-coding
57535	M2	0.426959	475.932	12859.1	1.17949	0.0934443	12.6224	1.58996e-36	7.3456e-36	ELAPOR1	endosome-lysosome associated apoptosis and autophagy regulator 1	protein-coding
284161	M2	0.426877	522.902	330.865	1.7365	0.0767412	22.628	2.29728e-113	1.52551e-111	GDPD1	glycerophosphodiester phosphodiesterase domain containing 1	protein-coding
55231	M2	0.421907	456.517	44.9213	1.0542	0.0815332	12.9296	3.06234e-38	1.49965e-37	CCDC87	coiled-coil domain containing 87	protein-coding
159296	M2	0.421948	480.407	51.5868	3.9476	0.180218	21.9046	2.35006e-106	1.21462e-104	NKX2-3	NK2 homeobox 3	protein-coding
1767	M2	0.426858	480.884	2294.62	1.51746	0.118687	12.7854	1.9787e-37	9.42374e-37	DNAH5	dynein axonemal heavy chain 5	protein-coding
79838	M2	0.421984	452.834	3408.33	1.04063	0.0894814	11.6296	2.91441e-31	1.13001e-30	TMC5	transmembrane channel like 5	protein-coding
148418	M2	0.422006	462.935	180.336	1.46221	0.0923839	15.8276	2.00787e-56	1.80596e-55	SAMD13	sterile alpha motif domain containing 13	protein-coding
6400	M2	0.426834	491.877	8330.7	1.14411	0.0576049	19.8613	8.8082e-88	2.33373e-86	SEL1L	SEL1L adaptor subunit of ERAD E3 ubiquitin ligase	protein-coding
152015	M2	0.422036	454.625	67.7926	1.12177	0.103358	10.8533	1.92403e-27	6.51822e-27	ROPN1B	rhophilin associated tail protein 1B	protein-coding
5192	M2	0.421055	470.003	1601.87	1.43119	0.0860621	16.6298	4.24339e-62	4.63525e-61	PEX10	peroxisomal biogenesis factor 10	protein-coding
102725191	M2	0.420989	486.474	7.37264	3.39537	0.184926	18.3607	2.71322e-75	4.61005e-74	LOC102725191	uncharacterized LOC102725191	protein-coding
1950	M2	0.420961	417.951	376.49	1.14266	0.116226	9.83133	8.25221e-23	2.35822e-22	EGF	epidermal growth factor	protein-coding
133022	M2	0.420958	459.243	223.051	1.12348	0.0833906	13.4724	2.27213e-41	1.23711e-40	TRAM1L1	translocation associated membrane protein 1 like 1	protein-coding
284656	M2	0.427694	528.828	353.884	1.68472	0.0821313	20.5125	1.66463e-93	5.47502e-92	EPHA10	EPH receptor A10	protein-coding
642515	M2	0.419732	431.86	102.856	1.32902	0.138888	9.56899	1.07958e-21	2.96712e-21	PRRT1B	proline rich transmembrane protein 1B	protein-coding
80341	M2	0.419746	432.958	266.526	1.59751	0.153751	10.3903	2.74518e-25	8.60418e-25	BPIFB2	BPI fold containing family B member 2	protein-coding
57673	M2	0.419749	464.538	439.798	1.12594	0.0702204	16.0344	7.34417e-58	6.93877e-57	BEND3	BEN domain containing 3	protein-coding
143503	M2	0.419772	440.639	3140.05	2.73303	0.161366	16.9368	2.40994e-64	2.85546e-63	OR51E1	olfactory receptor family 51 subfamily E member 1	protein-coding
100287520	M2	0.41982	444.383	31.166	1.49824	0.129963	11.5282	9.51309e-31	3.62226e-30	GLYATL1B	glycine-N-acyltransferase like 1B	protein-coding
256309	M2	0.427626	520.29	180.721	1.32849	0.0670757	19.8058	2.65441e-87	6.91928e-86	CCDC110	coiled-coil domain containing 110	protein-coding
9480	M2	0.419894	491.301	535.916	2.98506	0.122126	24.4424	6.05998e-132	7.8983e-130	ONECUT2	one cut homeobox 2	protein-coding
644660	M2	0.419904	435.894	12.634	1.70642	0.147523	11.5671	6.0504e-31	2.31936e-30	RAD21-AS1	RAD21 antisense RNA 1	ncRNA
3936	M2	0.427591	486.049	12245.9	1.02951	0.0787348	13.0757	4.53162e-39	2.28092e-38	LCP1	lymphocyte cytosolic protein 1	protein-coding
120224	M2	0.420174	473.719	1152.79	2.15408	0.114675	18.7843	1.01554e-78	1.95326e-77	TMEM45B	transmembrane protein 45B	protein-coding
23097	M2	0.42021	427.593	5502.1	1.07805	0.0828651	13.0098	1.07687e-38	5.34969e-38	CDK19	cyclin dependent kinase 19	protein-coding
4646	M2	0.420216	461.031	8215.75	1.41778	0.0787828	17.9961	2.09192e-72	3.21824e-71	MYO6	myosin VI	protein-coding
79570	M2	0.420235	470.551	649.65	3.25396	0.162353	20.0425	2.34494e-89	6.52602e-88	NKAIN1	sodium/potassium transporting ATPase interacting 1	protein-coding
441204	M2	0.422093	490.915	64.607	1.25999	0.140981	8.93733	3.98678e-19	9.98431e-19	LINC02981	long intergenic non-protein coding RNA 2981	ncRNA
23600	M2	0.429714	535.313	980.88	4.35079	0.131748	33.0236	3.72485e-239	2.60541e-235	AMACR	alpha-methylacyl-CoA racemase	protein-coding
90993	M2	0.42756	497.156	8243.02	1.23576	0.0926781	13.3339	1.47041e-40	7.78974e-40	CREB3L1	cAMP responsive element binding protein 3 like 1	protein-coding
389432	M2	0.420415	463.195	693.529	1.53165	0.105594	14.5051	1.12474e-47	7.48543e-47	SAMD5	sterile alpha motif domain containing 5	protein-coding
1836	M2	0.420493	438.048	3683.38	1.36938	0.095718	14.3064	1.99591e-46	1.27185e-45	SLC26A2	solute carrier family 26 member 2	protein-coding
150864	M2	0.427529	528.387	2304.33	1.19907	0.0658448	18.2106	4.25371e-74	6.93011e-73	FAM117B	family with sequence similarity 117 member B	protein-coding
116285	M2	0.427505	505.758	2765.03	3.5043	0.149086	23.5052	3.60966e-122	3.20954e-120	ACSM1	acyl-CoA synthetase medium chain family member 1	protein-coding
1746	M2	0.420689	478.056	132.037	3.47964	0.165986	20.9635	1.41414e-97	5.50543e-96	DLX2	distal-less homeobox 2	protein-coding
636	M2	0.420691	468.133	1551.75	1.26035	0.0783293	16.0904	2.98096e-58	2.85628e-57	BICD1	BICD cargo adaptor 1	protein-coding
58511	M2	0.427497	504.951	369.014	2.52795	0.139536	18.1168	2.34674e-73	3.75621e-72	DNASE2B	deoxyribonuclease 2 beta	protein-coding
26750	M2	0.420764	436.483	2393	1.06384	0.074914	14.2009	9.0473e-46	5.66205e-45	RPS6KC1	ribosomal protein S6 kinase C1	protein-coding
101928571	M2	0.42077	480.561	8.21411	2.18516	0.133563	16.3604	3.66459e-60	3.74563e-59	ZNF649-AS1	ZNF649 antisense RNA 1	ncRNA
284716	M2	0.427482	533.548	445.276	1.29447	0.0755559	17.1325	8.48529e-66	1.05109e-64	RIMKLA	ribosomal modification protein rimK like family member A	protein-coding
27324	M2	0.420898	470.508	482.405	1.33128	0.0938376	14.187	1.1022e-45	6.87938e-45	TOX3	TOX high mobility group box family member 3	protein-coding
100505989	M2	0.420921	464.927	461.494	2.05123	0.159169	12.8871	5.31749e-38	2.58532e-37	SMIM31	small integral membrane protein 31	protein-coding
214	M2	0.427475	532.619	9072.21	1.2045	0.0692383	17.3964	8.78786e-68	1.17082e-66	ALCAM	activated leukocyte cell adhesion molecule	protein-coding
1803	M2	0.42757	448.081	6388.01	1.00862	0.0987174	10.2172	1.66048e-24	5.05198e-24	DPP4	dipeptidyl peptidase 4	protein-coding
22987	M2	0.422157	470.905	165.43	1.39169	0.0987436	14.094	4.13562e-45	2.52714e-44	SV2C	synaptic vesicle glycoprotein 2C	protein-coding
25945	M2	0.422292	483.248	1461.75	1.43533	0.0840386	17.0794	2.11264e-65	2.58343e-64	NECTIN3	nectin cell adhesion molecule 3	protein-coding
22999	M2	0.422345	463.722	349.484	1.34855	0.10055	13.4118	5.15575e-41	2.77904e-40	RIMS1	regulating synaptic membrane exocytosis 1	protein-coding
6585	M2	0.423854	472.568	563.784	2.77469	0.129425	21.4387	5.82297e-102	2.65629e-100	SLIT1	slit guidance ligand 1	protein-coding
90355	M2	0.423864	494.513	873.252	1.44671	0.0738309	19.595	1.707e-85	4.21905e-84	MACIR	macrophage immunometabolism regulator	protein-coding
5046	M2	0.424019	503.681	553.907	1.56261	0.0654809	23.8636	7.31752e-126	7.56408e-124	PCSK6	proprotein convertase subtilisin/kexin type 6	protein-coding
7941	M2	0.426041	522.83	2239.77	2.41317	0.0936161	25.7772	1.59595e-146	3.98684e-144	PLA2G7	phospholipase A2 group VII	protein-coding
11057	M2	0.426003	477.027	14804.9	1.60515	0.0851854	18.843	3.35157e-79	6.54836e-78	ABHD2	abhydrolase domain containing 2, acylglycerol lipase	protein-coding
59084	M2	0.425959	494.594	2323.41	1.25686	0.0772901	16.2615	1.85047e-59	1.83943e-58	ENPP5	ectonucleotide pyrophosphatase/phosphodiesterase family member 5	protein-coding
341676	M2	0.424084	482.091	309.897	2.07217	0.0974581	21.2622	2.54141e-100	1.09057e-98	NEK5	NIMA related kinase 5	protein-coding
100507564	M2	0.424094	464.036	21.8192	1.09328	0.105065	10.4057	2.33524e-25	7.33683e-25	MAGOH-DT	MAGOH divergent transcript	ncRNA
10221	M2	0.424102	520.416	7042.29	2.21434	0.0775176	28.5657	1.79367e-179	1.44763e-176	TRIB1	tribbles pseudokinase 1	protein-coding
27087	M2	0.42421	448.535	993.821	1.34699	0.107556	12.5237	5.54128e-36	2.50762e-35	B3GAT1	beta-1,3-glucuronyltransferase 1	protein-coding
2150	M2	0.424377	484.552	1055.97	2.14184	0.103804	20.6334	1.37562e-94	4.7399e-93	F2RL1	F2R like trypsin receptor 1	protein-coding
254827	M2	0.424496	524.275	2555.43	1.83937	0.0880906	20.8805	8.05975e-97	3.04731e-95	NAALADL2	N-acetylated alpha-linked acidic dipeptidase like 2	protein-coding
3781	M2	0.424527	494.793	1135.84	1.93781	0.112278	17.2591	9.55623e-67	1.22199e-65	KCNN2	potassium calcium-activated channel subfamily N member 2	protein-coding
51151	M2	0.424557	476.699	115.605	3.92226	0.167475	23.4201	2.67036e-121	2.28713e-119	SLC45A2	solute carrier family 45 member 2	protein-coding
65986	M2	0.426078	509.593	4768.14	1.23013	0.07136	17.2384	1.36854e-66	1.74045e-65	ZBTB10	zinc finger and BTB domain containing 10	protein-coding
54848	M2	0.425704	512.07	1743.9	1.18183	0.0833565	14.178	1.25438e-45	7.81298e-45	ARHGEF38	Rho guanine nucleotide exchange factor 38	protein-coding
345079	M2	0.424616	494.147	210.248	1.44932	0.0748956	19.3512	1.99182e-83	4.55299e-82	SOWAHB	sosondowah ankyrin repeat domain family member B	protein-coding
4925	M2	0.424727	466.481	4676.68	1.17354	0.0781509	15.0163	5.74447e-51	4.27302e-50	NUCB2	nucleobindin 2	protein-coding
57630	M2	0.424791	514.219	4364.43	1.48653	0.0717671	20.7133	2.6277e-95	9.3457e-94	SH3RF1	SH3 domain containing ring finger 1	protein-coding
116442	M2	0.424874	480.701	274.386	1.57972	0.0945735	16.7036	1.23288e-62	1.36665e-61	RAB39B	RAB39B, member RAS oncogene family	protein-coding
2739	M2	0.425634	501.086	11742.7	1.50564	0.0773178	19.4734	1.84658e-84	4.39827e-83	GLO1	glyoxalase I	protein-coding
6319	M2	0.425153	469.698	13286.7	1.53207	0.108329	14.1427	2.0716e-45	1.27892e-44	SCD	stearoyl-CoA desaturase	protein-coding
54898	M2	0.425509	480.992	1003.9	1.99373	0.111061	17.9518	4.64894e-72	7.08964e-71	ELOVL2	ELOVL fatty acid elongase 2	protein-coding
105377023	M2	0.425158	490.301	135.256	1.12956	0.10883	10.3791	3.0878e-25	9.65351e-25	PDCD6IP-DT	PDCD6IP divergent transcript	ncRNA
339929	M2	0.425162	483.156	102.949	1.49449	0.136234	10.97	5.32903e-28	1.83952e-27	LPP-AS2	LPP antisense RNA 2	ncRNA
1501	M2	0.425171	527.428	680.893	1.41516	0.0849808	16.6527	2.89253e-62	3.17784e-61	CTNND2	catenin delta 2	protein-coding
79689	M2	0.42522	481.039	9218.77	1.34827	0.100238	13.4507	3.04936e-41	1.65172e-40	STEAP4	STEAP4 metalloreductase	protein-coding
643650	M2	0.425238	458.342	31.8113	1.60767	0.138972	11.5683	5.96519e-31	2.28795e-30	LINC00842	long intergenic non-protein coding RNA 842	ncRNA
2562	M2	0.425288	505.659	1443.18	2.32455	0.103003	22.5677	8.9972e-113	5.82707e-111	GABRB3	gamma-aminobutyric acid type A receptor subunit beta3	protein-coding
84443	M2	0.425472	483.328	270.258	1.4047	0.0895424	15.6875	1.84064e-55	1.60066e-54	FRMPD3	FERM and PDZ domain containing 3	protein-coding
101930085	M2	0.424588	503.931	345.926	1.18223	0.123434	9.5779	9.90392e-22	2.72449e-21	HERPUD2-AS1	HERPUD2 antisense RNA 1	ncRNA
202	M2	0.427718	488.085	6441.97	1.02177	0.067479	15.142	8.55674e-52	6.52926e-51	CRYBG1	crystallin beta-gamma domain containing 1	protein-coding
7358	M2	0.426088	515.693	5004.47	1.14676	0.0595913	19.2438	1.5925e-82	3.52872e-81	UGDH	UDP-glucose 6-dehydrogenase	protein-coding
2982	M2	0.423687	477.944	4892.91	1.06072	0.0668292	15.8722	9.87527e-57	8.95517e-56	GUCY1A1	guanylate cyclase 1 soluble subunit alpha 1	protein-coding
643226	M2	0.422355	418.674	8.44348	1.7923	0.177856	10.0773	6.96128e-24	2.07023e-23	GRXCR2	glutaredoxin and cysteine rich domain containing 2	protein-coding
6659	M2	0.422445	506.407	3962.85	1.04029	0.0597706	17.4047	7.60246e-68	1.01353e-66	SOX4	SRY-box transcription factor 4	protein-coding
114908	M2	0.422487	485.207	9524.91	1.16331	0.0580035	20.0558	1.79473e-89	5.01474e-88	TMEM123	transmembrane protein 123	protein-coding
80131	M2	0.422521	450.822	26.2414	1.37206	0.0845278	16.2321	2.99289e-59	2.95264e-58	LRRC8E	leucine rich repeat containing 8 VRAC subunit E	protein-coding
22843	M2	0.426548	485.168	580.234	1.71767	0.108625	15.8128	2.53902e-56	2.27299e-55	PPM1E	protein phosphatase, Mg2+/Mn2+ dependent 1E	protein-coding
8862	M2	0.422578	478.008	404.627	1.67458	0.107517	15.5751	1.07513e-54	9.11906e-54	APLN	apelin	protein-coding
645974	M2	0.426535	458.34	98.9187	1.64583	0.173591	9.48109	2.51638e-21	6.84428e-21	PABPC1L2B	poly(A) binding protein cytoplasmic 1 like 2B	protein-coding
105371045	M2	0.422646	470.271	66.862	1.83037	0.13338	13.723	7.39838e-43	4.21639e-42	PERCC1	proline and glutamate rich with coiled coil 1	protein-coding
10551	M2	0.42267	462.874	13187.1	1.63926	0.129655	12.6433	1.21898e-36	5.65407e-36	AGR2	anterior gradient 2, protein disulphide isomerase family member	protein-coding
81831	M2	0.422824	485.528	587.242	1.87062	0.0893751	20.9299	2.85815e-97	1.09644e-95	NETO2	neuropilin and tolloid like 2	protein-coding
8347	M2	0.422843	466.095	864.672	1.12341	0.0826634	13.5902	4.57668e-42	2.54537e-41	H2BC4	H2B clustered histone 4	protein-coding
130574	M2	0.422932	445.847	200.402	1.22503	0.0933907	13.1173	2.6226e-39	1.32961e-38	LYPD6	LY6/PLAUR domain containing 6	protein-coding
154091	M2	0.426333	461.604	2289.75	1.39122	0.0918624	15.1447	8.21793e-52	6.27758e-51	SLC2A12	solute carrier family 2 member 12	protein-coding
8325	M2	0.422958	493.061	575.17	1.42931	0.0773968	18.4673	3.78841e-76	6.67167e-75	FZD8	frizzled class receptor 8	protein-coding
1525	M2	0.426188	500.611	2986.93	1.03276	0.0724517	14.2544	4.20774e-46	2.6603e-45	CXADR	CXADR Ig-like cell adhesion molecule	protein-coding
23671	M2	0.422993	463.195	11569.9	2.46781	0.15119	16.3226	6.81656e-60	6.91342e-59	TMEFF2	transmembrane protein with EGF like and two follistatin like domains 2	protein-coding
8560	M2	0.42629	516.723	6807.64	1.37986	0.0781895	17.6477	1.0602e-69	1.4881e-68	DEGS1	delta 4-desaturase, sphingolipid 1	protein-coding
2258	M2	0.423124	491.294	1248.31	1.17989	0.072687	16.2325	2.9706e-59	2.93479e-58	FGF13	fibroblast growth factor 13	protein-coding
124902439	M2	0.423137	484.299	21.0576	2.55051	0.147032	17.3466	2.09314e-67	2.74515e-66	LOC124902439	uncharacterized LOC124902439	ncRNA
114794	M2	0.423169	439.909	583.458	1.36119	0.126554	10.7558	5.56392e-27	1.85293e-26	ELFN2	extracellular leucine rich repeat and fibronectin type III domain containing 2	protein-coding
23705	M2	0.426275	498.807	2592.82	1.23418	0.0734734	16.7977	2.53677e-63	2.90248e-62	CADM1	cell adhesion molecule 1	protein-coding
100506272	M2	0.423217	479.571	11.3318	3.34453	0.192728	17.3536	1.85187e-67	2.43788e-66	LINC02492	long intergenic non-protein coding RNA 2492	ncRNA
54346	M2	0.423254	458.419	15.279	1.96154	0.167417	11.7165	1.04899e-31	4.12985e-31	UNC93A	unc-93 homolog A	protein-coding
6252	M2	0.426236	508.613	1269.1	1.71135	0.10119	16.9123	3.65194e-64	4.31002e-63	RTN1	reticulon 1	protein-coding
1745	M2	0.423347	524.227	1156.81	4.3964	0.149517	29.404	4.87883e-190	5.38829e-187	DLX1	distal-less homeobox 1	protein-coding
79814	M2	0.423448	487.936	97.2473	1.43546	0.0811373	17.6917	4.85503e-70	6.90698e-69	AGMAT	agmatinase	protein-coding
53834	M2	0.423514	458.014	2955.15	1.32845	0.0967499	13.7308	6.64262e-43	3.79083e-42	FGFRL1	fibroblast growth factor receptor like 1	protein-coding
100288842	M2	0.423515	488.848	76.316	1.17515	0.0928433	12.6574	1.01841e-36	4.73528e-36	B3GALT9	beta-1,3-galactosyltransferase 9	protein-coding
55964	M2	0.423593	493.428	437.512	1.61026	0.0931855	17.2802	6.63742e-67	8.53952e-66	SEPTIN3	septin 3	protein-coding
154	M2	0.426196	508.436	1110.9	1.20739	0.0673327	17.9317	6.66507e-72	1.00982e-70	ADRB2	adrenoceptor beta 2	protein-coding
101927911	M2	0.423048	468.635	53.0657	2.7879	0.148072	18.828	4.44847e-79	8.65122e-78	LOC101927911	uncharacterized LOC101927911	ncRNA
253558	M2	0.42777	551.461	1486.05	1.14303	0.0463137	24.6802	1.74356e-134	2.73037e-132	LCLAT1	lysocardiolipin acyltransferase 1	protein-coding
221935	M2	0.42025	444.495	2140.11	1.87094	0.111026	16.8513	1.02549e-63	1.19086e-62	SDK1	sidekick cell adhesion molecule 1	protein-coding
255231	M2	0.418196	447.575	197.018	1.21933	0.105507	11.5568	6.81807e-31	2.60792e-30	MCOLN2	mucolipin TRP cation channel 2	protein-coding
101928176	M2	0.416154	408.431	59.7781	1.97853	0.194308	10.1824	2.37529e-24	7.1903e-24	LINC01411	long intergenic non-protein coding RNA 1411	ncRNA
7060	M2	0.417668	465.276	1692.09	1.86316	0.110899	16.8006	2.41719e-63	2.76718e-62	THBS4	thrombospondin 4	protein-coding
2153	M2	0.417686	468.321	3159.49	2.25252	0.121483	18.5419	9.48225e-77	1.71383e-75	F5	coagulation factor V	protein-coding
101929184	M2	0.417698	397.383	10.3807	1.90172	0.156325	12.1652	4.76262e-34	2.02633e-33	LINC01031	long intergenic non-protein coding RNA 1031	ncRNA
119692	M2	0.416089	398.599	9.21527	2.41992	0.238631	10.1409	3.6388e-24	1.09364e-23	OR51S1	olfactory receptor family 51 subfamily S member 1	protein-coding
392517	M2	0.417725	426.609	14.8999	1.06192	0.128816	8.2437	1.66967e-16	3.80499e-16	NCBP2L	nuclear cap binding protein subunit 2 like	protein-coding
81035	M2	0.428843	502.379	2977.96	1.30507	0.084849	15.3811	2.19145e-53	1.77082e-52	COLEC12	collectin subfamily member 12	protein-coding
51365	M2	0.416074	445.582	1267.52	1.15469	0.108237	10.6682	1.43329e-26	4.70235e-26	PLA1A	phospholipase A1 member A	protein-coding
388228	M2	0.428779	560.291	800.345	1.65038	0.0708751	23.2858	6.17801e-120	5.00538e-118	SBK1	SH3 domain binding kinase 1	protein-coding
81285	M2	0.429436	510.848	13995	2.81791	0.162151	17.3783	1.205e-67	1.59631e-66	OR51E2	olfactory receptor family 51 subfamily E member 2	protein-coding
5357	M2	0.417878	429.637	332.09	1.04899	0.0884729	11.8566	1.98939e-32	8.03259e-32	PLS1	plastin 1	protein-coding
2678	M2	0.428908	538.184	1500.41	1.08458	0.168203	6.44807	1.13286e-10	2.08069e-10	GGT1	gamma-glutamyltransferase 1	protein-coding
155465	M2	0.415901	443.087	295.62	2.47055	0.170676	14.475	1.74243e-47	1.14942e-46	AGR3	anterior gradient 3, protein disulphide isomerase family member	protein-coding
6476	M2	0.417904	452.006	493.073	3.40007	0.178075	19.0934	2.86455e-81	6.01699e-80	SI	sucrase-isomaltase	protein-coding
84084	M2	0.428767	513.399	89.2573	1.52274	0.1029	14.7982	1.50474e-49	1.06674e-48	RAB6C	RAB6C, member RAS oncogene family	protein-coding
283194	M2	0.428747	520.411	309.156	1.85005	0.153838	12.026	2.59573e-33	1.08159e-32	LOC283194	uncharacterized LOC283194	ncRNA
776	M2	0.417965	439.295	3567.18	1.36765	0.109692	12.4681	1.11521e-35	4.99391e-35	CACNA1D	calcium voltage-gated channel subunit alpha1 D	protein-coding
401661	M2	0.417979	416.804	201.857	2.09763	0.193031	10.8668	1.65911e-27	5.63164e-27	OR51C1P	olfactory receptor family 51 subfamily C member 1 pseudogene	protein-coding
157638	M2	0.429462	540.443	1374	1.53787	0.100991	15.2278	2.31247e-52	1.8039e-51	LRATD2	LRAT domain containing 2	protein-coding
2203	M2	0.428623	520.525	1261.65	1.94835	0.0934491	20.8493	1.54728e-96	5.75676e-95	FBP1	fructose-bisphosphatase 1	protein-coding
2591	M2	0.428571	529.337	2863.61	1.53948	0.0756655	20.3458	5.05608e-92	1.56485e-90	GALNT3	polypeptide N-acetylgalactosaminyltransferase 3	protein-coding
80237	M2	0.415775	402.447	8.69441	1.05291	0.108293	9.7228	2.41068e-22	6.78456e-22	ELL3	elongation factor for RNA polymerase II 3	protein-coding
116435299	M2	0.41667	418.27	143.861	1.30702	0.182313	7.16909	7.54959e-13	1.50662e-12	WASL-DT	WASL divergent transcript	ncRNA
100287718	M2	0.415606	454.941	17.0874	2.94317	0.175174	16.8014	2.38307e-63	2.7311e-62	ANKRD66	ankyrin repeat domain 66	protein-coding
121853075	M2	0.415873	425.534	21.3428	2.81564	0.232886	12.0902	1.19011e-33	5.00267e-33	PTPRT-DT	PTPRT divergent transcript	ncRNA
6373	M2	0.416167	447.818	222.973	1.3422	0.152974	8.77402	1.72398e-18	4.21288e-18	CXCL11	C-X-C motif chemokine ligand 11	protein-coding
51761	M2	0.419508	469.369	513.364	3.2451	0.148266	21.887	3.45298e-106	1.77157e-104	ATP8A2	ATPase phospholipid transporting 8A2	protein-coding
8671	M2	0.429276	502.497	10101.2	2.0533	0.115993	17.702	4.0483e-70	5.78282e-69	SLC4A4	solute carrier family 4 member 4	protein-coding
2046	M2	0.41673	409.601	31.8455	1.99284	0.16904	11.7892	4.4376e-32	1.76729e-31	EPHA8	EPH receptor A8	protein-coding
2297	M2	0.416789	448.516	66.8326	2.99092	0.158335	18.8899	1.38231e-79	2.73387e-78	FOXD1	forkhead box D1	protein-coding
256987	M2	0.429221	527.741	9024.17	1.22585	0.058504	20.9533	1.75124e-97	6.76758e-96	SERINC5	serine incorporator 5	protein-coding
2700	M2	0.416903	411.443	57.8428	2.82487	0.171431	16.4782	5.2659e-61	5.54161e-60	GJA3	gap junction protein alpha 3	protein-coding
10321	M2	0.416636	428.58	6349.37	4.4626	0.225246	19.8121	2.34143e-87	6.12625e-86	CRISP3	cysteine rich secretory protein 3	protein-coding
2641	M2	0.416617	409.382	35.6693	1.07788	0.215056	5.01211	5.38369e-07	8.39936e-07	GCG	glucagon	protein-coding
100996758	M2	0.416598	379.887	22.891	2.36897	0.208149	11.3812	5.1906e-30	1.91861e-29	NPY4R2	neuropeptide Y receptor Y4-2	protein-coding
79822	M2	0.41657	410.508	802.512	1.08901	0.0976185	11.1558	6.70738e-29	2.39001e-28	ARHGAP28	Rho GTPase activating protein 28	protein-coding
85416	M2	0.417103	450.436	105.079	5.08053	0.207014	24.542	5.26606e-133	7.51722e-131	ZIC5	Zic family member 5	protein-coding
2706	M2	0.417199	438.619	217.868	1.42835	0.132823	10.7538	5.68696e-27	1.89301e-26	GJB2	gap junction protein beta 2	protein-coding
2020	M2	0.416468	435.832	39.0127	2.21187	0.170494	12.9733	1.73329e-38	8.55393e-38	EN2	engrailed homeobox 2	protein-coding
1047	M2	0.429243	478.351	1959.74	1.33373	0.119767	11.136	8.37699e-29	2.97887e-28	CLGN	calmegin	protein-coding
56133	M2	0.416374	441.425	317.855	2.08211	0.116347	17.8958	1.27204e-71	1.90797e-70	PCDHB2	protocadherin beta 2	protein-coding
100133941	M2	0.417249	417.234	8930.18	1.0967	0.103917	10.5535	4.8916e-26	1.57601e-25	CD24	CD24 molecule	protein-coding
7363	M2	0.416345	429.437	215.01	5.24621	0.221722	23.6612	9.05141e-124	8.40419e-122	UGT2B4	UDP glucuronosyltransferase family 2 member B4	protein-coding
347549	M2	0.417367	428.612	21.8332	2.9615	0.200452	14.7741	2.15217e-49	1.51956e-48	CENPVL3	centromere protein V like 3	protein-coding
23327	M2	0.428925	483.283	14199.9	1.02169	0.0810784	12.6013	2.07733e-36	9.57194e-36	NEDD4L	NEDD4 like E3 ubiquitin protein ligase	protein-coding
64087	M2	0.428909	481.436	13639.5	1.66926	0.0925092	18.0442	8.75673e-73	1.37128e-71	MCCC2	methylcrotonyl-CoA carboxylase subunit 2	protein-coding
4247	M2	0.417467	424.453	8.24889	1.35696	0.087207	15.5602	1.35618e-54	1.14704e-53	MGAT2	alpha-1,6-mannosyl-glycoprotein 2-beta-N-acetylglucosaminyltransferase	protein-coding
2925	M2	0.417542	412.104	75.8812	2.26491	0.15758	14.3731	7.63629e-47	4.92288e-46	GRPR	gastrin releasing peptide receptor	protein-coding
101928295	M2	0.417583	444.581	41.3914	1.30847	0.130951	9.99203	1.65162e-23	4.85128e-23	LOC101928295	uncharacterized LOC101928295	ncRNA
92312	M2	0.416234	454.279	765.072	1.76868	0.0961802	18.3892	1.60329e-75	2.76672e-74	MEX3A	mex-3 RNA binding family member A	protein-coding
389332	M2	0.417628	409.866	86.9924	2.09519	0.183108	11.4424	2.56764e-30	9.60416e-30	SMIM32	small integral membrane protein 32	protein-coding
4939	M2	0.417634	457.931	1716.8	1.43064	0.0923604	15.4898	4.06714e-54	3.38267e-53	OAS2	2'-5'-oligoadenylate synthetase 2	protein-coding
6725	M2	0.417656	411.807	156.734	1.12203	0.106693	10.5164	7.25763e-26	2.32404e-25	SRMS	src-related kinase lacking C-terminal regulatory tyrosine and N-terminal myristylation sites	protein-coding
130733	M2	0.415574	403.523	1072.41	1.36682	0.117258	11.6566	2.12446e-31	8.26623e-31	TMEM178A	transmembrane protein 178A	protein-coding
2650	M2	0.428561	539.594	2516	2.21969	0.083188	26.6828	7.44822e-157	2.8417e-154	GCNT1	glucosaminyl (N-acetyl) transferase 1	protein-coding
102578074	M2	0.416671	414.909	11.6275	4.35179	0.271385	16.0355	7.21997e-58	6.82757e-57	PCAT5	prostate cancer associated transcript 5	ncRNA
3920	M2	0.429526	508.275	8181.67	1.1102	0.0568679	19.5225	7.06981e-85	1.71904e-83	LAMP2	lysosomal associated membrane protein 2	protein-coding
102724163	M2	0.428143	528.5	132.653	3.07551	0.169438	18.1513	1.25405e-73	2.01957e-72	CDH13-AS2	CDH13 antisense RNA 2	ncRNA
84125	M2	0.419088	446.573	245.839	1.30196	0.112299	11.5937	4.43699e-31	1.7093e-30	LRRIQ1	leucine rich repeats and IQ motif containing 1	protein-coding
2861	M2	0.419089	472.009	159.786	1.66515	0.0932681	17.8534	2.7212e-71	4.03545e-70	GPR37	G protein-coupled receptor 37	protein-coding
26047	M2	0.419421	414.1	316.968	1.45469	0.13632	10.6711	1.38976e-26	4.56167e-26	CNTNAP2	contactin associated protein 2	protein-coding
100507421	M2	0.427776	500.108	950.589	1.00836	0.0705245	14.298	2.25264e-46	1.43327e-45	TMEM178B	transmembrane protein 178B	protein-coding
10017	M2	0.41935	425.687	33.7466	1.49047	0.142946	10.4268	1.87049e-25	5.89788e-25	BCL2L10	BCL2 like 10	protein-coding
51495	M2	0.428104	487.928	4278.21	1.03815	0.0519132	19.9978	5.75427e-89	1.58254e-87	HACD3	3-hydroxyacyl-CoA dehydratase 3	protein-coding
90625	M2	0.419097	438.989	284.249	1.96884	0.121039	16.2662	1.71527e-59	1.70908e-58	ERVH48-1	endogenous retrovirus group 48 member 1	protein-coding
347527	M2	0.414903	413.99	16.0947	2.63253	0.191784	13.7265	7.04165e-43	4.01636e-42	ARSH	arylsulfatase family member H	protein-coding
8756	M2	0.41491	422.074	133.582	2.88189	0.229772	12.5424	4.37566e-36	1.98871e-35	ADAM7	ADAM metallopeptidase domain 7	protein-coding
6493	M2	0.428147	537.955	3250.1	1.96306	0.106794	18.3817	1.84263e-75	3.16413e-74	SIM2	SIM bHLH transcription factor 2	protein-coding
401666	M2	0.419097	433.968	13.2707	2.60144	0.216931	11.992	3.91303e-33	1.62211e-32	OR51A4	olfactory receptor family 51 subfamily A member 4	protein-coding
54918	M2	0.428089	525.989	3290	1.12498	0.0563498	19.9643	1.12569e-88	3.07571e-87	CMTM6	CKLF like MARVEL transmembrane domain containing 6	protein-coding
5320	M2	0.41521	416.834	31227.2	1.91301	0.156579	12.2176	2.50469e-34	1.07613e-33	PLA2G2A	phospholipase A2 group IIA	protein-coding
11122	M2	0.419135	456.687	1207.5	1.97215	0.134097	14.7069	5.81772e-49	4.02901e-48	PTPRT	protein tyrosine phosphatase receptor type T	protein-coding
401665	M2	0.415166	395.073	8.76196	2.19941	0.238863	9.20782	3.32823e-20	8.67787e-20	OR51T1	olfactory receptor family 51 subfamily T member 1	protein-coding
56104	M2	0.41514	421.88	136.829	1.63299	0.0916866	17.8106	5.8496e-71	8.56581e-70	PCDHGB1	protocadherin gamma subfamily B, 1	protein-coding
80020	M2	0.428077	534.623	1869.99	1.31295	0.0546055	24.0442	9.59326e-128	1.0595e-125	FOXRED2	FAD dependent oxidoreductase domain containing 2	protein-coding
80010	M2	0.428076	539.545	791.592	1.04743	0.0505596	20.7168	2.44581e-95	8.71357e-94	RMI1	RecQ mediated genome instability 1	protein-coding
170850	M2	0.419249	436.074	155.236	2.55442	0.137666	18.5552	7.40747e-77	1.34695e-75	KCNG3	potassium voltage-gated channel modifier subfamily G member 3	protein-coding
286144	M2	0.429561	545.794	2102.87	1.20789	0.0594067	20.3326	6.61419e-92	2.02616e-90	TRIQK	triple QxxK/R motif containing	protein-coding
246	M2	0.415133	444.531	238.216	2.9793	0.150803	19.7563	7.08502e-87	1.82196e-85	ALOX15	arachidonate 15-lipoxygenase	protein-coding
375056	M2	0.4296	520.339	8372.75	1.13078	0.0570807	19.8102	2.43349e-87	6.35919e-86	MIA3	MIA SH3 domain ER export factor 3	protein-coding
2444	M2	0.419203	442.651	1028.01	1.00358	0.0687926	14.5885	3.32455e-48	2.24822e-47	FRK	fyn related Src family tyrosine kinase	protein-coding
2346	M2	0.427771	515.061	17033.5	1.83661	0.116663	15.7428	7.69882e-56	6.77652e-55	FOLH1	folate hydrolase 1	protein-coding
116443	M2	0.415417	430.439	1545.71	2.44717	0.153585	15.9336	3.70352e-57	3.41004e-56	GRIN3A	glutamate ionotropic receptor NMDA type subunit 3A	protein-coding
84983	M2	0.418371	428.307	17.8828	3.89931	0.193155	20.1875	1.2601e-90	3.68785e-89	FAM222A-AS1	FAM222A antisense RNA 1	ncRNA
4986	M2	0.415571	406.171	448.669	1.74973	0.161806	10.8138	2.96304e-27	9.97377e-27	OPRK1	opioid receptor kappa 1	protein-coding
84068	M2	0.418377	455.215	1130.71	1.1614	0.0814095	14.2662	3.55674e-46	2.25278e-45	SLC10A7	solute carrier family 10 member 7	protein-coding
146223	M2	0.428354	502.648	3039.15	1.21881	0.0651954	18.6948	5.46002e-78	1.02848e-76	CMTM4	CKLF like MARVEL transmembrane domain containing 4	protein-coding
221178	M2	0.414782	426.15	8.35293	1.70453	0.133694	12.7494	3.13973e-37	1.48622e-36	SPATA13	spermatogenesis associated 13	protein-coding
101929397	M2	0.419444	457.763	22.2415	4.17526	0.231502	18.0355	1.0253e-72	1.6032e-71	LINC01518	long intergenic non-protein coding RNA 1518	ncRNA
56165	M2	0.418546	451.333	949.365	4.61103	0.168077	27.434	1.07912e-165	4.8179e-163	TDRD1	tudor domain containing 1	protein-coding
4010	M2	0.418993	455.941	83.7478	2.52276	0.129449	19.4884	1.3764e-84	3.316e-83	LMX1B	LIM homeobox transcription factor 1 beta	protein-coding
2589	M2	0.428349	525.163	3349.2	1.03193	0.0439762	23.4657	9.14124e-122	7.95933e-120	GALNT1	polypeptide N-acetylgalactosaminyltransferase 1	protein-coding
338645	M2	0.429596	532.786	1074.04	2.77219	0.127434	21.754	6.33672e-105	3.1287e-103	LUZP2	leucine zipper protein 2	protein-coding
105416157	M2	0.428348	502.738	375.744	1.53293	0.185808	8.25007	1.58306e-16	3.60957e-16	NKILA	NF-kappaB interacting lncRNA	ncRNA
57113	M2	0.415368	400.58	12.7314	2.50079	0.201686	12.3994	2.63197e-35	1.16468e-34	TRPC7	transient receptor potential cation channel subfamily C member 7	protein-coding
10590	M2	0.418697	448.998	256.131	1.66714	0.162006	10.2906	7.76594e-25	2.3919e-24	SCGN	secretagogin, EF-hand calcium binding protein	protein-coding
6695	M2	0.429506	513.946	12705.8	1.77	0.0993957	17.8077	6.16408e-71	9.01372e-70	SPOCK1	SPARC (osteonectin), cwcv and kazal like domains proteoglycan 1	protein-coding
6675	M2	0.429515	518.525	4800.36	1.13414	0.0622959	18.2057	4.65308e-74	7.57488e-73	UAP1	UDP-N-acetylglucosamine pyrophosphorylase 1	protein-coding
256394	M2	0.419442	445.783	153.679	3.63237	0.20584	17.6466	1.08071e-69	1.51588e-68	SERPINA11	serpin family A member 11	protein-coding
57512	M2	0.4188	444.868	271.841	2.17482	0.133651	16.2724	1.54928e-59	1.54663e-58	GPR158	G protein-coupled receptor 158	protein-coding
2567	M2	0.428181	458.628	481.812	1.32673	0.134551	9.8604	6.18039e-23	1.77341e-22	GABRG3	gamma-aminobutyric acid type A receptor subunit gamma3	protein-coding
91464	M2	0.418905	477.172	110.4	1.81573	0.132522	13.7014	9.96513e-43	5.65616e-42	ISX	intestine specific homeobox	protein-coding
221150	M3	0.425483	535.922	169.65	1.79237	0.0805004	22.2654	8.00437e-110	4.57667e-108	SKA3	spindle and kinetochore associated complex subunit 3	protein-coding
701	M3	0.42354	518.33	280.231	1.38976	0.0797747	17.4211	5.71183e-68	7.63907e-67	BUB1B	BUB1 mitotic checkpoint serine/threonine kinase B	protein-coding
374393	M3	0.425344	521.998	418.635	1.5913	0.0859085	18.5232	1.34276e-76	2.40414e-75	FAM111B	FAM111 trypsin like peptidase B	protein-coding
56670	M3	0.412537	423.069	148.247	2.80022	0.156246	17.9219	7.96278e-72	1.20123e-70	SUCNR1	succinate receptor 1	protein-coding
114787	M3	0.414898	426.081	115.259	1.06164	0.0950351	11.171	5.65237e-29	2.01957e-28	GPRIN1	G protein regulated inducer of neurite outgrowth 1	protein-coding
79019	M3	0.425489	507.859	205.836	1.65196	0.0870523	18.9766	2.6632e-80	5.41517e-79	CENPM	centromere protein M	protein-coding
7272	M3	0.424441	530.637	258.544	1.76483	0.0909125	19.4124	6.06497e-84	1.41408e-82	TTK	TTK protein kinase	protein-coding
26986	M3	0.425153	513.982	60715.7	1.12747	0.0587162	19.2021	3.55705e-82	7.77512e-81	PABPC1	poly(A) binding protein cytoplasmic 1	protein-coding
79682	M3	0.424441	519.495	412.947	1.17296	0.0724197	16.1967	5.32129e-59	5.21785e-58	CENPU	centromere protein U	protein-coding
4085	M3	0.424214	503.509	341.899	1.26116	0.0768823	16.4037	1.79849e-60	1.85817e-59	MAD2L1	mitotic arrest deficient 2 like 1	protein-coding
55872	M3	0.42419	512.636	138.107	2.04012	0.121429	16.8009	2.40172e-63	2.75097e-62	PBK	PDZ binding kinase	protein-coding
3832	M3	0.424108	512.897	522.848	1.1592	0.0668404	17.3427	2.23836e-67	2.92647e-66	KIF11	kinesin family member 11	protein-coding
55355	M3	0.424539	531.232	385.906	1.67454	0.091306	18.3398	3.98045e-75	6.7143e-74	HJURP	Holliday junction recognition protein	protein-coding
4318	M3	0.415858	461.111	578.478	2.2696	0.150401	15.0903	1.87475e-51	1.41561e-50	MMP9	matrix metallopeptidase 9	protein-coding
54209	M3	0.415244	443.419	188.619	1.37065	0.0971472	14.109	3.3417e-45	2.04797e-44	TREM2	triggering receptor expressed on myeloid cells 2	protein-coding
55143	M3	0.424767	522.047	262.263	1.19734	0.0693278	17.2707	7.82004e-67	1.00242e-65	CDCA8	cell division cycle associated 8	protein-coding
332	M3	0.42607	536.387	498.508	1.95514	0.100664	19.4226	4.97442e-84	1.16499e-82	BIRC5	baculoviral IAP repeat containing 5	protein-coding
79962	M3	0.41311	427.051	201.08	1.59526	0.117179	13.6139	3.31157e-42	1.85208e-41	DNAJC22	DnaJ heat shock protein family (Hsp40) member C22	protein-coding
4605	M3	0.423852	535.989	599.595	1.80283	0.112728	15.9928	1.43459e-57	1.34391e-56	MYBL2	MYB proto-oncogene like 2	protein-coding
401097	M3	0.416109	460.687	56.8741	1.50324	0.108767	13.8207	1.91221e-43	1.11029e-42	C3orf80	chromosome 3 open reading frame 80	protein-coding
374946	M3	0.413901	442.031	32.8738	1.28049	0.123666	10.3545	3.99335e-25	1.2429e-24	DRAXIN	dorsal inhibitory axon guidance protein	protein-coding
9833	M3	0.423742	530.69	279.281	1.83909	0.0945977	19.4412	3.46307e-84	8.17425e-83	MELK	maternal embryonic leucine zipper kinase	protein-coding
9768	M3	0.425646	520.78	67.6334	1.49958	0.118686	12.6349	1.35631e-36	6.2786e-36	PCLAF	PCNA clamp associated factor	protein-coding
3161	M3	0.42361	513.974	260.124	1.69772	0.0891088	19.0522	6.30473e-81	1.31509e-79	HMMR	hyaluronan mediated motility receptor	protein-coding
4069	M3	0.408537	395.883	1109.13	1.96044	0.14608	13.4203	4.59715e-41	2.48177e-40	LYZ	lysozyme	protein-coding
4288	M3	0.422251	505.013	2374.82	1.24179	0.0812788	15.2782	1.06926e-52	8.43506e-52	MKI67	marker of proliferation Ki-67	protein-coding
4319	M3	0.412349	411.494	192.034	1.38853	0.158729	8.7478	2.17558e-18	5.30347e-18	MMP10	matrix metallopeptidase 10	protein-coding
891	M3	0.427347	533.763	688.172	1.09131	0.0608923	17.922	7.94036e-72	1.19871e-70	CCNB1	cyclin B1	protein-coding
699	M3	0.42124	501.222	385.413	1.40896	0.0775504	18.1683	9.19721e-74	1.48457e-72	BUB1	BUB1 mitotic checkpoint serine/threonine kinase	protein-coding
9787	M3	0.421233	507.548	251.699	1.83909	0.106488	17.2703	7.86673e-67	1.00779e-65	DLGAP5	DLG associated protein 5	protein-coding
9212	M3	0.421191	479.49	174.714	1.15092	0.093463	12.3142	7.59392e-35	3.31843e-34	AURKB	aurora kinase B	protein-coding
8638	M3	0.405781	379.417	120.394	1.18531	0.116588	10.1666	2.79495e-24	8.43751e-24	OASL	2'-5'-oligoadenylate synthetase like	protein-coding
56147	M3	0.410279	414.633	21.6688	3.48694	0.18845	18.5033	1.94206e-76	3.46827e-75	PCDHA1	protocadherin alpha 1	protein-coding
1063	M3	0.420921	508.192	1322.18	1.5376	0.082985	18.5286	1.21431e-76	2.17788e-75	CENPF	centromere protein F	protein-coding
259266	M3	0.418742	478.679	549.789	1.17842	0.0915113	12.8773	6.03761e-38	2.93e-37	ASPM	assembly factor for spindle microtubules	protein-coding
10112	M3	0.420898	504.162	403.759	1.48491	0.0856443	17.3381	2.42637e-67	3.16833e-66	KIF20A	kinesin family member 20A	protein-coding
51203	M3	0.420868	478.78	27.7871	1.74487	0.125314	13.924	4.52665e-44	2.68174e-43	NUSAP1	nucleolar and spindle associated protein 1	protein-coding
9232	M3	0.420739	478.426	469.559	1.06313	0.0875524	12.1428	6.26646e-34	2.65647e-33	PTTG1	PTTG1 regulator of sister chromatid separation, securin	protein-coding
51334	M3	0.409585	403.928	962.417	1.48913	0.116802	12.7491	3.15218e-37	1.49178e-36	PRR16	proline rich 16	protein-coding
26279	M3	0.409343	417.692	52.2952	2.8361	0.183345	15.4686	5.652e-54	4.66384e-53	PLA2G2D	phospholipase A2 group IID	protein-coding
55388	M3	0.418211	457.861	133.137	1.15884	0.0895387	12.9424	2.59442e-38	1.27348e-37	MCM10	minichromosome maintenance 10 replication initiation factor	protein-coding
6424	M3	0.409304	414.158	2262.71	1.10741	0.11036	10.0346	1.07427e-23	3.17233e-23	SFRP4	secreted frizzled related protein 4	protein-coding
5801	M3	0.407418	388.112	109.053	2.39796	0.165823	14.4609	2.13949e-47	1.40781e-46	PTPRR	protein tyrosine phosphatase receptor type R	protein-coding
9156	M3	0.420167	480.248	166.597	1.41399	0.0999285	14.15	1.86815e-45	1.15535e-44	EXO1	exonuclease 1	protein-coding
995	M3	0.420032	480.758	94.0268	1.68719	0.100514	16.7856	3.11023e-63	3.55474e-62	CDC25C	cell division cycle 25C	protein-coding
51512	M3	0.419944	478.585	262.841	1.08298	0.0869746	12.4517	1.36961e-35	6.11227e-35	GTSE1	G2 and S-phase expressed 1	protein-coding
284110	M3	0.409046	395.195	19.6996	1.34759	0.162948	8.27005	1.33899e-16	3.06238e-16	GSDMA	gasdermin A	protein-coding
1470	M3	0.419347	481.997	400.545	3.26635	0.184422	17.7113	3.43065e-70	4.91726e-69	CST2	cystatin SA	protein-coding
147841	M3	0.419813	459.444	174.424	1.0489	0.0863307	12.1498	5.75129e-34	2.44203e-33	SPC24	SPC24 component of NDC80 kinetochore complex	protein-coding
150468	M3	0.41979	476.738	140.176	1.43745	0.0973201	14.7704	2.27471e-49	1.60176e-48	CKAP2L	cytoskeleton associated protein 2 like	protein-coding
55247	M3	0.419705	479.823	81.0141	1.53556	0.107484	14.2863	2.66292e-46	1.69073e-45	NEIL3	nei like DNA glycosylase 3	protein-coding
81501	M3	0.408746	379.897	17.6453	2.04816	0.160789	12.7382	3.62683e-37	1.71024e-36	DCSTAMP	dendrocyte expressed seven transmembrane protein	protein-coding
23397	M3	0.419591	475.01	226.801	1.24985	0.0813813	15.3579	3.13471e-53	2.51448e-52	NCAPH	non-SMC condensin I complex subunit H	protein-coding
57116	M3	0.419552	478.557	32.9314	1.52266	0.102101	14.9132	2.70325e-50	1.96553e-49	ZNF695	zinc finger protein 695	protein-coding
1311	M3	0.408527	405.431	1536.25	1.5405	0.149689	10.2913	7.7133e-25	2.37604e-24	COMP	cartilage oligomeric matrix protein	protein-coding
55165	M3	0.420198	478.193	187.375	1.44919	0.0981681	14.7624	2.56128e-49	1.79872e-48	CEP55	centrosomal protein 55	protein-coding
81606	M3	0.410581	396.767	4431.82	1.01168	0.0894897	11.305	1.23944e-29	4.52243e-29	LBH	LBH regulator of WNT signaling pathway	protein-coding
121506	M3	0.410616	408.266	248.215	1.00454	0.1039	9.66831	4.11102e-22	1.14578e-21	ERP27	endoplasmic reticulum protein 27	protein-coding
51514	M3	0.418164	456.034	283.998	1.03567	0.0728506	14.2163	7.25983e-46	4.55563e-45	DTL	denticleless E3 ubiquitin protein ligase homolog	protein-coding
7153	M3	0.422959	520.406	1976.83	1.73491	0.0924077	18.7745	1.22059e-78	2.34549e-77	TOP2A	DNA topoisomerase II alpha	protein-coding
1300	M3	0.412266	447.235	476.405	2.01686	0.110743	18.2121	4.13605e-74	6.74366e-73	COL10A1	collagen type X alpha 1 chain	protein-coding
84057	M3	0.416935	435.162	38.5099	1.4193	0.114562	12.3889	3.00074e-35	1.32591e-34	MND1	meiotic nuclear divisions 1	protein-coding
54478	M3	0.422896	494.009	99.1081	1.43923	0.0943764	15.2499	1.65e-52	1.29289e-51	PIMREG	PICALM interacting mitotic regulator	protein-coding
11065	M3	0.422895	513.552	443.866	1.7259	0.109481	15.7644	5.46565e-56	4.84134e-55	UBE2C	ubiquitin conjugating enzyme E2 C	protein-coding
22974	M3	0.42277	516.295	830.481	1.59425	0.0820843	19.4221	5.01642e-84	1.17352e-82	TPX2	TPX2 microtubule nucleation factor	protein-coding
113130	M3	0.422709	495.784	294.712	1.28082	0.0772951	16.5705	1.13901e-61	1.23328e-60	CDCA5	cell division cycle associated 5	protein-coding
1058	M3	0.422705	508.284	111.669	1.54614	0.104845	14.7469	3.22345e-49	2.2532e-48	CENPA	centromere protein A	protein-coding
9582	M3	0.417339	443.333	45.9651	1.0464	0.0991172	10.5572	4.70633e-26	1.51771e-25	APOBEC3B	apolipoprotein B mRNA editing enzyme catalytic subunit 3B	protein-coding
983	M3	0.422633	505.505	536.704	1.57873	0.0941294	16.7719	3.91833e-63	4.45408e-62	CDK1	cyclin dependent kinase 1	protein-coding
24137	M3	0.422507	515.945	426.882	1.72203	0.0872451	19.7379	1.02014e-86	2.59788e-85	KIF4A	kinesin family member 4A	protein-coding
991	M3	0.42242	508.374	427.74	1.38519	0.0827143	16.7467	5.98889e-63	6.73116e-62	CDC20	cell division cycle 20	protein-coding
11130	M3	0.426764	514.533	532.756	1.17803	0.0750404	15.6986	1.54627e-55	1.34971e-54	ZWINT	ZW10 interacting kinetochore protein	protein-coding
85479	M3	0.41164	422.638	19.7496	1.66132	0.14185	11.7118	1.10862e-31	4.35889e-31	DNAJC5B	DnaJ heat shock protein family (Hsp40) member C5 beta	protein-coding
174	M3	0.411549	385.434	8.95263	2.99615	0.245778	12.1904	3.49564e-34	1.49485e-33	AFP	alpha fetoprotein	protein-coding
8356	M3	0.411531	403.904	26.3091	1.16954	0.174584	6.69898	2.09883e-11	3.96596e-11	H3C12	H3 clustered histone 12	protein-coding
55723	M3	0.42196	493.299	266.154	1.37869	0.0836124	16.4891	4.39695e-61	4.65049e-60	ASF1B	anti-silencing function 1B histone chaperone	protein-coding
157570	M3	0.417689	453.145	107.735	1.24429	0.0961978	12.9347	2.86832e-38	1.40562e-37	ESCO2	establishment of sister chromatid cohesion N-acetyltransferase 2	protein-coding
1943	M3	0.411212	399.184	17.7448	2.16063	0.175135	12.337	5.7262e-35	2.50853e-34	EFNA2	ephrin A2	protein-coding
9358	M3	0.404471	382.672	243.099	1.1266	0.114363	9.85102	6.78494e-23	1.94449e-22	ITGBL1	integrin subunit beta like 1	protein-coding
55789	M3	0.421798	498.685	147.715	1.6525	0.0861236	19.1876	4.70288e-82	1.02265e-80	DEPDC1B	DEP domain containing 1B	protein-coding
29887	M3	0.417789	468.866	242.158	1.31595	0.0881966	14.9206	2.42155e-50	1.76375e-49	SNX10	sorting nexin 10	protein-coding
1043	M3	0.404785	371.112	211.265	1.06633	0.120755	8.83052	1.04188e-18	2.57088e-18	CD52	CD52 molecule	protein-coding
81624	M3	0.421669	492.859	134.279	1.33918	0.0875859	15.2899	8.9309e-53	7.05329e-52	DIAPH3	diaphanous related formin 3	protein-coding
4751	M3	0.42163	508.361	178.387	1.83413	0.112647	16.2821	1.32279e-59	1.32621e-58	NEK2	NIMA related kinase 2	protein-coding
3561	M3	0.405072	375.35	98.8909	1.09652	0.198316	5.52915	3.21794e-08	5.3015e-08	IL2RG	interleukin 2 receptor subunit gamma	protein-coding
4283	M3	0.41089	422.714	606.946	2.05374	0.147627	13.9117	5.37616e-44	3.17784e-43	CXCL9	C-X-C motif chemokine ligand 9	protein-coding
151648	M3	0.418153	464.637	78.9497	1.03305	0.0893258	11.5649	6.20323e-31	2.37621e-30	SGO1	shugoshin 1	protein-coding
9319	M3	0.421448	503.678	264.966	1.24007	0.0721174	17.1951	2.88971e-66	3.62882e-65	TRIP13	thyroid hormone receptor interactor 13	protein-coding
64151	M3	0.42312	513.953	243.178	1.38072	0.0980255	14.0853	4.67488e-45	2.84919e-44	NCAPG	non-SMC condensin I complex subunit G	protein-coding
6241	M3	0.425383	534.45	464.377	2.02438	0.100022	20.2394	4.40594e-91	1.31514e-89	RRM2	ribonucleotide reductase regulatory subunit M2	protein-coding

## Sheet: prim_vs_norm_down
WGCNA DEGs (Padj < 0.05, LFC < 1, in Down-regulated prim/norm)
ENTREZID	module	ClusterCoef	Connectivity	baseMean	log2FoldChange	lfcSE	stat	pvalue	padj	SYMBOL	GENENAME	GENETYPE
101060226	M0	0.433813	605.383	204.967	-1.8424	0.175452	-10.5009	8.55543e-26	2.73419e-25	NBPF19	NBPF member 19	protein-coding
7849	M0	0.459845	976.068	135.266	-1.50567	0.123291	-12.2123	2.67081e-34	1.14633e-33	PAX8	paired box 8	protein-coding
8048	M0	0.459831	852.51	58.289	-1.63897	0.415687	-3.94279	8.05407e-05	0.000112514	CSRP3	cysteine and glycine rich protein 3	protein-coding
83648	M0	0.459799	951.031	15.2111	-1.66553	0.160439	-10.3811	3.02334e-25	9.45903e-25	FAM167A	family with sequence similarity 167 member A	protein-coding
6691	M0	0.459754	983.429	31.158	-2.78331	0.174839	-15.9193	4.65438e-57	4.27429e-56	SPINK2	serine peptidase inhibitor Kazal type 2	protein-coding
150572	M0	0.459716	849.765	12.8085	-1.51945	0.436131	-3.48394	0.000494098	0.000659761	SMYD1	SET and MYND domain containing 1	protein-coding
100506235	M0	0.459714	985.52	31.3258	-3.26313	0.213272	-15.3003	7.60809e-53	6.01991e-52	LOC100506235	uncharacterized LOC100506235	ncRNA
29057	M0	0.459709	918.217	10.6972	-1.03802	0.107568	-9.64995	4.91778e-22	1.36646e-21	FAM156A	family with sequence similarity 156 member A	protein-coding
129446	M0	0.459695	847.629	116.741	-1.3963	0.391196	-3.56931	0.000357916	0.000482247	XIRP2	xin actin binding repeat containing 2	protein-coding
199675	M0	0.459681	904.042	15.5791	-1.75022	0.179359	-9.75822	1.70123e-22	4.81177e-22	MCEMP1	mast cell expressed membrane protein 1	protein-coding
54700	M0	0.459676	877.386	5.26637	-1.69838	0.215868	-7.86767	3.61293e-15	7.82958e-15	RRN3	RRN3 homolog, RNA polymerase I transcription factor	protein-coding
1088	M0	0.459849	919.678	25.8982	-2.27493	0.311136	-7.31167	2.63842e-13	5.36167e-13	CEACAM8	CEA cell adhesion molecule 8	protein-coding
2644	M0	0.459611	954.092	10.4588	-1.05791	0.108488	-9.75145	1.81845e-22	5.13848e-22	GCHFR	GTP cyclohydrolase I feedback regulator	protein-coding
283140	M0	0.472363	916.295	64.2527	-1.2622	0.116956	-10.7921	3.75046e-27	1.25759e-26	LINC02762	long intergenic non-protein coding RNA 2762	ncRNA
1144	M0	0.459464	888.08	11.7419	-1.15022	0.323365	-3.55703	0.000375071	0.000504875	CHRND	cholinergic receptor nicotinic delta subunit	protein-coding
285556	M0	0.459452	802.54	18.6709	-1.09695	0.22553	-4.8639	1.15098e-06	1.76524e-06	C4orf54	chromosome 4 open reading frame 54	protein-coding
23676	M0	0.4593	807.36	20.6412	-1.06082	0.208135	-5.09681	3.45433e-07	5.44514e-07	SMPX	small muscle protein X-linked	protein-coding
7038	M0	0.4593	912.428	478.981	-1.69978	0.114553	-14.8383	8.28475e-50	5.92728e-49	TG	thyroglobulin	protein-coding
10562	M0	0.45924	885.496	3682.66	-1.03686	0.190579	-5.44056	5.31145e-08	8.6702e-08	OLFM4	olfactomedin 4	protein-coding
6892	M0	0.459208	875.582	12.7444	-1.20483	0.138066	-8.72648	2.62729e-18	6.3787e-18	TAPBP	TAP binding protein	protein-coding
2069	M0	0.459166	913.384	9.89707	-1.70757	0.214264	-7.96947	1.5935e-15	3.50063e-15	EREG	epiregulin	protein-coding
171483	M0	0.473538	1000.46	12.7707	-2.38543	0.154357	-15.454	7.09089e-54	5.83633e-53	FAM9B	family with sequence similarity 9 member B	protein-coding
5460	M0	0.45915	940.507	12.1384	-2.09734	0.209257	-10.0228	1.21067e-23	3.56958e-23	POU5F1	POU class 5 homeobox 1	protein-coding
4314	M0	0.459514	858.784	40.4813	-1.09638	0.159041	-6.89369	5.4365e-12	1.04891e-11	MMP3	matrix metallopeptidase 3	protein-coding
102724344	M0	0.459892	868.556	23.4563	-1.1159	0.201007	-5.55153	2.83186e-08	4.6794e-08	LINC02188	long intergenic non-protein coding RNA 2188	ncRNA
7356	M0	0.459907	880.276	93.3602	-1.15614	0.193914	-5.96213	2.48967e-09	4.30943e-09	SCGB1A1	secretoglobin family 1A member 1	protein-coding
3217	M0	0.459917	945.152	112.856	-1.03177	0.104626	-9.86143	6.11716e-23	1.7555e-22	HOXB7	homeobox B7	protein-coding
204474	M0	0.460635	836.695	9.24166	-1.61289	0.217762	-7.40667	1.29514e-13	2.65726e-13	PDILT	protein disulfide isomerase like, testis expressed	protein-coding
10655	M0	0.460607	982.468	12.3176	-2.90306	0.210577	-13.7862	3.0853e-43	1.77521e-42	DMRT2	doublesex and mab-3 related transcription factor 2	protein-coding
3218	M0	0.460539	1009.22	33.8737	-2.85271	0.173012	-16.4885	4.43947e-61	4.69309e-60	HOXB8	homeobox B8	protein-coding
57016	M0	0.460532	919.553	18.881	-2.9285	0.211844	-13.8239	1.8297e-43	1.06385e-42	AKR1B10	aldo-keto reductase family 1 member B10	protein-coding
8532	M0	0.460519	952.639	8.6586	-1.15687	0.133595	-8.6595	4.73847e-18	1.1391e-17	CPZ	carboxypeptidase Z	protein-coding
3042	M0	0.460517	886.735	60.8549	-2.50918	0.369534	-6.79012	1.12042e-11	2.13678e-11	HBM	hemoglobin subunit mu	protein-coding
8972	M0	0.460512	965.177	15.4994	-2.00881	0.21994	-9.13345	6.63518e-20	1.71006e-19	MGAM	maltase-glucoamylase	protein-coding
4653	M0	0.471902	949.757	103.115	-1.02878	0.148395	-6.93274	4.12759e-12	8.00197e-12	MYOC	myocilin	protein-coding
55576	M0	0.460483	996.486	75.4608	-1.32944	0.104331	-12.7426	3.42855e-37	1.61928e-36	STAB2	stabilin 2	protein-coding
6406	M0	0.4604	945.752	1339.25	-4.7521	0.288153	-16.4916	4.2167e-61	4.46434e-60	SEMG1	semenogelin 1	protein-coding
399968	M0	0.460366	1024.35	38.0049	-4.54214	0.224295	-20.2508	3.49631e-91	1.04511e-89	PATE4	prostate and testis expressed 4	protein-coding
3078	M0	0.460356	912.735	33.7254	-1.90202	0.340351	-5.58841	2.29161e-08	3.80497e-08	CFHR1	complement factor H related 1	protein-coding
8345	M0	0.460326	918.801	122.378	-1.30651	0.124472	-10.4964	8.97363e-26	2.86566e-25	H2BC9	H2B clustered histone 9	protein-coding
4635	M0	0.460233	895.761	29.0079	-1.91541	0.170736	-11.2185	3.30816e-29	1.1901e-28	MYL4	myosin light chain 4	protein-coding
1339	M0	0.46013	878.31	9.72066	-1.02952	0.322569	-3.19163	0.00141472	0.0018342	COX6A2	cytochrome c oxidase subunit 6A2	protein-coding
57159	M0	0.460045	911.708	52.3071	-1.20034	0.160766	-7.46639	8.24228e-14	1.7045e-13	TRIM54	tripartite motif containing 54	protein-coding
3215	M0	0.460022	1019.93	64.5473	-2.03599	0.150174	-13.5575	7.15139e-42	3.95532e-41	HOXB5	homeobox B5	protein-coding
653	M0	0.473862	993.691	268.369	-1.71907	0.237314	-7.24387	4.36056e-13	8.79236e-13	BMP5	bone morphogenetic protein 5	protein-coding
23120	M0	0.459996	994.014	28.1086	-2.08106	0.173695	-11.9811	4.46201e-33	1.84421e-32	ATP10B	ATPase phospholipid transporting 10B (putative)	protein-coding
100996539	M0	0.459988	910.663	23.5578	-1.71983	0.179773	-9.56665	1.10423e-21	3.03366e-21	ITPR1-DT	ITPR1 divergent transcript	ncRNA
4632	M0	0.45997	830.629	209.125	-1.81941	0.408587	-4.45292	8.47084e-06	1.24372e-05	MYL1	myosin light chain 1	protein-coding
4618	M0	0.459962	854.716	12.854	-1.54064	0.455825	-3.37988	0.000725167	0.000958123	MYF6	myogenic factor 6	protein-coding
84740	M0	0.459918	915.839	15.6233	-1.10101	0.152355	-7.22664	4.95103e-13	9.95806e-13	AFAP1-AS1	AFAP1 antisense RNA 1	ncRNA
10249	M0	0.459145	870.734	12.6505	-1.59372	0.28896	-5.51537	3.4804e-08	5.72851e-08	GLYAT	glycine-N-acyltransferase	protein-coding
85366	M0	0.459128	900.207	21.7472	-1.29439	0.181586	-7.12821	1.01684e-12	2.02058e-12	MYLK2	myosin light chain kinase 2	protein-coding
84675	M0	0.459075	902.297	10.73	-1.2882	0.26243	-4.90872	9.16712e-07	1.41329e-06	TRIM55	tripartite motif containing 55	protein-coding
2160	M0	0.459058	875.34	14.7781	-1.18159	0.247924	-4.76591	1.87999e-06	2.85557e-06	F11	coagulation factor XI	protein-coding
9152	M0	0.458013	875.496	7.30386	-1.27442	0.336621	-3.78591	0.000153145	0.000210769	SLC6A5	solute carrier family 6 member 5	protein-coding
2158	M0	0.457952	850.31	20.5215	-1.84681	0.428162	-4.31334	1.6081e-05	2.32897e-05	F9	coagulation factor IX	protein-coding
9154	M0	0.457725	938.639	15.6762	-1.05308	0.180224	-5.84316	5.12207e-09	8.7483e-09	SLC28A1	solute carrier family 28 member 1	protein-coding
2038	M0	0.457714	901.979	44.3533	-2.22347	0.299293	-7.42908	1.09359e-13	2.25001e-13	EPB42	erythrocyte membrane protein band 4.2	protein-coding
160298	M0	0.45769	897.994	11.103	-1.01186	0.112707	-8.97778	2.76284e-19	6.95732e-19	C11orf42	chromosome 11 open reading frame 42	protein-coding
84735	M0	0.457581	946.196	14.4224	-1.25901	0.134817	-9.3387	9.75266e-21	2.59675e-20	CNDP1	carnosine dipeptidase 1	protein-coding
375295	M0	0.457551	888.839	27.6278	-2.83362	0.169106	-16.7565	5.07974e-63	5.7339e-62	LINC01116	long intergenic non-protein coding RNA 1116	ncRNA
399717	M0	0.457528	1013.77	17.56	-4.3147	0.199383	-21.6403	7.50603e-104	3.62084e-102	GATA3-AS1	GATA3 antisense RNA 1	ncRNA
154197	M0	0.457524	896.087	24.2201	-1.44516	0.14026	-10.3035	6.79729e-25	2.0988e-24	PNLDC1	PARN like ribonuclease domain containing exonuclease 1	protein-coding
100506020	M0	0.457469	955.705	12.5171	-3.21837	0.197513	-16.2945	1.08031e-59	1.08725e-58	ARAP1-AS2	ARAP1 antisense RNA 2	ncRNA
120400	M0	0.457446	941.067	41.8931	-1.66753	0.158679	-10.5088	7.87091e-26	2.51773e-25	NXPE1	neurexophilin and PC-esterase domain family member 1	protein-coding
4808	M0	0.457441	962.488	14.4349	-1.68085	0.191467	-8.77881	1.65209e-18	4.04098e-18	NHLH2	nescient helix-loop-helix 2	protein-coding
5455	M0	0.457406	947.156	9.86658	-4.43106	0.334909	-13.2306	5.84049e-40	3.02162e-39	POU3F3	POU class 3 homeobox 3	protein-coding
8330	M0	0.45738	761.846	19.2705	-5.9788	1.00368	-5.9569	2.57075e-09	4.44831e-09	H2AC15	H2A clustered histone 15	protein-coding
100192386	M0	0.457378	842.892	9.757	-1.37156	0.201536	-6.80555	1.00665e-11	1.92381e-11	FLJ16779	uncharacterized LOC100192386	ncRNA
284680	M0	0.457337	923.99	21.4665	-1.00707	0.144062	-6.99054	2.73839e-12	5.34633e-12	SPATA46	spermatogenesis associated 46	protein-coding
114770	M0	0.457301	904.67	21.8604	-1.83956	0.175828	-10.4623	1.28731e-25	4.08358e-25	PGLYRP2	peptidoglycan recognition protein 2	protein-coding
2939	M0	0.457301	883.743	35.8442	-1.97056	0.244009	-8.07578	6.7046e-16	1.49315e-15	GSTA2	glutathione S-transferase alpha 2	protein-coding
345	M0	0.457254	850.222	178.154	-1.79129	0.455108	-3.93597	8.28609e-05	0.000115655	APOC3	apolipoprotein C3	protein-coding
7364	M0	0.457222	957.105	26.2349	-2.22581	0.255872	-8.69892	3.35043e-18	8.10532e-18	UGT2B7	UDP glucuronosyltransferase family 2 member B7	protein-coding
147746	M0	0.472719	946.168	17.7298	-1.0479	0.123138	-8.50995	1.74002e-17	4.10946e-17	HIPK4	homeodomain interacting protein kinase 4	protein-coding
440295	M0	0.45717	920.063	26.7732	-1.32267	0.156196	-8.46806	2.49517e-17	5.8698e-17	GOLGA6L9	golgin A6 family like 9	protein-coding
57864	M0	0.457141	962.612	10.6464	-1.50569	0.150776	-9.98624	1.75091e-23	5.13501e-23	SLC46A2	solute carrier family 46 member 2	protein-coding
83595	M0	0.458017	886.529	17.0416	-1.25356	0.144769	-8.65905	4.75701e-18	1.14343e-17	SOX7	SRY-box transcription factor 7	protein-coding
7503	M0	0.460817	971.063	19.2992	-2.83105	0.279088	-10.1439	3.5266e-24	1.06066e-23	XIST	X inactive specific transcript	ncRNA
2944	M0	0.458072	817.567	239.815	-1.49979	0.298308	-5.02764	4.96544e-07	7.7624e-07	GSTM1	glutathione S-transferase mu 1	protein-coding
123258399	M0	0.45815	953.658	42.1821	-1.05133	0.0907072	-11.5904	4.60982e-31	1.77426e-30	POLR2J3-UPK3BL2	POLR2J3-UPK3BL2 readthrough	ncRNA
101927289	M0	0.458958	893.228	10.7122	-1.50699	0.133399	-11.2969	1.35939e-29	4.95063e-29	LINC01237	long intergenic non-protein coding RNA 1237	ncRNA
135152	M0	0.458889	965.166	23.5609	-3.13776	0.169164	-18.5487	8.36008e-77	1.51623e-75	B3GAT2	beta-1,3-glucuronyltransferase 2	protein-coding
342125	M0	0.458826	939.54	34.0965	-1.06742	0.0903569	-11.8134	3.32849e-32	1.33241e-31	TMC3	transmembrane channel like 3	protein-coding
9153	M0	0.458796	917.876	15.5278	-1.09233	0.129428	-8.43962	3.18376e-17	7.45542e-17	SLC28A2	solute carrier family 28 member 2	protein-coding
22802	M0	0.45879	941.269	94.8606	-1.92417	0.189073	-10.1769	2.5148e-24	7.60711e-24	CLCA4	chloride channel accessory 4	protein-coding
2215	M0	0.458745	838.169	50.1174	-1.34192	0.164267	-8.16918	3.10497e-16	7.00437e-16	FCGR3B	Fc gamma receptor IIIb	protein-coding
6564	M0	0.458709	816.501	109.932	-1.01538	0.160703	-6.31836	2.6436e-10	4.77682e-10	SLC15A1	solute carrier family 15 member 1	protein-coding
8435	M0	0.4587	910.555	9.50096	-2.10428	0.17208	-12.2285	2.18968e-34	9.42337e-34	SOAT2	sterol O-acyltransferase 2	protein-coding
25833	M0	0.458573	1005	84.6556	-1.25579	0.0941682	-13.3356	1.43646e-40	7.61176e-40	POU2F3	POU class 2 homeobox 3	protein-coding
5672	M0	0.45856	886.502	12.6238	-1.00793	0.255599	-3.94339	8.03372e-05	0.000112259	PSG4	pregnancy specific beta-1-glycoprotein 4	protein-coding
148811	M0	0.458528	902.122	17.063	-1.03314	0.130682	-7.90573	2.66376e-15	5.79837e-15	PM20D1	peptidase M20 domain containing 1	protein-coding
23305	M0	0.458504	918.889	45.2007	-1.48786	0.139173	-10.6907	1.12551e-26	3.70938e-26	ACSL6	acyl-CoA synthetase long chain family member 6	protein-coding
5054	M0	0.458501	809.535	1652.45	-1.17117	0.120528	-9.71702	2.5513e-22	7.17071e-22	SERPINE1	serpin family E member 1	protein-coding
6280	M0	0.45847	890.305	591.881	-1.8117	0.172136	-10.5248	6.64172e-26	2.13071e-25	S100A9	S100 calcium binding protein A9	protein-coding
1559	M0	0.458441	909.211	50.0892	-2.35645	0.376587	-6.25739	3.91473e-10	7.02769e-10	CYP2C9	cytochrome P450 family 2 subfamily C member 9	protein-coding
402665	M0	0.458394	927.756	14.1448	-1.55383	0.159295	-9.75444	1.76577e-22	4.99298e-22	IGLON5	IgLON family member 5	protein-coding
145820	M0	0.45835	817.291	27.7824	-1.80873	0.156358	-11.5679	5.99301e-31	2.2982e-30	LINC00924	long intergenic non-protein coding RNA 924	ncRNA
1830	M0	0.458293	894.544	42.647	-1.02009	0.193072	-5.2835	1.26741e-07	2.03406e-07	DSG3	desmoglein 3	protein-coding
2642	M0	0.45828	893.811	12.0286	-1.71115	0.206104	-8.30235	1.02072e-16	2.34994e-16	GCGR	glucagon receptor	protein-coding
51179	M0	0.458248	882.757	15.2641	-1.3382	0.18169	-7.36526	1.76807e-13	3.61329e-13	HAO2	hydroxyacid oxidase 2	protein-coding
27319	M0	0.45822	905.875	21.2847	-1.04074	0.146796	-7.08974	1.34366e-12	2.65843e-12	BHLHE22	basic helix-loop-helix family member e22	protein-coding
644974	M0	0.458192	922.833	13.7327	-1.83786	0.153996	-11.9345	7.82323e-33	3.20944e-32	ALG1L2	ALG1 chitobiosyldiphosphodolichol beta-mannosyltransferase like 2	protein-coding
285758	M0	0.458183	937.896	18.7879	-2.46767	0.170739	-14.4529	2.40272e-47	1.57608e-46	MROCKI	MARCKS cis regulating lncRNA promoter of cytokines and inflammation	ncRNA
100507300	M0	0.458107	901.673	16.5907	-1.19192	0.147511	-8.08021	6.46547e-16	1.44086e-15	ALKBH3-AS1	ALKBH3 antisense RNA 1	ncRNA
122455342	M0	0.456955	934.281	18.3576	-3.61029	0.19183	-18.8203	5.1532e-79	1.00032e-77	LOC122455342	testis-specific serine/proline-rich protein	protein-coding
107985343	M0	0.460819	952.268	12.9995	-1.12545	0.170648	-6.59518	4.24745e-11	7.93382e-11	LINC01836	long intergenic non-protein coding RNA 1836	ncRNA
6588	M0	0.460831	850.851	34.0692	-1.58582	0.321412	-4.93391	8.06013e-07	1.24592e-06	SLN	sarcolipin	protein-coding
100996660	M0	0.465402	1080.43	36.3477	-3.2547	0.204997	-15.8768	9.16979e-57	8.33704e-56	LOC100996660	uncharacterized LOC100996660	ncRNA
4608	M0	0.465381	1009.55	39.4095	-2.44597	0.289664	-8.44417	3.06209e-17	7.1769e-17	MYBPH	myosin binding protein H	protein-coding
8685	M0	0.469163	973.559	62.6934	-1.85367	0.1846	-10.0415	1.00117e-23	2.95978e-23	MARCO	macrophage receptor with collagenous structure	protein-coding
105372273	M0	0.465245	938.076	26.8945	-1.40159	0.119574	-11.7216	9.87947e-32	3.89463e-31	LOC105372273	uncharacterized LOC105372273	ncRNA
419	M0	0.465224	903.709	43.6744	-1.29999	0.161166	-8.06616	7.25424e-16	1.61304e-15	ART3	ADP-ribosyltransferase 3 (inactive)	protein-coding
1404	M0	0.469234	911.885	84.0347	-1.32968	0.204426	-6.50445	7.79775e-11	1.44229e-10	HAPLN1	hyaluronan and proteoglycan link protein 1	protein-coding
635	M0	0.465135	971.537	45.7205	-1.28168	0.164572	-7.78801	6.80753e-15	1.46182e-14	BHMT	betaine--homocysteine S-methyltransferase	protein-coding
81610	M0	0.469341	884.912	567.331	-1.07613	0.100498	-10.708	9.33176e-27	3.08471e-26	FAM83D	family with sequence similarity 83 member D	protein-coding
57413	M0	0.464916	911.009	38.9557	-1.03633	0.112142	-9.24122	2.437e-20	6.38507e-20	TMIGD3	transmembrane and immunoglobulin domain containing 3	protein-coding
3226	M0	0.464883	979.354	29.911	-1.69742	0.174323	-9.73725	2.09128e-22	5.90228e-22	HOXC10	homeobox C10	protein-coding
116	M0	0.465493	938.311	39.3811	-2.11278	0.198227	-10.6584	1.59355e-26	5.21588e-26	ADCYAP1	adenylate cyclase activating polypeptide 1	protein-coding
3741	M0	0.469468	988.222	23.4916	-1.01636	0.136223	-7.46096	8.58948e-14	1.77368e-13	KCNA5	potassium voltage-gated channel subfamily A member 5	protein-coding
100507403	M0	0.464707	1008.96	18.548	-1.91863	0.188364	-10.1858	2.29547e-24	6.95266e-24	LOC100507403	uncharacterized LOC100507403	ncRNA
83888	M0	0.464668	916.667	11.9102	-2.23624	0.164311	-13.6098	3.50139e-42	1.95615e-41	FGFBP2	fibroblast growth factor binding protein 2	protein-coding
2162	M0	0.469511	943.747	614.484	-1.05729	0.0937134	-11.2822	1.60656e-29	5.8376e-29	F13A1	coagulation factor XIII A chain	protein-coding
85002	M0	0.464484	937.944	19.8777	-1.18827	0.134751	-8.81827	1.1624e-18	2.86221e-18	FAM86B1	family with sequence similarity 86 member B1	protein-coding
100506725	M0	0.46447	916.458	12.6543	-2.17889	0.191334	-11.3879	4.80634e-30	1.77971e-29	LINC03013	long intergenic non-protein coding RNA 3013	ncRNA
1188	M0	0.464427	983.825	28.7654	-1.56435	0.150334	-10.4058	2.3326e-25	7.32962e-25	CLCNKB	chloride voltage-gated channel Kb	protein-coding
2173	M0	0.46417	927.343	14.9192	-1.07523	0.2282	-4.71178	2.45559e-06	3.70839e-06	FABP7	fatty acid binding protein 7	protein-coding
101927117	M0	0.464102	1038.03	15.7205	-1.34245	0.117272	-11.4473	2.42622e-30	9.08651e-30	PLCG1-AS1	PLCG1 antisense RNA 1	ncRNA
284080	M0	0.463935	1030.71	23.5821	-5.62807	0.197483	-28.499	1.20379e-178	9.02152e-176	PICART1	p53 inducible cancer associated RNA transcript 1	ncRNA
645323	M0	0.46392	948.228	14.8577	-1.84991	0.199455	-9.27483	1.77909e-20	4.68881e-20	LINC00461	long intergenic non-protein coding RNA 461	ncRNA
4647	M0	0.464761	952.123	300.841	-1.27778	0.104122	-12.272	1.28047e-34	5.56417e-34	MYO7A	myosin VIIA	protein-coding
221687	M0	0.465633	1019.12	36.4238	-1.28161	0.137878	-9.29525	1.46863e-20	3.88427e-20	RNF182	ring finger protein 182	protein-coding
27063	M0	0.465666	937.282	120.842	-1.94903	0.175009	-11.1367	8.31328e-29	2.95671e-28	ANKRD1	ankyrin repeat domain 1	protein-coding
3577	M0	0.4657	964.811	22.5174	-1.73259	0.186327	-9.29867	1.42217e-20	3.76327e-20	CXCR1	C-X-C motif chemokine receptor 1	protein-coding
339751	M0	0.46778	1023.18	13.7856	-2.45069	0.185431	-13.2162	7.07569e-40	3.64807e-39	MAP3K20-AS1	MAP3K20 antisense RNA 1	ncRNA
100874002	M0	0.467605	934.844	17.4996	-1.51784	0.151472	-10.0206	1.23714e-23	3.64661e-23	OXCT1-AS1	OXCT1 antisense RNA 1	ncRNA
100129434	M0	0.467913	985.847	23.0091	-1.93109	0.151352	-12.7589	2.78186e-37	1.3195e-36	LOC100129434	uncharacterized LOC100129434	ncRNA
285313	M0	0.467441	967.013	45.0835	-1.41931	0.133087	-10.6645	1.49195e-26	4.88782e-26	IGSF10	immunoglobulin superfamily member 10	protein-coding
9340	M0	0.468032	974.211	11.7676	-1.79352	0.161118	-11.1317	8.79064e-29	3.12384e-28	GLP2R	glucagon like peptide 2 receptor	protein-coding
100506779	M0	0.468034	1028.36	28.6201	-1.56975	0.161752	-9.70466	2.88037e-22	8.07936e-22	TSPOAP1-AS1	TSPOAP1, SUPT4H1 and RNF43 antisense RNA 1	ncRNA
140686	M0	0.467235	949.863	32.9201	-1.09984	0.120769	-9.10692	8.47539e-20	2.1779e-19	WFDC3	WAP four-disulfide core domain 3	protein-coding
347731	M0	0.46712	911.437	26.2042	-1.10012	0.231558	-4.75095	2.02468e-06	3.0709e-06	LRRTM3	leucine rich repeat transmembrane neuronal 3	protein-coding
54207	M0	0.46838	939.866	13.3099	-2.1446	0.228653	-9.37927	6.64301e-21	1.77757e-20	KCNK10	potassium two pore domain channel subfamily K member 10	protein-coding
441376	M0	0.468398	888.816	24.6752	-1.84376	0.195865	-9.41346	4.80078e-21	1.29435e-20	AARD	alanine and arginine rich domain containing protein	protein-coding
284759	M0	0.466754	988.664	69.7811	-1.17352	0.106313	-11.0383	2.49628e-28	8.71726e-28	SIRPB2	signal regulatory protein beta 2	protein-coding
134	M0	0.466605	965.987	46.1796	-1.0244	0.126848	-8.07577	6.70507e-16	1.49315e-15	ADORA1	adenosine A1 receptor	protein-coding
23627	M0	0.466568	905.177	16.5905	-1.17227	0.186611	-6.28186	3.34553e-10	6.01926e-10	PRND	prion like protein doppel	protein-coding
9332	M0	0.468579	929.492	855.142	-1.14572	0.0979729	-11.6942	1.36419e-31	5.34171e-31	CD163	CD163 molecule	protein-coding
101927740	M0	0.468608	956.109	14.9643	-1.1805	0.121363	-9.72699	2.3134e-22	6.51689e-22	LINC02202	long intergenic non-protein coding RNA 2202	ncRNA
492307	M0	0.466374	934.707	11.6769	-2.03619	0.26793	-7.59969	2.96837e-14	6.23194e-14	PPDPFL	pancreatic progenitor cell differentiation and proliferation factor like	protein-coding
10584	M0	0.468616	961.974	17.4554	-1.47108	0.239485	-6.14267	8.11445e-10	1.43812e-09	COLEC10	collectin subfamily member 10	protein-coding
140689	M0	0.468732	987.438	15.6633	-1.4509	0.172881	-8.39244	4.76151e-17	1.10882e-16	CBLN4	cerebellin 4 precursor	protein-coding
25975	M0	0.46881	946.09	40.3774	-1.68135	0.153828	-10.9301	8.27973e-28	2.83892e-27	EGFL6	EGF like domain multiple 6	protein-coding
401093	M0	0.476828	929.654	203.336	-1.84127	0.1634	-11.2685	1.8773e-29	6.8072e-29	MBNL1-AS1	MBNL1 antisense RNA 1	ncRNA
10563	M0	0.465972	882.067	275.687	-1.03394	0.20312	-5.09026	3.57565e-07	5.63299e-07	CXCL13	C-X-C motif chemokine ligand 13	protein-coding
196047	M0	0.465799	1055.66	73.9411	-4.46822	0.221769	-20.1481	2.79878e-90	8.08948e-89	EMX2OS	EMX2 opposite strand/antisense RNA	ncRNA
100506035	M0	0.465763	923.779	11.8219	-1.81356	0.179524	-10.1021	5.40942e-24	1.61605e-23	LINC00989	long intergenic non-protein coding RNA 989	ncRNA
6997	M0	0.463909	901.94	11.6056	-1.38365	0.192798	-7.1767	7.14124e-13	1.42702e-12	TDGF1	teratocarcinoma-derived growth factor 1	protein-coding
26253	M0	0.46385	890.408	41.8609	-1.23514	0.169807	-7.2738	3.49513e-13	7.06977e-13	CLEC4E	C-type lectin domain family 4 member E	protein-coding
83444	M0	0.463807	1117.01	27.7815	-5.41869	0.195664	-27.6938	8.2825e-169	4.45641e-166	INO80B	INO80 complex subunit B	protein-coding
64102	M0	0.463739	841.737	15.2732	-1.3373	0.176574	-7.57358	3.63089e-14	7.60233e-14	TNMD	tenomodulin	protein-coding
3753	M0	0.461743	988.118	12.7286	-2.21073	0.183731	-12.0325	2.3993e-33	1.00073e-32	KCNE1	potassium voltage-gated channel subfamily E regulatory subunit 1	protein-coding
7136	M0	0.461722	958.973	86.619	-1.1918	0.154428	-7.71755	1.18586e-14	2.52862e-14	TNNI2	troponin I2, fast skeletal type	protein-coding
8547	M0	0.461681	871.788	84.2183	-1.55098	0.128926	-12.03	2.47282e-33	1.03099e-32	FCN3	ficolin 3	protein-coding
153218	M0	0.461636	1032.71	25.2825	-3.83372	0.16761	-22.8729	8.65723e-116	6.09608e-114	SPINK13	serine peptidase inhibitor Kazal type 13	protein-coding
84665	M0	0.461628	892.786	22.9284	-1.45927	0.303633	-4.80603	1.53954e-06	2.3466e-06	MYPN	myopalladin	protein-coding
286333	M0	0.461602	939.948	12.4008	-2.68856	0.205138	-13.1062	3.0362e-39	1.5367e-38	FAM225A	family with sequence similarity 225 member A	ncRNA
5617	M0	0.461562	891.098	3.55949	-4.36173	0.327554	-13.3161	1.86696e-40	9.8532e-40	PRL	prolactin	protein-coding
148738	M0	0.461402	935.765	17.6838	-1.32643	0.222739	-5.95507	2.59961e-09	4.49639e-09	HJV	hemojuvelin BMP co-receptor	protein-coding
6357	M0	0.461299	920.979	13.1652	-1.28554	0.160864	-7.9915	1.33302e-15	2.93609e-15	CCL13	C-C motif chemokine ligand 13	protein-coding
100507135	M0	0.461295	940.961	12.3069	-1.2129	0.117725	-10.3028	6.84573e-25	2.11344e-24	SPART-AS1	SPART antisense RNA 1	ncRNA
622	M0	0.46128	857.136	15.9595	-1.35205	0.193861	-6.97433	3.07335e-12	5.98527e-12	BDH1	3-hydroxybutyrate dehydrogenase 1	protein-coding
84239	M0	0.461211	1038.64	22.172	-1.76568	0.142645	-12.3781	3.43399e-35	1.51416e-34	ATP13A4	ATPase 13A4	protein-coding
646588	M0	0.461208	936.767	77.0874	-2.58688	0.225959	-11.4485	2.3932e-30	8.96447e-30	LINC03007	long intergenic non-protein coding RNA 3007	ncRNA
493829	M0	0.461161	892.644	23.7242	-1.60074	0.201594	-7.94041	2.01506e-15	4.40872e-15	TRIM72	tripartite motif containing 72	protein-coding
6036	M0	0.46113	884.872	28.3626	-1.46535	0.155985	-9.39416	5.76735e-21	1.54918e-20	RNASE2	ribonuclease A family member 2	protein-coding
100270804	M0	0.461098	1044.85	39.1547	-2.81774	0.194336	-14.4993	1.22436e-47	8.1407e-47	LCDR	lysosome cell death regulator	ncRNA
100128385	M0	0.461094	820.722	13.7091	-1.3372	0.161706	-8.26934	1.34706e-16	3.07984e-16	FAM225B	family with sequence similarity 225 member B	ncRNA
167681	M0	0.474278	968.726	51.9128	-1.19367	0.149286	-7.99586	1.28677e-15	2.8372e-15	PRSS35	serine protease 35	protein-coding
6283	M0	0.461022	909.381	60.0247	-2.51295	0.229461	-10.9515	6.53268e-28	2.24872e-27	S100A12	S100 calcium binding protein A12	protein-coding
3036	M0	0.461014	931.308	9.47828	-1.61124	0.180353	-8.93383	4.11511e-19	1.02983e-18	HAS1	hyaluronan synthase 1	protein-coding
7130	M0	0.460953	865.649	62.367	-1.99785	0.120754	-16.5449	1.74308e-61	1.87381e-60	TNFAIP6	TNF alpha induced protein 6	protein-coding
4656	M0	0.460887	874.73	13.1506	-1.90597	0.415066	-4.59197	4.39091e-06	6.54999e-06	MYOG	myogenin	protein-coding
1002	M0	0.460832	905.278	11.4544	-1.29317	0.167339	-7.72786	1.09367e-14	2.33537e-14	CDH4	cadherin 4	protein-coding
5009	M0	0.461746	911.471	7.06412	-1.41962	0.309274	-4.59018	4.42871e-06	6.60357e-06	OTC	ornithine transcarbamylase	protein-coding
102724594	M0	0.460829	1030.54	39.0148	-3.40186	0.195109	-17.4356	4.42554e-68	5.9339e-67	LOC102724594	U2 small nuclear RNA auxiliary factor 1 like 5	protein-coding
2254	M0	0.461752	921.127	32.663	-1.10057	0.149325	-7.37031	1.70236e-13	3.48001e-13	FGF9	fibroblast growth factor 9	protein-coding
4753	M0	0.471343	925.394	712.206	-1.27753	0.140003	-9.12505	7.17013e-20	1.84521e-19	NELL2	neural EGFL like 2	protein-coding
644596	M0	0.463632	898.199	92.5566	-1.29601	0.141361	-9.16809	4.81475e-20	1.24886e-19	SMIM10L2B	small integral membrane protein 10 like 2B	protein-coding
363	M0	0.463441	973.588	11.3305	-1.63629	0.163999	-9.97746	1.913e-23	5.59865e-23	AQP6	aquaporin 6	protein-coding
55630	M0	0.463241	887.708	24.5542	-1.19379	0.176567	-6.76108	1.36965e-11	2.60522e-11	SLC39A4	solute carrier family 39 member 4	protein-coding
642366	M0	0.463096	830.309	168.382	-1.22792	0.167949	-7.31125	2.64672e-13	5.3775e-13	ISL1-DT	ISL1 divergent transcript	ncRNA
4855	M0	0.463021	903.455	12.6344	-2.57054	0.341633	-7.52426	5.30214e-14	1.10432e-13	NOTCH4	notch receptor 4	protein-coding
100124700	M0	0.46302	936.657	11.563	-4.12696	0.226199	-18.2448	2.27554e-74	3.74216e-73	HOTAIR	HOX transcript antisense RNA	ncRNA
284485	M0	0.462984	863.539	9.95492	-1.00638	0.16781	-5.99713	2.00835e-09	3.49214e-09	RIIAD1	regulatory subunit of type II PKA R-subunit domain containing 1	protein-coding
171389	M0	0.462953	978.23	16.4036	-1.32369	0.128381	-10.3106	6.30805e-25	1.95089e-24	NLRP6	NLR family pyrin domain containing 6	protein-coding
3224	M0	0.462926	923.31	20.8369	-1.38147	0.156046	-8.85295	8.52381e-19	2.10949e-18	HOXC8	homeobox C8	protein-coding
85329	M0	0.462868	962.237	10.9016	-2.689	0.181434	-14.8208	1.07453e-49	7.66676e-49	LGALS12	galectin 12	protein-coding
101929344	M0	0.470748	1035.5	8.79692	-2.4561	0.176201	-13.9392	3.66009e-44	2.17512e-43	LINC01198	long intergenic non-protein coding RNA 1198	ncRNA
317719	M0	0.470796	889.892	16.2451	-1.0776	0.108391	-9.9418	2.73844e-23	7.95341e-23	KLHL10	kelch like family member 10	protein-coding
100130476	M0	0.462554	948.553	40.336	-1.62385	0.136614	-11.8864	1.39224e-32	5.66178e-32	WAKMAR2	wound and keratinocyte migration associated lncRNA 2	ncRNA
131377	M0	0.462369	878.972	15.2069	-1.69381	0.318352	-5.32058	1.03439e-07	1.66543e-07	KLHL40	kelch like family member 40	protein-coding
100507073	M0	0.470978	1076.2	11.6994	-3.68478	0.187547	-19.6472	6.10858e-86	1.52055e-84	LINC01798	long intergenic non-protein coding RNA 1798	ncRNA
4606	M0	0.462349	894.294	45.837	-1.24334	0.186814	-6.65547	2.82396e-11	5.30986e-11	MYBPC2	myosin binding protein C2	protein-coding
22865	M0	0.47098	938.21	60.828	-1.11624	0.184918	-6.03639	1.57603e-09	2.75619e-09	SLITRK3	SLIT and NTRK like family member 3	protein-coding
101241892	M0	0.462328	953.203	42.8301	-1.75786	0.148075	-11.8714	1.66676e-32	6.76114e-32	NPTN-IT1	NPTN intronic transcript 1	ncRNA
84689	M0	0.462325	1015.1	70.4835	-1.11026	0.0924806	-12.0053	3.33073e-33	1.384e-32	MS4A14	membrane spanning 4-domains A14	protein-coding
2358	M0	0.462124	898.529	16.894	-1.62827	0.181827	-8.95509	3.39461e-19	8.52676e-19	FPR2	formyl peptide receptor 2	protein-coding
10878	M0	0.46196	963.408	32.2781	-2.01649	0.221711	-9.09512	9.44812e-20	2.42075e-19	CFHR3	complement factor H related 3	protein-coding
101927686	M0	0.461915	1059.9	33.7832	-3.28245	0.246489	-13.3168	1.84768e-40	9.75388e-40	LINC02541	long intergenic non-protein coding RNA 2541	ncRNA
115948	M0	0.461842	1021.49	48.4674	-1.10678	0.0993944	-11.1353	8.44864e-29	3.00383e-28	ODAD3	outer dynein arm docking complex subunit 3	protein-coding
101929591	M0	0.461762	1050.42	13.0299	-1.9557	0.153551	-12.7365	3.70744e-37	1.74707e-36	KIZ-AS1	KIZ antisense RNA 1	ncRNA
103689912	M0	0.456921	877.57	130.837	-3.27373	0.210145	-15.5784	1.02073e-54	8.66813e-54	TBX2-AS1	TBX2 antisense RNA 1	ncRNA
1381	M0	0.461023	891.425	24.3497	-1.1522	0.210168	-5.48228	4.19875e-08	6.88978e-08	CRABP1	cellular retinoic acid binding protein 1	protein-coding
152573	M0	0.456915	778.871	35.5397	-1.08816	0.142983	-7.61043	2.73194e-14	5.74162e-14	SHISA3	shisa family member 3	protein-coding
80763	M0	0.453966	780.36	12.3843	-1.3221	0.18263	-7.23924	4.51192e-13	9.09142e-13	SPX	spexin hormone	protein-coding
50717	M0	0.446516	745.894	1183.86	-1.10889	0.110086	-10.0729	7.27775e-24	2.16312e-23	DCAF8	DDB1 and CUL4 associated factor 8	protein-coding
3484	M0	0.453926	794.674	46.9187	-1.316	0.332631	-3.95633	7.61106e-05	0.000106509	IGFBP1	insulin like growth factor binding protein 1	protein-coding
9720	M0	0.453881	813.895	40.37	-1.27893	0.246698	-5.18419	2.16956e-07	3.44528e-07	CCDC144A	coiled-coil domain containing 144A	protein-coding
100533107	M0	0.449807	843.355	53.9819	-1.56434	0.12921	-12.1069	9.70922e-34	4.09359e-33	RTEL1-TNFRSF6B	RTEL1-TNFRSF6B readthrough (NMD candidate)	ncRNA
653689	M0	0.45385	755.803	40.4401	-1.07595	0.139949	-7.68819	1.49234e-14	3.17214e-14	GSTT2B	glutathione S-transferase theta 2B	protein-coding
152789	M0	0.453752	813.946	14.8779	-1.51981	0.166662	-9.11909	7.57592e-20	1.94868e-19	JAKMIP1	janus kinase and microtubule interacting protein 1	protein-coding
221393	M0	0.453744	895.081	15.6705	-1.91197	0.179402	-10.6574	1.60992e-26	5.26865e-26	ADGRF4	adhesion G protein-coupled receptor F4	protein-coding
84699	M0	0.45371	842.974	32.1039	-1.3063	0.276388	-4.72633	2.28612e-06	3.45818e-06	CREB3L3	cAMP responsive element binding protein 3 like 3	protein-coding
101927631	M0	0.446565	794.503	31.0096	-1.02439	0.135771	-7.54498	4.52364e-14	9.45082e-14	ADNP-AS1	ADNP antisense RNA 1	ncRNA
116369	M0	0.45367	960.801	18.0778	-1.35316	0.118699	-11.4	4.18285e-30	1.55158e-29	SLC26A8	solute carrier family 26 member 8	protein-coding
51554	M0	0.453625	908.892	18.6897	-1.37914	0.12806	-10.7695	4.79567e-27	1.60013e-26	ACKR4	atypical chemokine receptor 4	protein-coding
387733	M0	0.453624	885.259	33.7455	-1.87888	0.27402	-6.85672	7.04588e-12	1.35432e-11	IFITM5	interferon induced transmembrane protein 5	protein-coding
731	M0	0.453618	829.78	40.1003	-1.82823	0.376862	-4.85119	1.2272e-06	1.87927e-06	C8A	complement C8 alpha chain	protein-coding
284948	M0	0.446667	804.493	14.796	-1.38423	0.149407	-9.2648	1.95444e-20	5.14193e-20	SH2D6	SH2 domain containing 6	protein-coding
401613	M0	0.453506	700.398	382.635	-1.03698	0.194262	-5.33804	9.39585e-08	1.51663e-07	SERTM2	serine rich and transmembrane domain containing 2	protein-coding
101928865	M0	0.453451	881.591	9.37096	-1.45529	0.16233	-8.96497	3.10364e-19	7.80428e-19	LINC02728	long intergenic non-protein coding RNA 2728	ncRNA
285512	M0	0.446722	808.605	138.894	-1.03209	0.131115	-7.87165	3.49998e-15	7.58636e-15	FAM13A-AS1	FAM13A antisense RNA 1	ncRNA
7379	M0	0.453439	871.151	23.8156	-1.23756	0.149063	-8.30227	1.02139e-16	2.35112e-16	UPK2	uroplakin 2	protein-coding
26287	M0	0.453435	739.858	27.3218	-1.39932	0.177051	-7.90348	2.71222e-15	5.90142e-15	ANKRD2	ankyrin repeat domain 2	protein-coding
8807	M0	0.453406	887.694	45.0411	-1.13069	0.128664	-8.78796	1.52295e-18	3.7303e-18	IL18RAP	interleukin 18 receptor accessory protein	protein-coding
101930275	M0	0.453387	922.42	62.704	-1.15002	0.135283	-8.5009	1.88131e-17	4.43917e-17	MTUS1-DT	MTUS1 divergent transcript	ncRNA
623	M0	0.45335	873.66	13.7205	-2.1743	0.151401	-14.3612	9.0708e-47	5.8387e-46	BDKRB1	bradykinin receptor B1	protein-coding
643677	M0	0.453314	897.787	11.9482	-1.3305	0.140492	-9.47026	2.79161e-21	7.58305e-21	CCDC168	coiled-coil domain containing 168	protein-coding
5345	M0	0.453236	760.179	26.3978	-1.73189	0.163744	-10.5769	3.81571e-26	1.23525e-25	SERPINF2	serpin family F member 2	protein-coding
100422737	M0	0.446776	769.876	9.98955	-1.07092	0.193374	-5.53807	3.05818e-08	5.04503e-08	LINC02532	long intergenic non-protein coding RNA 2532	ncRNA
100507034	M0	0.453221	881.671	19.288	-2.5047	0.145679	-17.1933	2.98323e-66	3.74179e-65	PITRM1-AS1	PITRM1 antisense RNA 1	ncRNA
5047	M0	0.454027	882.326	9.99687	-3.9844	0.289955	-13.7414	5.73279e-43	3.27785e-42	PAEP	progestagen associated endometrial protein	protein-coding
6286	M0	0.45404	844.038	588.074	-1.12924	0.155907	-7.24304	4.38745e-13	8.84572e-13	S100P	S100 calcium binding protein P	protein-coding
122526776	M0	0.454063	870.138	23.4499	-3.0822	0.151506	-20.3437	5.27724e-92	1.6285e-90	LOC122526776	uncharacterized LOC122526776	ncRNA
6514	M0	0.454068	865.487	31.3416	-1.59862	0.37782	-4.23116	2.3249e-05	3.34011e-05	SLC2A2	solute carrier family 2 member 2	protein-coding
83445	M0	0.45485	805.56	10.5444	-1.03222	0.130071	-7.93581	2.09128e-15	4.57214e-15	GSG1	germ cell associated 1	protein-coding
189	M0	0.454823	859.56	107.248	-1.14533	0.239063	-4.79093	1.66012e-06	2.52801e-06	AGXT	alanine--glyoxylate aminotransferase	protein-coding
100507057	M0	0.436159	593.065	96.2589	-1.18993	0.135637	-8.7729	1.74128e-18	4.25366e-18	MELTF-AS1	MELTF antisense RNA 1	ncRNA
1672	M0	0.454732	821.674	25.5458	-1.66148	0.247555	-6.71157	1.92543e-11	3.64453e-11	DEFB1	defensin beta 1	protein-coding
100499177	M0	0.444589	749.497	555.827	-1.07644	0.127294	-8.45628	2.76033e-17	6.48414e-17	THAP9-AS1	THAP9 antisense RNA 1	ncRNA
27124	M0	0.454651	894.304	608.137	-1.01768	0.088351	-11.5186	1.06299e-30	4.03943e-30	INPP5J	inositol polyphosphate-5-phosphatase J	protein-coding
116519	M0	0.454639	838.407	28.6916	-1.07662	0.276673	-3.89133	9.96967e-05	0.000138536	APOA5	apolipoprotein A5	protein-coding
140453	M0	0.454617	847.296	42.0118	-1.51859	0.256692	-5.91598	3.2991e-09	5.6847e-09	MUC17	mucin 17, cell surface associated	protein-coding
220081	M0	0.454567	965.936	10.2073	-1.82572	0.154936	-11.7837	4.73469e-32	1.88382e-31	ERICH6B	glutamate rich 6B	protein-coding
285638	M0	0.454547	961.493	26.9133	-1.60654	0.134707	-11.9262	8.645e-33	3.53688e-32	LOC285638	uncharacterized LOC285638	ncRNA
222826	M0	0.454536	866.377	7.34288	-1.16373	0.145666	-7.98905	1.3598e-15	2.99381e-15	FAM217A	family with sequence similarity 217 member A	protein-coding
1180	M0	0.454513	893.523	14.4239	-1.64548	0.181672	-9.05742	1.33574e-19	3.40201e-19	CLCN1	chloride voltage-gated channel 1	protein-coding
1907	M0	0.454487	850.232	128.808	-1.21918	0.116355	-10.4781	1.08922e-25	3.46597e-25	EDN2	endothelin 2	protein-coding
400680	M0	0.44731	699.525	20.0513	-1.00099	0.207163	-4.83192	1.35223e-06	2.06635e-06	LINC00664	long intergenic non-protein coding RNA 664	ncRNA
285696	M0	0.444839	711.802	11.6434	-1.76416	0.199266	-8.85328	8.49867e-19	2.10376e-18	BASP1-AS1	BASP1 antisense RNA 1	ncRNA
64078	M0	0.454475	900.314	23.7449	-2.22912	0.178426	-12.4932	8.13037e-36	3.65797e-35	SLC28A3	solute carrier family 28 member 3	protein-coding
150094	M0	0.445356	689.022	96.1888	-1.60861	0.208926	-7.69939	1.36718e-14	2.90844e-14	SIK1	salt inducible kinase 1	protein-coding
134285	M0	0.445498	768.819	14.2391	-1.43255	0.163848	-8.74318	2.26644e-18	5.52111e-18	TMEM171	transmembrane protein 171	protein-coding
134549	M0	0.454437	890.858	3891.84	-1.03305	0.0942902	-10.9561	6.21448e-28	2.14129e-27	SHROOM1	shroom family member 1	protein-coding
100506915	M0	0.454415	882.106	22.0131	-1.29684	0.206939	-6.26678	3.68581e-10	6.62184e-10	CHRM3-AS2	CHRM3 antisense RNA 2	ncRNA
222537	M0	0.454413	906.692	10.9475	-2.4193	0.181076	-13.3607	1.02631e-40	5.47015e-40	HS3ST5	heparan sulfate-glucosamine 3-sulfotransferase 5	protein-coding
5406	M0	0.445692	637.058	17.541	-1.14321	0.273198	-4.18454	2.85748e-05	4.08651e-05	PNLIP	pancreatic lipase	protein-coding
4143	M0	0.454409	804.855	108.694	-1.58117	0.22207	-7.12014	1.07818e-12	2.13863e-12	MAT1A	methionine adenosyltransferase 1A	protein-coding
6318	M0	0.445933	699.738	24.7023	-1.5322	0.238505	-6.42419	1.32575e-10	2.42753e-10	SERPINB4	serpin family B member 4	protein-coding
3080	M0	0.454313	815.286	18.791	-1.52415	0.518841	-2.9376	0.00330765	0.00419053	CFHR2	complement factor H related 2	protein-coding
8785	M0	0.454218	860.689	10.3042	-1.02944	0.193348	-5.32427	1.01362e-07	1.63261e-07	MATN4	matrilin 4	protein-coding
206338	M0	0.454171	834.24	12.19	-1.71898	0.136443	-12.5985	2.15068e-36	9.8969e-36	LVRN	laeverin	protein-coding
6521	M0	0.454093	870.835	350.603	-1.17474	0.204344	-5.74887	8.9843e-09	1.51939e-08	SLC4A1	solute carrier family 4 member 1 (Diego blood group)	protein-coding
3773	M0	0.444863	715.357	36.3062	-2.00317	0.213166	-9.39724	5.60108e-21	1.5051e-20	KCNJ16	potassium inwardly rectifying channel subfamily J member 16	protein-coding
339829	M0	0.454874	899.47	13.1259	-1.15379	0.095543	-12.0761	1.41292e-33	5.92382e-33	CCDC39	coiled-coil domain containing 39	protein-coding
100505678	M0	0.447443	664.762	88.8689	-1.02063	0.135422	-7.53667	4.82142e-14	1.00599e-13	STARD4-AS1	STARD4 antisense RNA 1	ncRNA
79447	M0	0.447626	729.193	160.951	-1.07676	0.121524	-8.86053	7.96326e-19	1.97263e-18	PAGR1	PAXIP1 associated glutamate rich protein 1	protein-coding
5076	M0	0.448883	766.48	32.0539	-1.69333	0.166793	-10.1523	3.23706e-24	9.74415e-24	PAX2	paired box 2	protein-coding
100128494	M0	0.451191	920.259	23.0535	-1.41364	0.133777	-10.5671	4.23254e-26	1.36787e-25	LOC100128494	uncharacterized LOC100128494	ncRNA
29904	M0	0.451136	674.855	14.2259	-1.13731	0.141877	-8.01619	1.09078e-15	2.40986e-15	EEF2K	eukaryotic elongation factor 2 kinase	protein-coding
196475	M0	0.448921	823.65	129.143	-1.82357	0.155975	-11.6914	1.41027e-31	5.51904e-31	RMST	rhabdomyosarcoma 2 associated transcript	ncRNA
246176	M0	0.448951	807.065	14.1681	-1.26318	0.208345	-6.06295	1.33649e-09	2.34784e-09	GAS2L2	growth arrest specific 2 like 2	protein-coding
285966	M0	0.451076	772.2	19.2646	-1.0836	0.150804	-7.18548	6.697e-13	1.34029e-12	TCAF2	TRPM8 channel associated factor 2	protein-coding
1116	M0	0.451035	737.47	420.055	-1.46311	0.14667	-9.97554	1.95046e-23	5.70669e-23	CHI3L1	chitinase 3 like 1	protein-coding
6407	M0	0.450955	793.439	678.307	-4.25679	0.287824	-14.7896	1.71027e-49	1.20999e-48	SEMG2	semenogelin 2	protein-coding
3292	M0	0.449043	748.879	72.5031	-1.03265	0.20311	-5.08419	3.69204e-07	5.81285e-07	HSD17B1	hydroxysteroid 17-beta dehydrogenase 1	protein-coding
9058	M0	0.450933	838.53	18.2836	-2.38388	0.248672	-9.58645	9.11661e-22	2.51186e-21	SLC13A2	solute carrier family 13 member 2	protein-coding
100506776	M0	0.44911	668.245	233.065	-1.00137	0.190636	-5.25281	1.49798e-07	2.39513e-07	TRG-AS1	T cell receptor gamma locus antisense RNA 1	ncRNA
345051	M0	0.450567	838.087	24.4787	-1.07298	0.137868	-7.78263	7.10338e-15	1.52442e-14	REELD1	reeler domain containing 1	protein-coding
100505746	M0	0.450516	792.889	40.5168	-1.77086	0.18143	-9.76053	1.66282e-22	4.70568e-22	ITGB2-AS1	ITGB2 antisense RNA 1	ncRNA
820	M0	0.449111	730.994	27.3625	-1.99805	0.200456	-9.96749	2.11497e-23	6.17596e-23	CAMP	cathelicidin antimicrobial peptide	protein-coding
100506374	M0	0.450285	887.166	27.8713	-1.00333	0.117889	-8.51078	1.72763e-17	4.08066e-17	EDDM13	epididymal protein 13	protein-coding
100507540	M0	0.450236	765.509	12.4788	-1.07458	0.15962	-6.73215	1.67174e-11	3.17148e-11	LINC01504	long intergenic non-protein coding RNA 1504	ncRNA
728229	M0	0.449138	693.871	11.4944	-1.07469	0.160698	-6.68766	2.26773e-11	4.27894e-11	TMEM191B	transmembrane protein 191B	protein-coding
11283	M0	0.449155	803.637	1954.36	-2.41634	0.219181	-11.0244	2.91433e-28	1.014e-27	CYP4F8	cytochrome P450 family 4 subfamily F member 8	protein-coding
9982	M0	0.449475	773.438	29.2215	-1.30637	0.218548	-5.97749	2.26603e-09	3.92914e-09	FGFBP1	fibroblast growth factor binding protein 1	protein-coding
165631	M0	0.450231	777.853	94.7711	-1.15592	0.130484	-8.8587	8.09514e-19	2.00482e-18	PARP15	poly(ADP-ribose) polymerase family member 15	protein-coding
642852	M0	0.450162	766.481	319.39	-1.01251	0.139101	-7.27898	3.36363e-13	6.80838e-13	LINC00205	long intergenic non-protein coding RNA 205	ncRNA
100507178	M0	0.449611	881	45.2746	-1.04074	0.0975987	-10.6634	1.50951e-26	4.9439e-26	SLFNL1-AS1	SLFNL1 antisense RNA 1	ncRNA
6590	M0	0.450102	823.589	1171.66	-1.40783	0.16082	-8.75406	2.0582e-18	5.01966e-18	SLPI	secretory leukocyte peptidase inhibitor	protein-coding
3569	M0	0.449618	749.867	128.602	-2.06147	0.186642	-11.045	2.31713e-28	8.10243e-28	IL6	interleukin 6	protein-coding
8838	M0	0.449931	727.824	17.4778	-1.27311	0.150786	-8.44315	3.08894e-17	7.23822e-17	CCN6	cellular communication network factor 6	protein-coding
105375355	M0	0.449846	809.254	15.0786	-1.09112	0.145681	-7.4898	6.89766e-14	1.43067e-13	UPK3B	uroplakin 3B	protein-coding
345193	M0	0.449828	872.606	19.6171	-1.0399	0.109995	-9.45404	3.26013e-21	8.83402e-21	LRIT3	leucine rich repeat, Ig-like and transmembrane domains 3	protein-coding
84873	M0	0.448853	701.768	19.7623	-1.33798	0.398507	-3.35749	0.000786532	0.00103737	ADGRG7	adhesion G protein-coupled receptor G7	protein-coding
29990	M0	0.451253	835.98	156.183	-1.1204	0.115438	-9.70563	2.85316e-22	8.00733e-22	PILRB	paired immunoglobin like type 2 receptor beta	protein-coding
728741	M0	0.448763	783.673	17.0171	-1.08839	0.152283	-7.14715	8.85979e-13	1.76506e-12	NPIPB6	nuclear pore complex interacting protein family member B6	protein-coding
29118	M0	0.451293	824.609	13.3205	-1.27743	0.148015	-8.63041	6.11336e-18	1.46575e-17	DDX25	DEAD-box helicase 25	protein-coding
286006	M0	0.453109	933.93	67.5571	-1.07346	0.0853902	-12.5713	3.03723e-36	1.39186e-35	LSMEM1	leucine rich single-pass membrane protein 1	protein-coding
51202	M0	0.447627	850.233	28.545	-1.76058	0.145365	-12.1114	9.18725e-34	3.87742e-33	DDX47	DEAD-box helicase 47	protein-coding
115111	M0	0.453001	851.391	42.0662	-1.43238	0.133966	-10.6922	1.10758e-26	3.65144e-26	SLC26A7	solute carrier family 26 member 7	protein-coding
5304	M0	0.452947	857.521	221.749	-1.73116	0.214953	-8.05367	8.03501e-16	1.7842e-15	PIP	prolactin induced protein	protein-coding
107985075	M0	0.452803	811.644	30.2442	-1.66821	0.144078	-11.5785	5.29588e-31	2.03495e-30	LOC107985075	uncharacterized LOC107985075	ncRNA
100507500	M0	0.452473	871.019	15.5723	-2.03561	0.1522	-13.3746	8.51465e-41	4.55098e-40	EGFR-AS1	EGFR antisense RNA 1	ncRNA
283663	M0	0.4524	862.756	73.7175	-1.72412	0.164436	-10.485	1.01234e-25	3.22597e-25	LINC00926	long intergenic non-protein coding RNA 926	ncRNA
79159	M0	0.452338	923.036	94.4769	-1.44257	0.10749	-13.4205	4.58637e-41	2.47659e-40	NOL12	nucleolar protein 12	protein-coding
8870	M0	0.452269	695.118	12.5847	-1.05025	0.420952	-2.49494	0.012598	0.0153365	IER3	immediate early response 3	protein-coding
285231	M0	0.452254	896.451	13.1832	-1.02992	0.134159	-7.67685	1.63054e-14	3.46062e-14	FBXW12	F-box and WD repeat domain containing 12	protein-coding
1472	M0	0.452117	777.979	46.3903	-1.23843	0.266711	-4.64333	3.42841e-06	5.13577e-06	CST4	cystatin S	protein-coding
338376	M0	0.452004	878.892	8.3197	-3.01424	0.214993	-14.0202	1.17356e-44	7.04606e-44	IFNE	interferon epsilon	protein-coding
100506070	M0	0.447972	786.548	37.4208	-1.16269	0.143309	-8.11321	4.93015e-16	1.10375e-15	RBFADN	RBFA downstream neighbor	ncRNA
374407	M0	0.453113	957.818	12.1815	-1.2515	0.125459	-9.97537	1.95382e-23	5.71572e-23	DNAJB13	DnaJ heat shock protein family (Hsp40) member B13	protein-coding
4153	M0	0.451981	804.923	17.1275	-1.24693	0.499347	-2.49713	0.0125203	0.0152456	MBL2	mannose binding lectin 2	protein-coding
109729127	M0	0.451851	924.383	40.1329	-3.11242	0.219247	-14.1959	9.70997e-46	6.06953e-45	KRT7-AS	KRT7 antisense RNA 1	ncRNA
124902280	M0	0.448122	817.573	14.8346	-1.01141	0.127128	-7.95585	1.7791e-15	3.90061e-15	LOC124902280	uncharacterized LOC124902280	ncRNA
126859	M0	0.448135	765.977	13.528	-1.19763	0.117583	-10.1854	2.30346e-24	6.97588e-24	AXDND1	axonemal dynein light chain domain containing 1	protein-coding
112935960	M0	0.451851	925.383	19.7393	-1.02466	0.133829	-7.6565	1.91063e-14	4.04037e-14	SCAT2	S-phase cancer associated transcript 2	ncRNA
1725	M0	0.448153	854.063	96.9626	-1.1691	0.127105	-9.19788	3.65074e-20	9.50697e-20	DHPS	deoxyhypusine synthase	protein-coding
9389	M0	0.448246	795.154	15.0187	-1.6822	0.162345	-10.3619	3.69552e-25	1.15191e-24	SLC22A14	solute carrier family 22 member 14	protein-coding
23237	M0	0.448408	771.55	54.0083	-1.42507	0.179462	-7.9408	2.00885e-15	4.3956e-15	ARC	activity regulated cytoskeleton associated protein	protein-coding
89876	M0	0.448467	782.708	127.616	-1.08453	0.14668	-7.39381	1.42679e-13	2.92323e-13	CFAP91	cilia and flagella associated protein 91	protein-coding
5343	M0	0.451833	840.818	10.6	-1.19953	0.150088	-7.99215	1.32602e-15	2.92159e-15	PLGLB1	plasminogen like B1	protein-coding
353189	M0	0.45171	847.421	22.4046	-2.16942	0.195061	-11.1217	9.83575e-29	3.48873e-28	SLCO4C1	solute carrier organic anion transporter family member 4C1	protein-coding
101928248	M0	0.45171	758.734	11.9779	-1.07304	0.175614	-6.11023	9.94874e-10	1.75624e-09	LINC01229	long intergenic non-protein coding RNA 1229	ncRNA
100137049	M0	0.451633	897.899	12.8341	-1.31687	0.132015	-9.97521	1.95683e-23	5.72294e-23	PLA2G4B	phospholipase A2 group IVB	protein-coding
101927636	M0	0.451344	754.425	23.4506	-1.35109	0.169896	-7.95246	1.8284e-15	4.00577e-15	LOC101927636	uncharacterized LOC101927636	ncRNA
8600	M0	0.448059	742.891	18.5382	-1.58696	0.194282	-8.16834	3.1266e-16	7.05166e-16	TNFSF11	TNF superfamily member 11	protein-coding
83697	M0	0.454889	966.065	14.5191	-1.63463	0.136671	-11.9603	5.7338e-33	2.36196e-32	SLC4A9	solute carrier family 4 member 9	protein-coding
100130417	M0	0.449627	768.695	278.594	-1.08516	0.131002	-8.28349	1.19618e-16	2.74203e-16	LINC02593	long intergenic non-protein coding RNA 2593	ncRNA
374	M0	0.454895	843.401	107.202	-1.7262	0.174965	-9.86595	5.84774e-23	1.6798e-22	AREG	amphiregulin	protein-coding
106614088	M0	0.456141	975.511	132.693	-1.62367	0.12205	-13.3033	2.21437e-40	1.16486e-39	MIR34AHG	MIR34A host gene	ncRNA
100506211	M0	0.441623	640.202	36.1879	-1.34583	0.216707	-6.21036	5.28627e-10	9.43339e-10	MIR210HG	MIR210 host gene	ncRNA
4023	M0	0.456104	827.289	504.285	-1.23304	0.106349	-11.5943	4.40238e-31	1.69659e-30	LPL	lipoprotein lipase	protein-coding
400997	M0	0.441933	661.952	23.9628	-1.46852	0.191677	-7.66142	1.83891e-14	3.89302e-14	ACOXL-AS1	ACOXL antisense RNA 1	ncRNA
338442	M0	0.456048	957.194	70.5058	-1.33473	0.110362	-12.0941	1.13437e-33	4.77027e-33	HCAR2	hydroxycarboxylic acid receptor 2	protein-coding
9607	M0	0.455994	768.421	99.0737	-1.59913	0.189293	-8.4479	2.96599e-17	6.95556e-17	CARTPT	CART prepropeptide	protein-coding
375593	M0	0.455934	959.935	11.575	-1.29888	0.124798	-10.4079	2.28164e-25	7.17273e-25	TRIM73	tripartite motif containing 73	protein-coding
51327	M0	0.455933	802.537	80.5426	-1.11374	0.307965	-3.61644	0.000298677	0.000404247	AHSP	alpha hemoglobin stabilizing protein	protein-coding
759	M0	0.455932	895.325	369.166	-1.11492	0.242821	-4.59152	4.40036e-06	6.56316e-06	CA1	carbonic anhydrase 1	protein-coding
202299	M0	0.455916	927.003	21.1577	-2.38518	0.163563	-14.5826	3.62284e-48	2.44679e-47	LINC01554	long intergenic non-protein coding RNA 1554	ncRNA
55195	M0	0.4559	929.102	12.4587	-1.81976	0.283692	-6.41455	1.41236e-10	2.58229e-10	CCDC198	coiled-coil domain containing 198	protein-coding
51326	M0	0.455837	809.361	10.2443	-1.01807	0.20537	-4.95723	7.15062e-07	1.10893e-06	ARL17A	ADP ribosylation factor like GTPase 17A	protein-coding
54979	M0	0.443529	720.986	12.2307	-1.21557	0.194867	-6.23794	4.43381e-10	7.93781e-10	PLAAT2	phospholipase A and acyltransferase 2	protein-coding
3039	M0	0.455835	780.204	205.009	-1.20823	0.248644	-4.85926	1.17824e-06	1.80574e-06	HBA1	hemoglobin subunit alpha 1	protein-coding
10317	M0	0.45571	871.928	159.965	-1.06681	0.150243	-7.10058	1.24236e-12	2.4615e-12	B3GALT5	beta-1,3-galactosyltransferase 5	protein-coding
84141	M0	0.455701	949.471	44.7811	-1.67101	0.125838	-13.279	3.06282e-40	1.60355e-39	EVA1A	eva-1 homolog A, regulator of programmed cell death	protein-coding
336	M0	0.455681	857.591	248.433	-1.03645	0.354091	-2.92709	0.0034215	0.00433032	APOA2	apolipoprotein A2	protein-coding
431705	M0	0.45568	971.303	10.9186	-2.56753	0.171407	-14.9791	1.00531e-50	7.41488e-50	ASTL	astacin like metalloendopeptidase	protein-coding
29114	M0	0.455663	797.2	25.6776	-1.116	0.226018	-4.93767	7.9062e-07	1.22276e-06	TAGLN3	transgelin 3	protein-coding
101926987	M0	0.45564	992.217	15.5517	-1.08809	0.112889	-9.6385	5.49846e-22	1.52578e-21	DLGAP4-AS1	DLGAP4 antisense RNA 1	ncRNA
644019	M0	0.44385	782.274	111.863	-1.02305	0.105098	-9.73422	2.15458e-22	6.07765e-22	ZNG1F	Zn regulated GTPase metalloprotein activator 1F	protein-coding
3846	M0	0.455535	970.896	10.3151	-1.47505	0.132725	-11.1136	1.07681e-28	3.81556e-28	KRTAP5-9	keratin associated protein 5-9	protein-coding
4607	M0	0.455532	911.33	14.0862	-1.34264	0.154793	-8.67377	4.18051e-18	1.00693e-17	MYBPC3	myosin binding protein C3	protein-coding
125206	M0	0.455515	906.285	10.7707	-1.23063	0.154296	-7.97576	1.51447e-15	3.32875e-15	SLC5A10	solute carrier family 5 member 10	protein-coding
760	M0	0.45544	853.657	354.166	-1.07072	0.112847	-9.48827	2.34898e-21	6.39893e-21	CA2	carbonic anhydrase 2	protein-coding
56649	M0	0.456146	936.894	253.567	-2.43725	0.167869	-14.5188	9.21496e-48	6.14643e-47	TMPRSS4	transmembrane serine protease 4	protein-coding
222236	M0	0.456208	823.49	8.08843	-1.44108	0.213433	-6.75189	1.45934e-11	2.77255e-11	NAPEPLD	N-acyl phosphatidylethanolamine phospholipase D	protein-coding
105377068	M0	0.45623	927.133	35.5486	-1.14847	0.184238	-6.23361	4.55793e-10	8.15306e-10	LINC02009	long intergenic non-protein coding RNA 2009	ncRNA
101669762	M0	0.45626	928.718	5.58863	-1.20593	0.212427	-5.67691	1.37152e-08	2.30055e-08	BLACAT1	BLACAT1 overlapping LEMD1 locus	protein-coding
399967	M0	0.436185	609.72	22.2574	-1.61529	0.155547	-10.3846	2.915e-25	9.12687e-25	PATE2	prostate and testis expressed 2	protein-coding
134526	M0	0.456814	785.466	13.2348	-1.33646	0.167822	-7.96355	1.67169e-15	3.67009e-15	ACOT12	acyl-CoA thioesterase 12	protein-coding
100506869	M0	0.456808	802.652	4.82071	-1.73776	0.428028	-4.05992	4.90896e-05	6.93527e-05	LOC100506869	uncharacterized LOC100506869	ncRNA
54210	M0	0.456793	834.943	40.207	-1.31347	0.163489	-8.03399	9.43508e-16	2.08868e-15	TREM1	triggering receptor expressed on myeloid cells 1	protein-coding
12	M0	0.439656	627.348	125.501	-1.99323	0.210481	-9.46985	2.80254e-21	7.61178e-21	SERPINA3	serpin family A member 3	protein-coding
8437	M0	0.456791	983.592	68.2848	-1.76378	0.151013	-11.6796	1.62082e-31	6.33123e-31	RASAL1	RAS protein activator like 1	protein-coding
8843	M0	0.45679	947.162	12.3373	-1.39813	0.148261	-9.43021	4.09262e-21	1.10555e-20	HCAR3	hydroxycarboxylic acid receptor 3	protein-coding
23109	M0	0.456698	801.65	27.7356	-1.09363	0.168103	-6.50572	7.73227e-11	1.43069e-10	DDN	dendrin	protein-coding
107986818	M0	0.441323	617.895	63.0931	-1.39643	0.21471	-6.50381	7.83131e-11	1.44837e-10	FAM237B	family with sequence similarity 237 member B	protein-coding
100134015	M0	0.456661	1010.28	13.5543	-1.77409	0.136312	-13.0149	1.00636e-38	5.00413e-38	UBOX5-AS1	UBOX5 antisense RNA 1	ncRNA
101928059	M0	0.45665	969.124	9.30578	-1.06677	0.102951	-10.3619	3.69398e-25	1.1516e-24	LOC101928059	uncharacterized LOC101928059	ncRNA
102724508	M0	0.456632	759.261	11.2092	-1.43816	0.144064	-9.98277	1.81333e-23	5.31289e-23	EFCAB13-DT	EFCAB13 divergent transcript	ncRNA
84985	M0	0.455419	959.486	45.9365	-3.15383	0.20674	-15.255	1.52449e-52	1.19723e-51	FAM83A	family with sequence similarity 83 member A	protein-coding
103695433	M0	0.456631	755.691	17.7605	-1.1273	0.30403	-3.70787	0.000209008	0.000285406	LINC01322	long intergenic non-protein coding RNA 1322	ncRNA
105371450	M0	0.456592	962.383	23.0869	-1.69642	0.125994	-13.4643	2.53647e-41	1.37746e-40	THBS3-AS1	THBS3 antisense RNA 1	ncRNA
80230	M0	0.456575	866.734	29.1843	-1.08862	0.123023	-8.84886	8.84149e-19	2.18631e-18	RUFY1	RUN and FYVE domain containing 1	protein-coding
793	M0	0.45653	913.607	31.2904	-1.06027	0.138618	-7.64884	2.02804e-14	4.28349e-14	CALB1	calbindin 1	protein-coding
5319	M0	0.45647	764.534	10.6177	-1.69583	0.137144	-12.3653	4.02767e-35	1.77369e-34	PLA2G1B	phospholipase A2 group IB	protein-coding
387644	M0	0.456464	964.951	33.6416	-1.55835	0.144326	-10.7974	3.54046e-27	1.1885e-26	FAM238C	family with sequence similarity 238 member C	ncRNA
414197	M0	0.441331	704	9.04804	-1.1738	0.139738	-8.40002	4.46405e-17	1.04082e-16	ZNF32-AS1	ZNF32 antisense RNA 1	ncRNA
242	M0	0.45646	864.68	100.103	-1.40505	0.116559	-12.0544	1.83863e-33	7.69176e-33	ALOX12B	arachidonate 12-lipoxygenase, 12R type	protein-coding
100506801	M0	0.456419	916.089	13.6179	-2.42399	0.192848	-12.5695	3.10788e-36	1.42299e-35	ECE1-AS1	ECE1 antisense RNA 1	ncRNA
3273	M0	0.456369	857.572	85.5372	-1.64877	0.36394	-4.53034	5.88895e-06	8.72757e-06	HRG	histidine rich glycoprotein	protein-coding
1146	M0	0.456304	904.631	15.4423	-1.17967	0.164952	-7.15158	8.57822e-13	1.70962e-12	CHRNG	cholinergic receptor nicotinic gamma subunit	protein-coding
127670	M0	0.456299	953.057	11.1727	-1.31405	0.131575	-9.98706	1.73658e-23	5.09513e-23	TEDDM1	transmembrane epididymal protein 1	protein-coding
23539	M0	0.456282	928.756	170.248	-1.01269	0.0953301	-10.6229	2.33096e-26	7.59282e-26	SLC16A8	solute carrier family 16 member 8	protein-coding
57491	M0	0.456592	905.148	53.7993	-1.44846	0.118301	-12.2439	1.81183e-34	7.82452e-34	AHRR	aryl hydrocarbon receptor repressor	protein-coding
1370	M0	0.455401	816.696	45.3441	-1.47963	0.294631	-5.02196	5.11469e-07	7.98987e-07	CPN2	carboxypeptidase N subunit 2	protein-coding
440348	M0	0.456102	869.642	257.892	-1.05234	0.150868	-6.97525	3.05332e-12	5.94681e-12	NPIPB15	nuclear pore complex interacting protein family member B15	protein-coding
284424	M0	0.45539	882.057	10.2302	-1.38214	0.261842	-5.27855	1.30213e-07	2.08866e-07	MIR7-3HG	MIR7-3 host gene	ncRNA
125336	M0	0.455036	877.454	29.484	-1.50208	0.172839	-8.69061	3.60487e-18	8.70968e-18	LOXHD1	lipoxygenase homology PLAT domains 1	protein-coding
100506311	M0	0.455191	991.415	37.0422	-1.68513	0.137157	-12.2862	1.0742e-34	4.67654e-34	HOTAIRM1	HOXA transcript antisense RNA, myeloid-specific 1	ncRNA
51233	M0	0.455267	958.587	20.8912	-1.1218	0.111557	-10.0559	8.65614e-24	2.56591e-23	DRICH1	aspartate rich 1	protein-coding
1427	M0	0.455194	980.507	100.583	-1.07849	0.0909439	-11.8589	1.93589e-32	7.82261e-32	CRYGS	crystallin gamma S	protein-coding
100192378	M0	0.455246	821.698	10.7217	-1.24684	0.174378	-7.15023	8.66315e-13	1.72638e-12	ZFHX4-AS1	ZFHX4 antisense RNA 1	ncRNA
401561	M0	0.4552	933.632	41.4643	-3.88091	0.194566	-19.9465	1.60669e-88	4.36721e-87	LINC01451	long intergenic non-protein coding RNA 1451	ncRNA
105374811	M0	0.444152	674.523	40.3189	-1.40799	0.171145	-8.22684	1.92213e-16	4.37177e-16	LOC105374811	uncharacterized LOC105374811	ncRNA
117157	M0	0.455332	888.16	11.0472	-1.18861	0.126692	-9.38188	6.48073e-21	1.73503e-20	SH2D1B	SH2 domain containing 1B	protein-coding
353174	M0	0.455247	916.166	24.2339	-1.10518	0.123389	-8.95687	3.34016e-19	8.39098e-19	ZACN	zinc activated ion channel	protein-coding
312	M0	0.455325	855.409	24.9949	-2.16442	0.185266	-11.6828	1.5605e-31	6.10127e-31	ANXA13	annexin A13	protein-coding
3557	M0	0.455207	927.39	162.374	-1.02288	0.139034	-7.35706	1.88007e-13	3.83767e-13	IL1RN	interleukin 1 receptor antagonist	protein-coding
285441	M0	0.443862	639.72	11.9551	-1.30915	0.275781	-4.74707	2.06389e-06	3.12901e-06	F11-AS1	F11 antisense RNA 1	ncRNA
65217	M0	0.455084	838.749	16.7359	-1.03765	0.258022	-4.02155	5.78164e-05	8.14077e-05	PCDH15	protocadherin related 15	protein-coding
9075	M0	0.455212	925.42	37.1579	-2.93764	0.167771	-17.5098	1.2062e-68	1.64784e-67	CLDN2	claudin 2	protein-coding
729857	M0	0.455266	844.575	15.3583	-1.36911	0.181976	-7.52355	5.33099e-14	1.11022e-13	RGPD2	RANBP2 like and GRIP domain containing 2	protein-coding
389812	M0	0.455286	862.711	13.6519	-1.49818	0.216422	-6.9225	4.43753e-12	8.59093e-12	LCN15	lipocalin 15	protein-coding
4317	M0	0.455396	813.587	48.9593	-2.08097	0.279755	-7.43855	1.01796e-13	2.09606e-13	MMP8	matrix metallopeptidase 8	protein-coding
24	M0	0.454953	940.681	56.6118	-1.5661	0.11617	-13.4811	2.01986e-41	1.10148e-40	ABCA4	ATP binding cassette subfamily A member 4	protein-coding
126410	M1	0.469479	1126.52	172.144	-2.93097	0.159946	-18.3247	5.25829e-75	8.84135e-74	CYP4F22	cytochrome P450 family 4 subfamily F member 22	protein-coding
2891	M1	0.469538	1083	32.1778	-1.15584	0.15099	-7.65507	1.93207e-14	4.08449e-14	GRIA2	glutamate ionotropic receptor AMPA type subunit 2	protein-coding
103344931	M1	0.469532	1033.7	126.853	-1.45748	0.114048	-12.7796	2.13259e-37	1.01474e-36	LOC103344931	uncharacterized LOC103344931	ncRNA
11159	M1	0.469513	1267.41	440.147	-1.12832	0.0488576	-23.094	5.31453e-118	4.026e-116	RABL2A	RAB, member of RAS oncogene family like 2A	protein-coding
10451	M1	0.467918	1162.39	497.254	-1.20349	0.0835252	-14.4087	4.56436e-47	2.96711e-46	VAV3	vav guanine nucleotide exchange factor 3	protein-coding
3592	M1	0.467887	1075.09	13.4037	-1.12853	0.126309	-8.93465	4.08483e-19	1.02262e-18	IL12A	interleukin 12A	protein-coding
55515	M1	0.467904	1130.85	15.8464	-1.4312	0.127283	-11.2442	2.47289e-29	8.92905e-29	ASIC4	acid sensing ion channel subunit family member 4	protein-coding
51384	M1	0.469505	1083.28	33.9258	-1.07382	0.123988	-8.66065	4.69062e-18	1.12773e-17	WNT16	Wnt family member 16	protein-coding
107986100	M1	0.467917	1178.28	16.6898	-1.33357	0.129803	-10.2738	9.24471e-25	2.84111e-24	LINC02018	long intergenic non-protein coding RNA 2018	ncRNA
8482	M1	0.468472	1149.26	146.356	-1.00871	0.0882238	-11.4335	2.84282e-30	1.06183e-29	SEMA7A	semaphorin 7A (John Milton Hagen blood group)	protein-coding
79990	M1	0.469483	1207.3	1532.79	-1.08873	0.0531063	-20.5009	2.11303e-93	6.87439e-92	PLEKHH3	pleckstrin homology, MyTH4 and FERM domain containing H3	protein-coding
6676	M1	0.46951	1198.54	208.603	-1.19291	0.0850076	-14.033	9.79448e-45	5.89748e-44	SPAG4	sperm associated antigen 4	protein-coding
26152	M1	0.468465	1212.49	137.428	-1.09775	0.0542556	-20.233	5.01449e-91	1.49466e-89	ZNF337	zinc finger protein 337	protein-coding
360200	M1	0.467887	1227.19	55.3171	-1.23651	0.093956	-13.1606	1.48003e-39	7.55094e-39	TMPRSS9	transmembrane serine protease 9	protein-coding
54540	M1	0.468376	1256.17	2191.56	-1.1356	0.0511205	-22.2142	2.50604e-109	1.42126e-107	FAM193B	family with sequence similarity 193 member B	protein-coding
81786	M1	0.468683	1144.13	92.5736	-1.2283	0.087344	-14.0628	6.43026e-45	3.89753e-44	TRIM7	tripartite motif containing 7	protein-coding
115830329	M1	0.469458	1160.11	98.2544	-1.03435	0.1076	-9.61296	7.04918e-22	1.94888e-21	ZNNT1	ZNF706 neighboring transcript 1	ncRNA
79816	M1	0.467922	1196.04	64.8558	-1.3737	0.0998021	-13.7643	4.18111e-43	2.39783e-42	TLE6	TLE family member 6, subcortical maternal complex member	protein-coding
400456	M1	0.468516	1057.11	28.897	-2.16078	0.162509	-13.2964	2.4302e-40	1.27648e-39	LETR1	lymphatic endothelial transcriptional regulator lncRNA 1	ncRNA
80162	M1	0.468508	1314.93	1725.55	-1.9185	0.0868329	-22.0941	3.60136e-108	1.96288e-106	PGGHG	protein-glucosylgalactosylhydroxylysine glucosidase	protein-coding
57402	M1	0.4685	1190.44	221.819	-1.50563	0.178709	-8.42507	3.60521e-17	8.42259e-17	S100A14	S100 calcium binding protein A14	protein-coding
64577	M1	0.469261	1155.09	43.0652	-1.57885	0.110792	-14.2506	4.44339e-46	2.80422e-45	ALDH8A1	aldehyde dehydrogenase 8 family member A1	protein-coding
51129	M1	0.469265	1108.94	843.306	-1.6377	0.0935528	-17.5056	1.29925e-68	1.77151e-67	ANGPTL4	angiopoietin like 4	protein-coding
771	M1	0.469279	1105.69	553.466	-1.40355	0.109695	-12.7951	1.74714e-37	8.34366e-37	CA12	carbonic anhydrase 12	protein-coding
4948	M1	0.469294	1084.43	16.6715	-1.67325	0.158293	-10.5705	4.0811e-26	1.31953e-25	OCA2	OCA2 melanosomal transmembrane protein	protein-coding
2196	M1	0.469324	1197.98	531.753	-1.46995	0.116168	-12.6537	1.06783e-36	4.96065e-36	FAT2	FAT atypical cadherin 2	protein-coding
2827	M1	0.469337	1080.52	35.1054	-1.64725	0.133782	-12.313	7.71044e-35	3.36864e-34	GPR3	G protein-coupled receptor 3	protein-coding
8740	M1	0.468486	1132.5	58.7904	-1.54611	0.111868	-13.8208	1.90932e-43	1.10892e-42	TNFSF14	TNF superfamily member 14	protein-coding
146705	M1	0.467957	1271.82	316.23	-1.23842	0.0568432	-21.7865	3.11338e-105	1.55181e-103	TEPSIN	TEPSIN adaptor related protein complex 4 accessory protein	protein-coding
8877	M1	0.469369	1135.16	215.758	-1.061	0.0833423	-12.7307	3.99431e-37	1.88014e-36	SPHK1	sphingosine kinase 1	protein-coding
3995	M1	0.469375	1203.61	741.597	-1.26727	0.0539316	-23.4977	4.30164e-122	3.80867e-120	FADS3	fatty acid desaturase 3	protein-coding
390072	M1	0.469381	1213.16	9.92559	-1.94015	0.144295	-13.4457	3.26232e-41	1.76617e-40	OR52N4	olfactory receptor family 52 subfamily N member 4	protein-coding
23650	M1	0.469407	1122.57	2215.81	-1.34123	0.141897	-9.45213	3.3202e-21	8.99214e-21	TRIM29	tripartite motif containing 29	protein-coding
1395	M1	0.469425	1206.94	24.3056	-2.07099	0.118845	-17.426	5.23571e-68	7.01124e-67	CRHR2	corticotropin releasing hormone receptor 2	protein-coding
116071	M1	0.469429	1187.47	101.221	-1.08119	0.103846	-10.4115	2.19686e-25	6.9093e-25	BATF2	basic leucine zipper ATF-like transcription factor 2	protein-coding
6563	M1	0.469448	1073.83	1922.86	-1.0299	0.11005	-9.35849	8.08828e-21	2.1588e-20	SLC14A1	solute carrier family 14 member 1 (Kidd blood group)	protein-coding
8029	M1	0.469451	1270.35	179.271	-1.31823	0.0733455	-17.9728	3.17997e-72	4.86359e-71	CUBN	cubilin	protein-coding
92335	M1	0.469457	1329.88	158.357	-1.23667	0.0616282	-20.0666	1.44633e-89	4.06832e-88	STRADA	STE20 related adaptor alpha	protein-coding
2709	M1	0.46935	1195.91	68.588	-1.47084	0.135798	-10.8311	2.45177e-27	8.26606e-27	GJB5	gap junction protein beta 5	protein-coding
25957	M1	0.469544	1298.93	5214.82	-1.17571	0.0492929	-23.8515	9.76665e-126	1.00462e-123	PNISR	PNN interacting serine and arginine rich protein	protein-coding
246119	M1	0.469563	1207.66	11.6508	-1.51428	0.114252	-13.254	4.28026e-40	2.22595e-39	TTTY10	testis-specific transcript, Y-linked 10	ncRNA
118490	M1	0.469558	1318.61	102.236	-1.26901	0.0611283	-20.7598	1.00065e-95	3.63911e-94	MSS51	MSS51 mitochondrial translational activator	protein-coding
54777	M1	0.46976	1179.41	36.0268	-1.43851	0.129259	-11.1288	9.08057e-29	3.22632e-28	CFAP46	cilia and flagella associated protein 46	protein-coding
2796	M1	0.469761	1326.39	70.5678	-1.81819	0.0883149	-20.5875	3.54965e-94	1.19945e-92	GNRH1	gonadotropin releasing hormone 1	protein-coding
343578	M1	0.469761	1192.77	81.1718	-2.45563	0.170532	-14.3999	5.18524e-47	3.36239e-46	ARHGAP40	Rho GTPase activating protein 40	protein-coding
912	M1	0.469762	1108.21	82.3773	-1.01512	0.098063	-10.3517	4.11096e-25	1.27894e-24	CD1D	CD1d molecule	protein-coding
375616	M1	0.469783	1248.91	84.6813	-2.85481	0.129451	-22.0531	8.91388e-108	4.79612e-106	KCP	kielin cysteine rich BMP regulator	protein-coding
54863	M1	0.468409	1175.73	175.396	-1.14228	0.0783943	-14.571	4.29529e-48	2.89629e-47	TOR4A	torsin family 4 member A	protein-coding
80119	M1	0.469786	1141.18	141.234	-1.07158	0.0825247	-12.9849	1.49005e-38	7.3622e-38	PIF1	PIF1 5'-to-3' DNA helicase	protein-coding
26118	M1	0.46842	1255.79	5253.51	-1.17078	0.0502415	-23.3031	4.12295e-120	3.40614e-118	WSB1	WD repeat and SOCS box containing 1	protein-coding
121273	M1	0.467853	1129.55	12.5194	-1.41626	0.120857	-11.7185	1.02423e-31	4.03539e-31	C12orf54	chromosome 12 open reading frame 54	protein-coding
133688	M1	0.469824	1001.11	18.4057	-1.28689	0.273678	-4.7022	2.57367e-06	3.88113e-06	UGT3A1	UDP glycosyltransferase family 3 member A1	protein-coding
3736	M1	0.467875	1069.49	8.91516	-2.0956	0.252838	-8.28831	1.1487e-16	2.63667e-16	KCNA1	potassium voltage-gated channel subfamily A member 1	protein-coding
3040	M1	0.46983	1149.55	2006.75	-2.77424	0.206869	-13.4107	5.23757e-41	2.8217e-40	HBA2	hemoglobin subunit alpha 2	protein-coding
340371	M1	0.467824	1135.27	2110.67	-1.03418	0.0663802	-15.5796	1.00109e-54	8.50477e-54	NRBP2	nuclear receptor binding protein 2	protein-coding
79927	M1	0.46987	999.988	98.4083	-1.04419	0.116289	-8.9793	2.72486e-19	6.86499e-19	FAM110D	family with sequence similarity 110 member D	protein-coding
57582	M1	0.469878	1289.01	50.1708	-2.10632	0.130577	-16.1309	1.54694e-58	1.49315e-57	KCNT1	potassium sodium-activated channel subfamily T member 1	protein-coding
27202	M1	0.467805	1067.88	51.5119	-1.05579	0.105944	-9.96562	2.15527e-23	6.29102e-23	C5AR2	complement C5a receptor 2	protein-coding
9227	M1	0.46988	999.406	94.7502	-1.30951	0.152019	-8.61409	7.04997e-18	1.68723e-17	LRAT	lecithin retinol acyltransferase	protein-coding
859	M1	0.46988	1029.75	17.0551	-1.32041	0.165147	-7.99537	1.2919e-15	2.8482e-15	CAV3	caveolin 3	protein-coding
480	M1	0.469884	1201.05	29.4419	-1.9794	0.146841	-13.4799	2.05382e-41	1.11912e-40	ATP1A4	ATPase Na+/K+ transporting subunit alpha 4	protein-coding
57639	M1	0.469903	1324.26	305.675	-1.22701	0.0633026	-19.3832	1.06935e-83	2.46313e-82	CCDC146	coiled-coil domain containing 146	protein-coding
6368	M1	0.469921	1008.24	8.60406	-1.64317	0.158065	-10.3955	2.598e-25	8.14894e-25	CCL23	C-C motif chemokine ligand 23	protein-coding
11129	M1	0.468417	1243.09	1772.29	-1.14244	0.0512016	-22.3126	2.78837e-110	1.63439e-108	CLASRP	CLK4 associating serine/arginine rich protein	protein-coding
80152	M1	0.469838	1278.47	1181.93	-1.29426	0.060732	-21.311	8.97901e-101	3.91716e-99	CENPT	centromere protein T	protein-coding
9940	M1	0.469546	1265.19	99.1211	-1.42726	0.0883809	-16.149	1.15424e-58	1.11925e-57	DLEC1	DLEC1 cilia and flagella associated protein	protein-coding
6511	M1	0.469727	1023.13	13.918	-2.129	0.229077	-9.29379	1.48891e-20	3.9364e-20	SLC1A6	solute carrier family 1 member 6	protein-coding
219731	M1	0.469711	1169.48	17.5647	-1.1648	0.120801	-9.64231	5.29824e-22	1.471e-21	PROSER2-AS1	PROSER2 antisense RNA 1	ncRNA
84856	M1	0.46796	1165.6	22.5178	-2.64068	0.150133	-17.589	2.9914e-69	4.15155e-68	LINC00839	long intergenic non-protein coding RNA 839	ncRNA
4625	M1	0.46957	1080.71	811.222	-1.33227	0.335385	-3.97236	7.11649e-05	9.97477e-05	MYH7	myosin heavy chain 7	protein-coding
53904	M1	0.468449	1131.54	12.6051	-1.68091	0.161805	-10.3885	2.79766e-25	8.76603e-25	MYO3A	myosin IIIA	protein-coding
89780	M1	0.469571	1091.48	51.1428	-1.05956	0.123103	-8.60705	7.49639e-18	1.79203e-17	WNT3A	Wnt family member 3A	protein-coding
3199	M1	0.469577	1283.33	52.4114	-1.59703	0.0755486	-21.1392	3.47179e-99	1.43976e-97	HOXA2	homeobox A2	protein-coding
204219	M1	0.469577	1206.59	26.8784	-1.55094	0.12718	-12.1948	3.31293e-34	1.4173e-33	CERS3	ceramide synthase 3	protein-coding
1299	M1	0.469581	1161.99	156.931	-1.55997	0.100678	-15.4946	3.77393e-54	3.14504e-53	COL9A3	collagen type IX alpha 3 chain	protein-coding
57094	M1	0.469599	1119.55	158.153	-1.2469	0.159847	-7.80062	6.16026e-15	1.32513e-14	CPA6	carboxypeptidase A6	protein-coding
825	M1	0.467882	1303.73	47.2907	-1.62331	0.0928176	-17.4892	1.73193e-68	2.34925e-67	CAPN3	calpain 3	protein-coding
3214	M1	0.469608	1236.73	76.0084	-1.68317	0.102031	-16.4967	3.8722e-61	4.1079e-60	HOXB4	homeobox B4	protein-coding
5739	M1	0.469721	1109.92	65.243	-1.21413	0.0902051	-13.4597	2.70051e-41	1.46503e-40	PTGIR	prostaglandin I2 receptor	protein-coding
745	M1	0.469611	1228.35	151.835	-1.16477	0.0763848	-15.2487	1.67918e-52	1.31526e-51	MYRF	myelin regulatory factor	protein-coding
140803	M1	0.469647	1158.45	78.9518	-1.08657	0.0991811	-10.9554	6.26049e-28	2.15679e-27	TRPM6	transient receptor potential cation channel subfamily M member 6	protein-coding
286411	M1	0.469661	1078.34	114.431	-1.20083	0.129655	-9.26176	2.01097e-20	5.28666e-20	LINC00632	long intergenic non-protein coding RNA 632	ncRNA
100129781	M1	0.469662	984.149	96.9035	-1.19866	0.138637	-8.64608	5.33e-18	1.27954e-17	MIR193BHG	MIR193b-365a host gene	ncRNA
403150	M1	0.46967	1211.71	18.4565	-1.77121	0.0998109	-17.7457	1.86163e-70	2.683e-69	FOSL2-AS1	FOSL2 antisense RNA 1	ncRNA
165186	M1	0.469671	1193.29	48.6934	-1.37598	0.11586	-11.8762	1.57302e-32	6.38827e-32	TOGARAM2	TOG array regulator of axonemal microtubules 2	protein-coding
127943	M1	0.469675	1146.75	23.2202	-1.21862	0.107808	-11.3036	1.25964e-29	4.59291e-29	FCRLB	Fc receptor like B	protein-coding
342979	M1	0.46968	1226.44	128.028	-2.05114	0.119016	-17.2342	1.46986e-66	1.86707e-65	PALM3	paralemmin 3	protein-coding
145864	M1	0.469681	1127.97	270.238	-1.59317	0.102376	-15.562	1.31973e-54	1.11711e-53	HAPLN3	hyaluronan and proteoglycan link protein 3	protein-coding
50846	M1	0.469695	1035.29	25.16	-1.01878	0.109315	-9.31964	1.16739e-20	3.09887e-20	DHH	desert hedgehog signaling molecule	protein-coding
63827	M1	0.469699	1068.72	29.4518	-1.25628	0.12946	-9.704	2.89901e-22	8.12948e-22	BCAN	brevican	protein-coding
4593	M1	0.468439	1146.62	9.34936	-1.91115	0.172152	-11.1015	1.23296e-28	4.35857e-28	MUSK	muscle associated receptor tyrosine kinase	protein-coding
101927541	M1	0.467963	1117.19	14.7442	-2.44488	0.194622	-12.5622	3.40821e-36	1.55779e-35	LINC01273	long intergenic non-protein coding RNA 1273	ncRNA
285489	M1	0.469203	1229.8	87.3949	-1.22819	0.0810134	-15.1603	6.47259e-52	4.96421e-51	DOK7	docking protein 7	protein-coding
146857	M1	0.469253	1243.98	339.42	-1.15981	0.100661	-11.522	1.02215e-30	3.88636e-30	SLFN13	schlafen family member 13	protein-coding
84530	M1	0.468266	1046.14	31.7662	-1.09971	0.198463	-5.54115	3.00485e-08	4.95861e-08	SRRM4	serine/arginine repetitive matrix 4	protein-coding
2847	M1	0.468268	1054.99	9.21211	-1.64533	0.175363	-9.38244	6.44652e-21	1.72653e-20	MCHR1	melanin concentrating hormone receptor 1	protein-coding
157753	M1	0.468846	1052.33	10.6819	-1.01399	0.145696	-6.95964	3.41135e-12	6.63305e-12	TMEM74	transmembrane protein 74	protein-coding
100846978	M1	0.468655	1114.84	28.8675	-1.48062	0.135992	-10.8875	1.32167e-27	4.50008e-27	LINC00506	long intergenic non-protein coding RNA 506	ncRNA
100506462	M1	0.468637	1151.71	22.8736	-1.48452	0.130568	-11.3697	5.91961e-30	2.1827e-29	SRD5A3-AS1	SRD5A3 antisense RNA 1	ncRNA
9543	M1	0.468869	1052.65	11.5037	-1.56265	0.157295	-9.93447	2.94739e-23	8.54963e-23	IGDCC3	immunoglobulin superfamily DCC subclass member 3	protein-coding
54457	M1	0.468168	1125.31	21.1835	-1.53219	0.117594	-13.0295	8.31289e-39	4.14637e-38	TAF7L	TATA-box binding protein associated factor 7 like	protein-coding
646023	M1	0.468875	1187.48	20.0429	-1.60182	0.0984091	-16.2771	1.43395e-59	1.4356e-58	ADORA2A-AS1	ADORA2A antisense RNA 1	ncRNA
8061	M1	0.468135	1113.81	136.363	-1.75201	0.111748	-15.6783	2.13032e-55	1.85028e-54	FOSL1	FOS like 1, AP-1 transcription factor subunit	protein-coding
147650	M1	0.468886	1214.91	208.552	-2.04317	0.0982166	-20.8027	4.08821e-96	1.513e-94	SPACA6	sperm acrosome associated 6	protein-coding
4978	M1	0.46889	1040.31	12.9518	-1.75585	0.166211	-10.564	4.37705e-26	1.41326e-25	OPCML	opioid binding protein/cell adhesion molecule like	protein-coding
643338	M1	0.468897	1304.8	67.9047	-1.48183	0.0709721	-20.879	8.31329e-97	3.13752e-95	C15orf62	chromosome 15 open reading frame 62	protein-coding
643008	M1	0.468101	1308.87	71.1552	-1.60137	0.0928264	-17.2513	1.09458e-66	1.39542e-65	SMIM5	small integral membrane protein 5	protein-coding
3038	M1	0.468629	1183.97	221.454	-1.37335	0.0922106	-14.8936	3.62439e-50	2.62256e-49	HAS3	hyaluronan synthase 3	protein-coding
145447	M1	0.468902	1056.62	29.7367	-1.00184	0.141675	-7.0714	1.53383e-12	3.02955e-12	ABHD12B	abhydrolase domain containing 12B	protein-coding
5453	M1	0.468912	1057.28	9.04402	-1.91624	0.158687	-12.0756	1.42124e-33	5.95752e-33	POU3F1	POU class 3 homeobox 1	protein-coding
8515	M1	0.468926	1167.62	252.956	-1.67978	0.0826557	-20.3226	8.1201e-92	2.48024e-90	ITGA10	integrin subunit alpha 10	protein-coding
7087	M1	0.468927	1185.22	28.5437	-1.77854	0.122121	-14.5638	4.77108e-48	3.21194e-47	ICAM5	intercellular adhesion molecule 5	protein-coding
53632	M1	0.468621	1121.73	10.1221	-1.47665	0.203573	-7.25367	4.0564e-13	8.18692e-13	PRKAG3	protein kinase AMP-activated non-catalytic subunit gamma 3	protein-coding
9651	M1	0.46808	1175.56	77.434	-1.34508	0.0847061	-15.8793	8.81037e-57	8.01721e-56	PLCH2	phospholipase C eta 2	protein-coding
85358	M1	0.46895	1078.94	11.3283	-2.26267	0.184717	-12.2494	1.69228e-34	7.31577e-34	SHANK3	SH3 and multiple ankyrin repeat domains 3	protein-coding
574407	M1	0.468836	1283.03	40.5967	-1.48742	0.0767328	-19.3844	1.04466e-83	2.41156e-82	OBSCN-AS1	OBSCN antisense RNA 1	ncRNA
162466	M1	0.46826	1150.42	79.098	-1.06471	0.105781	-10.0653	7.8673e-24	2.33504e-23	PHOSPHO1	phosphoethanolamine/phosphocholine phosphatase 1	protein-coding
124	M1	0.468175	1103.66	32.6171	-1.62335	0.197961	-8.20037	2.39645e-16	5.42999e-16	ADH1A	alcohol dehydrogenase 1A (class I), alpha polypeptide	protein-coding
114780	M1	0.468835	1268.1	34.013	-4.02816	0.157325	-25.6041	1.37374e-144	3.03438e-142	PKD1L2	polycystin 1 like 2 (gene/pseudogene)	protein-coding
151174	M1	0.468687	1109.22	14.8935	-2.66008	0.170863	-15.5685	1.1911e-54	1.00945e-53	LINC02610	long intergenic non-protein coding RNA 2610	ncRNA
66002	M1	0.468713	1244.77	268.534	-2.25153	0.12464	-18.0643	6.0862e-73	9.58086e-72	CYP4F12	cytochrome P450 family 4 subfamily F member 12	protein-coding
26140	M1	0.468719	1326.32	741.946	-1.55604	0.0693662	-22.4322	1.90778e-111	1.18091e-109	TTLL3	tubulin tyrosine ligase like 3	protein-coding
762	M1	0.468679	1095.08	145.573	-1.69128	0.135505	-12.4813	9.44431e-36	4.24029e-35	CA4	carbonic anhydrase 4	protein-coding
79574	M1	0.468747	1213.57	19.373	-2.36477	0.21025	-11.2474	2.38394e-29	8.61009e-29	EPS8L3	EPS8 like 3	protein-coding
29842	M1	0.468775	1101.84	1344.91	-1.45206	0.108388	-13.3968	6.31039e-41	3.38836e-40	TFCP2L1	transcription factor CP2 like 1	protein-coding
5364	M1	0.468782	1148.82	5199.69	-1.01915	0.0523883	-19.4537	2.71001e-84	6.41838e-83	PLXNB1	plexin B1	protein-coding
390937	M1	0.468784	1164.88	16.1933	-1.32627	0.0975072	-13.6018	3.90824e-42	2.17881e-41	ERFL	ETS repressor factor like	protein-coding
283683	M1	0.468787	1158.53	38.0692	-2.1907	0.159958	-13.6955	1.08063e-42	6.12864e-42	LOC283683	uncharacterized LOC283683	ncRNA
399715	M1	0.468788	1272.86	33.3935	-1.16743	0.0883901	-13.2077	7.92301e-40	4.07691e-39	LINC02649	long intergenic non-protein coding RNA 2649	ncRNA
3590	M1	0.468293	1116.71	406.691	-1.21536	0.080504	-15.0968	1.69908e-51	1.28528e-50	IL11RA	interleukin 11 receptor subunit alpha	protein-coding
9381	M1	0.46826	1141.24	14.5916	-1.20626	0.133305	-9.04893	1.44371e-19	3.66942e-19	OTOF	otoferlin	protein-coding
400709	M1	0.468236	1160.57	27.6545	-1.19675	0.0862031	-13.883	8.03664e-44	4.73046e-43	SIGLEC16	sialic acid binding Ig like lectin 16	protein-coding
727851	M1	0.468211	1069.74	69.2696	-1.02844	0.0759489	-13.5413	8.92398e-42	4.92403e-41	RGPD8	RANBP2 like and GRIP domain containing 8	protein-coding
7140	M1	0.468676	1174.5	124.483	-1.94652	0.175597	-11.0852	1.48053e-28	5.21355e-28	TNNT3	troponin T3, fast skeletal type	protein-coding
64405	M1	0.468791	1062.56	73.6767	-1.10059	0.138479	-7.94775	1.89936e-15	4.15862e-15	CDH22	cadherin 22	protein-coding
10595	M1	0.468797	1169.2	122.979	-2.12565	0.169424	-12.5464	4.16244e-36	1.89509e-35	ERN2	endoplasmic reticulum to nucleus signaling 2	protein-coding
107984948	M1	0.468667	1003.08	20.0482	-1.30674	0.138074	-9.46404	2.96258e-21	8.03811e-21	LOC107984948	uncharacterized LOC107984948	ncRNA
6457	M1	0.468826	1030.13	20.1924	-1.10859	0.134913	-8.21704	2.08594e-16	4.73715e-16	SH3GL3	SH3 domain containing GRB2 like 3, endophilin A3	protein-coding
101927905	M1	0.468828	1224.01	14.361	-1.51592	0.114399	-13.2511	4.44644e-40	2.31122e-39	LINC02449	long intergenic non-protein coding RNA 2449	ncRNA
163071	M1	0.468829	1096.55	20.0832	-1.05492	0.111192	-9.48741	2.36835e-21	6.45002e-21	ZNF114	zinc finger protein 114	protein-coding
94234	M1	0.468209	1163.6	336.807	-1.4429	0.129389	-11.1516	7.03419e-29	2.50518e-28	FOXQ1	forkhead box Q1	protein-coding
51200	M1	0.468258	1103.8	15.3725	-1.57022	0.158679	-9.89559	4.3505e-23	1.25555e-22	CPA4	carboxypeptidase A4	protein-coding
166348	M1	0.468957	1032.03	27.5618	-1.27439	0.135434	-9.40971	4.97528e-21	1.33968e-20	KBTBD12	kelch repeat and BTB domain containing 12	protein-coding
79187	M1	0.468071	1123.1	27.3762	-1.12736	0.125792	-8.9621	3.18559e-19	8.00749e-19	FSD1	fibronectin type III and SPRY domain containing 1	protein-coding
341277	M1	0.46896	1252.14	28.2435	-2.83987	0.142771	-19.8911	4.86409e-88	1.29858e-86	OVCH2	ovochymase 2	protein-coding
6556	M1	0.46909	1124.3	318.36	-1.5855	0.0950921	-16.6732	2.05132e-62	2.26552e-61	SLC11A1	solute carrier family 11 member 1	protein-coding
50506	M1	0.469093	1258.6	356.164	-3.09968	0.145251	-21.3402	4.8131e-101	2.12628e-99	DUOX2	dual oxidase 2	protein-coding
109729180	M1	0.468329	1034.59	42.4184	-1.01889	0.108917	-9.3547	8.3838e-21	2.23653e-20	SNHG26	small nucleolar RNA host gene 26	ncRNA
84467	M1	0.469096	1179.2	87.2855	-1.79064	0.131119	-13.6565	1.8453e-42	1.03895e-41	FBN3	fibrillin 3	protein-coding
642934	M1	0.469104	1192.28	45.8672	-1.96181	0.147208	-13.3268	1.617e-40	8.55551e-40	CERNA2	competing endogenous lncRNA 2 for microRNA let-7b	ncRNA
84807	M1	0.468027	1302.87	193.734	-1.1663	0.0660637	-17.6541	9.45872e-70	1.3312e-68	NFKBID	NFKB inhibitor delta	protein-coding
51127	M1	0.468552	1240.46	47.7499	-1.71425	0.0998039	-17.1762	4.00286e-66	4.99679e-65	TRIM17	tripartite motif containing 17	protein-coding
4741	M1	0.468336	1076.04	85.0647	-1.56744	0.191243	-8.19609	2.48332e-16	5.62499e-16	NEFM	neurofilament medium chain	protein-coding
157506	M1	0.469115	1089.02	1227.79	-1.0516	0.0783057	-13.4294	4.06518e-41	2.19685e-40	RDH10	retinol dehydrogenase 10	protein-coding
55908	M1	0.469126	1158.79	22.5182	-1.17812	0.121786	-9.67369	3.90038e-22	1.08823e-21	ANGPTL8	angiopoietin like 8	protein-coding
84895	M1	0.468554	1235.63	1217.65	-1.04426	0.0512942	-20.3583	3.92196e-92	1.21743e-90	MIGA2	mitoguardin 2	protein-coding
3914	M1	0.469131	1135.47	1403.68	-1.01007	0.10933	-9.2387	2.49503e-20	6.53547e-20	LAMB3	laminin subunit beta 3	protein-coding
26013	M1	0.468546	1290.16	373.897	-1.26754	0.0635338	-19.9507	1.47854e-88	4.03456e-87	L3MBTL1	L3MBTL histone methyl-lysine binding protein 1	protein-coding
390598	M1	0.469164	1219.39	34.5596	-1.16727	0.0961893	-12.1352	6.87593e-34	2.91013e-33	SKOR1	SKI family transcriptional corepressor 1	protein-coding
2916	M1	0.469187	1220.55	34.4282	-1.71745	0.115426	-14.8792	4.49835e-50	3.24599e-49	GRM6	glutamate metabotropic receptor 6	protein-coding
101926904	M1	0.468016	1149.61	18.1383	-1.26147	0.106159	-11.8829	1.45229e-32	5.90139e-32	LINC01265	long intergenic non-protein coding RNA 1265	ncRNA
3351	M1	0.469193	1054.01	8.98497	-1.67799	0.15219	-11.0256	2.87511e-28	1.00052e-27	HTR1B	5-hydroxytryptamine receptor 1B	protein-coding
400120	M1	0.467993	1005	21.6333	-2.51995	0.207917	-12.12	8.27719e-34	3.49614e-33	SERTM1	serine rich and transmembrane domain containing 1	protein-coding
100506385	M1	0.468524	1016.51	12.7812	-1.28117	0.181253	-7.0684	1.56732e-12	3.09394e-12	LINC01426	long intergenic non-protein coding RNA 1426	ncRNA
1579	M1	0.468683	1186.86	53.3462	-2.33341	0.233188	-10.0065	1.4265e-23	4.19593e-23	CYP4A11	cytochrome P450 family 4 subfamily A member 11	protein-coding
29945	M1	0.468371	1286.06	1066.08	-1.03516	0.0426688	-24.2604	5.13286e-130	6.19011e-128	ANAPC4	anaphase promoting complex subunit 4	protein-coding
1588	M1	0.469248	1152.64	21.075	-4.06511	0.156473	-25.9796	8.43119e-149	2.26821e-146	CYP19A1	cytochrome P450 family 19 subfamily A member 1	protein-coding
55124	M1	0.469148	1050.72	62.0118	-1.25576	0.0996537	-12.6012	2.07854e-36	9.57544e-36	PIWIL2	piwi like RNA-mediated gene silencing 2	protein-coding
100507053	M1	0.467982	1150.59	115.114	-1.96544	0.14255	-13.7877	3.02136e-43	1.73985e-42	LOC100507053	uncharacterized LOC100507053	ncRNA
79190	M1	0.469078	1046.96	15.8783	-1.47225	0.16775	-8.77644	1.68731e-18	4.12568e-18	IRX6	iroquois homeobox 6	protein-coding
4123	M1	0.469063	1212.41	2014.28	-1.18812	0.0505892	-23.4857	5.71508e-122	5.01779e-120	MAN2C1	mannosidase alpha class 2C member 1	protein-coding
404665	M1	0.468965	1234.41	9.01366	-1.74421	0.106939	-16.3103	8.34344e-60	8.42535e-59	CACTIN-AS1	CACTIN antisense RNA 1	ncRNA
203	M1	0.468976	1125.41	72.6385	-1.38794	0.132586	-10.4682	1.20926e-25	3.83947e-25	AK1	adenylate kinase 1	protein-coding
3866	M1	0.468979	1079.93	4503.85	-1.71141	0.162167	-10.5533	4.90216e-26	1.57917e-25	KRT15	keratin 15	protein-coding
8448	M1	0.46806	1218.83	156.571	-1.64444	0.109084	-15.0749	2.3679e-51	1.78093e-50	DOC2A	double C2 domain alpha	protein-coding
4099	M1	0.468997	1022.15	9.56451	-1.58899	0.200788	-7.91374	2.49774e-15	5.44263e-15	MAG	myelin associated glycoprotein	protein-coding
3848	M1	0.469002	1056.07	26.7756	-3.52336	0.209478	-16.8197	1.75031e-63	2.01032e-62	KRT1	keratin 1	protein-coding
10841	M1	0.469004	1141.9	71.049	-1.45167	0.113823	-12.7537	2.97247e-37	1.408e-36	FTCD	formimidoyltransferase cyclodeaminase	protein-coding
64518	M1	0.46805	1198.84	11.179	-1.59018	0.12458	-12.7643	2.59387e-37	1.23172e-36	TEKT3	tektin 3	protein-coding
338440	M1	0.468613	1233.21	467.893	-1.51451	0.0946197	-16.0062	1.15576e-57	1.08561e-56	ANO9	anoctamin 9	protein-coding
127	M1	0.468296	1124.23	65.9565	-1.99687	0.206893	-9.65171	4.83447e-22	1.34402e-21	ADH4	alcohol dehydrogenase 4 (class II), pi polypeptide	protein-coding
9256	M1	0.469075	1232.98	1528.34	-1.11902	0.0640284	-17.4769	2.14965e-68	2.90833e-67	TSPOAP1	TSPO associated protein 1	protein-coding
79802	M1	0.468048	1038.03	41.6287	-1.36312	0.126571	-10.7696	4.79255e-27	1.59935e-26	HHIPL2	HHIP like 2	protein-coding
128497	M1	0.469007	1214.65	33.0508	-1.17357	0.0671539	-17.4758	2.19144e-68	2.96296e-67	SPATA25	spermatogenesis associated 25	protein-coding
54905	M1	0.468039	1181.33	64.4659	-1.74601	0.126235	-13.8314	1.64796e-43	9.6138e-43	CYP2W1	cytochrome P450 family 2 subfamily W member 1	protein-coding
128346	M1	0.469026	1120.49	260.644	-1.06833	0.0777082	-13.7479	5.23991e-43	2.9993e-42	C1orf162	chromosome 1 open reading frame 162	protein-coding
55815	M1	0.469028	1241.49	85.4621	-1.28674	0.0782308	-16.448	8.66175e-61	9.04269e-60	TSNAXIP1	translin associated factor X interacting protein 1	protein-coding
9924	M1	0.46831	1262.83	1894.93	-1.09187	0.0444258	-24.5775	2.19997e-133	3.23134e-131	PAN2	poly(A) specific ribonuclease subunit PAN2	protein-coding
1668	M1	0.468411	1016.76	19.5449	-3.85857	0.379873	-10.1575	3.06801e-24	9.24323e-24	DEFA3	defensin alpha 3	protein-coding
161253	M1	0.468326	1229.24	35.0412	-1.30121	0.0870559	-14.9468	1.63369e-50	1.1974e-49	REM2	RRAD and GEM like GTPase 2	protein-coding
85445	M1	0.468578	943.063	9.17141	-2.14289	0.269489	-7.95165	1.8404e-15	4.0312e-15	CNTNAP4	contactin associated protein family member 4	protein-coding
133874	M1	0.468555	1104.6	11.4807	-1.35283	0.136296	-9.92568	3.21891e-23	9.32434e-23	C5orf58	chromosome 5 open reading frame 58	protein-coding
23205	M1	0.469053	1161.77	40.5643	-1.80721	0.11554	-15.6415	3.79613e-55	3.27406e-54	ACSBG1	acyl-CoA synthetase bubblegum family member 1	protein-coding
389813	M1	0.468611	1113.11	425.896	-1.02229	0.0689885	-14.8182	1.11662e-49	7.96169e-49	AJM1	apical junction component 1 homolog	protein-coding
84957	M1	0.46879	1180.9	127.75	-1.31046	0.0773599	-16.9398	2.28803e-64	2.71715e-63	RELT	RELT TNF receptor	protein-coding
150209	M1	0.470811	1296.26	63.0683	-1.60589	0.0903099	-17.782	9.74089e-71	1.4175e-69	AIFM3	apoptosis inducing factor mitochondria associated 3	protein-coding
8632	M1	0.469982	1363.98	108.344	-1.6857	0.0855263	-19.7097	1.77886e-86	4.48648e-85	DNAH17	dynein axonemal heavy chain 17	protein-coding
6274	M1	0.471901	1137.69	31.8926	-1.49126	0.132493	-11.2553	2.17978e-29	7.88085e-29	S100A3	S100 calcium binding protein A3	protein-coding
163351	M1	0.471902	1110.82	8.49553	-1.15923	0.153657	-7.54424	4.54922e-14	9.50237e-14	GBP6	guanylate binding protein family member 6	protein-coding
1393	M1	0.471903	1082.24	58.2419	-1.07847	0.11291	-9.55162	1.27687e-21	3.5011e-21	CRHBP	corticotropin releasing hormone binding protein	protein-coding
3250	M1	0.471907	1146.48	37.7835	-1.66406	0.20137	-8.26372	1.41204e-16	3.22665e-16	HPR	haptoglobin-related protein	protein-coding
30819	M1	0.471929	1360.12	82.7861	-1.61309	0.0708095	-22.7807	7.12737e-115	4.91976e-113	KCNIP2	potassium voltage-gated channel interacting protein 2	protein-coding
142678	M1	0.471947	1273.12	1645.68	-1.31931	0.0610534	-21.6092	1.47229e-103	7.02149e-102	MIB2	MIB E3 ubiquitin protein ligase 2	protein-coding
57000	M1	0.471953	1244.52	31.531	-1.15368	0.101848	-11.3275	9.5886e-30	3.51208e-29	GSN-AS1	GSN antisense RNA 1	ncRNA
79804	M1	0.471965	1176.16	45.5848	-2.53364	0.198029	-12.7943	1.76434e-37	8.42194e-37	HAND2-AS1	HAND2 antisense RNA 1	ncRNA
9628	M1	0.471965	1216.94	31.6165	-1.47449	0.120266	-12.2603	1.47962e-34	6.41363e-34	RGS6	regulator of G protein signaling 6	protein-coding
401535	M1	0.471974	1236.22	9.08331	-1.71506	0.114317	-15.0028	7.04374e-51	5.22282e-50	LINC02872	long intergenic non-protein coding RNA 2872	ncRNA
54082	M1	0.471978	1165.84	8.65612	-1.75824	0.163536	-10.7514	5.8365e-27	1.94124e-26	TSPEAR-AS1	TSPEAR antisense RNA 1	ncRNA
6911	M1	0.471986	1340.04	78.1474	-1.52355	0.074279	-20.5111	1.71266e-93	5.59791e-92	TBX6	T-box transcription factor 6	protein-coding
404550	M1	0.471887	1292.6	75.1184	-1.79608	0.114823	-15.6422	3.75723e-55	3.24185e-54	C16orf74	chromosome 16 open reading frame 74	protein-coding
25992	M1	0.471999	1209.32	997.843	-1.1233	0.0599254	-18.745	2.12572e-78	4.05142e-77	SNED1	sushi, nidogen and EGF like domains 1	protein-coding
164656	M1	0.472037	1198.83	45.9973	-1.2664	0.12746	-9.93572	2.91074e-23	8.44682e-23	TMPRSS6	transmembrane serine protease 6	protein-coding
1263	M1	0.472051	1305.1	306.661	-1.10985	0.0670781	-16.5456	1.72178e-61	1.85186e-60	PLK3	polo like kinase 3	protein-coding
388591	M1	0.472056	1413.76	567.264	-1.88791	0.0807437	-23.3815	6.5973e-121	5.58216e-119	RNF207	ring finger protein 207	protein-coding
5806	M1	0.472064	1168.88	116.664	-2.19508	0.128513	-17.0806	2.06935e-65	2.53492e-64	PTX3	pentraxin 3	protein-coding
6425	M1	0.4721	1164.53	66.8871	-2.41764	0.161003	-15.0161	5.76279e-51	4.28513e-50	SFRP5	secreted frizzled related protein 5	protein-coding
5336	M1	0.472123	1157.16	319.6	-1.17726	0.109131	-10.7876	3.93862e-27	1.31899e-26	PLCG2	phospholipase C gamma 2	protein-coding
152	M1	0.472133	1152.91	351.923	-1.69288	0.112073	-15.1052	1.49762e-51	1.13451e-50	ADRA2C	adrenoceptor alpha 2C	protein-coding
100128750	M1	0.472138	1259.47	13.4529	-2.64149	0.167339	-15.7853	3.9292e-56	3.49218e-55	RBPMS-AS1	RBPMS antisense RNA 1	ncRNA
5630	M1	0.472139	1149.02	31.1794	-1.41444	0.157359	-8.98861	2.50373e-19	6.31546e-19	PRPH	peripherin	protein-coding
10411	M1	0.47214	1285.9	802.064	-1.47999	0.0774911	-19.0989	2.57835e-81	5.42669e-80	RAPGEF3	Rap guanine nucleotide exchange factor 3	protein-coding
55340	M1	0.472168	1268.79	31.5436	-1.94137	0.133455	-14.547	6.10401e-48	4.09484e-47	GIMAP5	GTPase, IMAP family member 5	protein-coding
3213	M1	0.472178	1371.47	300.703	-1.97685	0.0983195	-20.1064	6.48476e-90	1.8539e-88	HOXB3	homeobox B3	protein-coding
91526	M1	0.472034	1131.66	569.191	-1.05542	0.0749123	-14.0888	4.45034e-45	2.71471e-44	ANKRD44	ankyrin repeat domain 44	protein-coding
2623	M1	0.471883	1152.02	34.5703	-1.11017	0.134246	-8.26969	1.34304e-16	3.07111e-16	GATA1	GATA binding protein 1	protein-coding
84073	M1	0.471878	1313.24	75.1199	-1.36867	0.0800643	-17.0946	1.62711e-65	1.99902e-64	MYCBPAP	MYCBP associated protein	protein-coding
1297	M1	0.471874	1138.22	298.824	-2.15427	0.15098	-14.2686	3.43265e-46	2.17484e-45	COL9A1	collagen type IX alpha 1 chain	protein-coding
5288	M1	0.471602	1242.8	45.6754	-2.5505	0.183575	-13.8935	6.93672e-44	4.08877e-43	PIK3C2G	phosphatidylinositol-4-phosphate 3-kinase catalytic subunit type 2 gamma	protein-coding
143630	M1	0.471602	1292.5	36.5194	-1.60462	0.103833	-15.4538	7.10943e-54	5.84807e-53	UBQLNL	ubiquilin like	protein-coding
6263	M1	0.471604	1250.62	260.318	-1.29708	0.0791159	-16.3947	2.08621e-60	2.15015e-59	RYR3	ryanodine receptor 3	protein-coding
56603	M1	0.471609	1181.53	157.403	-1.81408	0.109564	-16.5572	1.41952e-61	1.52912e-60	CYP26B1	cytochrome P450 family 26 subfamily B member 1	protein-coding
101927288	M1	0.471624	1251.85	18.9841	-3.76457	0.1657	-22.7192	2.89401e-114	1.97811e-112	MANEA-DT	MANEA divergent transcript	ncRNA
26206	M1	0.47163	1278.1	92.3427	-1.1575	0.0711472	-16.2691	1.63671e-59	1.63158e-58	SPAG8	sperm associated antigen 8	protein-coding
51195	M1	0.471658	1338.68	594.761	-1.80259	0.0726333	-24.8177	5.77562e-136	9.69564e-134	RAPGEFL1	Rap guanine nucleotide exchange factor like 1	protein-coding
9499	M1	0.471665	1108.01	163.171	-1.02294	0.131852	-7.75828	8.60887e-15	1.84335e-14	MYOT	myotilin	protein-coding
56623	M1	0.471674	1291.73	785.724	-1.00868	0.0436251	-23.1215	2.81198e-118	2.14569e-116	INPP5E	inositol polyphosphate-5-phosphatase E	protein-coding
2561	M1	0.467777	1027.73	39.4933	-1.10111	0.143796	-7.65744	1.89673e-14	4.0126e-14	GABRB2	gamma-aminobutyric acid type A receptor subunit beta2	protein-coding
83959	M1	0.471694	1262.63	264.512	-1.5467	0.092796	-16.6678	2.24854e-62	2.47812e-61	SLC4A11	solute carrier family 4 member 11	protein-coding
3714	M1	0.471701	1215.16	1308.41	-1.04887	0.0633629	-16.5534	1.51421e-61	1.63028e-60	JAG2	jagged canonical Notch ligand 2	protein-coding
8626	M1	0.471704	1177.32	900.505	-1.13511	0.117199	-9.68532	3.48125e-22	9.73228e-22	TP63	tumor protein p63	protein-coding
6530	M1	0.471717	1167.82	10.5252	-1.59459	0.168419	-9.46799	2.85278e-21	7.7442e-21	SLC6A2	solute carrier family 6 member 2	protein-coding
2903	M1	0.47172	1183.61	35.1096	-1.41618	0.138374	-10.2344	1.38998e-24	4.24377e-24	GRIN2A	glutamate ionotropic receptor NMDA type subunit 2A	protein-coding
23418	M1	0.471722	1109.73	10.3853	-1.02798	0.158639	-6.47999	9.17306e-11	1.69205e-10	CRB1	crumbs cell polarity complex component 1	protein-coding
84163	M1	0.471727	1230.1	193.653	-1.06236	0.0687278	-15.4575	6.7108e-54	5.52884e-53	GTF2IRD2	GTF2I repeat domain containing 2	protein-coding
624	M1	0.471735	1261.18	181.025	-1.82227	0.102046	-17.8574	2.53231e-71	3.76065e-70	BDKRB2	bradykinin receptor B2	protein-coding
4142	M1	0.471735	1116.26	8.79626	-1.87648	0.147063	-12.7597	2.75346e-37	1.30632e-36	MAS1	MAS1 proto-oncogene, G protein-coupled receptor	protein-coding
101927953	M1	0.471741	1092.37	8.71506	-2.06634	0.180952	-11.4193	3.35004e-30	1.24618e-29	EPIST	esophagus epithelial intergenic associated transcript	ncRNA
3976	M1	0.471798	1214.85	346.609	-2.01866	0.106809	-18.8998	1.14555e-79	2.27204e-78	LIF	LIF interleukin 6 family cytokine	protein-coding
8076	M1	0.471805	1090.72	177.362	-1.55793	0.135425	-11.504	1.25943e-30	4.77727e-30	MFAP5	microfibril associated protein 5	protein-coding
1953	M1	0.471817	1226.53	1559.72	-1.33079	0.0683044	-19.4833	1.52253e-84	3.65128e-83	MEGF6	multiple EGF like domains 6	protein-coding
91584	M1	0.471846	1107.59	186.928	-1.07068	0.0956804	-11.1901	4.55666e-29	1.6328e-28	PLXNA4	plexin A4	protein-coding
51090	M1	0.471853	1289.61	308.579	-1.36197	0.0708573	-19.2213	2.45399e-82	5.39774e-81	PLLP	plasmolipin	protein-coding
3718	M1	0.471857	1258.77	471.921	-1.10592	0.090083	-12.2766	1.2093e-34	5.25599e-34	JAK3	Janus kinase 3	protein-coding
203522	M1	0.471863	1344.13	440.451	-1.39261	0.0688811	-20.2177	6.846e-91	2.02618e-89	INTS6L	integrator complex subunit 6 like	protein-coding
400745	M1	0.472184	1096.58	24.6036	-2.37866	0.133089	-17.8726	1.9264e-71	2.86896e-70	SH2D5	SH2 domain containing 5	protein-coding
11181	M1	0.471597	1206.5	17.6878	-1.41887	0.108982	-13.0193	9.50298e-39	4.72873e-38	TREH	trehalase	protein-coding
8869	M1	0.472229	1278.5	501.395	-1.25245	0.0678381	-18.4624	4.14682e-76	7.28174e-75	ST3GAL5	ST3 beta-galactoside alpha-2,3-sialyltransferase 5	protein-coding
57538	M1	0.472235	1077.26	468.505	-1.03939	0.0771786	-13.4674	2.43375e-41	1.32305e-40	ALPK3	alpha kinase 3	protein-coding
1326	M1	0.472538	1327.24	290.804	-1.44453	0.0712251	-20.2811	1.88707e-91	5.69759e-90	MAP3K8	mitogen-activated protein kinase kinase kinase 8	protein-coding
91461	M1	0.472538	1121.9	886.961	-1.11423	0.0920651	-12.1026	1.02323e-33	4.31155e-33	PKDCC	protein kinase domain containing, cytoplasmic	protein-coding
89	M1	0.472555	1182.7	15.8739	-1.46771	0.133149	-11.023	2.95923e-28	1.02911e-27	ACTN3	actinin alpha 3	protein-coding
80765	M1	0.472561	1283.79	109.062	-1.10576	0.055232	-20.0204	3.66051e-89	1.01069e-87	STARD5	StAR related lipid transfer domain containing 5	protein-coding
414332	M1	0.472563	1254.56	20.3886	-2.97006	0.167754	-17.7049	3.84506e-70	5.49624e-69	LCN10	lipocalin 10	protein-coding
11174	M1	0.472576	1198.37	78.5095	-1.02803	0.0897136	-11.459	2.12008e-30	7.95703e-30	ADAMTS6	ADAM metallopeptidase with thrombospondin type 1 motif 6	protein-coding
388182	M1	0.472584	1268.73	32.11	-3.64188	0.166036	-21.9342	1.2255e-106	6.3653e-105	SPATA41	spermatogenesis associated 41	ncRNA
728577	M1	0.472602	1167	36.7872	-1.31285	0.103081	-12.736	3.73002e-37	1.75692e-36	CNTNAP3B	contactin associated protein family member 3B	protein-coding
25766	M1	0.472845	1313.31	322.48	-1.18446	0.0517682	-22.8801	7.33248e-116	5.19813e-114	PRPF40B	pre-mRNA processing factor 40 homolog B	protein-coding
57713	M1	0.47264	1142.61	924.327	-1.0165	0.0581007	-17.4956	1.54871e-68	2.10344e-67	SFMBT2	Scm like with four mbt domains 2	protein-coding
90527	M1	0.472648	1327.2	205.949	-2.32764	0.128103	-18.1701	8.89806e-74	1.4385e-72	DUOXA1	dual oxidase maturation factor 1	protein-coding
23416	M1	0.472656	1268.54	71.2707	-1.20255	0.0969602	-12.4025	2.53178e-35	1.12129e-34	KCNH3	potassium voltage-gated channel subfamily H member 3	protein-coding
7079	M1	0.472513	1050.62	110.142	-1.09844	0.133617	-8.22076	2.02219e-16	4.59438e-16	TIMP4	TIMP metallopeptidase inhibitor 4	protein-coding
84033	M1	0.472659	1357.26	1668.78	-1.78368	0.0878717	-20.2987	1.32058e-91	4.00447e-90	OBSCN	obscurin, cytoskeletal calmodulin and titin-interacting RhoGEF	protein-coding
137835	M1	0.47283	1287.49	68.4016	-1.13226	0.0938414	-12.0657	1.60248e-33	6.71185e-33	TMEM71	transmembrane protein 71	protein-coding
266727	M1	0.472674	1181.69	323.194	-1.06638	0.0862709	-12.3608	4.25857e-35	1.87341e-34	MDGA1	MAM domain containing glycosylphosphatidylinositol anchor 1	protein-coding
1129	M1	0.472682	1062.73	22.6123	-1.81568	0.255569	-7.10448	1.20774e-12	2.39381e-12	CHRM2	cholinergic receptor muscarinic 2	protein-coding
79153	M1	0.472811	1387.75	101.655	-1.72958	0.0823406	-21.0052	5.8744e-98	2.32144e-96	GDPD3	glycerophosphodiester phosphodiesterase domain containing 3	protein-coding
10793	M1	0.472805	1281.67	284.261	-1.01198	0.0484977	-20.8665	1.08012e-96	4.06917e-95	ZNF273	zinc finger protein 273	protein-coding
782	M1	0.472684	1391.39	340.828	-1.63866	0.0705262	-23.2348	2.02508e-119	1.59753e-117	CACNB1	calcium voltage-gated channel auxiliary subunit beta 1	protein-coding
93429	M1	0.472712	1161.7	14.9452	-2.01828	0.187307	-10.7752	4.50657e-27	1.50558e-26	LOC93429	uncharacterized LOC93429	ncRNA
2625	M1	0.472747	1299.43	460.474	-1.53562	0.10194	-15.064	2.79535e-51	2.09941e-50	GATA3	GATA binding protein 3	protein-coding
84626	M1	0.472748	1231.99	485.346	-1.08427	0.0621818	-17.437	4.32108e-68	5.80125e-67	KRBA1	KRAB-A domain containing 1	protein-coding
64283	M1	0.472754	1269.11	533.089	-1.13197	0.0744145	-15.2116	2.9611e-52	2.29962e-51	ARHGEF28	Rho guanine nucleotide exchange factor 28	protein-coding
2134	M1	0.472793	1136.86	40.999	-1.20117	0.110062	-10.9136	9.92902e-28	3.39499e-27	EXTL1	exostosin like glycosyltransferase 1	protein-coding
27286	M1	0.472767	1207.98	328.546	-1.1577	0.0746551	-15.5073	3.09553e-54	2.58585e-53	SRPX2	sushi repeat containing protein X-linked 2	protein-coding
201294	M1	0.472666	1389.86	408.821	-1.32272	0.0762302	-17.3516	1.91664e-67	2.52155e-66	UNC13D	unc-13 homolog D	protein-coding
219833	M1	0.472498	1271.12	63.9692	-1.19598	0.0846133	-14.1347	2.32212e-45	1.43105e-44	KCNJ5-AS1	KCNJ5 antisense RNA 1	ncRNA
55559	M1	0.472493	1377.13	23.401	-1.91065	0.0775466	-24.6388	4.85777e-134	7.49525e-132	HAUS7	HAUS augmin like complex subunit 7	protein-coding
26659	M1	0.472489	1153.03	14.1429	-2.59044	0.175426	-14.7666	2.40603e-49	1.69139e-48	OR7A5	olfactory receptor family 7 subfamily A member 5	protein-coding
100190938	M1	0.472244	1183.5	101.387	-1.38214	0.0912592	-15.1452	8.15542e-52	6.2321e-51	RAMP2-AS1	RAMP2 antisense RNA 1	ncRNA
2696	M1	0.472276	1379.62	120.832	-2.21633	0.105613	-20.9855	8.89519e-98	3.49544e-96	GIPR	gastric inhibitory polypeptide receptor	protein-coding
7643	M1	0.472286	1324.98	64.2178	-1.85734	0.097928	-18.9664	3.23483e-80	6.55209e-79	ZNF90	zinc finger protein 90	protein-coding
59341	M1	0.472288	1201.18	283.437	-1.3158	0.0849669	-15.486	4.31138e-54	3.58013e-53	TRPV4	transient receptor potential cation channel subfamily V member 4	protein-coding
389114	M1	0.472298	1234.28	363.483	-1.24998	0.099358	-12.5806	2.69973e-36	1.23963e-35	ZNF662	zinc finger protein 662	protein-coding
6571	M1	0.472305	1024.95	73.0802	-1.06736	0.107199	-9.95681	2.35503e-23	6.86457e-23	SLC18A2	solute carrier family 18 member A2	protein-coding
11197	M1	0.472336	1039.67	243.97	-1.02042	0.160112	-6.37313	1.85206e-10	3.37035e-10	WIF1	WNT inhibitory factor 1	protein-coding
51733	M1	0.472337	1247.82	37.1582	-1.37715	0.118105	-11.6604	2.03096e-31	7.91266e-31	UPB1	beta-ureidopropionase 1	protein-coding
23040	M1	0.472344	1168.59	21.7753	-2.03828	0.211799	-9.62368	6.35155e-22	1.75948e-21	MYT1L	myelin transcription factor 1 like	protein-coding
83593	M1	0.472348	1317.71	671.642	-1.05284	0.0679281	-15.4994	3.50263e-54	2.92359e-53	RASSF5	Ras association domain family member 5	protein-coding
4210	M1	0.472348	1213.47	34.224	-1.50627	0.106871	-14.0943	4.11833e-45	2.5173e-44	MEFV	MEFV innate immuity regulator, pyrin	protein-coding
101928834	M1	0.472883	1052.21	10.5481	-1.0145	0.145914	-6.95271	3.58341e-12	6.96307e-12	LOC101928834	uncharacterized LOC101928834	ncRNA
145814	M1	0.472364	1073.07	11.634	-1.55699	0.132056	-11.7904	4.37229e-32	1.74194e-31	PGPEP1L	pyroglutamyl-peptidase I like	protein-coding
54739	M1	0.472365	1357.12	317.652	-1.67679	0.0914793	-18.3297	4.79155e-75	8.06303e-74	XAF1	XIAP associated factor 1	protein-coding
10157	M1	0.472368	1159.77	771.74	-1.02947	0.0536017	-19.2059	3.30399e-82	7.22949e-81	AASS	aminoadipate-semialdehyde synthase	protein-coding
3674	M1	0.472402	1363.91	73.8047	-1.79975	0.105136	-17.1183	1.08485e-65	1.33751e-64	ITGA2B	integrin subunit alpha 2b	protein-coding
222487	M1	0.472411	1241.06	44.621	-2.07041	0.137758	-15.0293	4.719e-51	3.52021e-50	ADGRG3	adhesion G protein-coupled receptor G3	protein-coding
84623	M1	0.472875	1270.96	31.1702	-1.90099	0.110378	-17.2226	1.79621e-66	2.27607e-65	KIRREL3	kirre like nephrin family adhesion molecule 3	protein-coding
148229	M1	0.472419	1256.97	59.9784	-1.25983	0.0908128	-13.8728	9.26076e-44	5.4464e-43	ATP8B3	ATPase phospholipid transporting 8B3	protein-coding
2996	M1	0.472421	1105.58	22.3532	-1.39062	0.135963	-10.2279	1.48766e-24	4.5354e-24	GYPE	glycophorin E (MNS blood group)	protein-coding
202374	M1	0.472861	1104.58	110.376	-1.13633	0.122918	-9.24463	2.36064e-20	6.1881e-20	STK32A	serine/threonine kinase 32A	protein-coding
79608	M1	0.472425	1255.99	670.841	-1.39872	0.10048	-13.9204	4.75997e-44	2.81758e-43	RIC3	RIC3 acetylcholine receptor chaperone	protein-coding
6578	M1	0.472453	1140.5	2436.9	-1.39056	0.0746671	-18.6235	2.07296e-77	3.82576e-76	SLCO2A1	solute carrier organic anion transporter family member 2A1	protein-coding
8809	M1	0.472468	1275.43	157.974	-1.92277	0.07841	-24.522	8.60094e-133	1.20321e-130	IL18R1	interleukin 18 receptor 1	protein-coding
401399	M1	0.472469	1136.47	30.3983	-1.17905	0.130393	-9.04228	1.53441e-19	3.89712e-19	PRRT4	proline rich transmembrane protein 4	protein-coding
202333	M1	0.472475	1268.84	835.945	-1.25078	0.0974858	-12.8304	1.10862e-37	5.33316e-37	CMYA5	cardiomyopathy associated 5	protein-coding
222584	M1	0.472484	1204.36	61.8798	-1.47053	0.152589	-9.63719	5.56909e-22	1.54518e-21	FAM83B	family with sequence similarity 83 member B	protein-coding
9057	M1	0.472234	1222.13	283.2	-1.02407	0.0530563	-19.3015	5.21683e-83	1.16955e-81	SLC7A6	solute carrier family 7 member 6	protein-coding
5308	M1	0.471597	1036.4	46.7613	-1.98843	0.197488	-10.0686	7.60481e-24	2.25873e-23	PITX2	paired like homeodomain 2	protein-coding
2877	M1	0.471592	1302.45	365.275	-2.56999	0.105948	-24.257	5.578e-130	6.6885e-128	GPX2	glutathione peroxidase 2	protein-coding
2122	M1	0.471571	1292.03	652.876	-1.2083	0.0676472	-17.8617	2.34306e-71	3.48206e-70	MECOM	MDS1 and EVI1 complex locus	protein-coding
285601	M1	0.470429	1032.13	13.8173	-1.37562	0.132408	-10.3892	2.77596e-25	8.69932e-25	GPR150	G protein-coupled receptor 150	protein-coding
103752589	M1	0.47043	1216.92	11.6841	-3.55211	0.18874	-18.8201	5.1654e-79	1.00176e-77	TMEM92-AS1	TMEM92 antisense RNA 1	ncRNA
100653515	M1	0.470464	1155.2	14.1582	-1.5563	0.14797	-10.5177	7.1632e-26	2.2945e-25	CEP295NL	CEP295 N-terminal like	protein-coding
114881	M1	0.470465	1223.47	764.862	-1.10916	0.0704591	-15.742	7.79855e-56	6.85566e-55	OSBPL7	oxysterol binding protein like 7	protein-coding
127002	M1	0.470479	1301.58	216.632	-1.08911	0.0517397	-21.0498	2.29606e-98	9.28332e-97	ATXN7L2	ataxin 7 like 2	protein-coding
414196	M1	0.470529	1148.54	12.5218	-1.67438	0.157131	-10.656	1.63566e-26	5.35205e-26	CELF2-AS1	CELF2 antisense RNA 1	ncRNA
10349	M1	0.470539	1316.09	127.739	-1.94567	0.0862605	-22.5558	1.17889e-112	7.61167e-111	ABCA10	ATP binding cassette subfamily A member 10	protein-coding
7517	M1	0.470552	1296.81	509.018	-1.2702	0.0525013	-24.1937	2.59329e-129	2.95748e-127	XRCC3	X-ray repair cross complementing 3	protein-coding
81551	M1	0.470559	1082.83	22.1798	-1.61829	0.18935	-8.54655	1.26823e-17	3.00843e-17	STMN4	stathmin 4	protein-coding
154822	M1	0.470575	1179.55	13.8224	-1.72059	0.137299	-12.5317	5.00779e-36	2.27011e-35	LINC00689	long intergenic non-protein coding RNA 689	ncRNA
5923	M1	0.470582	1082.23	59.876	-1.23251	0.145111	-8.49356	2.00409e-17	4.72463e-17	RASGRF1	Ras protein specific guanine nucleotide releasing factor 1	protein-coding
54541	M1	0.470601	1167.74	1027.52	-1.25883	0.0748811	-16.811	2.0272e-63	2.32579e-62	DDIT4	DNA damage inducible transcript 4	protein-coding
149428	M1	0.470428	1249.56	254.694	-1.81663	0.08867	-20.4876	2.77948e-93	8.95923e-92	BNIPL	BCL2 interacting protein like	protein-coding
9600	M1	0.47062	1231.52	856.923	-1.04651	0.0561963	-18.6223	2.11892e-77	3.90715e-76	PITPNM1	phosphatidylinositol transfer protein membrane associated 1	protein-coding
4803	M1	0.470644	1098.21	41.0614	-1.29833	0.1009	-12.8675	6.85767e-38	3.32182e-37	NGF	nerve growth factor	protein-coding
2817	M1	0.47065	1164.04	3102.33	-1.09358	0.0738619	-14.8057	1.34483e-49	9.54665e-49	GPC1	glypican 1	protein-coding
80022	M1	0.470653	1330.65	2849.11	-1.72685	0.0789075	-21.8845	3.65276e-106	1.8695e-104	MYO15B	myosin XVB	protein-coding
8492	M1	0.470655	1170.6	120.185	-1.03422	0.118367	-8.73743	2.38473e-18	5.80188e-18	PRSS12	serine protease 12	protein-coding
64843	M1	0.47066	1162.84	25.5831	-1.77033	0.113976	-15.5325	2.09133e-54	1.75468e-53	ISL2	ISL LIM homeobox 2	protein-coding
79651	M1	0.470683	1225.3	509.602	-1.05843	0.0598411	-17.6874	5.24275e-70	7.45352e-69	RHBDF2	rhomboid 5 homolog 2	protein-coding
3208	M1	0.470688	1207.04	20.8645	-1.01465	0.106581	-9.52	1.73184e-21	4.73067e-21	HPCA	hippocalcin	protein-coding
114132	M1	0.470701	1075.32	10.3365	-1.36085	0.126152	-10.7874	3.94864e-27	1.32192e-26	SIGLEC11	sialic acid binding Ig like lectin 11	protein-coding
201163	M1	0.470709	1209.13	1351.3	-1.01359	0.045436	-22.308	3.08925e-110	1.80571e-108	FLCN	folliculin	protein-coding
8497	M1	0.470718	1213.25	255.108	-1.51099	0.0998954	-15.1257	1.09616e-51	8.34003e-51	PPFIA4	PTPRF interacting protein alpha 4	protein-coding
26576	M1	0.470721	1175.4	253.883	-1.12977	0.081492	-13.8636	1.05224e-43	6.17801e-43	SRPK3	SRSF protein kinase 3	protein-coding
280	M1	0.470747	1339.55	261.28	-1.67162	0.105109	-15.9037	5.97192e-57	5.4651e-56	AMY2B	amylase alpha 2B	protein-coding
51778	M1	0.470634	1071.7	61.0974	-1.31579	0.153961	-8.54629	1.27114e-17	3.01498e-17	MYOZ2	myozenin 2	protein-coding
3043	M1	0.470411	1107.62	9499.19	-1.97445	0.135587	-14.5622	4.88698e-48	3.28786e-47	HBB	hemoglobin subunit beta	protein-coding
283314	M1	0.4704	1315.89	121.132	-1.51305	0.0821039	-18.4285	7.76659e-76	1.35136e-74	C1RL-AS1	C1RL antisense RNA 1	ncRNA
28231	M1	0.470393	1173.65	183.125	-2.04781	0.090598	-22.6032	4.03137e-113	2.65186e-111	SLCO4A1	solute carrier organic anion transporter family member 4A1	protein-coding
11067	M1	0.469984	1039.01	1508.25	-1.31033	0.0945632	-13.8566	1.16002e-43	6.80319e-43	DEPP1	DEPP autophagy regulator 1	protein-coding
389634	M1	0.469986	1266.91	11.6823	-1.85902	0.147547	-12.5996	2.12332e-36	9.77528e-36	LINC00937	long intergenic non-protein coding RNA 937	ncRNA
282996	M1	0.469999	1226.18	89.7739	-2.31929	0.126068	-18.3972	1.3831e-75	2.39069e-74	RBM20	RNA binding motif protein 20	protein-coding
401014	M1	0.470005	1195.78	28.5598	-1.19272	0.122064	-9.77121	1.49651e-22	4.24132e-22	TEX41	testis expressed 41	ncRNA
27231	M1	0.470052	1060.88	19.2954	-1.14853	0.153065	-7.50355	6.21102e-14	1.29003e-13	NMRK2	nicotinamide riboside kinase 2	protein-coding
63928	M1	0.470057	1205.62	64.9126	-1.88344	0.160586	-11.7285	9.10305e-32	3.59057e-31	CHP2	calcineurin like EF-hand protein 2	protein-coding
102724536	M1	0.470078	1292.55	39.9803	-1.78878	0.119838	-14.9267	2.20861e-50	1.6109e-49	PRR33	proline rich 33	protein-coding
29126	M1	0.47008	1226.96	123.091	-1.20237	0.077354	-15.5437	1.75547e-54	1.47761e-53	CD274	CD274 molecule	protein-coding
79955	M1	0.470161	1221.68	50.6742	-1.25931	0.0918796	-13.7061	9.33956e-43	5.30683e-42	PDZD7	PDZ domain containing 7	protein-coding
53335	M1	0.47017	1163.21	363.351	-1.03717	0.11169	-9.28615	1.59966e-20	4.22389e-20	BCL11A	BAF chromatin remodeling complex subunit BCL11A	protein-coding
102723854	M1	0.470211	1262.01	9.93574	-2.52207	0.138071	-18.2665	1.53011e-74	2.53416e-73	LINC01819	long intergenic non-protein coding RNA 1819	ncRNA
92369	M1	0.47022	1026.73	13.7635	-1.96671	0.195446	-10.0627	8.07789e-24	2.39653e-23	SPSB4	splA/ryanodine receptor domain and SOCS box containing 4	protein-coding
54988	M1	0.47023	1049.2	43.4114	-1.01538	0.105555	-9.61947	6.61704e-22	1.83182e-21	ACSM5	acyl-CoA synthetase medium chain family member 5	protein-coding
405753	M1	0.470237	1242.08	38.5333	-3.32716	0.162125	-20.5222	1.36531e-93	4.52601e-92	DUOXA2	dual oxidase maturation factor 2	protein-coding
3397	M1	0.470248	1247.25	1996.95	-1.40092	0.101375	-13.8192	1.95262e-43	1.1325e-42	ID1	inhibitor of DNA binding 1	protein-coding
2018	M1	0.470261	1171.26	47.1717	-3.46951	0.1684	-20.6028	2.58852e-94	8.83211e-93	EMX2	empty spiracles homeobox 2	protein-coding
199800	M1	0.470284	1175	41.4008	-1.23294	0.0926719	-13.3044	2.18323e-40	1.14963e-39	ADM5	adrenomedullin 5 (putative)	protein-coding
91948	M1	0.470286	1213.09	19.3631	-1.8582	0.153358	-12.1168	8.60924e-34	3.63494e-33	LINC00923	long intergenic non-protein coding RNA 923	ncRNA
9096	M1	0.470298	1110.76	58.0211	-1.81255	0.132594	-13.67	1.53484e-42	8.6765e-42	TBX18	T-box transcription factor 18	protein-coding
2300	M1	0.470305	1091.41	57.0712	-1.06114	0.0955079	-11.1105	1.11583e-28	3.9505e-28	FOXL1	forkhead box L1	protein-coding
2984	M1	0.470316	1208.7	40.8492	-1.45906	0.12005	-12.1537	5.48211e-34	2.32868e-33	GUCY2C	guanylate cyclase 2C	protein-coding
81693	M1	0.470328	1326.83	42.5257	-2.23125	0.125752	-17.7432	1.94413e-70	2.79998e-69	AMN	amnion associated transmembrane protein	protein-coding
6515	M1	0.470334	1069.69	1249.01	-1.18393	0.0879923	-13.4549	2.87976e-41	1.56107e-40	SLC2A3	solute carrier family 2 member 3	protein-coding
1548	M1	0.47036	1138.97	60.4138	-1.00982	0.130099	-7.76194	8.36417e-15	1.7915e-14	CYP2A6	cytochrome P450 family 2 subfamily A member 6	protein-coding
124602	M1	0.470371	1144.79	59.038	-1.43026	0.138155	-10.3526	4.07238e-25	1.26712e-24	KIF19	kinesin family member 19	protein-coding
55713	M1	0.470376	1197.32	452.061	-1.21262	0.103882	-11.673	1.75124e-31	6.83304e-31	ZNF334	zinc finger protein 334	protein-coding
10750	M1	0.470384	1108.78	12.1947	-1.21175	0.100601	-12.045	2.05961e-33	8.60246e-33	GRAP	GRB2 related adaptor protein	protein-coding
125704	M1	0.47081	1035.46	21.5166	-1.1623	0.137516	-8.45206	2.86202e-17	6.71475e-17	DIPK1C	divergent protein kinase domain 1C	protein-coding
259173	M1	0.472783	1446.66	603.231	-2.18688	0.0926255	-23.6099	3.0487e-123	2.76943e-121	ALS2CL	ALS2 C-terminal like	protein-coding
494513	M1	0.470817	1320.31	87.3009	-1.52538	0.0756401	-20.1663	1.93721e-90	5.63806e-89	PJVK	pejvakin	protein-coding
140766	M1	0.47082	1212.04	91.9021	-1.37627	0.114537	-12.016	2.9279e-33	1.21879e-32	ADAMTS14	ADAM metallopeptidase with thrombospondin type 1 motif 14	protein-coding
2277	M1	0.471219	1194.28	28.7366	-1.90867	0.0935438	-20.404	1.53969e-92	4.81502e-91	VEGFD	vascular endothelial growth factor D	protein-coding
83876	M1	0.471221	1130.33	40.0039	-1.78264	0.106264	-16.7756	3.67978e-63	4.18744e-62	MRO	maestro	protein-coding
55765	M1	0.471224	1246.28	205.783	-1.60436	0.110813	-14.4781	1.66745e-47	1.101e-46	INAVA	innate immunity activator	protein-coding
2828	M1	0.471232	1084.11	215.928	-1.18907	0.0833752	-14.2616	3.79517e-46	2.40162e-45	GPR4	G protein-coupled receptor 4	protein-coding
218	M1	0.471238	1209.41	43.6711	-1.52863	0.152437	-10.028	1.14829e-23	3.38802e-23	ALDH3A1	aldehyde dehydrogenase 3 family member A1	protein-coding
100128893	M1	0.47125	1165.43	17.5889	-1.76551	0.142893	-12.3555	4.55035e-35	1.99884e-34	GATA6-AS1	GATA6 antisense RNA 1 (head to head)	ncRNA
138429	M1	0.47129	1335.55	69.5805	-1.65241	0.0924375	-17.8759	1.81582e-71	2.70812e-70	PIP5KL1	phosphatidylinositol-4-phosphate 5-kinase like 1	protein-coding
23616	M1	0.4713	1272.72	113.095	-1.19059	0.0879328	-13.5398	9.10843e-42	5.02448e-41	SH3BP1	SH3 domain binding protein 1	protein-coding
101929407	M1	0.471302	1033.46	19.4335	-1.3254	0.175656	-7.54542	4.50837e-14	9.41987e-14	PTPRD-AS1	PTPRD antisense RNA 1	ncRNA
135398	M1	0.471315	1232.74	63.2952	-1.46873	0.168066	-8.73903	2.35121e-18	5.72164e-18	C6orf141	chromosome 6 open reading frame 141	protein-coding
55716	M1	0.471316	1343.1	1276.36	-1.14214	0.045149	-25.2971	3.43886e-141	6.80764e-139	LMBR1L	limb development membrane protein 1 like	protein-coding
84951	M1	0.471345	1235.46	1159.46	-1.87776	0.145927	-12.8678	6.83268e-38	3.31125e-37	TNS4	tensin 4	protein-coding
79981	M1	0.471369	1088.32	13.2422	-2.66643	0.163929	-16.2657	1.72787e-59	1.72082e-58	FRMD1	FERM domain containing 1	protein-coding
100130691	M1	0.471376	1190.26	21.1885	-1.26902	0.13108	-9.68131	3.62031e-22	1.0117e-21	LOC100130691	Putative uncharacterized protein FLJ44553	ncRNA
140711	M1	0.471379	1181.99	14.4644	-1.14947	0.111612	-10.2988	7.1321e-25	2.20024e-24	TLDC2	TBC/LysM-associated domain containing 2	protein-coding
64900	M1	0.471405	1323.14	871.506	-1.47133	0.0655208	-22.456	1.11856e-111	6.96492e-110	LPIN3	lipin 3	protein-coding
7975	M1	0.47141	1176.95	1110.81	-1.18833	0.061093	-19.4511	2.85093e-84	6.74453e-83	MAFK	MAF bZIP transcription factor K	protein-coding
347088	M1	0.471448	1283.67	26.1835	-3.22376	0.196048	-16.4438	9.29445e-61	9.69839e-60	ADGRD2	adhesion G protein-coupled receptor D2	protein-coding
116983	M1	0.471454	1284.85	1715.64	-1.3246	0.058375	-22.6912	5.46938e-114	3.70224e-112	ACAP3	ArfGAP with coiled-coil, ankyrin repeat and PH domains 3	protein-coding
100505635	M1	0.471454	1294.66	13.7605	-3.17275	0.148476	-21.3688	2.60963e-101	1.16511e-99	DAAM2-AS1	DAAM2 antisense RNA 1	ncRNA
221472	M1	0.47146	1256.97	261.772	-1.29851	0.0865605	-15.0012	7.20689e-51	5.34002e-50	FGD2	FYVE, RhoGEF and PH domain containing 2	protein-coding
57476	M1	0.471494	1222.07	208.565	-1.16522	0.0852165	-13.6736	1.45979e-42	8.2589e-42	GRAMD1B	GRAM domain containing 1B	protein-coding
100874362	M1	0.471496	1341.37	16.6756	-2.04147	0.11771	-17.3432	2.21871e-67	2.90258e-66	HOXB-AS1	HOXB cluster antisense RNA 1	ncRNA
84631	M1	0.471499	1167.42	63.1045	-1.83914	0.153609	-11.9729	4.92762e-33	2.03546e-32	SLITRK2	SLIT and NTRK like family member 2	protein-coding
7127	M1	0.471503	1298.57	2567.97	-1.72382	0.0843176	-20.4444	6.74214e-93	2.14359e-91	TNFAIP2	TNF alpha induced protein 2	protein-coding
55086	M1	0.471531	1292.31	65.1919	-1.2958	0.110613	-11.7147	1.07197e-31	4.21791e-31	RADX	RPA1 related single stranded DNA binding protein, X-linked	protein-coding
10734	M1	0.471531	1329.65	161.371	-1.14118	0.0634047	-17.9984	2.00642e-72	3.09351e-71	STAG3	stromal antigen 3	protein-coding
94027	M1	0.471211	1317.21	8.74187	-2.44035	0.154519	-15.7932	3.46591e-56	3.08696e-55	CGB7	chorionic gonadotropin subunit beta 7	protein-coding
4885	M1	0.469977	1035.29	216.557	-1.75444	0.11613	-15.1076	1.44247e-51	1.09392e-50	NPTX2	neuronal pentraxin 2	protein-coding
339977	M1	0.471205	1232.98	23.9374	-1.60239	0.0970659	-16.5083	3.19867e-61	3.40888e-60	LRRC66	leucine rich repeat containing 66	protein-coding
57644	M1	0.471131	1301.98	282.896	-1.85878	0.097918	-18.9831	2.35514e-80	4.80741e-79	MYH7B	myosin heavy chain 7B	protein-coding
5077	M1	0.470827	1147.62	15.1058	-1.87139	0.207185	-9.03248	1.67823e-19	4.25672e-19	PAX3	paired box 3	protein-coding
128272	M1	0.470829	1225.63	396.057	-1.23328	0.0853283	-14.4533	2.38982e-47	1.5686e-46	ARHGEF19	Rho guanine nucleotide exchange factor 19	protein-coding
102723566	M1	0.470837	1353.01	98.4152	-1.89132	0.0811771	-23.2986	4.57592e-120	3.76553e-118	LOC102723566	uncharacterized LOC102723566	ncRNA
100526835	M1	0.47084	1235.35	18.3747	-2.08827	0.123238	-16.945	2.09472e-64	2.4904e-63	FPGT-TNNI3K	FPGT-TNNI3K readthrough	protein-coding
51085	M1	0.470848	1276.89	174.431	-1.5693	0.0998286	-15.72	1.10366e-55	9.67388e-55	MLXIPL	MLX interacting protein like	protein-coding
8110	M1	0.470894	1181.7	28.1404	-1.52239	0.116511	-13.0665	5.11382e-39	2.57088e-38	DPF3	double PHD fingers 3	protein-coding
84867	M1	0.470919	1083.13	38.0082	-1.13971	0.119148	-9.56549	1.11673e-21	3.06722e-21	PTPN5	protein tyrosine phosphatase non-receptor type 5	protein-coding
9507	M1	0.470936	1139.6	726.134	-2.32822	0.117298	-19.8487	1.13049e-87	2.99146e-86	ADAMTS4	ADAM metallopeptidase with thrombospondin type 1 motif 4	protein-coding
399823	M1	0.470944	1278.89	10.5417	-2.53535	0.153719	-16.4935	4.08857e-61	4.33087e-60	FOXI2	forkhead box I2	protein-coding
2100	M1	0.470953	1200.23	61.696	-1.47637	0.0820206	-18	1.94817e-72	3.00591e-71	ESR2	estrogen receptor 2	protein-coding
285386	M1	0.470959	1262.18	82.5385	-1.13023	0.078491	-14.3994	5.21725e-47	3.38211e-46	TPRG1	tumor protein p63 regulated 1	protein-coding
29119	M1	0.47096	1038.3	31.7223	-1.27481	0.142578	-8.94114	3.85176e-19	9.65541e-19	CTNNA3	catenin alpha 3	protein-coding
399694	M1	0.470964	1211.2	34.4744	-1.66343	0.0961686	-17.2971	4.95013e-67	6.40799e-66	SHC4	SHC adaptor protein 4	protein-coding
283624	M1	0.470968	1190.96	304.215	-1.64069	0.100339	-16.3516	4.23887e-60	4.32208e-59	LINC00641	long intergenic non-protein coding RNA 641	ncRNA
6344	M1	0.470971	1190.1	15.3648	-2.03113	0.14944	-13.5917	4.4884e-42	2.49694e-41	SCTR	secretin receptor	protein-coding
6710	M1	0.470973	1101.4	258.766	-1.05498	0.11835	-8.91403	4.92108e-19	1.22846e-18	SPTB	spectrin beta, erythrocytic	protein-coding
220382	M1	0.470988	1110.26	34.7297	-1.20228	0.13026	-9.22988	2.70927e-20	7.08603e-20	FAM181B	family with sequence similarity 181 member B	protein-coding
6770	M1	0.470998	1202.25	23.0184	-1.71551	0.120814	-14.1996	9.21647e-46	5.76448e-45	STAR	steroidogenic acute regulatory protein	protein-coding
348645	M1	0.471001	1162.57	56.3476	-1.00893	0.0921171	-10.9527	6.45262e-28	2.22152e-27	MIR3667HG	MIR3667 host gene	ncRNA
143689	M1	0.471006	1215.21	99.0392	-1.25118	0.0718289	-17.419	5.92527e-68	7.91445e-67	PIWIL4	piwi like RNA-mediated gene silencing 4	protein-coding
100134259	M1	0.47101	1048.22	14.2172	-1.27609	0.121507	-10.5023	8.43442e-26	2.69593e-25	LINC01119	long intergenic non-protein coding RNA 1119	ncRNA
100131897	M1	0.471026	1052.8	15.7421	-1.01958	0.169	-6.03304	1.609e-09	2.81337e-09	INSYN2B	inhibitory synaptic factor family member 2B	protein-coding
1006	M1	0.471074	1209.19	24.2918	-1.8694	0.150843	-12.393	2.85328e-35	1.26235e-34	CDH8	cadherin 8	protein-coding
103352539	M1	0.471095	1310.53	34.2723	-1.73397	0.102677	-16.8876	5.55465e-64	6.50077e-63	LINC01410	long intergenic non-protein coding RNA 1410	ncRNA
84179	M1	0.471098	1232.67	197.144	-1.02512	0.0695876	-14.7313	4.05787e-49	2.82985e-48	SLC49A3	solute carrier family 49 member 3	protein-coding
84935	M1	0.471115	1156.63	122.993	-1.69044	0.107168	-15.7737	4.71713e-56	4.18184e-55	MEDAG	mesenteric estrogen dependent adipogenesis	protein-coding
89849	M1	0.471127	1387.86	913.998	-1.47975	0.0724582	-20.4221	1.06441e-92	3.34867e-91	ATG16L2	autophagy related 16 like 2	protein-coding
364	M1	0.471184	1245.04	39.3227	-1.63015	0.110414	-14.764	2.5003e-49	1.75708e-48	AQP7	aquaporin 7	protein-coding
57214	M1	0.46777	1057.71	363.099	-1.03866	0.0780751	-13.3033	2.21342e-40	1.16465e-39	CEMIP	cell migration inducing hyaluronidase 1	protein-coding
646	M1	0.464665	1058.48	19.4158	-1.09565	0.135734	-8.07208	6.91101e-16	1.5377e-15	BNC1	basonuclin 1	protein-coding
387700	M1	0.467763	1106.13	43.7145	-2.46359	0.129156	-19.0745	4.11718e-81	8.61365e-80	SLC16A12	solute carrier family 16 member 12	protein-coding
55363	M1	0.4618	938.78	87.1635	-1.64016	0.250141	-6.55692	5.49292e-11	1.02129e-10	HEMGN	hemogen	protein-coding
115019	M1	0.461825	988.673	16.9308	-1.07632	0.171723	-6.26778	3.66232e-10	6.58076e-10	SLC26A9	solute carrier family 26 member 9	protein-coding
27111	M1	0.461866	1064.46	157.774	-1.11582	0.0884391	-12.6168	1.70602e-36	7.87485e-36	SDCBP2	syndecan binding protein 2	protein-coding
102724428	M1	0.461896	1005.13	312.197	-1.44055	0.119533	-12.0514	1.9068e-33	7.97059e-33	LOC102724428	salt inducible kinase 1B (putative)	protein-coding
1120	M1	0.461914	1118.58	19.3398	-1.02009	0.0849905	-12.0024	3.45233e-33	1.43368e-32	CHKB	choline kinase beta	protein-coding
100131176	M1	0.461939	1027.23	21.0179	-1.19191	0.121544	-9.8064	1.0567e-22	3.0054e-22	WDR86-AS1	WDR86 antisense RNA 1	ncRNA
126520	M1	0.461942	1026.47	35.1222	-1.02906	0.119271	-8.62791	6.2485e-18	1.49781e-17	PLK5	polo like kinase 5 (inactive)	protein-coding
80320	M1	0.461949	1052.79	181.252	-1.29716	0.105561	-12.2883	1.04714e-34	4.56254e-34	SP6	Sp6 transcription factor	protein-coding
60675	M1	0.46202	953.841	12.1674	-2.51484	0.211362	-11.8982	1.20877e-32	4.92426e-32	PROK2	prokineticin 2	protein-coding
163688	M1	0.46203	1125.22	28.063	-1.55758	0.134811	-11.5538	7.0621e-31	2.69978e-30	CALML6	calmodulin like 6	protein-coding
5972	M1	0.462037	1033.88	19.4002	-2.10879	0.156195	-13.501	1.54272e-41	8.43471e-41	REN	renin	protein-coding
374887	M1	0.462062	1115.22	235.355	-1.34006	0.0970197	-13.8123	2.1491e-43	1.24439e-42	YJEFN3	YjeF N-terminal domain containing 3	protein-coding
81669	M1	0.462065	1140.01	5949.37	-1.04091	0.0571469	-18.2147	3.94628e-74	6.44928e-73	CCNL2	cyclin L2	protein-coding
359	M1	0.462086	996.119	31.3771	-5.56499	0.314415	-17.6995	4.23195e-70	6.03693e-69	AQP2	aquaporin 2	protein-coding
55057	M1	0.462101	1098.88	63.2397	-1.9063	0.132875	-14.3466	1.11893e-46	7.18472e-46	CRYBG2	crystallin beta-gamma domain containing 2	protein-coding
155006	M1	0.46212	1006.64	15.942	-1.80119	0.204381	-8.81291	1.21936e-18	2.99895e-18	TMEM213	transmembrane protein 213	protein-coding
100131997	M1	0.462158	954.07	24.9273	-1.87148	0.15206	-12.3075	8.25202e-35	3.60375e-34	FAM27E3	family with sequence similarity 27 member E3	ncRNA
3855	M1	0.462173	1025.18	1230.51	-1.21378	0.145449	-8.34507	7.11703e-17	1.64693e-16	KRT7	keratin 7	protein-coding
100129029	M1	0.4622	1138.89	21.5779	-2.27324	0.142751	-15.9245	4.28258e-57	3.93802e-56	PKP4-AS1	PKP4 antisense RNA 1	ncRNA
56853	M1	0.462201	897.241	60.1878	-1.0947	0.136248	-8.0346	9.38829e-16	2.07876e-15	CELF4	CUGBP Elav-like family member 4	protein-coding
8989	M1	0.462204	1002.57	25.6418	-2.20458	0.180192	-12.2346	2.03058e-34	8.75304e-34	TRPA1	transient receptor potential cation channel subfamily A member 1	protein-coding
11136	M1	0.46227	1110.56	33.5148	-1.23012	0.0927426	-13.2638	3.75285e-40	1.95846e-39	SLC7A9	solute carrier family 7 member 9	protein-coding
80039	M1	0.462285	947.031	42.2088	-1.19294	0.178219	-6.6937	2.17598e-11	4.10804e-11	FAM106A	family with sequence similarity 106 member A	ncRNA
651337	M1	0.462321	1101.26	37.2	-1.17767	0.0889189	-13.2444	4.86358e-40	2.52305e-39	LOC651337	uncharacterized LOC651337	ncRNA
445571	M1	0.462344	1149.52	52.3145	-1.59539	0.107227	-14.8787	4.5351e-50	3.27026e-49	ZNG1C	Zn regulated GTPase metalloprotein activator 1C	protein-coding
3713	M1	0.461779	1038.45	11.1591	-3.02524	0.262182	-11.5387	8.41826e-31	3.21063e-30	IVL	involucrin	protein-coding
64063	M1	0.461777	1067.73	30.0893	-1.5561	0.10274	-15.146	8.04776e-52	6.1543e-51	PRSS22	serine protease 22	protein-coding
613037	M1	0.461769	1019.15	22.4942	-1.71158	0.169767	-10.082	6.6385e-24	1.97648e-23	NPIPB13	nuclear pore complex interacting protein family, member B13	protein-coding
51032	M1	0.461727	1045.6	11.8005	-1.60034	0.105697	-15.1409	8.70552e-52	6.63796e-51	CELA2B	chymotrypsin like elastase 2B	protein-coding
619518	M1	0.461109	1094.8	51.1768	-1.19559	0.078755	-15.1811	4.71618e-52	3.63706e-51	SSBP3-AS1	SSBP3 antisense RNA 1	ncRNA
13	M1	0.461121	985.611	25.3607	-1.93066	0.327888	-5.88819	3.90453e-09	6.71184e-09	AADAC	arylacetamide deacetylase	protein-coding
100292680	M1	0.461153	1034.45	14.8656	-1.79242	0.173976	-10.3027	6.84996e-25	2.11444e-24	LINC00942	long intergenic non-protein coding RNA 942	ncRNA
8581	M1	0.461164	1005.32	39.4726	-3.78355	0.245218	-15.4293	1.03963e-53	8.4853e-53	LY6D	lymphocyte antigen 6 family member D	protein-coding
7545	M1	0.461174	858.075	12.1959	-1.68515	0.261111	-6.45376	1.0911e-10	2.00645e-10	ZIC1	Zic family member 1	protein-coding
574432	M1	0.461204	1093.56	23.5569	-1.23431	0.0946311	-13.0433	6.93551e-39	3.47007e-38	IBA57-DT	IBA57 divergent transcript	ncRNA
10633	M1	0.461237	1003.46	51.0473	-1.15396	0.10219	-11.2923	1.43295e-29	5.21219e-29	RASL10A	RAS like family 10 member A	protein-coding
7422	M1	0.461239	962.183	11000.5	-1.18055	0.0966294	-12.2173	2.51295e-34	1.07946e-33	VEGFA	vascular endothelial growth factor A	protein-coding
778	M1	0.46126	1078.15	16.3224	-2.1035	0.136621	-15.3966	1.72468e-53	1.40002e-52	CACNA1F	calcium voltage-gated channel subunit alpha1 F	protein-coding
93953	M1	0.461268	1138.8	91.0671	-1.05633	0.0696899	-15.1575	6.75629e-52	5.17612e-51	GCNA	germ cell nuclear acidic peptidase	protein-coding
728113	M1	0.46134	1043.05	30.5093	-1.87322	0.190476	-9.83441	8.00335e-23	2.28898e-22	ANXA8L1	annexin A8 like 1	protein-coding
56000	M1	0.461356	1058.76	14.4806	-2.16665	0.173387	-12.496	7.84953e-36	3.53465e-35	NXF3	nuclear RNA export factor 3	protein-coding
51750	M1	0.462356	1057.3	23.1489	-1.08626	0.0754731	-14.3926	5.75776e-47	3.72904e-46	RTEL1	regulator of telomere elongation helicase 1	protein-coding
55070	M1	0.461387	1109.8	63.7098	-1.00775	0.0819061	-12.3037	8.65213e-35	3.77692e-34	DET1	DET1 partner of COP1 E3 ubiquitin ligase	protein-coding
90673	M1	0.46144	1066.83	631.56	-1.10115	0.0658825	-16.7139	1.03815e-62	1.15813e-61	PPP1R3E	protein phosphatase 1 regulatory subunit 3E	protein-coding
642273	M1	0.461456	1073.52	268.699	-1.62664	0.124923	-13.0211	9.27822e-39	4.61798e-38	FAM110C	family with sequence similarity 110 member C	protein-coding
366	M1	0.461475	980.075	97.3082	-1.22637	0.132537	-9.25305	2.18185e-20	5.728e-20	AQP9	aquaporin 9	protein-coding
83985	M1	0.461506	1094.77	17.5681	-1.66337	0.103102	-16.1332	1.49167e-58	1.44112e-57	SPNS1	sphingolipid transporter 1 (putative)	protein-coding
50624	M1	0.461508	1005.74	22.0484	-1.32631	0.103863	-12.7697	2.41945e-37	1.14994e-36	CUZD1	CUB and zona pellucida like domains 1	protein-coding
100506142	M1	0.461524	1062.07	15.6605	-1.68572	0.129812	-12.9859	1.47191e-38	7.27598e-38	RHOQ-AS1	RHOQ antisense RNA 1	ncRNA
158056	M1	0.461546	1116.16	701.011	-1.15595	0.0708568	-16.3139	7.85989e-60	7.9447e-59	MAMDC4	MAM domain containing 4	protein-coding
10911	M1	0.461549	902.181	9.49943	-1.07746	0.153262	-7.0302	2.06233e-12	4.05129e-12	UTS2	urotensin 2	protein-coding
107984921	M1	0.461569	1063.97	38.926	-1.00338	0.0923458	-10.8655	1.68358e-27	5.71378e-27	LINC01772	long intergenic non-protein coding RNA 1772	ncRNA
51380	M1	0.461615	1126.98	1142.71	-1.05239	0.0616654	-17.0661	2.65419e-65	3.23435e-64	CSAD	cysteine sulfinic acid decarboxylase	protein-coding
554210	M1	0.461705	1105.08	19.8125	-1.6564	0.143439	-11.5478	7.57327e-31	2.89362e-30	MIR429	microRNA 429	ncRNA
57862	M1	0.461726	1129.45	33.3173	-1.03727	0.0705695	-14.6985	6.58632e-49	4.55229e-48	ZNF410	zinc finger protein 410	protein-coding
57471	M1	0.461432	1001.25	12.9164	-1.12767	0.148766	-7.58019	3.45047e-14	7.23035e-14	ERMN	ermin	protein-coding
375316	M1	0.461068	1028.42	28.6623	-1.14046	0.0803362	-14.1961	9.69069e-46	6.05928e-45	RBM44	RNA binding motif protein 44	protein-coding
1417	M1	0.462361	1114.48	22.8598	-1.31876	0.104994	-12.5603	3.4918e-36	1.59564e-35	CRYBB3	crystallin beta B3	protein-coding
116828	M1	0.462385	1151.79	105.471	-1.98284	0.118275	-16.7646	4.43107e-63	5.02061e-62	N4BP2L2-IT2	N4BPL2 intronic transcript 2	ncRNA
728642	M1	0.463162	1119.46	32.2359	-1.12234	0.0880677	-12.7441	3.36251e-37	1.58916e-36	CDK11A	cyclin dependent kinase 11A	protein-coding
693232	M1	0.463177	1135.61	30.2771	-1.32059	0.0906095	-14.5745	4.07891e-48	2.75127e-47	MIR647	microRNA 647	ncRNA
6799	M1	0.463192	1076.04	21.12	-1.41869	0.111987	-12.6683	8.85588e-37	4.12318e-36	SULT1A2	sulfotransferase family 1A member 2	protein-coding
199974	M1	0.463201	1135.53	30.5522	-1.78154	0.128702	-13.8424	1.41431e-43	8.26452e-43	CYP4Z1	cytochrome P450 family 4 subfamily Z member 1	protein-coding
200197	M1	0.463231	1144.13	52.3424	-1.2881	0.105101	-12.2558	1.56372e-34	6.77255e-34	TMEM51-AS1	TMEM51 antisense RNA 1	ncRNA
164312	M1	0.463239	1040.13	16.9939	-2.00208	0.125155	-15.9968	1.34545e-57	1.26209e-56	LRRN4	leucine rich repeat neuronal 4	protein-coding
50617	M1	0.463251	1030.54	36.6492	-1.29136	0.190389	-6.78272	1.17935e-11	2.24794e-11	ATP6V0A4	ATPase H+ transporting V0 subunit a4	protein-coding
162282	M1	0.463264	1025.64	25.0286	-1.22439	0.139188	-8.79663	1.40989e-18	3.45864e-18	ANKFN1	ankyrin repeat and fibronectin type III domain containing 1	protein-coding
368	M1	0.463266	906.898	18.0387	-1.03513	0.135856	-7.61931	2.5504e-14	5.36733e-14	ABCC6	ATP binding cassette subfamily C member 6	protein-coding
10164	M1	0.463279	1015.34	10.9064	-1.0461	0.140007	-7.47174	7.91391e-14	1.63821e-13	CHST4	carbohydrate sulfotransferase 4	protein-coding
2707	M1	0.463301	1070.76	102.774	-1.19783	0.133899	-8.94571	3.69554e-19	9.26823e-19	GJB3	gap junction protein beta 3	protein-coding
1571	M1	0.463315	1086.86	456.723	-1.16308	0.112961	-10.2963	7.32371e-25	2.25802e-24	CYP2E1	cytochrome P450 family 2 subfamily E member 1	protein-coding
100272228	M1	0.463332	1175.72	202.98	-1.41919	0.0888082	-15.9804	1.7503e-57	1.63237e-56	EOLA2-DT	EOLA2 divergent transcript	ncRNA
6340	M1	0.463338	1014.52	612.864	-1.59425	0.134595	-11.8449	2.28782e-32	9.20923e-32	SCNN1G	sodium channel epithelial 1 subunit gamma	protein-coding
57167	M1	0.463351	1118.15	195.766	-1.16453	0.0977567	-11.9125	1.01866e-32	4.15785e-32	SALL4	spalt like transcription factor 4	protein-coding
100131434	M1	0.463363	1160.29	105.441	-2.14791	0.14004	-15.3378	4.27175e-53	3.4135e-52	EOLA1-DT	EOLA1 divergent transcript	ncRNA
2525	M1	0.463394	1155.78	61.7096	-3.0191	0.164011	-18.4079	1.13465e-75	1.96448e-74	FUT3	fucosyltransferase 3 (Lewis blood group)	protein-coding
50514	M1	0.463434	1037.71	14.522	-1.44389	0.153407	-9.41215	4.86089e-21	1.31022e-20	DELEC1	deleted in esophageal cancer 1	ncRNA
11330	M1	0.463448	1081	8.69189	-2.47113	0.164116	-15.0572	3.09688e-51	2.32338e-50	CTRC	chymotrypsin C	protein-coding
643707	M1	0.46346	1038.37	11.7569	-1.63402	0.130328	-12.5377	4.64018e-36	2.10643e-35	GOLGA6L4	golgin A6 family like 4	protein-coding
27065	M1	0.463481	980.627	404.44	-1.0819	0.115189	-9.39245	5.86224e-21	1.57366e-20	NSG1	neuronal vesicle trafficking associated 1	protein-coding
23581	M1	0.463532	1038.97	31.1672	-2.44717	0.227821	-10.7416	6.48937e-27	2.15395e-26	CASP14	caspase 14	protein-coding
2919	M1	0.463562	1050.28	269.569	-1.225	0.130211	-9.4078	5.06608e-21	1.36378e-20	CXCL1	C-X-C motif chemokine ligand 1	protein-coding
728597	M1	0.463565	959.066	12.1658	-1.22619	0.116389	-10.5353	5.94088e-26	1.9085e-25	DCDC2C	doublecortin domain containing 2C	protein-coding
489	M1	0.463581	989.844	2217.53	-1.0263	0.0930237	-11.0327	2.65808e-28	9.26531e-28	ATP2A3	ATPase sarcoplasmic/endoplasmic reticulum Ca2+ transporting 3	protein-coding
100507336	M1	0.463144	937.457	19.4296	-1.3783	0.213967	-6.44167	1.18164e-10	2.16763e-10	LOC100507336	uncharacterized LOC100507336	ncRNA
100505545	M1	0.463142	956.643	12.9371	-1.63974	0.156657	-10.4671	1.22345e-25	3.88337e-25	LINC01095	long intergenic non-protein coding RNA 1095	ncRNA
3853	M1	0.463056	975.699	112.539	-1.80115	0.194365	-9.2668	1.91817e-20	5.0484e-20	KRT6A	keratin 6A	protein-coding
26266	M1	0.46303	1142.06	101.811	-1.19363	0.0789696	-15.1151	1.28793e-51	9.7778e-51	SLC13A4	solute carrier family 13 member 4	protein-coding
6279	M1	0.462415	964.996	396.537	-1.86167	0.163788	-11.3663	6.15358e-30	2.26658e-29	S100A8	S100 calcium binding protein A8	protein-coding
6317	M1	0.462486	999.21	36.5726	-1.93566	0.199246	-9.71491	2.60477e-22	7.31805e-22	SERPINB3	serpin family B member 3	protein-coding
130540	M1	0.462496	1120.78	33.6875	-1.10792	0.0843865	-13.1291	2.24304e-39	1.13911e-38	FLACC1	flagellum associated containing coiled-coil domains 1	protein-coding
29944	M1	0.462506	1068.33	58.9591	-1.0696	0.127845	-8.36633	5.94431e-17	1.37997e-16	PNMA3	PNMA family member 3	protein-coding
3216	M1	0.462513	1080.37	52.447	-2.3598	0.13241	-17.8218	4.78354e-71	7.02434e-70	HOXB6	homeobox B6	protein-coding
100126791	M1	0.46255	1077.9	12.1848	-1.2939	0.149632	-8.64724	5.27621e-18	1.26706e-17	EGOT	eosinophil granule ontogeny transcript	ncRNA
7021	M1	0.462605	1017.67	39.9481	-2.33121	0.24156	-9.65063	4.88552e-22	1.35767e-21	TFAP2B	transcription factor AP-2 beta	protein-coding
102724571	M1	0.462673	1047.94	32.366	-2.41859	0.181559	-13.3213	1.74105e-40	9.20025e-40	LNCTAM34A	long non coding transcriptional activator of miR34a	ncRNA
100128071	M1	0.462696	1089.73	110.894	-1.24741	0.0861503	-14.4795	1.63221e-47	1.07841e-46	FAM229A	family with sequence similarity 229 member A	protein-coding
9536	M1	0.4627	1026.15	490.306	-1.38752	0.102214	-13.5747	5.66026e-42	3.14136e-41	PTGES	prostaglandin E synthase	protein-coding
725	M1	0.462734	1006.77	39.5039	-1.30161	0.224111	-5.80788	6.32697e-09	1.07642e-08	C4BPB	complement component 4 binding protein beta	protein-coding
8796	M1	0.462743	1014.37	13.784	-1.88179	0.21432	-8.7803	1.63033e-18	3.9896e-18	SCEL	sciellin	protein-coding
339192	M1	0.46237	1114.92	47.041	-1.78772	0.153514	-11.6453	2.42403e-31	9.41613e-31	FMNL1-DT	FMNL1 divergent transcript	ncRNA
26031	M1	0.462749	1146.4	382.927	-1.16934	0.072087	-16.2212	3.57327e-59	3.51696e-58	OSBPL3	oxysterol binding protein like 3	protein-coding
3929	M1	0.462774	971.129	115.656	-2.80449	0.267124	-10.4988	8.74651e-26	2.79356e-25	LBP	lipopolysaccharide binding protein	protein-coding
374897	M1	0.462782	1008.5	10.767	-2.63617	0.191163	-13.7901	2.92183e-43	1.683e-42	SBSN	suprabasin	protein-coding
554235	M1	0.462795	1075.97	27.7135	-1.0689	0.103314	-10.3461	4.35825e-25	1.35527e-24	ASPDH	aspartate dehydrogenase domain containing	protein-coding
219537	M1	0.462795	1055.03	46.8036	-1.60362	0.13131	-12.2124	2.66793e-34	1.14533e-33	SMTNL1	smoothelin like 1	protein-coding
26121	M1	0.462809	1099.3	19.9416	-2.06153	0.124418	-16.5694	1.1605e-61	1.25525e-60	PRPF31	pre-mRNA processing factor 31	protein-coding
441179	M1	0.462833	965.174	9.7919	-1.12088	0.133201	-8.41497	3.93001e-17	9.17221e-17	LOC441179	uncharacterized LOC441179	ncRNA
642968	M1	0.462848	1004.23	13.9182	-2.68856	0.206341	-13.0297	8.2924e-39	4.13713e-38	FAM163B	family with sequence similarity 163 member B	protein-coding
8091	M1	0.462857	1017.8	18.854	-1.51979	0.170905	-8.89258	5.97046e-19	1.48652e-18	HMGA2	high mobility group AT-hook 2	protein-coding
400746	M1	0.462976	862.717	132.96	-1.05109	0.130235	-8.07072	6.98853e-16	1.55478e-15	NCMAP	non-compact myelin associated protein	protein-coding
3083	M1	0.462986	1099.46	42.157	-1.39439	0.148409	-9.39559	5.68993e-21	1.52858e-20	HGFAC	HGF activator	protein-coding
84659	M1	0.462993	1013.42	12.7057	-1.13025	0.150779	-7.49607	6.576e-14	1.36476e-13	RNASE7	ribonuclease A family member 7	protein-coding
80149	M1	0.463008	1103.46	1235.94	-1.44077	0.0865299	-16.6505	3.00165e-62	3.29428e-61	ZC3H12A	zinc finger CCCH-type containing 12A	protein-coding
2168	M1	0.462751	994.618	59.2597	-1.79017	0.32952	-5.43265	5.55227e-08	9.05909e-08	FABP1	fatty acid binding protein 1	protein-coding
100534593	M1	0.463584	1162.37	36.2092	-1.67783	0.102675	-16.3411	5.02987e-60	5.11866e-59	STX16-NPEPL1	STX16-NPEPL1 readthrough (NMD candidate)	ncRNA
339967	M1	0.461064	982.409	13.572	-1.9981	0.21979	-9.09092	9.82009e-20	2.51452e-19	TMPRSS11A	transmembrane serine protease 11A	protein-coding
342897	M1	0.460992	1043.11	49.3106	-1.2642	0.144701	-8.73668	2.40064e-18	5.83989e-18	NCCRP1	NCCRP1, F-box associated domain containing	protein-coding
10232	M1	0.458335	975.726	126.314	-1.58651	0.168514	-9.4147	4.74456e-21	1.27969e-20	MSLN	mesothelin	protein-coding
150197	M1	0.458432	990.848	10.6184	-1.09003	0.152835	-7.13203	9.89022e-13	1.96624e-12	LINC00896	long intergenic non-protein coding RNA 896	ncRNA
29850	M1	0.458471	1023.94	13.3893	-2.66628	0.174975	-15.2381	1.97578e-52	1.54528e-51	TRPM5	transient receptor potential cation channel subfamily M member 5	protein-coding
222642	M1	0.458503	927.739	15.1071	-1.17384	0.188463	-6.22849	4.70951e-10	8.42062e-10	TSPO2	translocator protein 2	protein-coding
55321	M1	0.45852	966.556	102.586	-1.37792	0.103732	-13.2835	2.88727e-40	1.51428e-39	TMEM74B	transmembrane protein 74B	protein-coding
54577	M1	0.458569	969.842	7.76476	-2.78299	0.33298	-8.35783	6.38815e-17	1.48104e-16	UGT1A7	UDP glucuronosyltransferase family 1 member A7	protein-coding
105370047	M1	0.458573	1047.7	16.8697	-1.37445	0.127324	-10.7949	3.63869e-27	1.22069e-26	LOC105370047	uncharacterized LOC105370047	ncRNA
54429	M1	0.458595	1022.7	40.0775	-1.01982	0.0911282	-11.1911	4.51015e-29	1.61669e-28	TAS2R5	taste 2 receptor member 5	protein-coding
9245	M1	0.45864	986.681	64.9452	-1.53106	0.150936	-10.1438	3.53196e-24	1.06212e-23	GCNT3	glucosaminyl (N-acetyl) transferase 3, mucin type	protein-coding
100507062	M1	0.458663	984.144	25.9811	-1.02304	0.117828	-8.68248	3.87243e-18	9.3412e-18	PSMD6-AS2	PSMD6 antisense RNA 2	ncRNA
138065	M1	0.45886	1057.8	29.1476	-2.15084	0.154112	-13.9564	2.87745e-44	1.71487e-43	RNF183	ring finger protein 183	protein-coding
50487	M1	0.458889	967.398	13.0632	-2.48539	0.215564	-11.5297	9.34695e-31	3.55964e-30	PLA2G3	phospholipase A2 group III	protein-coding
440894	M1	0.459091	995.858	46.8021	-2.20577	0.176955	-12.4652	1.15622e-35	5.17094e-35	LINC01123	long intergenic non-protein coding RNA 1123	ncRNA
5275	M1	0.459092	990.006	21.8803	-2.61722	0.249698	-10.4816	1.04996e-25	3.34329e-25	SERPINB13	serpin family B member 13	protein-coding
653082	M1	0.459134	1012.93	169.942	-1.07874	0.0959486	-11.2429	2.50938e-29	9.05689e-29	ZDHHC11B	zinc finger DHHC-type containing 11B	protein-coding
647174	M1	0.459164	965.176	16.1315	-1.05979	0.105395	-10.0554	8.69378e-24	2.57597e-23	SERPINE3	serpin family E member 3	protein-coding
118856	M1	0.459249	1000.21	19.174	-1.0333	0.0980778	-10.5355	5.92712e-26	1.90437e-25	MMP21	matrix metallopeptidase 21	protein-coding
51458	M1	0.459263	960.549	53.4976	-2.54228	0.206956	-12.2842	1.10171e-34	4.79433e-34	RHCG	Rh family C glycoprotein	protein-coding
9727	M1	0.459282	1027.73	74.4482	-1.30136	0.108417	-12.0033	3.41547e-33	1.41865e-32	RAB11FIP3	RAB11 family interacting protein 3	protein-coding
1973	M1	0.459398	1081.54	122.331	-1.51286	0.0871263	-17.364	1.5461e-67	2.03918e-66	EIF4A1	eukaryotic translation initiation factor 4A1	protein-coding
4878	M1	0.459511	1018.32	18.1834	-1.77478	0.115357	-15.385	2.0628e-53	1.66805e-52	NPPA	natriuretic peptide A	protein-coding
6708	M1	0.459551	915.081	117.346	-1.002	0.229977	-4.35695	1.31885e-05	1.9192e-05	SPTA1	spectrin alpha, erythrocytic 1	protein-coding
92291	M1	0.459587	956.995	244.325	-1.40511	0.111254	-12.6297	1.44788e-36	6.69951e-36	CAPN13	calpain 13	protein-coding
7432	M1	0.459611	898.724	26.0571	-1.13369	0.157571	-7.19483	6.25393e-13	1.25342e-12	VIP	vasoactive intestinal peptide	protein-coding
100130548	M1	0.459655	1025.25	11.2028	-1.11841	0.121151	-9.23159	2.66645e-20	6.97665e-20	LOC100130548	uncharacterized LOC100130548	ncRNA
27040	M1	0.45831	1060.31	9.12723	-1.30414	0.134189	-9.71865	2.51081e-22	7.05973e-22	LAT	linker for activation of T cells	protein-coding
112398	M1	0.458257	1062.53	126.272	-1.31099	0.0926093	-14.1561	1.71211e-45	1.06104e-44	EGLN2	egl-9 family hypoxia inducible factor 2	protein-coding
80755	M1	0.458183	1057.94	46.8857	-1.25035	0.0952698	-13.1243	2.3883e-39	1.21229e-38	AARSD1	alanyl-tRNA synthetase domain containing 1	protein-coding
246721	M1	0.458048	995.496	10.0191	-1.29928	0.126754	-10.2504	1.17869e-24	3.61129e-24	POLR2J2	RNA polymerase II subunit J2	protein-coding
255738	M1	0.454818	816.686	25.4807	-1.0268	0.192767	-5.32664	1.00048e-07	1.61257e-07	PCSK9	proprotein convertase subtilisin/kexin type 9	protein-coding
80279	M1	0.455265	999.966	293.822	-1.05181	0.0917636	-11.4622	2.0432e-30	7.67259e-30	CDK5RAP3	CDK5 regulatory subunit associated protein 3	protein-coding
57053	M1	0.455464	978.394	60.8096	-1.07608	0.079901	-13.4677	2.42233e-41	1.31718e-40	CHRNA10	cholinergic receptor nicotinic alpha 10 subunit	protein-coding
10863	M1	0.455587	942.622	402.894	-1.00396	0.0956858	-10.4922	9.38005e-26	2.99317e-25	ADAM28	ADAM metallopeptidase domain 28	protein-coding
284739	M1	0.456374	1013.74	53.7539	-1.00859	0.0880236	-11.4582	2.13966e-30	8.02477e-30	C20orf204	chromosome 20 open reading frame 204	protein-coding
29907	M1	0.456659	1016.6	19.8523	-1.00379	0.10999	-9.12618	7.09619e-20	1.8264e-19	SNX15	sorting nexin 15	protein-coding
284649	M1	0.456689	937.596	13.4112	-1.133	0.145042	-7.81153	5.64964e-15	1.21754e-14	SMG7-AS1	SMG7 antisense RNA 1	ncRNA
7348	M1	0.456765	918.091	14.7159	-2.08938	0.232808	-8.97468	2.84165e-19	7.15406e-19	UPK1B	uroplakin 1B	protein-coding
440823	M1	0.456906	1016.85	133.902	-1.13443	0.163647	-6.93216	4.14458e-12	8.03416e-12	MIAT	myocardial infarction associated transcript	ncRNA
245973	M1	0.456916	991.014	218.769	-1.05278	0.109208	-9.64019	5.40873e-22	1.50108e-21	ATP6V1C2	ATPase H+ transporting V1 subunit C2	protein-coding
495	M1	0.456926	912.575	10.7074	-1.99833	0.216327	-9.23754	2.52221e-20	6.60503e-20	ATP4A	ATPase H+/K+ transporting subunit alpha	protein-coding
388795	M1	0.456961	984.724	17.5348	-1.07645	0.133591	-8.05779	7.76868e-16	1.72634e-15	EFCAB8	EF-hand calcium binding domain 8	protein-coding
7476	M1	0.459675	1005.08	9.30946	-1.45787	0.175402	-8.31156	9.44506e-17	2.17701e-16	WNT7A	Wnt family member 7A	protein-coding
118663	M1	0.457119	967.863	20.4875	-1.61729	0.135585	-11.9283	8.43217e-33	3.4525e-32	BTBD16	BTB domain containing 16	protein-coding
731656	M1	0.457207	1015.27	11.144	-1.36499	0.15253	-8.94901	3.58695e-19	8.99912e-19	LINC01348	long intergenic non-protein coding RNA 1348	ncRNA
401172	M1	0.457213	1019.64	30.0089	-1.25928	0.112139	-11.2296	2.91673e-29	1.05127e-28	LINC02145	long intergenic non-protein coding RNA 2145	ncRNA
414189	M1	0.457249	1049.17	235.933	-1.46058	0.0837538	-17.4389	4.17953e-68	5.6148e-67	AGAP6	ArfGAP with GTPase domain, ankyrin repeat and PH domain 6	protein-coding
83873	M1	0.457364	1015.29	17.1805	-1.17927	0.118615	-9.94202	2.73234e-23	7.9368e-23	GPR61	G protein-coupled receptor 61	protein-coding
1844	M1	0.457369	978.208	496.036	-1.62765	0.112173	-14.5102	1.04432e-47	6.95239e-47	DUSP2	dual specificity phosphatase 2	protein-coding
728763	M1	0.457425	924.882	14.3655	-1.20781	0.169868	-7.11024	1.15841e-12	2.29712e-12	CROCC2	ciliary rootlet coiled-coil, rootletin family member 2	protein-coding
149095	M1	0.457499	1034.29	37.7091	-1.04709	0.0887689	-11.7957	4.10542e-32	1.63655e-31	DCST1	DC-STAMP domain containing 1	protein-coding
152185	M1	0.457664	1037.85	28.6129	-1.13311	0.0781977	-14.4903	1.39485e-47	9.24785e-47	SPICE1	spindle and centriole associated protein 1	protein-coding
1558	M1	0.457695	994.495	100.157	-1.03147	0.149102	-6.91788	4.58444e-12	8.86798e-12	CYP2C8	cytochrome P450 family 2 subfamily C member 8	protein-coding
101929372	M1	0.45789	921.205	9.36218	-1.47353	0.166859	-8.83097	1.03774e-18	2.56096e-18	LOC101929372	uncharacterized LOC101929372	ncRNA
100422860	M1	0.458001	1006.02	12.605	-1.62311	0.107137	-15.1499	7.58446e-52	5.80424e-51	MIR4292	microRNA 4292	ncRNA
151295	M1	0.458028	1056.15	28.8199	-1.00995	0.0953687	-10.59	3.31684e-26	1.07574e-25	SLC23A3	solute carrier family 23 member 3	protein-coding
100526737	M1	0.4572	1026.43	22.2495	-1.4824	0.102994	-14.3931	5.71538e-47	3.70274e-46	RBM14-RBM4	RBM14-RBM4 readthrough	protein-coding
348807	M1	0.461034	1041.16	18.9887	-1.35805	0.135974	-9.98764	1.72649e-23	5.06694e-23	CFAP100	cilia and flagella associated protein 100	protein-coding
345222	M1	0.459768	1099.32	29.573	-1.21766	0.0826518	-14.7324	3.98978e-49	2.7833e-48	MSANTD1	Myb/SANT DNA binding domain containing 1	protein-coding
4839	M1	0.45982	1064.71	15.0222	-1.14157	0.0935208	-12.2066	2.86658e-34	1.22885e-33	NOP2	NOP2 nucleolar protein	protein-coding
84063	M1	0.460467	920.968	11.406	-1.19569	0.1994	-5.99644	2.01687e-09	3.50638e-09	KIRREL2	kirre like nephrin family adhesion molecule 2	protein-coding
164633	M1	0.460479	976.41	27.2047	-1.09564	0.128326	-8.53796	1.36608e-17	3.2358e-17	CABP7	calcium binding protein 7	protein-coding
9333	M1	0.46051	1030.82	31.8226	-2.73247	0.173464	-15.7523	6.61921e-56	5.8434e-55	TGM5	transglutaminase 5	protein-coding
4033	M1	0.460518	1021.02	147.251	-1.28322	0.0994152	-12.9077	4.07332e-38	1.9887e-37	IRAG2	inositol 1,4,5-triphosphate receptor associated 2	protein-coding
6273	M1	0.460535	996.65	257.053	-1.37539	0.147347	-9.3343	1.01662e-20	2.70479e-20	S100A2	S100 calcium binding protein A2	protein-coding
10686	M1	0.460535	1020.52	14.7891	-1.1501	0.13945	-8.24742	1.61847e-16	3.6891e-16	CLDN16	claudin 16	protein-coding
2875	M1	0.460585	1072.92	205.643	-1.1919	0.0892668	-13.3522	1.15067e-40	6.12365e-40	GPT	glutamic--pyruvic transaminase	protein-coding
79748	M1	0.460594	897.679	150.421	-1.28638	0.136008	-9.45812	3.13522e-21	8.50212e-21	LMAN1L	lectin, mannose binding 1 like	protein-coding
101926933	M1	0.460621	1068.9	12.0457	-1.23582	0.108627	-11.3767	5.46221e-30	2.01758e-29	PRMT5-DT	PRMT5 divergent transcript	ncRNA
83858	M1	0.460628	1086.8	907.752	-1.05079	0.0635252	-16.5413	1.84837e-61	1.98193e-60	ATAD3B	ATPase family AAA domain containing 3B	protein-coding
160065	M1	0.460628	998.151	45.3215	-3.95248	0.307808	-12.8407	9.69474e-38	4.66914e-37	PATE1	prostate and testis expressed 1	protein-coding
284040	M1	0.460646	1123.56	19.3932	-1.62824	0.145574	-11.1849	4.83226e-29	1.73038e-28	CDRT4	CMT1A duplicated region transcript 4	protein-coding
29999	M1	0.460652	1033.3	9.72207	-1.33497	0.135797	-9.83058	8.31351e-23	2.37542e-22	FSCN3	fascin actin-bundling protein 3	protein-coding
404266	M1	0.46071	1064.02	23.7379	-2.49658	0.204681	-12.1974	3.20799e-34	1.37352e-33	HOXB-AS3	HOXB cluster antisense RNA 3	ncRNA
283571	M1	0.460711	1058.88	28.3114	-1.10671	0.0996628	-11.1045	1.19272e-28	4.21773e-28	PROX2	prospero homeobox 2	protein-coding
5743	M1	0.460731	958.295	1614.83	-1.13752	0.128946	-8.82168	1.12753e-18	2.77733e-18	PTGS2	prostaglandin-endoperoxide synthase 2	protein-coding
1084	M1	0.460778	960.462	16.445	-1.16131	0.176803	-6.56837	5.08695e-11	9.46737e-11	CEACAM3	CEA cell adhesion molecule 3	protein-coding
100505994	M1	0.460793	1047.04	42.3581	-2.15603	0.127831	-16.8663	7.96941e-64	9.2854e-63	LUCAT1	lung cancer associated transcript 1	ncRNA
54827	M1	0.460822	960.448	108.303	-1.24954	0.172287	-7.25268	4.08616e-13	8.24461e-13	NXPE4	neurexophilin and PC-esterase domain family member 4	protein-coding
8681	M1	0.46088	1097.7	114.935	-1.33749	0.116978	-11.4337	2.83823e-30	1.06031e-29	JMJD7-PLA2G4B	JMJD7-PLA2G4B readthrough	protein-coding
6822	M1	0.460896	1041.19	39.4506	-3.80311	0.371687	-10.232	1.42506e-24	4.34832e-24	SULT2A1	sulfotransferase family 2A member 1	protein-coding
10643	M1	0.460905	931.597	26.9287	-1.05353	0.175505	-6.00286	1.93871e-09	3.37497e-09	IGF2BP3	insulin like growth factor 2 mRNA binding protein 3	protein-coding
8509	M1	0.460912	1017.69	10.5637	-1.20903	0.106087	-11.3966	4.34961e-30	1.6123e-29	NDST2	N-deacetylase and N-sulfotransferase 2	protein-coding
133	M1	0.460936	951.931	677.826	-1.05818	0.0900317	-11.7534	6.78484e-32	2.68375e-31	ADM	adrenomedullin	protein-coding
173	M1	0.460947	947.983	12.8967	-2.54569	0.390142	-6.52504	6.79823e-11	1.25975e-10	AFM	afamin	protein-coding
51207	M1	0.460458	882.573	8.31258	-1.02921	0.275712	-3.73293	0.000189263	0.000259067	DUSP13	dual specificity phosphatase 13	protein-coding
26579	M1	0.460444	983.997	20.3058	-1.25712	0.160613	-7.82699	4.99675e-15	1.07883e-14	MYEOV	myeloma overexpressed	protein-coding
286256	M1	0.460406	1068.09	143.248	-1.40103	0.0922922	-15.1803	4.77497e-52	3.67969e-51	LCN12	lipocalin 12	protein-coding
285955	M1	0.460371	1041.95	33.0669	-1.11244	0.08789	-12.6571	1.02161e-36	4.74911e-36	SPDYE1	speedy/RINGO cell cycle regulator family member E1	protein-coding
100287569	M1	0.459821	1070.68	60.2609	-1.34053	0.117021	-11.4555	2.20771e-30	8.27705e-30	LINC00173	long intergenic non-protein coding RNA 173	ncRNA
285180	M1	0.459832	1073.12	57.8751	-1.10177	0.14058	-7.83732	4.60253e-15	9.94844e-15	RUFY4	RUN and FYVE domain containing 4	protein-coding
51329	M1	0.459852	1061.1	14.4036	-1.35217	0.120364	-11.2341	2.77436e-29	1.00064e-28	ARL6IP4	ADP ribosylation factor like GTPase 6 interacting protein 4	protein-coding
9407	M1	0.459862	989.398	10.2941	-1.70352	0.190177	-8.95751	3.32087e-19	8.34353e-19	TMPRSS11D	transmembrane serine protease 11D	protein-coding
100874146	M1	0.459914	919.962	8.21958	-1.10086	0.164289	-6.70078	2.07316e-11	3.9185e-11	LINC00365	long intergenic non-protein coding RNA 365	ncRNA
387082	M1	0.459918	1019.46	15.2819	-1.3962	0.10638	-13.1247	2.37824e-39	1.20748e-38	SUMO4	small ubiquitin like modifier 4	protein-coding
81616	M1	0.459939	1026.73	18.0206	-1.18172	0.103333	-11.4361	2.76129e-30	1.03248e-29	ACSBG2	acyl-CoA synthetase bubblegum family member 2	protein-coding
284111	M1	0.45994	972.87	57.0103	-1.03285	0.173571	-5.95056	2.67227e-09	4.62054e-09	SLC13A5	solute carrier family 13 member 5	protein-coding
4051	M1	0.459955	1067.93	121.969	-1.91197	0.147081	-12.9995	1.23218e-38	6.10533e-38	CYP4F3	cytochrome P450 family 4 subfamily F member 3	protein-coding
29986	M1	0.459982	974.545	71.0754	-2.11174	0.21874	-9.6541	4.72291e-22	1.31352e-21	SLC39A2	solute carrier family 39 member 2	protein-coding
632	M1	0.460007	1036.24	20.5472	-1.29164	0.114043	-11.3259	9.76288e-30	3.57467e-29	BGLAP	bone gamma-carboxyglutamate protein	protein-coding
114108587	M1	0.46011	1084.49	13.9235	-1.27199	0.113773	-11.18	5.10642e-29	1.82699e-28	ATF7-NPFF	ATF7-NPFF readthrough	protein-coding
339789	M1	0.459809	1014.65	9.73083	-1.38778	0.169534	-8.18582	2.7046e-16	6.11697e-16	LINC00299	long intergenic non-protein coding RNA 299	ncRNA
441457	M1	0.460117	1047.03	30.7399	-1.11846	0.110643	-10.1087	5.0543e-24	1.51168e-23	NUTM2G	NUT family member 2G	protein-coding
85397	M1	0.460139	936.826	8.72174	-1.06233	0.220889	-4.80932	1.51447e-06	2.30923e-06	RGS8	regulator of G protein signaling 8	protein-coding
100287722	M1	0.460142	1081.6	12.9138	-1.12879	0.100243	-11.2605	2.05514e-29	7.43919e-29	AP4B1-AS1	AP4B1 antisense RNA 1	ncRNA
100506119	M1	0.460171	1001.69	98.9049	-1.35714	0.133447	-10.1699	2.7023e-24	8.16606e-24	LINC01503	long intergenic non-protein coding RNA 1503	ncRNA
4438	M1	0.4602	1008.74	21.6543	-1.27401	0.115241	-11.0552	2.0684e-28	7.24112e-28	MSH4	mutS homolog 4	protein-coding
406983	M1	0.460219	1050.99	7.73425	-1.45708	0.150804	-9.66214	4.36667e-22	1.21542e-21	MIR200A	microRNA 200a	ncRNA
5794	M1	0.46024	1035.55	44.1525	-1.57287	0.157503	-9.98628	1.75022e-23	5.13372e-23	PTPRH	protein tyrosine phosphatase receptor type H	protein-coding
492	M1	0.460253	991.687	18.1861	-2.57052	0.211435	-12.1575	5.23492e-34	2.22638e-33	ATP2B3	ATPase plasma membrane Ca2+ transporting 3	protein-coding
153201	M1	0.460254	961.703	20.1725	-1.6322	0.281096	-5.80655	6.37729e-09	1.08489e-08	SLC36A2	solute carrier family 36 member 2	protein-coding
348158	M1	0.460287	927.109	30.5748	-1.28174	0.241563	-5.30602	1.12045e-07	1.80137e-07	ACSM2B	acyl-CoA synthetase medium chain family member 2B	protein-coding
3818	M1	0.460288	1069.02	68.246	-1.30385	0.11644	-11.1976	4.18729e-29	1.50224e-28	KLKB1	kallikrein B1	protein-coding
548644	M1	0.460338	1049.97	20.1917	-1.23084	0.103718	-11.8673	1.75098e-32	7.09042e-32	POLR2J3	RNA polymerase II subunit J3	protein-coding
255061	M1	0.46036	1081.75	19.9412	-1.03864	0.0878193	-11.8271	2.82853e-32	1.13444e-31	TAC4	tachykinin precursor 4	protein-coding
101927630	M1	0.460123	1021.54	9.69754	-2.43626	0.19921	-12.2296	2.15901e-34	9.29327e-34	LINC02889	long intergenic non-protein coding RNA 2889	ncRNA
90853	M1	0.467767	1058.24	70.7558	-3.30521	0.143114	-23.0949	5.20916e-118	3.96047e-116	SPOCD1	SPOC domain containing 1	protein-coding
8557	M1	0.463591	1010.37	457.73	-1.08889	0.125867	-8.65118	5.09678e-18	1.22439e-17	TCAP	titin-cap	protein-coding
9388	M1	0.463624	1014.26	225.846	-1.44177	0.116837	-12.34	5.51299e-35	2.41714e-34	LIPG	lipase G, endothelial type	protein-coding
100506305	M1	0.466289	1129.33	21.5179	-1.44384	0.200709	-7.19369	6.30615e-13	1.26364e-12	LINC00958	long intergenic non-protein coding RNA 958	ncRNA
79933	M1	0.466304	1041.93	55.1208	-1.53074	0.157432	-9.72319	2.40131e-22	6.76001e-22	SYNPO2L	synaptopodin 2 like	protein-coding
10930	M1	0.466322	1045.01	45.9321	-1.1801	0.154505	-7.63797	2.2067e-14	4.65427e-14	APOBEC2	apolipoprotein B mRNA editing enzyme catalytic subunit 2	protein-coding
102238594	M1	0.466323	1203.44	13.764	-1.93972	0.14496	-13.3811	7.80185e-41	4.17638e-40	SPACA6-AS1	SPACA6 antisense RNA 1	ncRNA
101929328	M1	0.466324	1038.99	12.683	-1.34649	0.161977	-8.31285	9.34342e-17	2.15406e-16	KCNMA1-AS1	KCNMA1 antisense RNA 1	ncRNA
55064	M1	0.466331	1198.47	121.201	-1.01187	0.0723949	-13.977	2.15227e-44	1.28707e-43	SPATA6L	spermatogenesis associated 6 like	protein-coding
123876	M1	0.466344	1009.36	33.7162	-1.97034	0.282324	-6.97902	2.97255e-12	5.79326e-12	ACSM2A	acyl-CoA synthetase medium chain family member 2A	protein-coding
144132	M1	0.466345	1250.55	685.136	-1.2191	0.0611099	-19.9492	1.52189e-88	4.14746e-87	DNHD1	dynein heavy chain domain 1	protein-coding
23415	M1	0.466351	1156	23.9322	-1.2332	0.120716	-10.2157	1.68653e-24	5.13049e-24	KCNH4	potassium voltage-gated channel subfamily H member 4	protein-coding
8788	M1	0.466371	993.031	65.6595	-2.02755	0.292276	-6.93711	4.0019e-12	7.76404e-12	DLK1	delta like non-canonical Notch ligand 1	protein-coding
1755	M1	0.466373	1109.54	60.6121	-3.11462	0.208871	-14.9117	2.76544e-50	2.00935e-49	DMBT1	deleted in malignant brain tumors 1	protein-coding
200172	M1	0.466376	1197.43	42.7919	-1.53498	0.0932793	-16.4557	7.62827e-61	7.96773e-60	SLFNL1	schlafen like 1	protein-coding
57795	M1	0.466382	991.608	16.0771	-1.83383	0.207783	-8.82571	1.08765e-18	2.68193e-18	BRINP2	BMP/retinoic acid inducible neural specific 2	protein-coding
55287	M1	0.466386	1153.2	65.5361	-1.62589	0.146772	-11.0777	1.60943e-28	5.65984e-28	TMEM40	transmembrane protein 40	protein-coding
54857	M1	0.466428	1106.72	10.7125	-2.05164	0.123496	-16.613	5.60921e-62	6.12402e-61	GDPD2	glycerophosphodiester phosphodiesterase domain containing 2	protein-coding
164592	M1	0.466477	1144.43	24.6787	-1.24837	0.106931	-11.6745	1.72007e-31	6.71515e-31	CCDC116	coiled-coil domain containing 116	protein-coding
54084	M1	0.466524	1074.14	19.4275	-1.61979	0.161829	-10.0093	1.38769e-23	4.08404e-23	TSPEAR	thrombospondin type laminin G domain and EAR repeats	protein-coding
1606	M1	0.466558	1153.22	1201.73	-1.19183	0.0771916	-15.4399	8.82002e-54	7.21557e-53	DGKA	diacylglycerol kinase alpha	protein-coding
388743	M1	0.466592	1214.73	115.342	-2.21126	0.139849	-15.8118	2.5811e-56	2.30967e-55	CAPN8	calpain 8	protein-coding
10677	M1	0.466615	1274	233.235	-1.26162	0.0602449	-20.9415	2.24199e-97	8.61645e-96	AVIL	advillin	protein-coding
55692	M1	0.466618	1224.38	2221.62	-1.11572	0.0547217	-20.3889	2.09695e-92	6.52854e-91	LUC7L	LUC7 like	protein-coding
55769	M1	0.466682	1249.14	2573.04	-1.14666	0.0492196	-23.2969	4.76631e-120	3.90688e-118	ZNF83	zinc finger protein 83	protein-coding
283848	M1	0.4667	1179.45	156.967	-1.41832	0.101804	-13.9319	4.05643e-44	2.40725e-43	CES4A	carboxylesterase 4A	protein-coding
100129940	M1	0.466714	1112.09	13.2169	-1.85946	0.181457	-10.2474	1.21611e-24	3.72428e-24	HMGA2-AS1	HMGA2 antisense RNA 1	ncRNA
119016	M1	0.46672	1168.8	168.559	-1.18072	0.063576	-18.5718	5.42996e-77	9.92529e-76	AGAP4	ArfGAP with GTPase domain, ankyrin repeat and PH domain 4	protein-coding
2556	M1	0.466281	1051.67	30.7075	-1.18045	0.233231	-5.06128	4.16444e-07	6.537e-07	GABRA3	gamma-aminobutyric acid type A receptor subunit alpha3	protein-coding
282973	M1	0.466277	1026.6	202.946	-1.03386	0.0901365	-11.4699	1.86874e-30	7.03132e-30	JAKMIP3	Janus kinase and microtubule interacting protein 3	protein-coding
23015	M1	0.466275	1200.56	1241.86	-1.5779	0.0981881	-16.0702	4.12759e-58	3.93697e-57	GOLGA8A	golgin A8 family member A	protein-coding
102723508	M1	0.466218	1205.36	446.122	-1.10787	0.0708661	-15.6333	4.31958e-55	3.71636e-54	KANTR	KANTR integral membrane protein	protein-coding
9148	M1	0.465803	1062.18	172.697	-1.1079	0.111351	-9.94961	2.53165e-23	7.36914e-23	NEURL1	neuralized E3 ubiquitin protein ligase 1	protein-coding
101928233	M1	0.465807	1117.94	9.71578	-1.33683	0.147482	-9.06435	1.2535e-19	3.19526e-19	LINC01671	long intergenic non-protein coding RNA 1671	ncRNA
8822	M1	0.465853	1215.39	45.2382	-1.69089	0.124639	-13.5663	6.34679e-42	3.51958e-41	FGF17	fibroblast growth factor 17	protein-coding
6540	M1	0.465865	960.341	20.2419	-1.00441	0.128738	-7.80196	6.09525e-15	1.31155e-14	SLC6A13	solute carrier family 6 member 13	protein-coding
101927056	M1	0.465874	1191.96	96.0843	-1.15311	0.0885373	-13.024	8.94173e-39	4.45262e-38	LINC02614	long intergenic non-protein coding RNA 2614	ncRNA
7253	M1	0.465876	1020.13	40.1508	-1.33413	0.101159	-13.1884	1.0233e-39	5.24243e-39	TSHR	thyroid stimulating hormone receptor	protein-coding
1804	M1	0.465882	1016.08	50.158	-1.44574	0.167198	-8.64686	5.29345e-18	1.27091e-17	DPP6	dipeptidyl peptidase like 6	protein-coding
339535	M1	0.46591	1040.65	20.6693	-1.74679	0.188671	-9.25841	2.07508e-20	5.44976e-20	LINC01139	long intergenic non-protein coding RNA 1139	ncRNA
4778	M1	0.46594	1018.21	66.3974	-1.19377	0.159796	-7.47059	7.98346e-14	1.65212e-13	NFE2	nuclear factor, erythroid 2	protein-coding
150763	M1	0.465969	1074.65	51.2542	-1.43752	0.111221	-12.9249	3.2556e-38	1.59244e-37	GPAT2	glycerol-3-phosphate acyltransferase 2, mitochondrial	protein-coding
83715	M1	0.465983	1104.78	248.787	-1.02257	0.118144	-8.65531	4.91576e-18	1.18104e-17	ESPN	espin	protein-coding
3860	M1	0.465989	1082.68	1145.92	-3.03286	0.21756	-13.9403	3.60226e-44	2.14135e-43	KRT13	keratin 13	protein-coding
4058	M1	0.466799	1151.66	28.3272	-1.10322	0.11204	-9.84667	7.08534e-23	2.02975e-22	LTK	leukocyte receptor tyrosine kinase	protein-coding
64816	M1	0.465995	1064.68	23.5981	-2.02088	0.1341	-15.07	2.55063e-51	1.91699e-50	CYP3A43	cytochrome P450 family 3 subfamily A member 43	protein-coding
128876	M1	0.466058	1111.8	12.5676	-2.70045	0.22077	-12.232	2.09763e-34	9.03645e-34	FAM83C	family with sequence similarity 83 member C	protein-coding
11131	M1	0.466073	1082.7	30.7241	-1.20288	0.108758	-11.0602	1.95678e-28	6.85495e-28	CAPN11	calpain 11	protein-coding
11219	M1	0.466095	1187.11	25.7206	-1.67348	0.0930664	-17.9815	2.71929e-72	4.17117e-71	TREX2	three prime repair exonuclease 2	protein-coding
146212	M1	0.466139	1134.25	13.8143	-1.30086	0.153165	-8.4932	2.01026e-17	4.73862e-17	KCTD19	potassium channel tetramerization domain containing 19	protein-coding
7850	M1	0.46614	1015.08	58.5823	-1.96293	0.122111	-16.075	3.82023e-58	3.64546e-57	IL1R2	interleukin 1 receptor type 2	protein-coding
5105	M1	0.466142	989.86	139.009	-1.98907	0.215905	-9.21272	3.17973e-20	8.29584e-20	PCK1	phosphoenolpyruvate carboxykinase 1	protein-coding
100422885	M1	0.466144	1017.01	67.0108	-1.74402	0.175189	-9.95507	2.39644e-23	6.98236e-23	MIR1244-2	microRNA 1244-2	ncRNA
56311	M1	0.466147	986.43	9.18037	-1.27038	0.157353	-8.07347	6.83275e-16	1.5211e-15	ANKRD7	ankyrin repeat domain 7	protein-coding
9414	M1	0.466149	1164.09	74.1752	-1.40881	0.0773506	-18.2133	4.05112e-74	6.61032e-73	TJP2	tight junction protein 2	protein-coding
5967	M1	0.466155	1026.9	40.412	-4.23515	0.357271	-11.8542	2.04722e-32	8.25814e-32	REG1A	regenerating family member 1 alpha	protein-coding
23162	M1	0.466209	1233.55	2801.1	-1.36227	0.0619311	-21.9966	3.10682e-107	1.6463e-105	MAPK8IP3	mitogen-activated protein kinase 8 interacting protein 3	protein-coding
6338	M1	0.466212	1102.4	494.373	-1.51318	0.117157	-12.9158	3.66764e-38	1.79189e-37	SCNN1B	sodium channel epithelial 1 subunit beta	protein-coding
4489	M1	0.466053	969.915	75.411	-1.53824	0.176524	-8.71404	2.93239e-18	7.10627e-18	MT1A	metallothionein 1A	protein-coding
11280	M1	0.465782	1145.92	19.4891	-1.80605	0.117455	-15.3765	2.35426e-53	1.89934e-52	SCN11A	sodium voltage-gated channel alpha subunit 11	protein-coding
127833	M1	0.466804	1190.79	80.7407	-1.28594	0.0785927	-16.3621	3.56745e-60	3.6499e-59	SYT2	synaptotagmin 2	protein-coding
64772	M1	0.466828	1215.88	1430.69	-1.18271	0.0550611	-21.4799	2.39795e-102	1.10348e-100	ENGASE	endo-beta-N-acetylglucosaminidase	protein-coding
6795	M1	0.467277	1145.63	49.3518	-1.09474	0.0725931	-15.0805	2.17647e-51	1.64107e-50	AURKC	aurora kinase C	protein-coding
43	M1	0.467301	1121.65	296.882	-1.10732	0.10168	-10.8902	1.28351e-27	4.37227e-27	ACHE	acetylcholinesterase (Cartwright blood group)	protein-coding
2167	M1	0.467312	1044.38	122.584	-2.15985	0.148633	-14.5314	7.65951e-48	5.12033e-47	FABP4	fatty acid binding protein 4	protein-coding
2646	M1	0.467315	1087.95	44.2481	-1.52656	0.129058	-11.8285	2.78066e-32	1.11609e-31	GCKR	glucokinase regulator	protein-coding
3868	M1	0.467318	1185.18	139.365	-2.21355	0.189797	-11.6627	1.977e-31	7.7053e-31	KRT16	keratin 16	protein-coding
642587	M1	0.467318	1133.91	873.787	-1.42935	0.188078	-7.59973	2.96738e-14	6.23049e-14	MIR205HG	MIR205 host gene	ncRNA
100287837	M1	0.467334	1002.27	21.5421	-1.05508	0.092597	-11.3944	4.46055e-30	1.65313e-29	ARHGEF17-AS1	ARHGEF17 antisense RNA 1	ncRNA
147699	M1	0.467395	1120.05	34.1178	-1.15768	0.0984281	-11.7617	6.15077e-32	2.43754e-31	PPM1N	protein phosphatase, Mg2+/Mn2+ dependent 1N (putative)	protein-coding
10347	M1	0.467416	1177.26	778.233	-1.00722	0.071577	-14.0719	5.65231e-45	3.43394e-44	ABCA7	ATP binding cassette subfamily A member 7	protein-coding
645121	M1	0.467423	1230.8	22.9795	-2.36061	0.118758	-19.8775	6.36794e-88	1.69575e-86	CCNI2	cyclin I family member 2	protein-coding
54852	M1	0.467442	1110.39	59.1901	-1.28735	0.0874059	-14.7284	4.23534e-49	2.95067e-48	PAQR5	progestin and adipoQ receptor family member 5	protein-coding
105370792	M1	0.467461	1285.6	39.0298	-2.19421	0.132695	-16.5357	2.02959e-61	2.17291e-60	LOC105370792	uncharacterized LOC105370792	ncRNA
29881	M1	0.467463	1105.31	65.2472	-1.27988	0.122173	-10.476	1.11349e-25	3.54129e-25	NPC1L1	NPC1 like intracellular cholesterol transporter 1	protein-coding
51332	M1	0.467473	1273.63	247.443	-1.57942	0.0877268	-18.0039	1.81596e-72	2.80811e-71	SPTBN5	spectrin beta, non-erythrocytic 5	protein-coding
11318	M1	0.467525	1123.09	18.9676	-1.08379	0.0977995	-11.0817	1.53852e-28	5.41502e-28	GPR182	G protein-coupled receptor 182	protein-coding
158800	M1	0.46754	1134.27	8.83988	-1.43852	0.12958	-11.1014	1.23488e-28	4.3646e-28	RHOXF1	Rhox homeobox family member 1	protein-coding
7097	M1	0.467548	1112.77	325.713	-1.35715	0.0846719	-16.0283	8.10815e-58	7.64337e-57	TLR2	toll like receptor 2	protein-coding
65009	M1	0.467585	1241.81	329.822	-1.74442	0.078282	-22.2838	5.30938e-110	3.05238e-108	NDRG4	NDRG family member 4	protein-coding
3852	M1	0.467599	1053.59	4806.32	-1.04885	0.182011	-5.76255	8.28521e-09	1.4032e-08	KRT5	keratin 5	protein-coding
53637	M1	0.467616	1100.54	85.9792	-1.02053	0.109802	-9.29422	1.48286e-20	3.92092e-20	S1PR5	sphingosine-1-phosphate receptor 5	protein-coding
400761	M1	0.467629	1150.51	22.191	-1.40463	0.124638	-11.2697	1.85227e-29	6.71875e-29	LRRC8C-DT	LRRC8C divergent transcript	ncRNA
101930452	M1	0.46764	1142.43	15.3573	-2.04892	0.17308	-11.838	2.48374e-32	9.98254e-32	LINC02367	long intergenic non-protein coding RNA 2367	ncRNA
643680	M1	0.467651	1161.16	31.3957	-1.62167	0.101861	-15.9203	4.57923e-57	4.20712e-56	MS4A4E	membrane spanning 4-domains A4E	protein-coding
284723	M1	0.467691	1253.65	64.0542	-1.43037	0.0827117	-17.2935	5.26769e-67	6.80648e-66	SLC25A34	solute carrier family 25 member 34	protein-coding
220004	M1	0.467713	1233.2	93.6831	-1.08419	0.0692108	-15.665	2.62298e-55	2.27252e-54	PPP1R32	protein phosphatase 1 regulatory subunit 32	protein-coding
2670	M1	0.467269	1042.95	43.2097	-1.50706	0.15673	-9.61565	6.86768e-22	1.89995e-21	GFAP	glial fibrillary acidic protein	protein-coding
57061	M1	0.467253	1131.55	8.57009	-1.55258	0.131591	-11.7985	3.97281e-32	1.5849e-31	HYMAI	hydatidiform mole associated and imprinted	ncRNA
2299	M1	0.46725	1062.05	57.0102	-1.35262	0.218369	-6.19417	5.85935e-10	1.04401e-09	FOXI1	forkhead box I1	protein-coding
53833	M1	0.467249	1203.93	88.119	-1.44185	0.0903596	-15.9568	2.55453e-57	2.36663e-56	IL20RB	interleukin 20 receptor subunit beta	protein-coding
23769	M1	0.466843	1156.69	88.7393	-1.05945	0.0774517	-13.6788	1.35931e-42	7.69457e-42	FLRT1	fibronectin leucine rich transmembrane protein 1	protein-coding
58985	M1	0.466844	1065.81	45.7438	-1.06639	0.118483	-9.00035	2.2499e-19	5.68543e-19	IL22RA1	interleukin 22 receptor subunit alpha 1	protein-coding
2819	M1	0.466846	1168.94	55.424	-1.8815	0.113415	-16.5895	8.30747e-62	9.02298e-61	GPD1	glycerol-3-phosphate dehydrogenase 1	protein-coding
390595	M1	0.466848	1279.36	268.914	-1.33819	0.0716661	-18.6726	8.27517e-78	1.5518e-76	UBAP1L	ubiquitin associated protein 1 like	protein-coding
80326	M1	0.466857	1172.83	71.1941	-1.14432	0.103365	-11.0707	1.74027e-28	6.10869e-28	WNT10A	Wnt family member 10A	protein-coding
255057	M1	0.466858	1148.26	46.0011	-1.78917	0.0989884	-18.0745	5.05772e-73	8.00989e-72	CBARP	CACN subunit beta associated regulatory protein	protein-coding
4619	M1	0.466873	1011.18	25.4646	-1.89547	0.314786	-6.02145	1.72865e-09	3.01705e-09	MYH1	myosin heavy chain 1	protein-coding
100268168	M1	0.46691	1157.75	18.8042	-1.45214	0.0833971	-17.4124	6.64309e-68	8.86759e-67	RPL26L1-AS1	RPL26L1 antisense RNA 1	ncRNA
169841	M1	0.466912	1239.46	163.492	-1.01987	0.0494239	-20.6352	1.32601e-94	4.57648e-93	ZNF169	zinc finger protein 169	protein-coding
60676	M1	0.46693	1040.06	159.625	-1.79824	0.152385	-11.8006	3.87463e-32	1.54749e-31	PAPPA2	pappalysin 2	protein-coding
642361	M1	0.466942	1052.77	39.5694	-1.19028	0.0847736	-14.0407	8.78853e-45	5.30243e-44	LOC642361	uncharacterized LOC642361	ncRNA
400946	M1	0.466964	1227.44	29.0688	-2.27604	0.128627	-17.695	4.58421e-70	6.53056e-69	LINC00954	long intergenic non-protein coding RNA 954	ncRNA
9635	M1	0.466805	1100.69	156.491	-2.25995	0.196507	-11.5006	1.31028e-30	4.96658e-30	CLCA2	chloride channel accessory 2	protein-coding
389197	M1	0.466973	1096.38	35.7955	-1.71431	0.135996	-12.6056	1.96734e-36	9.0691e-36	C4orf50	chromosome 4 open reading frame 50	protein-coding
8701	M1	0.467	1119.24	256.896	-1.16577	0.106664	-10.9294	8.3401e-28	2.85869e-27	DNAH11	dynein axonemal heavy chain 11	protein-coding
8013	M1	0.467011	1051.44	600.281	-1.2737	0.109166	-11.6675	1.86734e-31	7.28062e-31	NR4A3	nuclear receptor subfamily 4 group A member 3	protein-coding
100505696	M1	0.467014	1277.47	288.971	-1.48135	0.0664743	-22.2846	5.21141e-110	3.00429e-108	SH3BP5-AS1	SH3BP5 antisense RNA 1	ncRNA
115703	M1	0.467036	1186.38	566.055	-1.00771	0.0658557	-15.3018	7.43847e-53	5.88792e-52	ARHGAP33	Rho GTPase activating protein 33	protein-coding
3772	M1	0.467046	1190.68	137.754	-2.22186	0.124259	-17.8808	1.66305e-71	2.48735e-70	KCNJ15	potassium inwardly rectifying channel subfamily J member 15	protein-coding
105378644	M1	0.467049	1148.15	9.38662	-1.31521	0.120494	-10.9152	9.75042e-28	3.33664e-27	LOC105378644	uncharacterized LOC105378644	ncRNA
100505767	M1	0.467098	1156.7	34.7639	-1.24645	0.0843974	-14.7689	2.32618e-49	1.63636e-48	SPDYE18	speedy/RINGO cell cycle regulator family member E18	protein-coding
63970	M1	0.467146	1186.95	41.8757	-1.63765	0.113345	-14.4484	2.56656e-47	1.68249e-46	TP53AIP1	tumor protein p53 regulated apoptosis inducing protein 1	protein-coding
339488	M1	0.467182	1195.42	67.2137	-1.0187	0.0655557	-15.5394	1.87719e-54	1.57753e-53	TFAP2E	transcription factor AP-2 epsilon	protein-coding
653145	M1	0.467185	1183.18	77.8237	-1.91489	0.162285	-11.7996	3.92394e-32	1.5657e-31	ANXA8	annexin A8	protein-coding
90019	M1	0.467196	1247.42	63.0423	-3.80432	0.186179	-20.4336	8.40245e-93	2.65538e-91	SYT8	synaptotagmin 8	protein-coding
162517	M1	0.467209	1127.93	10.7478	-1.37906	0.123949	-11.126	9.37252e-29	3.32724e-28	FBXO39	F-box protein 39	protein-coding
153163	M1	0.466999	1132.12	44.3772	-1.61768	0.177857	-9.0954	9.42408e-20	2.41488e-19	MGC32805	uncharacterized LOC153163	ncRNA
388698	M1	0.463609	994.695	11.0761	-2.74241	0.202962	-13.5119	1.33053e-41	7.28407e-41	FLG2	filaggrin 2	protein-coding
400798	M1	0.465778	1187.22	34.5523	-1.24317	0.0830522	-14.9685	1.17982e-50	8.69464e-50	C1orf220	chromosome 1 putative open reading frame 220	ncRNA
6299	M1	0.465752	1048.12	75.6337	-1.30682	0.146456	-8.92296	4.54007e-19	1.13442e-18	SALL1	spalt like transcription factor 1	protein-coding
342510	M1	0.464178	988.601	39.1262	-1.18818	0.145211	-8.18242	2.78191e-16	6.28844e-16	CD300E	CD300e molecule	protein-coding
130951	M1	0.464182	1079.51	17.312	-1.04878	0.107755	-9.73295	2.18167e-22	6.15158e-22	M1AP	meiosis 1 associated protein	protein-coding
29121	M1	0.464188	1204.87	340.412	-1.12597	0.0734608	-15.3276	5.00491e-53	3.98267e-52	CLEC2D	C-type lectin domain family 2 member D	protein-coding
3579	M1	0.4642	1073.22	41.0069	-1.60352	0.147668	-10.859	1.80762e-27	6.12979e-27	CXCR2	C-X-C motif chemokine receptor 2	protein-coding
283870	M1	0.464229	1151.23	124.579	-1.31395	0.0850588	-15.4476	7.83507e-54	6.42231e-53	BRICD5	BRICHOS domain containing 5	protein-coding
4146	M1	0.46425	1087.24	11.7615	-1.91288	0.122704	-15.5893	8.60275e-55	7.33226e-54	MATN1	matrilin 1	protein-coding
84290	M1	0.464254	1066.09	40.0306	-1.33859	0.163184	-8.20292	2.34616e-16	5.31775e-16	CAPNS2	calpain small subunit 2	protein-coding
10089	M1	0.464258	1076.31	18.3691	-1.2882	0.109594	-11.7543	6.70763e-32	2.65421e-31	KCNK7	potassium two pore domain channel subfamily K member 7	protein-coding
283375	M1	0.464277	1139.14	25.3078	-1.23942	0.112092	-11.0572	2.02363e-28	7.08559e-28	SLC39A5	solute carrier family 39 member 5	protein-coding
11189	M1	0.46433	1030.34	50.1314	-1.20746	0.157408	-7.67092	1.70772e-14	3.62188e-14	CELF3	CUGBP Elav-like family member 3	protein-coding
6439	M1	0.464331	993.708	61.581	-2.56307	0.219143	-11.6959	1.33797e-31	5.24098e-31	SFTPB	surfactant protein B	protein-coding
84876	M1	0.464346	951.378	13.8695	-1.68177	0.136563	-12.3149	7.53075e-35	3.29219e-34	ORAI1	ORAI calcium release-activated calcium modulator 1	protein-coding
57139	M1	0.46435	1113.17	525.744	-1.36067	0.091109	-14.9345	1.96555e-50	1.43611e-49	RGL3	ral guanine nucleotide dissociation stimulator like 3	protein-coding
7054	M1	0.464364	969.369	12.5077	-2.22344	0.229668	-9.68111	3.62749e-22	1.01357e-21	TH	tyrosine hydroxylase	protein-coding
170692	M1	0.464384	968.911	30.4668	-1.26055	0.189889	-6.63833	3.17251e-11	5.95402e-11	ADAMTS18	ADAM metallopeptidase with thrombospondin type 1 motif 18	protein-coding
90113	M1	0.464398	1088.26	123.52	-1.62853	0.103156	-15.7871	3.81651e-56	3.39346e-55	VWA5B2	von Willebrand factor A domain containing 5B2	protein-coding
79400	M1	0.464412	971.305	118.67	-1.1374	0.115337	-9.86152	6.1115e-23	1.75412e-22	NOX5	NADPH oxidase 5	protein-coding
101928812	M1	0.464421	983.328	14.1411	-1.59251	0.197959	-8.04462	8.65161e-16	1.91868e-15	LINC02696	long intergenic non-protein coding RNA 2696	ncRNA
116729	M1	0.464444	1064.63	20.7413	-1.29729	0.152096	-8.52943	1.47066e-17	3.47839e-17	PPP1R27	protein phosphatase 1 regulatory subunit 27	protein-coding
6707	M1	0.464448	1046.05	10.6804	-4.0973	0.340632	-12.0285	2.51637e-33	1.04894e-32	SPRR3	small proline rich protein 3	protein-coding
100506497	M1	0.464488	1087.83	16.0094	-1.81072	0.168207	-10.7648	5.04574e-27	1.68304e-26	CPVL-AS2	CPVL antisense RNA 2	ncRNA
6833	M1	0.46449	957.389	402.386	-1.40779	0.125084	-11.2547	2.19478e-29	7.93374e-29	ABCC8	ATP binding cassette subfamily C member 8	protein-coding
57642	M1	0.464503	1030.91	9.92719	-1.78447	0.184858	-9.65319	4.76482e-22	1.32501e-21	COL20A1	collagen type XX alpha 1 chain	protein-coding
2570	M1	0.464503	1070.51	33.7584	-1.50142	0.101365	-14.812	1.22594e-49	8.72628e-49	GABRR2	gamma-aminobutyric acid type A receptor subunit rho2	protein-coding
6553	M1	0.46452	1148.11	109.348	-1.05583	0.069972	-15.0893	1.90562e-51	1.43788e-50	SLC9A5	solute carrier family 9 member A5	protein-coding
107985209	M1	0.464135	1177.82	14.2934	-1.39994	0.124844	-11.2135	3.50051e-29	1.25779e-28	ARHGEF2-AS2	ARHGEF2 antisense RNA 2	ncRNA
127534	M1	0.464094	1096.05	19.6778	-1.47016	0.15351	-9.57693	9.99704e-22	2.74938e-21	GJB4	gap junction protein beta 4	protein-coding
92822	M1	0.464088	1142.39	628.692	-1.01304	0.0582558	-17.3895	9.90752e-68	1.31665e-66	ZNF276	zinc finger protein 276	protein-coding
7139	M1	0.464079	1071.18	50.094	-1.93329	0.161933	-11.9389	7.42287e-33	3.04758e-32	TNNT2	troponin T2, cardiac type	protein-coding
57408	M1	0.46365	957.305	10.0768	-2.32232	0.360012	-6.45069	1.11342e-10	2.04571e-10	LRTM1	leucine rich repeats and transmembrane domains 1	protein-coding
101928991	M1	0.463672	1121.16	18.6235	-1.70922	0.16414	-10.4132	2.15949e-25	6.79686e-25	CCDC92B	coiled-coil domain containing 92B	protein-coding
1591	M1	0.463687	1089.64	85.7147	-1.57545	0.183032	-8.60749	7.46765e-18	1.78536e-17	CYP24A1	cytochrome P450 family 24 subfamily A member 1	protein-coding
345275	M1	0.463689	986.631	168.758	-1.52321	0.146845	-10.3729	3.29403e-25	1.02937e-24	HSD17B13	hydroxysteroid 17-beta dehydrogenase 13	protein-coding
3851	M1	0.463708	1001.64	214.461	-1.81456	0.17785	-10.2027	1.92743e-24	5.84976e-24	KRT4	keratin 4	protein-coding
10002	M1	0.463715	1091.34	34.8266	-1.30042	0.105171	-12.3649	4.04942e-35	1.7829e-34	NR2E3	nuclear receptor subfamily 2 group E member 3	protein-coding
2220	M1	0.463726	980	65.6533	-1.47337	0.150618	-9.78214	1.34341e-22	3.81204e-22	FCN2	ficolin 2	protein-coding
4892	M1	0.463753	932.088	227.494	-1.39789	0.228863	-6.10799	1.00896e-09	1.78066e-09	NRAP	nebulin related anchoring protein	protein-coding
440270	M1	0.463762	1131.51	954.474	-1.519	0.0972331	-15.6222	5.13912e-55	4.41602e-54	GOLGA8B	golgin A8 family member B	protein-coding
51066	M1	0.463789	1053.45	29.6633	-1.40166	0.110027	-12.7393	3.57615e-37	1.68709e-36	SSUH2	ssu-2 homolog	protein-coding
7781	M1	0.463795	984.588	35.613	-1.4601	0.131671	-11.089	1.41827e-28	4.99766e-28	SLC30A3	solute carrier family 30 member 3	protein-coding
619207	M1	0.463815	1143.46	130.522	-1.31053	0.0907687	-14.4381	2.97798e-47	1.94794e-46	SCART1	scavenger receptor family member expressed on T cells 1	protein-coding
57604	M1	0.464522	1110.07	22.9398	-1.51496	0.11812	-12.8257	1.17776e-37	5.66061e-37	TRMT9B	tRNA methyltransferase 9B (putative)	protein-coding
126147	M1	0.46383	1141.87	64.1976	-1.15648	0.0967838	-11.9491	6.5609e-33	2.69684e-32	NTN5	netrin 5	protein-coding
284541	M1	0.463889	1115.2	27.259	-2.52918	0.214585	-11.7864	4.58704e-32	1.82611e-31	CYP4A22	cytochrome P450 family 4 subfamily A member 22	protein-coding
10747	M1	0.463893	1090.83	145.422	-1.01469	0.080935	-12.5371	4.67778e-36	2.12281e-35	MASP2	MBL associated serine protease 2	protein-coding
3101	M1	0.463902	1010.53	118.685	-1.097	0.111939	-9.79991	1.12691e-22	3.20334e-22	HK3	hexokinase 3	protein-coding
729991	M1	0.463904	1089.72	353.756	-1.26777	0.101584	-12.4801	9.58596e-36	4.30271e-35	BORCS8	BLOC-1 related complex subunit 8	protein-coding
165530	M1	0.463928	1034.15	47.0267	-1.0827	0.111333	-9.72482	2.36316e-22	6.65618e-22	CLEC4F	C-type lectin domain family 4 member F	protein-coding
644050	M1	0.463939	1130.06	9.50577	-1.82297	0.148221	-12.2991	9.16313e-35	3.99832e-34	LINC01529	long intergenic non-protein coding RNA 1529	ncRNA
8900	M1	0.46394	1012	12.0222	-1.57135	0.157213	-9.99504	1.60215e-23	4.70731e-23	CCNA1	cyclin A1	protein-coding
25956	M1	0.463978	1150.56	614.396	-1.2078	0.0780085	-15.483	4.52249e-54	3.74802e-53	SEC31B	SEC31 homolog B, COPII coat complex component	protein-coding
7571	M1	0.464004	1104.34	24.7521	-1.278	0.0994092	-12.856	7.96278e-38	3.84559e-37	ZNF23	zinc finger protein 23	protein-coding
3743	M1	0.464041	1052.23	8.67339	-1.34359	0.179942	-7.46683	8.21527e-14	1.69909e-13	KCNA7	potassium voltage-gated channel subfamily A member 7	protein-coding
92304	M1	0.464048	1002.44	151.246	-1.29443	0.160761	-8.05191	8.15145e-16	1.80948e-15	SCGB3A1	secretoglobin family 3A member 1	protein-coding
54221	M1	0.464054	960.374	22.1254	-1.06449	0.11727	-9.07724	1.11359e-19	2.8452e-19	SNTG2	syntrophin gamma 2	protein-coding
644135	M1	0.463879	1103.08	12.5817	-2.1285	0.205558	-10.3547	3.9838e-25	1.24012e-24	LOC644135	uncharacterized LOC644135	ncRNA
101927084	M1	0.465752	1203.43	47.2645	-1.21918	0.114958	-10.6054	2.81204e-26	9.14424e-26	LINC01359	long intergenic non-protein coding RNA 1359	ncRNA
155051	M1	0.464527	1017.33	20.8462	-1.32019	0.122935	-10.7389	6.68261e-27	2.21737e-26	CRYGN	crystallin gamma N	protein-coding
101926926	M1	0.464548	1146.43	30.1532	-2.15761	0.117271	-18.3985	1.34986e-75	2.33517e-74	RDH10-AS1	RDH10 antisense RNA 1	ncRNA
5146	M1	0.465212	1201.97	28.4273	-1.5245	0.0995505	-15.3138	6.18261e-53	4.90866e-52	PDE6C	phosphodiesterase 6C	protein-coding
343637	M1	0.465223	1087.27	15.2657	-1.62493	0.148816	-10.919	9.34689e-28	3.20064e-27	RSPO4	R-spondin 4	protein-coding
9196	M1	0.465306	1196.69	105.012	-1.20352	0.073586	-16.3553	3.98962e-60	4.0719e-59	KCNAB3	potassium voltage-gated channel subfamily A regulatory beta subunit 3	protein-coding
107985216	M1	0.46532	1152.09	109.305	-1.93763	0.16864	-11.4898	1.48479e-30	5.60979e-30	LOC107985216	uncharacterized LOC107985216	ncRNA
84879	M1	0.465341	1169.71	184.137	-3.38525	0.131439	-25.7554	2.80757e-146	6.93108e-144	MFSD2A	major facilitator superfamily domain containing 2A	protein-coding
112268198	M1	0.465346	1142.4	31.1744	-1.10296	0.0952661	-11.5777	5.34656e-31	2.05367e-30	LOC112268198	uncharacterized LOC112268198	ncRNA
127294	M1	0.465348	973.54	64.8697	-1.42406	0.152808	-9.31929	1.17123e-20	3.10787e-20	MYOM3	myomesin 3	protein-coding
389791	M1	0.465351	1234.75	15.4164	-2.18214	0.116552	-18.7225	3.24569e-78	6.14135e-77	PTGES2-AS1	PTGES2 antisense RNA 1 (head to head)	ncRNA
101928969	M1	0.465363	1118.61	13.0262	-1.2786	0.133971	-9.54389	1.37566e-21	3.76853e-21	RHOXF1-AS1	RHOXF1 antisense RNA 1	ncRNA
2904	M1	0.465372	1075.77	17.7983	-1.68075	0.189622	-8.86366	7.74279e-19	1.91937e-18	GRIN2B	glutamate ionotropic receptor NMDA type subunit 2B	protein-coding
3294	M1	0.465428	1074.1	52.2048	-1.77035	0.166486	-10.6336	2.0786e-26	6.77816e-26	HSD17B2	hydroxysteroid 17-beta dehydrogenase 2	protein-coding
8831	M1	0.465484	1017.49	40.2415	-1.32044	0.0967159	-13.6528	1.94323e-42	1.0935e-41	SYNGAP1	synaptic Ras GTPase activating protein 1	protein-coding
3037	M1	0.465488	1075.21	87.0354	-1.20679	0.100138	-12.0513	1.90867e-33	7.97681e-33	HAS2	hyaluronan synthase 2	protein-coding
57105	M1	0.46549	1094.49	72.2985	-1.54041	0.101277	-15.2098	3.04452e-52	2.36265e-51	CYSLTR2	cysteinyl leukotriene receptor 2	protein-coding
80714	M1	0.465509	1214.51	75.3716	-1.21949	0.084365	-14.4549	2.3353e-47	1.53329e-46	PBX4	PBX homeobox 4	protein-coding
283463	M1	0.465514	1127.66	19.2254	-1.63134	0.244258	-6.67875	2.40986e-11	4.54263e-11	MUC19	mucin 19, oligomeric	protein-coding
8140	M1	0.465522	1086.94	876.858	-1.73579	0.103008	-16.851	1.03238e-63	1.1982e-62	SLC7A5	solute carrier family 7 member 5	protein-coding
129852	M1	0.46556	1017.05	9.75174	-1.00432	0.115634	-8.68529	3.77786e-18	9.1183e-18	C2orf73	chromosome 2 open reading frame 73	protein-coding
100507055	M1	0.465578	1110.51	13.6444	-2.97619	0.164379	-18.1057	2.87347e-73	4.57836e-72	LRCOL1	leucine rich colipase like 1	protein-coding
100506258	M1	0.465604	1180.29	98.4841	-1.0572	0.0954924	-11.0711	1.73315e-28	6.08676e-28	SYT9-AS1	SYT9 antisense RNA 1	ncRNA
3232	M1	0.465616	1119.96	18.4484	-1.49437	0.111577	-13.3932	6.62821e-41	3.55356e-40	HOXD3	homeobox D3	protein-coding
116444	M1	0.465681	1160.87	25.6514	-1.57858	0.124264	-12.7034	5.6597e-37	2.65156e-36	GRIN3B	glutamate ionotropic receptor NMDA type subunit 3B	protein-coding
9098	M1	0.465685	1088.75	72.6359	-1.91535	0.119785	-15.9898	1.50399e-57	1.40703e-56	USP6	ubiquitin specific peptidase 6	protein-coding
101927793	M1	0.465687	1191.01	11.7886	-1.91077	0.121775	-15.691	1.74245e-55	1.51779e-54	LOC101927793	uncharacterized LOC101927793	ncRNA
8808	M1	0.46572	1071.37	55.3645	-1.20523	0.118875	-10.1387	3.71987e-24	1.11767e-23	IL1RL2	interleukin 1 receptor like 2	protein-coding
51348	M1	0.465174	1087.47	16.8593	-1.16828	0.114113	-10.2379	1.34079e-24	4.09656e-24	KLRF1	killer cell lectin like receptor F1	protein-coding
4486	M1	0.465156	1208.03	151.113	-1.87097	0.102574	-18.2402	2.47671e-74	4.0666e-73	MST1R	macrophage stimulating 1 receptor	protein-coding
100874261	M1	0.465134	1136.01	26.1532	-1.61419	0.117504	-13.7374	6.06405e-43	3.46536e-42	CCDC200	coiled-coil domain containing 200	protein-coding
55082	M1	0.465101	1194.14	5478.74	-1.10161	0.0569663	-19.3379	2.57827e-83	5.8807e-82	ARGLU1	arginine and glutamate rich 1	protein-coding
100129726	M1	0.464572	1132.38	25.3882	-1.22333	0.0759265	-16.112	2.1003e-58	2.01798e-57	LINC01126	long intergenic non-protein coding RNA 1126	ncRNA
728689	M1	0.464584	1015.41	10.6182	-1.78163	0.122177	-14.5824	3.63284e-48	2.45275e-47	EIF3CL	eukaryotic translation initiation factor 3 subunit C like	protein-coding
387695	M1	0.464593	1144.07	10.9487	-3.84208	0.285469	-13.4589	2.73109e-41	1.48124e-40	GPR15LG	G protein-coupled receptor 15 ligand	protein-coding
1440	M1	0.464639	1055.44	57.7666	-2.07864	0.206483	-10.0669	7.73949e-24	2.29776e-23	CSF3	colony stimulating factor 3	protein-coding
3623	M1	0.464641	1128.08	54.003	-1.19122	0.0959076	-12.4205	2.02243e-35	8.97411e-35	INHA	inhibin subunit alpha	protein-coding
140564	M1	0.472884	1255.09	9.97934	-1.36837	0.0964689	-14.1846	1.14169e-45	7.12163e-45	APOBEC3D	apolipoprotein B mRNA editing enzyme catalytic subunit 3D	protein-coding
402778	M1	0.464665	1198.03	14.2761	-2.23876	0.147656	-15.162	6.3106e-52	4.84174e-51	IFITM10	interferon induced transmembrane protein 10	protein-coding
164395	M1	0.46468	1165.14	28.3832	-1.31864	0.0984556	-13.3932	6.62614e-41	3.55336e-40	TTLL9	tubulin tyrosine ligase like 9	protein-coding
114827	M1	0.464749	1145.81	76.9459	-1.06646	0.0953296	-11.1871	4.71491e-29	1.68893e-28	FHAD1	forkhead associated phosphopeptide binding domain 1	protein-coding
222643	M1	0.464785	1201.88	86.1158	-1.13512	0.0870128	-13.0455	6.74438e-39	3.37605e-38	UNC5CL	unc-5 family C-terminal like	protein-coding
400499	M1	0.464792	1130.59	100.212	-1.04095	0.0940374	-11.0695	1.76328e-28	6.1874e-28	LOC400499	putative uncharacterized protein LOC400499	protein-coding
728780	M1	0.46489	1067.59	42.8856	-1.16879	0.083962	-13.9205	4.75556e-44	2.81576e-43	ANKDD1B	ankyrin repeat and death domain containing 1B	protein-coding
100500802	M1	0.464533	1090.76	15.6821	-2.20652	0.125824	-17.5366	7.53207e-69	1.03573e-67	MIR3685	microRNA 3685	ncRNA
100287171	M1	0.464916	1095.14	288.893	-1.32383	0.104723	-12.6412	1.25123e-36	5.79855e-36	WASHC1	WASH complex subunit 1	protein-coding
93082	M1	0.464937	1102.61	93.6262	-1.28088	0.121217	-10.5668	4.24906e-26	1.37299e-25	NEURL3	neuralized E3 ubiquitin protein ligase 3	protein-coding
654254	M1	0.464941	1063.2	20.2692	-1.05518	0.0871932	-12.1016	1.03511e-33	4.35896e-33	ZNF732	zinc finger protein 732	protein-coding
253769	M1	0.464947	1221.73	599.339	-1.06486	0.0540188	-19.7129	1.67205e-86	4.22728e-85	WDR27	WD repeat domain 27	protein-coding
375759	M1	0.464948	1054.6	12.8405	-1.07605	0.130741	-8.2304	1.86595e-16	4.24445e-16	C9orf50	chromosome 9 open reading frame 50	protein-coding
339105	M1	0.464975	1153.47	28.445	-1.5218	0.0886334	-17.1696	4.48612e-66	5.59007e-65	PRSS53	serine protease 53	protein-coding
266747	M1	0.464985	1171.66	67.1456	-1.00024	0.069603	-14.3707	7.90512e-47	5.09462e-46	RGL4	ral guanine nucleotide dissociation stimulator like 4	protein-coding
3045	M1	0.46503	1000.47	170.426	-3.9926	0.310181	-12.8718	6.48409e-38	3.14522e-37	HBD	hemoglobin subunit delta	protein-coding
101410536	M1	0.465033	1158.7	20.867	-1.99362	0.133242	-14.9624	1.29284e-50	9.50556e-50	EVX1-AS	EVX1 antisense RNA	ncRNA
10180	M1	0.465069	1205.96	5038.37	-1.04684	0.0497878	-21.026	3.79168e-98	1.51552e-96	RBM6	RNA binding motif protein 6	protein-coding
653319	M1	0.465077	1144.03	970.134	-1.20543	0.0637172	-18.9184	8.04441e-80	1.60766e-78	MATCAP1	microtubule associated tyrosine carboxypeptidase 1	protein-coding
55007	M1	0.46508	1051.87	2060.93	-1.062	0.0830343	-12.7899	1.86608e-37	8.89547e-37	FAM118A	family with sequence similarity 118 member A	protein-coding
105374104	M1	0.465094	1055.32	19.8246	-2.03515	0.160153	-12.7075	5.37034e-37	2.51937e-36	LINC02021	long intergenic non-protein coding RNA 2021	ncRNA
642484	M1	0.464919	1027.61	9.27796	-1.61875	0.197668	-8.18924	2.62887e-16	5.94891e-16	LOC642484	uncharacterized LOC642484	ncRNA
219699	M1	0.472902	1238.58	1355.97	-1.30036	0.0753587	-17.2556	1.01496e-66	1.29628e-65	UNC5B	unc-5 netrin receptor B	protein-coding
25959	M1	0.490211	1465.15	5040.11	-1.39611	0.0644871	-21.6494	6.15481e-104	2.98274e-102	KANK2	KN motif and ankyrin repeat domains 2	protein-coding
163259	M1	0.472938	1305.33	202.495	-1.02401	0.0622145	-16.4594	7.18059e-61	7.51134e-60	DENND2C	DENN domain containing 2C	protein-coding
6752	M1	0.482961	1400.35	151.671	-1.69063	0.0989455	-17.0864	1.87251e-65	2.29782e-64	SSTR2	somatostatin receptor 2	protein-coding
109	M1	0.482959	1351.59	799.677	-1.11562	0.0558461	-19.9767	8.7889e-89	2.40765e-87	ADCY3	adenylate cyclase 3	protein-coding
65998	M1	0.482956	1436.62	615.11	-1.11597	0.0546834	-20.4079	1.42343e-92	4.4581e-91	ZFTA	zinc finger translocation associated	protein-coding
375057	M1	0.48294	1166.11	376.244	-1.24695	0.105895	-11.7753	5.23302e-32	2.07934e-31	STUM	stum, mechanosensory transduction mediator homolog	protein-coding
23551	M1	0.482912	1251.77	746.114	-1.1013	0.0857229	-12.8472	8.91583e-38	4.29992e-37	RASD2	RASD family member 2	protein-coding
50649	M1	0.482909	1339.56	592.558	-1.2022	0.0805954	-14.9165	2.5746e-50	1.87328e-49	ARHGEF4	Rho guanine nucleotide exchange factor 4	protein-coding
5502	M1	0.482908	1289.78	145.076	-1.65359	0.144778	-11.4216	3.26255e-30	1.21428e-29	PPP1R1A	protein phosphatase 1 regulatory inhibitor subunit 1A	protein-coding
1910	M1	0.482965	1222.69	926.103	-1.41075	0.0868558	-16.2425	2.52452e-59	2.50116e-58	EDNRB	endothelin receptor type B	protein-coding
7216	M1	0.482884	1549.04	342.834	-2.15809	0.0752723	-28.6704	8.92837e-181	7.80637e-178	TRO	trophinin	protein-coding
126669	M1	0.482877	1391.75	269.101	-1.3224	0.0651839	-20.2872	1.66938e-91	5.04759e-90	SHE	Src homology 2 domain containing E	protein-coding
3487	M1	0.482853	1390.44	8798.94	-1.26674	0.075806	-16.7103	1.10205e-62	1.22746e-61	IGFBP4	insulin like growth factor binding protein 4	protein-coding
3090	M1	0.482828	1461.57	479.883	-1.54346	0.0751547	-20.537	1.00498e-93	3.3527e-92	HIC1	HIC ZBTB transcriptional repressor 1	protein-coding
3908	M1	0.482823	1220.14	1064.74	-1.11212	0.0840784	-13.2272	6.11279e-40	3.15938e-39	LAMA2	laminin subunit alpha 2	protein-coding
3782	M1	0.482811	1274.66	322.59	-1.15825	0.0847965	-13.6592	1.77897e-42	1.00215e-41	KCNN3	potassium calcium-activated channel subfamily N member 3	protein-coding
117245	M1	0.4828	1341.37	36.5883	-1.52095	0.123995	-12.2663	1.37467e-34	5.96734e-34	PLAAT5	phospholipase A and acyltransferase 5	protein-coding
4323	M1	0.482791	1396.36	3160.23	-1.03642	0.0720125	-14.3922	5.79475e-47	3.75184e-46	MMP14	matrix metallopeptidase 14	protein-coding
32	M1	0.48288	1536.18	1359.37	-1.68617	0.0687149	-24.5386	5.72071e-133	8.11104e-131	ACACB	acetyl-CoA carboxylase beta	protein-coding
358	M1	0.482975	1298.46	2741.22	-1.18441	0.0756595	-15.6545	3.09324e-55	2.67004e-54	AQP1	aquaporin 1 (Colton blood group)	protein-coding
57576	M1	0.482984	1361.19	74.4395	-1.24533	0.0866255	-14.376	7.32097e-47	4.72687e-46	KIF17	kinesin family member 17	protein-coding
100132116	M1	0.483015	1381.49	211.605	-2.76212	0.132925	-20.7796	6.6246e-96	2.43026e-94	ACTA2-AS1	ACTA2 antisense RNA 1	ncRNA
2014	M1	0.483151	1341.51	596.707	-1.02493	0.0790173	-12.9709	1.78814e-38	8.81842e-38	EMP3	epithelial membrane protein 3	protein-coding
134265	M1	0.483145	1375.78	376.634	-1.18954	0.062865	-18.9222	7.49009e-80	1.49973e-78	AFAP1L1	actin filament associated protein 1 like 1	protein-coding
55544	M1	0.483136	1394.7	876.965	-1.0556	0.0747377	-14.124	2.70183e-45	1.66213e-44	RBM38	RNA binding motif protein 38	protein-coding
7025	M1	0.483135	1318.4	1522.1	-1.01378	0.0804245	-12.6054	1.97224e-36	9.08974e-36	NR2F1	nuclear receptor subfamily 2 group F member 1	protein-coding
23498	M1	0.483131	1398.55	279.1	-1.05899	0.0797266	-13.2828	2.91403e-40	1.52794e-39	HAAO	3-hydroxyanthranilate 3,4-dioxygenase	protein-coding
120892	M1	0.483113	1396.54	376.196	-1.30516	0.0792674	-16.4652	6.52127e-61	6.84554e-60	LRRK2	leucine rich repeat kinase 2	protein-coding
221303	M1	0.483103	1424.92	69.661	-1.35769	0.0910894	-14.905	3.05854e-50	2.21924e-49	FAM162B	family with sequence similarity 162 member B	protein-coding
64150	M1	0.483088	1534.97	331.579	-2.41328	0.0974373	-24.7676	2.00583e-135	3.213e-133	DIO3OS	DIO3 opposite strand upstream RNA	ncRNA
23371	M1	0.483085	1435.45	4461.07	-1.15005	0.0536818	-21.4234	8.08352e-102	3.6636e-100	TNS2	tensin 2	protein-coding
64781	M1	0.483085	1474.2	913.121	-1.26425	0.0653282	-19.3523	1.94839e-83	4.45857e-82	CERK	ceramide kinase	protein-coding
11107	M1	0.483079	1413.14	255.575	-1.34059	0.0691311	-19.392	9.0228e-84	2.08978e-82	PRDM5	PR/SET domain 5	protein-coding
6910	M1	0.48306	1127.57	129.505	-1.36821	0.154318	-8.86615	7.57159e-19	1.87782e-18	TBX5	T-box transcription factor 5	protein-coding
79998	M1	0.483058	1518.87	53.2561	-1.63249	0.0702411	-23.2413	1.7425e-119	1.39029e-117	ANKRD53	ankyrin repeat domain 53	protein-coding
3290	M1	0.483058	1344.16	260.154	-1.94138	0.114314	-16.9828	1.10023e-64	1.31701e-63	HSD11B1	hydroxysteroid 11-beta dehydrogenase 1	protein-coding
85352	M1	0.483057	1261.72	253.617	-1.18195	0.11161	-10.59	3.31432e-26	1.07509e-25	SHISAL1	shisa like 1	protein-coding
4013	M1	0.48305	1442.22	709.616	-1.21048	0.0776597	-15.5869	8.93171e-55	7.60646e-54	VWA5A	von Willebrand factor A domain containing 5A	protein-coding
9671	M1	0.483048	1176.9	206.745	-1.02014	0.121357	-8.40613	4.23766e-17	9.88474e-17	WSCD2	WSC domain containing 2	protein-coding
66000	M1	0.482787	1345.48	74.938	-1.71825	0.116966	-14.6902	7.4525e-49	5.13743e-48	TMEM108	transmembrane protein 108	protein-coding
390594	M1	0.483175	1290.88	9.79784	-1.88354	0.162689	-11.5776	5.35375e-31	2.05606e-30	KBTBD13	kelch repeat and BTB domain containing 13	protein-coding
9478	M1	0.482777	1450.62	64.599	-1.79089	0.0871145	-20.5579	6.53755e-94	2.19846e-92	CABP1	calcium binding protein 1	protein-coding
29942	M1	0.482769	1427.69	18.3371	-1.62829	0.0877625	-18.5534	7.66153e-77	1.39074e-75	PURG	purine rich element binding protein G	protein-coding
1410	M1	0.482356	1423.77	2838.69	-1.84003	0.0916675	-20.0728	1.2749e-89	3.59577e-88	CRYAB	crystallin alpha B	protein-coding
2026	M1	0.482351	1443.92	1137.15	-1.57735	0.0824326	-19.135	1.29105e-81	2.75319e-80	ENO2	enolase 2	protein-coding
340075	M1	0.482344	1262.48	57.3885	-1.18999	0.114752	-10.3701	3.39055e-25	1.05858e-24	ARSI	arylsulfatase family member I	protein-coding
729359	M1	0.482339	1367.53	1081.94	-1.43535	0.0890194	-16.124	1.73035e-58	1.66941e-57	PLIN4	perilipin 4	protein-coding
375033	M1	0.482317	1443.48	409.325	-1.6156	0.0679127	-23.7893	4.3069e-125	4.24301e-123	PEAR1	platelet endothelial aggregation receptor 1	protein-coding
9644	M1	0.482307	1457.13	2829.14	-1.3215	0.059078	-22.3687	7.94737e-111	4.77844e-109	SH3PXD2A	SH3 and PX domains 2A	protein-coding
770	M1	0.482302	1427.82	297.263	-1.20213	0.0808631	-14.8662	5.45983e-50	3.92898e-49	CA11	carbonic anhydrase 11	protein-coding
84909	M1	0.482369	1535.3	1660.42	-1.42133	0.0583208	-24.3709	3.48354e-131	4.40353e-129	AOPEP	aminopeptidase O (putative)	protein-coding
149837	M1	0.482295	1261	82.35	-1.2225	0.0976848	-12.5148	6.1968e-36	2.80064e-35	LINC00654	long intergenic non-protein coding RNA 654	ncRNA
4163	M1	0.482275	1408.52	1116.66	-1.28934	0.0706876	-18.2399	2.48729e-74	4.08078e-73	MCC	MCC regulator of WNT signaling pathway	protein-coding
4313	M1	0.482274	1303.34	4552.39	-1.15225	0.0877157	-13.1362	2.04349e-39	1.03978e-38	MMP2	matrix metallopeptidase 2	protein-coding
54810	M1	0.48222	1260.99	82.6807	-1.01089	0.0893661	-11.3118	1.14713e-29	4.19142e-29	GIPC2	GIPC PDZ domain containing family member 2	protein-coding
116173	M1	0.482206	1385.64	27.3981	-2.14128	0.152531	-14.0383	9.08303e-45	5.47539e-44	CMTM5	CKLF like MARVEL transmembrane domain containing 5	protein-coding
649	M1	0.482204	1506.95	1034.5	-1.88869	0.0638257	-29.5913	1.93277e-192	2.53483e-189	BMP1	bone morphogenetic protein 1	protein-coding
143279	M1	0.482198	1259.25	833.522	-1.03488	0.055735	-18.5679	5.84132e-77	1.06586e-75	HECTD2	HECT domain E3 ubiquitin protein ligase 2	protein-coding
730005	M1	0.482194	1362.32	52.0168	-1.74799	0.13243	-13.1993	8.8512e-40	4.54228e-39	SEC14L6	SEC14 like lipid binding 6	protein-coding
89797	M1	0.48228	1457.04	866.149	-1.66261	0.0854497	-19.4572	2.53142e-84	6.00897e-83	NAV2	neuron navigator 2	protein-coding
729085	M1	0.482411	1340.59	115.473	-1.37206	0.0851127	-16.1205	1.83013e-58	1.76325e-57	GASK1A	golgi associated kinase 1A	protein-coding
1903	M1	0.482414	1281.89	1263.22	-1.25147	0.0832674	-15.0296	4.70087e-51	3.50794e-50	S1PR3	sphingosine-1-phosphate receptor 3	protein-coding
3489	M1	0.482422	1300.22	1479.49	-1.38966	0.0970201	-14.3234	1.56329e-46	1.00012e-45	IGFBP6	insulin like growth factor binding protein 6	protein-coding
57699	M1	0.482758	1403.25	198.783	-1.96315	0.088588	-22.1605	8.26506e-109	4.60037e-107	CPNE5	copine 5	protein-coding
55715	M1	0.48275	1476.31	634.08	-1.21582	0.0636132	-19.1127	1.97998e-81	4.18409e-80	DOK4	docking protein 4	protein-coding
27115	M1	0.48274	1393.95	270.92	-1.42902	0.0722733	-19.7724	5.14583e-87	1.32654e-85	PDE7B	phosphodiesterase 7B	protein-coding
4118	M1	0.482655	1418.18	121.03	-2.50333	0.149781	-16.7133	1.04855e-62	1.16911e-61	MAL	mal, T cell differentiation protein	protein-coding
2645	M1	0.482654	1411.21	21.9673	-2.4044	0.154326	-15.58	9.95117e-55	8.45749e-54	GCK	glucokinase	protein-coding
90525	M1	0.48257	1471.95	215.467	-1.14113	0.0605103	-18.8585	2.50266e-79	4.89886e-78	SHF	Src homology 2 domain containing F	protein-coding
57453	M1	0.48255	1443.46	44.2282	-2.41637	0.124199	-19.4556	2.61143e-84	6.19188e-83	DSCAML1	DS cell adhesion molecule like 1	protein-coding
11095	M1	0.482538	1289.54	241.344	-1.35707	0.096263	-14.0975	3.93251e-45	2.40653e-44	ADAMTS8	ADAM metallopeptidase with thrombospondin type 1 motif 8	protein-coding
23187	M1	0.482533	1424.75	2075.33	-1.39396	0.0626055	-22.2658	7.93741e-110	4.55078e-108	PHLDB1	pleckstrin homology like domain family B member 1	protein-coding
4810	M1	0.482521	1517.93	374.952	-1.57022	0.0702108	-22.3644	8.73922e-111	5.20977e-109	NHS	NHS actin remodeling regulator	protein-coding
3547	M1	0.482508	1282.3	82.5559	-1.38956	0.152026	-9.14033	6.22634e-20	1.60725e-19	IGSF1	immunoglobulin superfamily member 1	protein-coding
316	M1	0.482503	1385.57	1158.79	-1.79084	0.110975	-16.1373	1.39415e-58	1.34753e-57	AOX1	aldehyde oxidase 1	protein-coding
9194	M1	0.482475	1324.03	210.62	-1.21309	0.0829776	-14.6195	2.10899e-48	1.43424e-47	SLC16A7	solute carrier family 16 member 7	protein-coding
55224	M1	0.482466	1413.91	256.623	-1.11264	0.070477	-15.7873	3.80522e-56	3.38486e-55	ETNK2	ethanolamine kinase 2	protein-coding
54507	M1	0.482444	1480.52	340.299	-2.124	0.0768513	-27.6378	3.91038e-168	2.05139e-165	ADAMTSL4	ADAMTS like 4	protein-coding
6591	M1	0.48244	1350.06	657.679	-1.28149	0.085981	-14.9043	3.08827e-50	2.24004e-49	SNAI2	snail family transcriptional repressor 2	protein-coding
81794	M1	0.482437	1556.43	425.969	-1.99208	0.0822179	-24.2292	1.09484e-129	1.29797e-127	ADAMTS10	ADAM metallopeptidase with thrombospondin type 1 motif 10	protein-coding
5507	M1	0.482773	1272.94	541.736	-1.13023	0.0979673	-11.5368	8.6081e-31	3.28243e-30	PPP1R3C	protein phosphatase 1 regulatory subunit 3C	protein-coding
66004	M1	0.48319	1358.96	568.208	-1.26282	0.0808898	-15.6116	6.0693e-55	5.20254e-54	LYNX1	Ly6/neurotoxin 1	protein-coding
10235	M1	0.483194	1474.26	485.649	-1.78575	0.0931078	-19.1794	5.5036e-82	1.19429e-80	RASGRP2	RAS guanyl releasing protein 2	protein-coding
139411	M1	0.483208	1314.96	187.421	-1.43927	0.1241	-11.5976	4.23751e-31	1.63396e-30	PTCHD1	patched domain containing 1	protein-coding
5010	M1	0.483738	1353.33	302.095	-1.27375	0.0991258	-12.8499	8.61376e-38	4.1552e-37	CLDN11	claudin 11	protein-coding
6915	M1	0.483736	1366.06	88.8389	-1.31312	0.0813973	-16.1323	1.51322e-58	1.46127e-57	TBXA2R	thromboxane A2 receptor	protein-coding
780776	M1	0.483728	1481.6	83.9949	-1.5814	0.0834353	-18.9536	4.12694e-80	8.34295e-79	TVP23A	trans-golgi network vesicle protein 23 homolog A	protein-coding
5156	M1	0.483726	1330.94	989.985	-1.09541	0.0832203	-13.1627	1.43779e-39	7.33722e-39	PDGFRA	platelet derived growth factor receptor alpha	protein-coding
482	M1	0.483719	1401.61	248.562	-1.38262	0.0846211	-16.339	5.21193e-60	5.29623e-59	ATP1B2	ATPase Na+/K+ transporting subunit beta 2	protein-coding
143903	M1	0.483716	1381.84	400.754	-1.02797	0.0737114	-13.9458	3.33482e-44	1.9835e-43	LAYN	layilin	protein-coding
1760	M1	0.483706	1455.17	1588.66	-1.61641	0.0647223	-24.9745	1.15655e-137	2.03941e-135	DMPK	DM1 protein kinase	protein-coding
9200	M1	0.483741	1320.29	238.652	-1.30856	0.0777865	-16.8225	1.66935e-63	1.91838e-62	HACD1	3-hydroxyacyl-CoA dehydratase 1	protein-coding
57605	M1	0.483693	1489.02	553.444	-1.58795	0.0663141	-23.9458	1.02081e-126	1.09289e-124	PITPNM2	phosphatidylinositol transfer protein membrane associated 2	protein-coding
5137	M1	0.483687	1424.31	120.693	-2.42121	0.110768	-21.8584	6.47007e-106	3.27152e-104	PDE1C	phosphodiesterase 1C	protein-coding
10903	M1	0.483682	1549.29	346.149	-1.95041	0.0765177	-25.4897	2.56392e-143	5.43448e-141	MTMR11	myotubularin related protein 11	protein-coding
1289	M1	0.483661	1367.61	4918.15	-1.32452	0.080713	-16.4102	1.61539e-60	1.67394e-59	COL5A1	collagen type V alpha 1 chain	protein-coding
26033	M1	0.483632	1237.61	240.942	-1.30241	0.115372	-11.2888	1.49091e-29	5.42017e-29	ATRNL1	attractin like 1	protein-coding
29940	M1	0.483631	1479.5	671.301	-1.13145	0.0471009	-24.0218	1.64465e-127	1.79747e-125	DSE	dermatan sulfate epimerase	protein-coding
1805	M1	0.483618	1350.77	226.218	-1.88109	0.143369	-13.1206	2.5095e-39	1.27319e-38	DPT	dermatopontin	protein-coding
117	M1	0.483617	1419.11	88.8673	-2.39791	0.132782	-18.059	6.70136e-73	1.05334e-71	ADCYAP1R1	ADCYAP receptor type I	protein-coding
157869	M1	0.483689	1352.29	463.78	-1.96406	0.100293	-19.5833	2.14828e-85	5.29102e-84	SBSPON	somatomedin B and thrombospondin type 1 domain containing	protein-coding
440073	M1	0.483749	1366.64	75.8924	-1.65758	0.110416	-15.0121	6.11367e-51	4.54282e-50	IQSEC3	IQ motif and Sec7 domain ArfGEF 3	protein-coding
7111	M1	0.48378	1313.73	316.02	-1.29261	0.0818991	-15.783	4.07213e-56	3.61768e-55	TMOD1	tropomodulin 1	protein-coding
9079	M1	0.483784	1401.5	612.742	-1.10705	0.0610097	-18.1455	1.39325e-73	2.24202e-72	LDB2	LIM domain binding 2	protein-coding
1271	M1	0.483965	1396.02	171.354	-2.25827	0.123185	-18.3323	4.57124e-75	7.69847e-74	CNTFR	ciliary neurotrophic factor receptor	protein-coding
56981	M1	0.483959	1474.83	565.992	-1.25843	0.0513117	-24.5252	7.96061e-133	1.12111e-130	PRDM11	PR/SET domain 11	protein-coding
6764	M1	0.483936	1432.2	1495.2	-1.24858	0.0585326	-21.3314	5.79863e-101	2.54558e-99	DENND2B	DENN domain containing 2B	protein-coding
57469	M1	0.483903	1371.51	72.0017	-1.15314	0.083853	-13.7519	4.96352e-43	2.84342e-42	PNMA8B	PNMA family member 8B	protein-coding
64582	M1	0.483903	1333.58	166.807	-1.1295	0.0608647	-18.5575	7.09159e-77	1.29175e-75	GPR135	G protein-coupled receptor 135	protein-coding
9468	M1	0.48386	1275.1	57.7028	-1.22663	0.130598	-9.39245	5.86204e-21	1.57366e-20	PCYT1B	phosphate cytidylyltransferase 1B, choline	protein-coding
3737	M1	0.483859	1415.94	55.8579	-1.61988	0.109947	-14.7333	3.93931e-49	2.749e-48	KCNA2	potassium voltage-gated channel subfamily A member 2	protein-coding
23034	M1	0.483855	1425.57	1137.31	-1.51111	0.0628944	-24.0261	1.48411e-127	1.6305e-125	SAMD4A	sterile alpha motif domain containing 4A	protein-coding
132884	M1	0.483837	1514.28	205.73	-1.34028	0.079273	-16.9071	3.98595e-64	4.69894e-63	EVC2	EvC ciliary complex subunit 2	protein-coding
5212	M1	0.483837	1353.91	127.937	-2.15041	0.128814	-16.694	1.45016e-62	1.60666e-61	VIT	vitrin	protein-coding
1305	M1	0.483821	1429.75	274.415	-1.78239	0.106431	-16.747	5.95973e-63	6.70198e-62	COL13A1	collagen type XIII alpha 1 chain	protein-coding
140597	M1	0.483808	1383.21	381.618	-1.20669	0.132988	-9.07365	1.151e-19	2.93862e-19	TCEAL2	transcription elongation factor A like 2	protein-coding
123103	M1	0.483807	1418.75	50.0586	-1.49112	0.109223	-13.652	1.96491e-42	1.10541e-41	KLHL33	kelch like family member 33	protein-coding
2878	M1	0.483802	1439.14	4339.91	-2.41111	0.0820603	-29.3822	9.26219e-190	9.71789e-187	GPX3	glutathione peroxidase 3	protein-coding
340526	M1	0.483793	1411.24	429.241	-1.08934	0.0710532	-15.3313	4.72189e-53	3.76174e-52	RTL5	retrotransposon Gag like 5	protein-coding
56849	M1	0.483787	1304.19	115.796	-1.01216	0.0866403	-11.6823	1.56962e-31	6.13465e-31	TCEAL7	transcription elongation factor A like 7	protein-coding
83871	M1	0.483787	1422.5	1463	-1.11975	0.073072	-15.3239	5.29602e-53	4.20954e-52	RAB34	RAB34, member RAS oncogene family	protein-coding
5578	M1	0.483606	1295.42	1653.96	-1.04401	0.0809702	-12.8937	4.88208e-38	2.37638e-37	PRKCA	protein kinase C alpha	protein-coding
55244	M1	0.4836	1481.88	173.829	-1.85429	0.0971391	-19.089	3.11394e-81	6.53429e-80	SLC47A1	solute carrier family 47 member 1	protein-coding
1288	M1	0.483599	1454.54	775.137	-1.9289	0.110931	-17.3883	1.01204e-67	1.3441e-66	COL4A6	collagen type IV alpha 6 chain	protein-coding
1879	M1	0.483574	1353.74	416.487	-1.13486	0.0720016	-15.7616	5.71391e-56	5.05697e-55	EBF1	EBF transcription factor 1	protein-coding
285598	M1	0.483377	1514.18	313.014	-1.55958	0.0689873	-22.6067	3.7242e-113	2.4575e-111	ARL10	ADP ribosylation factor like GTPase 10	protein-coding
23345	M1	0.483351	1349.91	3108.23	-1.14391	0.0732372	-15.6193	5.38228e-55	4.62308e-54	SYNE1	spectrin repeat containing nuclear envelope protein 1	protein-coding
51177	M1	0.483326	1342.22	1577.42	-1.10591	0.0656918	-16.8348	1.35547e-63	1.56539e-62	PLEKHO1	pleckstrin homology domain containing O1	protein-coding
57519	M1	0.483319	1552.27	614.962	-2.1982	0.0743191	-29.5778	2.88369e-192	3.55949e-189	STARD9	StAR related lipid transfer domain containing 9	protein-coding
81578	M1	0.483308	1469.75	248.544	-1.91179	0.0897249	-21.3072	9.72868e-101	4.23541e-99	COL21A1	collagen type XXI alpha 1 chain	protein-coding
10468	M1	0.483308	1259.39	340.522	-1.0875	0.112679	-9.65132	4.85265e-22	1.3489e-21	FST	follistatin	protein-coding
7461	M1	0.483301	1398.81	903.424	-1.03977	0.0627877	-16.5601	1.35287e-61	1.45957e-60	CLIP2	CAP-Gly domain containing linker protein 2	protein-coding
1947	M1	0.483296	1492.9	976.22	-1.42292	0.0711754	-19.9918	6.49366e-89	1.78355e-87	EFNB1	ephrin B1	protein-coding
1608	M1	0.483286	1334.86	111.681	-1.62875	0.10419	-15.6325	4.37116e-55	3.7592e-54	DGKG	diacylglycerol kinase gamma	protein-coding
340543	M1	0.483284	1371.2	32.5089	-1.32655	0.120935	-10.9691	5.3781e-28	1.85615e-27	TCEAL5	transcription elongation factor A like 5	protein-coding
2054	M1	0.483267	1416.33	480.39	-1.02682	0.0502103	-20.4504	5.9552e-93	1.89627e-91	STX2	syntaxin 2	protein-coding
6660	M1	0.483266	1345.05	148.599	-1.0463	0.0785322	-13.3231	1.69827e-40	8.97642e-40	SOX5	SRY-box transcription factor 5	protein-coding
5937	M1	0.48326	1444.76	1547.83	-1.20074	0.0530962	-22.6145	3.12014e-113	2.0654e-111	RBMS1	RNA binding motif single stranded interacting protein 1	protein-coding
142684	M1	0.483252	1350.86	58.9704	-1.77333	0.0788601	-22.487	5.56114e-112	3.48343e-110	RAB40A	RAB40A, member RAS oncogene family	protein-coding
5023	M1	0.483226	1375.68	409.194	-2.13068	0.111914	-19.0386	8.16163e-81	1.68899e-79	P2RX1	purinergic receptor P2X 1	protein-coding
57172	M1	0.483226	1349.73	77.3759	-1.55847	0.105504	-14.7717	2.23154e-49	1.57242e-48	CAMK1G	calcium/calmodulin dependent protein kinase IG	protein-coding
6716	M1	0.483222	1302.85	621.22	-1.37048	0.117387	-11.675	1.71151e-31	6.68297e-31	SRD5A2	steroid 5 alpha-reductase 2	protein-coding
64115	M1	0.483407	1420.19	1090.21	-1.03251	0.0694398	-14.8691	5.22787e-50	3.76464e-49	VSIR	V-set immunoregulatory receptor	protein-coding
256158	M1	0.482188	1289.62	582.514	-1.72104	0.103888	-16.5663	1.22168e-61	1.32007e-60	HMCN2	hemicentin 2	protein-coding
8522	M1	0.48341	1438.98	661.741	-1.3772	0.0687588	-20.0295	3.04697e-89	8.43505e-88	GAS7	growth arrest specific 7	protein-coding
6517	M1	0.483417	1285.24	379.602	-1.5002	0.10654	-14.0811	4.96064e-45	3.0181e-44	SLC2A4	solute carrier family 2 member 4	protein-coding
5961	M1	0.483566	1453.12	54.1627	-1.87721	0.0936785	-20.0389	2.52389e-89	7.01473e-88	PRPH2	peripherin 2	protein-coding
10184	M1	0.483565	1382.12	871.341	-1.13483	0.0632425	-17.9441	5.33457e-72	8.11164e-71	LHFPL2	LHFPL tetraspan subfamily member 2	protein-coding
2948	M1	0.483561	1426.18	621.283	-1.225	0.0727123	-16.8472	1.09986e-63	1.27511e-62	GSTM4	glutathione S-transferase mu 4	protein-coding
26577	M1	0.48356	1202.37	433.777	-1.32705	0.0976763	-13.5862	4.83731e-42	2.68819e-41	PCOLCE2	procollagen C-endopeptidase enhancer 2	protein-coding
254102	M1	0.483556	1526.52	2900.63	-1.64652	0.0691222	-23.8204	2.05111e-125	2.05935e-123	EHBP1L1	EH domain binding protein 1 like 1	protein-coding
5837	M1	0.483554	1280.19	678.021	-1.06107	0.116963	-9.07189	1.16967e-19	2.98557e-19	PYGM	glycogen phosphorylase, muscle associated	protein-coding
1191	M1	0.483539	1356.64	14270.7	-1.51492	0.0938669	-16.1391	1.35594e-58	1.3118e-57	CLU	clusterin	protein-coding
54511	M1	0.483533	1228.27	48.1914	-1.32495	0.12808	-10.3447	4.42249e-25	1.37504e-24	HMGCLL1	3-hydroxymethyl-3-methylglutaryl-CoA lyase like 1	protein-coding
5745	M1	0.483526	1498.02	205.723	-1.97146	0.0969126	-20.3426	5.39384e-92	1.66203e-90	PTH1R	parathyroid hormone 1 receptor	protein-coding
6586	M1	0.483516	1291.74	972.216	-1.35832	0.0834563	-16.2758	1.46492e-59	1.46519e-58	SLIT3	slit guidance ligand 3	protein-coding
388630	M1	0.483515	1400.76	180.265	-1.53578	0.080484	-19.0818	3.57442e-81	7.48558e-80	TRABD2B	TraB domain containing 2B	protein-coding
220108	M1	0.483513	1342.88	259.106	-1.32319	0.0733589	-18.0372	9.94103e-73	1.55557e-71	FAM124A	family with sequence similarity 124 member A	protein-coding
2306	M1	0.483483	1201.91	83.97	-1.1298	0.0965834	-11.6977	1.30954e-31	5.13442e-31	FOXD2	forkhead box D2	protein-coding
3801	M1	0.483481	1540.65	665.539	-1.6747	0.0699674	-23.9354	1.31285e-126	1.39842e-124	KIFC3	kinesin family member C3	protein-coding
768	M1	0.483457	1415.86	61.5325	-2.32337	0.161345	-14.4	5.17755e-47	3.35844e-46	CA9	carbonic anhydrase 9	protein-coding
55861	M1	0.483451	1490.48	40.6312	-2.00263	0.0872473	-22.9535	1.36019e-116	9.87619e-115	DBNDD2	dysbindin domain containing 2	protein-coding
27245	M1	0.483437	1418.62	1129.92	-1.21054	0.0571149	-21.1949	1.06529e-99	4.46189e-98	AHDC1	AT-hook DNA binding motif containing 1	protein-coding
10391	M1	0.483414	1504.89	143.98	-2.03165	0.0792669	-25.6305	6.97554e-145	1.60851e-142	CORO2B	coronin 2B	protein-coding
5153	M1	0.482184	1452.83	105.175	-2.13834	0.0826334	-25.8774	1.19566e-147	3.09751e-145	PDE1B	phosphodiesterase 1B	protein-coding
9253	M1	0.482155	1490.55	987.225	-1.33948	0.0512845	-26.1187	2.23489e-150	6.60521e-148	NUMBL	NUMB like endocytic adaptor protein	protein-coding
51252	M1	0.482154	1288.6	40.9796	-1.08776	0.136784	-7.95242	1.8291e-15	4.00686e-15	FAM178B	family with sequence similarity 178 member B	protein-coding
644353	M1	0.480906	1328.04	39.2825	-1.57274	0.0810539	-19.4037	7.18511e-84	1.66784e-82	ZCCHC18	zinc finger CCHC-type containing 18	protein-coding
110806277	M1	0.480859	1198.75	11.9448	-1.90288	0.19208	-9.90673	3.89176e-23	1.12439e-22	PNMA8C	PNMA family member 8C	protein-coding
92745	M1	0.48085	1363.98	176.686	-1.68775	0.112968	-14.9401	1.80702e-50	1.32259e-49	SLC38A5	solute carrier family 38 member 5	protein-coding
3670	M1	0.480837	1306.87	309.559	-1.21761	0.124036	-9.81658	9.5525e-23	2.72165e-22	ISL1	ISL LIM homeobox 1	protein-coding
84695	M1	0.480811	1396.64	170.479	-1.11333	0.058091	-19.1653	7.21357e-82	1.56051e-80	LOXL3	lysyl oxidase like 3	protein-coding
339965	M1	0.480795	1266.68	40.7934	-1.36286	0.0987563	-13.8002	2.54033e-43	1.46728e-42	CCDC158	coiled-coil domain containing 158	protein-coding
2628	M1	0.480788	1397.42	503.598	-1.07768	0.0765648	-14.0754	5.37843e-45	3.27039e-44	GATM	glycine amidinotransferase	protein-coding
27175	M1	0.480943	1505.55	855.718	-1.48796	0.0495453	-30.0324	3.71044e-198	5.98922e-195	TUBG2	tubulin gamma 2	protein-coding
93986	M1	0.480781	1192.39	202.12	-1.1523	0.100355	-11.4823	1.6198e-30	6.10778e-30	FOXP2	forkhead box P2	protein-coding
26030	M1	0.480754	1421.37	1142.87	-1.21127	0.0603357	-20.0755	1.20846e-89	3.41372e-88	PLEKHG3	pleckstrin homology and RhoGEF domain containing G3	protein-coding
5228	M1	0.480745	1408.13	332.718	-1.83657	0.0928522	-19.7794	4.47626e-87	1.1582e-85	PGF	placental growth factor	protein-coding
4326	M1	0.480715	1382.95	78.2664	-1.43533	0.0968596	-14.8187	1.10929e-49	7.91205e-49	MMP17	matrix metallopeptidase 17	protein-coding
130271	M1	0.480712	1495.76	430.01	-1.77453	0.0799017	-22.2089	2.81556e-109	1.5925e-107	PLEKHH2	pleckstrin homology, MyTH4 and FERM domain containing H2	protein-coding
116835	M1	0.48071	1344.34	216.814	-1.22631	0.0786552	-15.591	8.38587e-55	7.15321e-54	HSPA12B	heat shock protein family A (Hsp70) member 12B	protein-coding
6331	M1	0.48069	1459.21	68.12	-2.0032	0.117839	-16.9994	8.29536e-65	9.96964e-64	SCN5A	sodium voltage-gated channel alpha subunit 5	protein-coding
101929423	M1	0.480688	1325.93	25.1165	-1.30816	0.109628	-11.9328	7.98661e-33	3.27518e-32	MEF2C-AS1	MEF2C antisense RNA 1	ncRNA
9241	M1	0.480764	1257.28	22.0148	-1.44122	0.116586	-12.3619	4.20202e-35	1.84931e-34	NOG	noggin	protein-coding
65061	M1	0.480946	1306.31	31.829	-1.57002	0.107056	-14.6653	1.075e-48	7.37904e-48	CDK15	cyclin dependent kinase 15	protein-coding
126326	M1	0.480952	1252.05	189.912	-1.39665	0.095622	-14.606	2.57178e-48	1.74479e-47	GIPC3	GIPC PDZ domain containing family member 3	protein-coding
388135	M1	0.480956	1375.38	278.231	-1.3796	0.0938956	-14.6929	7.15994e-49	4.94224e-48	INSYN1	inhibitory synaptic factor 1	protein-coding
10351	M1	0.481139	1345.92	741.723	-1.29133	0.0795992	-16.2229	3.47475e-59	3.42159e-58	ABCA8	ATP binding cassette subfamily A member 8	protein-coding
203447	M1	0.481135	1132.56	194.757	-1.28322	0.130389	-9.84147	7.46123e-23	2.13597e-22	NRK	Nik related kinase	protein-coding
23136	M1	0.481127	1350.28	690.902	-1.08724	0.074304	-14.6324	1.74633e-48	1.19132e-47	EPB41L3	erythrocyte membrane protein band 4.1 like 3	protein-coding
10272	M1	0.481099	1393.41	1008.01	-1.61942	0.0684823	-23.6473	1.25904e-123	1.16387e-121	FSTL3	follistatin like 3	protein-coding
27350	M1	0.481091	1374.91	838.645	-1.11266	0.0802413	-13.8664	1.01256e-43	5.94838e-43	APOBEC3C	apolipoprotein B mRNA editing enzyme catalytic subunit 3C	protein-coding
70	M1	0.48107	1298.98	1123.45	-1.84557	0.158323	-11.657	2.11404e-31	8.2272e-31	ACTC1	actin alpha cardiac muscle 1	protein-coding
576	M1	0.481037	1296.79	304.216	-1.05106	0.0826589	-12.7156	4.84294e-37	2.27551e-36	ADGRB2	adhesion G protein-coupled receptor B2	protein-coding
116039	M1	0.481037	1311.37	912.819	-1.04494	0.0719017	-14.5329	7.50102e-48	5.01598e-47	OSR2	odd-skipped related transciption factor 2	protein-coding
26052	M1	0.48103	1416.57	172.44	-1.07354	0.0613676	-17.4937	1.6015e-68	2.17372e-67	DNM3	dynamin 3	protein-coding
9911	M1	0.481024	1392.42	143.98	-1.00667	0.101943	-9.8748	5.35404e-23	1.5403e-22	TMCC2	transmembrane and coiled-coil domain family 2	protein-coding
9294	M1	0.481022	1321.46	314.181	-1.0341	0.0603838	-17.1255	9.58261e-66	1.18492e-64	S1PR2	sphingosine-1-phosphate receptor 2	protein-coding
146894	M1	0.481012	1303.83	39.0105	-2.6362	0.149267	-17.6609	8.38365e-70	1.18148e-68	CD300LG	CD300 molecule like family member g	protein-coding
439990	M1	0.481006	1269.05	28.5665	-1.44521	0.126518	-11.423	3.21043e-30	1.19531e-29	LINC00857	long intergenic non-protein coding RNA 857	ncRNA
94	M1	0.480992	1406.84	680.578	-1.45282	0.0705424	-20.595	3.0439e-94	1.03188e-92	ACVRL1	activin A receptor like type 1	protein-coding
2669	M1	0.480981	1296.75	825.939	-1.23086	0.0775267	-15.8766	9.20939e-57	8.36942e-56	GEM	GTP binding protein overexpressed in skeletal muscle	protein-coding
51704	M1	0.480976	1360.86	690.357	-1.1647	0.0726602	-16.0295	7.95753e-58	7.50813e-57	GPRC5B	G protein-coupled receptor class C group 5 member B	protein-coding
101928200	M1	0.48097	1402.8	14.889	-1.72852	0.089063	-19.4078	6.62687e-84	1.54167e-82	MRGPRF-AS1	MRGPRF antisense RNA 1	ncRNA
151	M1	0.480675	1387.92	48.1102	-2.15487	0.11421	-18.8677	2.10419e-79	4.13817e-78	ADRA2B	adrenoceptor alpha 2B	protein-coding
84630	M1	0.480671	1292.25	38.3501	-1.47974	0.125572	-11.784	4.72163e-32	1.87898e-31	TTBK1	tau tubulin kinase 1	protein-coding
4345	M1	0.480669	1365.73	395.679	-1.30919	0.0782686	-16.7269	8.34777e-63	9.34736e-62	CD200	CD200 molecule	protein-coding
5521	M1	0.480657	1351.66	67.4881	-1.45006	0.0971124	-14.9318	2.0476e-50	1.4945e-49	PPP2R2B	protein phosphatase 2 regulatory subunit Bbeta	protein-coding
100506394	M1	0.480437	1193.52	32.499	-1.33945	0.117039	-11.4444	2.50794e-30	9.38754e-30	GAS6-DT	GAS6 divergent transcript	ncRNA
101927359	M1	0.480435	1221.89	14.7715	-1.11717	0.134999	-8.27539	1.28036e-16	2.93021e-16	PCDH10-DT	PCDH10 divergent transcript	ncRNA
7512	M1	0.480427	1252.77	34.8636	-2.59169	0.126773	-20.4435	6.87025e-93	2.18102e-91	XPNPEP2	X-prolyl aminopeptidase 2	protein-coding
92293	M1	0.480424	1373.17	116.008	-2.24629	0.136467	-16.4603	7.07544e-61	7.40504e-60	TMEM132C	transmembrane protein 132C	protein-coding
339524	M1	0.480414	1356.54	28.4199	-1.45259	0.0906436	-16.0253	8.50176e-58	8.00363e-57	LINC01140	long intergenic non-protein coding RNA 1140	ncRNA
29995	M1	0.480402	1371.91	816.896	-1.2848	0.0694437	-18.5014	2.0119e-76	3.58994e-75	LMCD1	LIM and cysteine rich domains 1	protein-coding
7043	M1	0.480379	1257.63	2310.99	-1.45769	0.0978957	-14.8902	3.81437e-50	2.75813e-49	TGFB3	transforming growth factor beta 3	protein-coding
768206	M1	0.480371	1511.44	56.0303	-2.05725	0.0839538	-24.5045	1.32321e-132	1.82672e-130	PRCD	photoreceptor disc component	protein-coding
387923	M1	0.480362	1294.32	115.01	-1.22468	0.0845335	-14.4875	1.45238e-47	9.62627e-47	SERP2	stress associated endoplasmic reticulum protein family member 2	protein-coding
2534	M1	0.48036	1345.59	779.118	-1.11052	0.0645524	-17.2033	2.50778e-66	3.15865e-65	FYN	FYN proto-oncogene, Src family tyrosine kinase	protein-coding
4881	M1	0.480346	1390.51	276.636	-1.70618	0.0784275	-21.7548	6.21625e-105	3.07646e-103	NPR1	natriuretic peptide receptor 1	protein-coding
9435	M1	0.480343	1343.85	550.057	-1.20553	0.0953667	-12.641	1.2543e-36	5.81151e-36	CHST2	carbohydrate sulfotransferase 2	protein-coding
79632	M1	0.480317	1404.21	210.485	-1.2041	0.0720794	-16.7052	1.20114e-62	1.33358e-61	FAM184A	family with sequence similarity 184 member A	protein-coding
84709	M1	0.480306	1182.31	19.6217	-1.29042	0.108689	-11.8726	1.64242e-32	6.66495e-32	MGARP	mitochondria localized glutamic acid rich protein	protein-coding
5355	M1	0.480271	1300.12	1794.27	-1.09283	0.0753045	-14.5122	1.01456e-47	6.75644e-47	PLP2	proteolipid protein 2	protein-coding
259236	M1	0.480269	1349.16	16.0138	-1.50035	0.125142	-11.9892	4.04698e-33	1.67532e-32	TMIE	transmembrane inner ear	protein-coding
9322	M1	0.480265	1513.97	1606.64	-1.52236	0.0530474	-28.6982	4.01628e-181	3.66424e-178	TRIP10	thyroid hormone receptor interactor 10	protein-coding
65055	M1	0.480439	1203.36	394.072	-1.11364	0.0909865	-12.2396	1.90904e-34	8.23587e-34	REEP1	receptor accessory protein 1	protein-coding
85004	M1	0.481142	1293.12	505.234	-1.01136	0.0674633	-14.9913	8.37098e-51	6.19164e-50	RERG	RAS like estrogen regulated growth inhibitor	protein-coding
8912	M1	0.480439	1165.81	3248.21	-1.14301	0.0954881	-11.9702	5.09011e-33	2.10092e-32	CACNA1H	calcium voltage-gated channel subunit alpha1 H	protein-coding
22953	M1	0.48047	1401.05	99.0671	-2.21875	0.111955	-19.8182	2.07473e-87	5.43522e-86	P2RX2	purinergic receptor P2X 2	protein-coding
54715	M1	0.480646	1353.81	50.6664	-1.80526	0.163062	-11.071	1.73428e-28	6.08973e-28	RBFOX1	RNA binding fox-1 homolog 1	protein-coding
162494	M1	0.480641	1443.69	70.9705	-1.95543	0.119306	-16.39	2.25269e-60	2.31718e-59	RHBDL3	rhomboid like 3	protein-coding
645369	M1	0.480638	1351.38	39.5465	-2.10814	0.1266	-16.652	2.92833e-62	3.21549e-61	TMEM200C	transmembrane protein 200C	protein-coding
1908	M1	0.480623	1228.94	110.659	-1.97066	0.154558	-12.7503	3.10643e-37	1.47079e-36	EDN3	endothelin 3	protein-coding
165140	M1	0.48062	1462.77	112.868	-1.51398	0.0935726	-16.1798	7.00764e-59	6.84264e-58	OXER1	oxoeicosanoid receptor 1	protein-coding
9881	M1	0.480615	1432.09	1566.12	-1.63104	0.0634713	-25.6974	1.25089e-145	2.91651e-143	TRANK1	tetratricopeptide repeat and ankyrin repeat containing 1	protein-coding
101929335	M1	0.480614	1167.64	168.231	-2.79318	0.172694	-16.1742	7.67035e-59	7.48278e-58	ADAMTS9-AS1	ADAMTS9 antisense RNA 1	ncRNA
196500	M1	0.480612	1335.28	137.408	-1.47585	0.0963899	-15.3113	6.43088e-53	5.09998e-52	PIANP	PILR alpha associated neural protein	protein-coding
642938	M1	0.4806	1279.42	59.1803	-1.57629	0.0844214	-18.6717	8.42005e-78	1.57756e-76	INSYN2A	inhibitory synaptic factor 2A	protein-coding
28968	M1	0.480554	1465.17	144.198	-1.66914	0.0806444	-20.6975	3.64952e-95	1.29143e-93	SLC6A16	solute carrier family 6 member 16	protein-coding
84645	M1	0.480549	1322.26	70.3163	-1.37992	0.0843336	-16.3626	3.53477e-60	3.61822e-59	C22orf23	chromosome 22 open reading frame 23	protein-coding
5121	M1	0.480536	1137.11	1810.75	-1.16839	0.136485	-8.56054	1.12342e-17	2.67066e-17	PCP4	Purkinje cell protein 4	protein-coding
342527	M1	0.480535	1245.42	70.5358	-2.59089	0.153872	-16.838	1.28535e-63	1.48605e-62	SMTNL2	smoothelin like 2	protein-coding
7005	M1	0.480493	1340.92	2140.7	-1.04177	0.0465188	-22.3947	4.43623e-111	2.71399e-109	TEAD3	TEA domain transcription factor 3	protein-coding
53353	M1	0.480485	1294.66	89.7704	-1.3464	0.141246	-9.53232	1.53807e-21	4.20849e-21	LRP1B	LDL receptor related protein 1B	protein-coding
158038	M1	0.480484	1210.38	19.4375	-2.30795	0.19737	-11.6935	1.37577e-31	5.38604e-31	LINGO2	leucine rich repeat and Ig domain containing 2	protein-coding
6665	M1	0.480483	1443.29	129.279	-1.34554	0.0926489	-14.523	8.66083e-48	5.7805e-47	SOX15	SRY-box transcription factor 15	protein-coding
84529	M1	0.480446	1415.63	282.271	-1.21464	0.0667702	-18.1913	6.047e-74	9.81363e-73	CDIN1	CDAN1 interacting nuclease 1	protein-coding
65975	M1	0.48399	1392.24	164.833	-1.30868	0.110571	-11.8357	2.55266e-32	1.02576e-31	STK33	serine/threonine kinase 33	protein-coding
9181	M1	0.481143	1462.24	1351.5	-1.10205	0.058405	-18.8692	2.04455e-79	4.02465e-78	ARHGEF2	Rho/Rac guanine nucleotide exchange factor 2	protein-coding
7786	M1	0.481175	1547.61	547.865	-1.71083	0.0571505	-29.9356	6.78424e-197	9.49069e-194	MAP3K12	mitogen-activated protein kinase kinase kinase 12	protein-coding
400550	M1	0.481851	1117.1	429.646	-1.46488	0.155942	-9.39372	5.79197e-21	1.5554e-20	FENDRR	FOXF1 adjacent non-coding developmental regulatory RNA	ncRNA
29015	M1	0.48185	1396.39	229.581	-1.15157	0.0709197	-16.2377	2.72843e-59	2.69809e-58	SLC43A3	solute carrier family 43 member 3	protein-coding
10316	M1	0.481831	1290.62	67.1352	-1.35012	0.109923	-12.2824	1.12641e-34	4.89878e-34	NMUR1	neuromedin U receptor 1	protein-coding
81855	M1	0.481827	1471.57	982.081	-1.28811	0.0575425	-22.3854	5.45853e-111	3.32005e-109	SFXN3	sideroflexin 3	protein-coding
100820829	M1	0.48179	1145.41	141.318	-1.36473	0.144016	-9.47623	2.63633e-21	7.16683e-21	MYZAP	myocardial zonula adherens protein	protein-coding
4914	M1	0.48178	1400.78	64.8875	-2.43921	0.12317	-19.8037	2.76801e-87	7.20645e-86	NTRK1	neurotrophic receptor tyrosine kinase 1	protein-coding
339453	M1	0.481777	1357.28	62.331	-1.40421	0.0779359	-18.0175	1.42039e-72	2.20455e-71	TMEM240	transmembrane protein 240	protein-coding
219348	M1	0.481858	1349.94	239.182	-1.48103	0.101861	-14.5397	6.79133e-48	4.54865e-47	PLAC9	placenta associated 9	protein-coding
113026	M1	0.481773	1430.62	714.97	-1.19283	0.0629742	-18.9416	5.17814e-80	1.04278e-78	PLCD3	phospholipase C delta 3	protein-coding
114815	M1	0.48177	1417.78	94.1903	-1.97542	0.11567	-17.0781	2.16176e-65	2.64195e-64	SORCS1	sortilin related VPS10 domain containing receptor 1	protein-coding
4054	M1	0.481737	1393.31	5906.47	-1.04941	0.0561975	-18.6736	8.12462e-78	1.52493e-76	LTBP3	latent transforming growth factor beta binding protein 3	protein-coding
8839	M1	0.481713	1229.86	314.623	-2.38693	0.141518	-16.8666	7.92621e-64	9.2402e-63	CCN5	cellular communication network factor 5	protein-coding
168667	M1	0.481709	1189.08	168.659	-1.19761	0.118067	-10.1434	3.54369e-24	1.06549e-23	BMPER	BMP binding endothelial regulator	protein-coding
54776	M1	0.481694	1426.09	3292.58	-1.37424	0.0560726	-24.5081	1.20997e-132	1.68146e-130	PPP1R12C	protein phosphatase 1 regulatory subunit 12C	protein-coding
9796	M1	0.481677	1408.2	255.243	-1.96228	0.104729	-18.7368	2.48112e-78	4.70314e-77	PHYHIP	phytanoyl-CoA 2-hydroxylase interacting protein	protein-coding
6508	M1	0.481672	1250.99	695.489	-1.0191	0.0703537	-14.4853	1.49994e-47	9.93522e-47	SLC4A3	solute carrier family 4 member 3	protein-coding
55351	M1	0.481771	1385.28	45.0756	-1.37499	0.0938432	-14.652	1.30739e-48	8.94496e-48	STK32B	serine/threonine kinase 32B	protein-coding
342035	M1	0.48186	1428.41	92.841	-2.96021	0.117045	-25.2913	3.98117e-141	7.73526e-139	GLDN	gliomedin	protein-coding
151827	M1	0.481862	1384.45	51.7862	-1.20742	0.0670106	-18.0183	1.39975e-72	2.17573e-71	LRRC34	leucine rich repeat containing 34	protein-coding
55799	M1	0.481868	1277.12	125.59	-1.30031	0.110849	-11.7304	8.90344e-32	3.51316e-31	CACNA2D3	calcium voltage-gated channel auxiliary subunit alpha2delta 3	protein-coding
203190	M1	0.482091	1267.09	57.5032	-1.4831	0.130247	-11.3868	4.86419e-30	1.80081e-29	LGI3	leucine rich repeat LGI family member 3	protein-coding
59352	M1	0.482072	1364.63	207.823	-1.91686	0.128951	-14.865	5.55955e-50	3.99937e-49	LGR6	leucine rich repeat containing G protein-coupled receptor 6	protein-coding
55701	M1	0.482028	1510.78	1311.48	-1.65776	0.0613049	-27.0413	4.83646e-161	1.98996e-158	ARHGEF40	Rho guanine nucleotide exchange factor 40	protein-coding
6865	M1	0.482006	1174.32	129.733	-1.66277	0.0904636	-18.3805	1.88077e-75	3.22698e-74	TACR2	tachykinin receptor 2	protein-coding
163175	M1	0.482001	1487.22	491.545	-2.38507	0.0863629	-27.6169	6.97992e-168	3.4873e-165	LGI4	leucine rich repeat LGI family member 4	protein-coding
124857	M1	0.481993	1228.54	17.1838	-1.14412	0.132102	-8.66087	4.68173e-18	1.12572e-17	WFIKKN2	WAP, follistatin/kazal, immunoglobulin, kunitz and netrin domain containing 2	protein-coding
54102	M1	0.481992	1410.44	387.4	-1.29198	0.0915849	-14.1069	3.44505e-45	2.11007e-44	CLIC6	chloride intracellular channel 6	protein-coding
7439	M1	0.481974	1424.88	179.734	-1.40784	0.0630567	-22.3265	2.0411e-110	1.2031e-108	BEST1	bestrophin 1	protein-coding
10894	M1	0.481951	1366.09	215.668	-2.51262	0.0956659	-26.2646	4.87215e-152	1.59746e-149	LYVE1	lymphatic vessel endothelial hyaluronan receptor 1	protein-coding
1756	M1	0.481936	1233.81	1742.21	-1.07952	0.100283	-10.7646	5.05551e-27	1.68603e-26	DMD	dystrophin	protein-coding
199221	M1	0.481921	1419.1	175.191	-1.4758	0.0715348	-20.6306	1.45881e-94	5.01829e-93	DZIP1L	DAZ interacting zinc finger protein 1 like	protein-coding
91179	M1	0.481908	1314.43	473.41	-1.23271	0.0722846	-17.0536	3.28738e-65	3.98973e-64	SCARF2	scavenger receptor class F member 2	protein-coding
5101	M1	0.481907	1377.76	253.227	-1.34626	0.105306	-12.7843	2.00623e-37	9.55268e-37	PCDH9	protocadherin 9	protein-coding
89932	M1	0.481894	1434	462.711	-1.40872	0.0845887	-16.6537	2.84265e-62	3.12468e-61	PAPLN	papilin, proteoglycan like sulfated glycoprotein	protein-coding
27254	M1	0.481894	1334.76	370.373	-1.92607	0.10163	-18.9519	4.25916e-80	8.60194e-79	CSDC2	cold shock domain containing C2	protein-coding
126129	M1	0.481879	1482.01	165.203	-1.52005	0.0839521	-18.1061	2.85121e-73	4.54634e-72	CPT1C	carnitine palmitoyltransferase 1C	protein-coding
10536	M1	0.481874	1323.32	946.125	-1.05043	0.0810483	-12.9605	2.04863e-38	1.00794e-37	P3H3	prolyl 3-hydroxylase 3	protein-coding
2662	M1	0.481669	1295.9	47.7419	-2.36972	0.152123	-15.5777	1.03274e-54	8.76663e-54	GDF10	growth differentiation factor 10	protein-coding
83716	M1	0.481648	1253.97	4689.89	-1.22521	0.0676965	-18.0986	3.26743e-73	5.19817e-72	CRISPLD2	cysteine rich secretory protein LCCL domain containing 2	protein-coding
9542	M1	0.481637	1455.06	84.6933	-1.85277	0.108491	-17.0776	2.17861e-65	2.661e-64	NRG2	neuregulin 2	protein-coding
23475	M1	0.48163	1433.02	234.422	-1.45451	0.0969157	-15.008	6.51075e-51	4.83274e-50	QPRT	quinolinate phosphoribosyltransferase	protein-coding
6445	M1	0.48141	1257.08	49.3585	-1.58399	0.135566	-11.6843	1.53371e-31	5.99764e-31	SGCG	sarcoglycan gamma	protein-coding
5141	M1	0.481362	1439.56	512.725	-1.24483	0.0668198	-18.6296	1.84775e-77	3.41915e-76	PDE4A	phosphodiesterase 4A	protein-coding
83643	M1	0.481361	1228.6	845.937	-1.609	0.0875569	-18.3767	2.02005e-75	3.45748e-74	CCDC3	coiled-coil domain containing 3	protein-coding
51286	M1	0.481358	1173.59	81.8492	-1.38756	0.133678	-10.3799	3.06057e-25	9.57124e-25	CEND1	cell cycle exit and neuronal differentiation 1	protein-coding
7205	M1	0.481336	1448.74	1356.26	-1.12657	0.0612762	-18.3852	1.72681e-75	2.975e-74	TRIP6	thyroid hormone receptor interactor 6	protein-coding
667	M1	0.481331	1419.29	7428.49	-1.38678	0.0633113	-21.9042	2.36876e-106	1.22128e-104	DST	dystonin	protein-coding
11279	M1	0.48133	1513.39	214.496	-1.71918	0.0623729	-27.563	3.09343e-167	1.50959e-164	KLF8	KLF transcription factor 8	protein-coding
3242	M1	0.481327	1271.56	113.781	-1.22291	0.12094	-10.1118	4.89865e-24	1.46575e-23	HPD	4-hydroxyphenylpyruvate dioxygenase	protein-coding
56977	M1	0.481294	1474.71	225.875	-1.63269	0.0790404	-20.6564	8.55198e-95	2.98594e-93	STOX2	storkhead box 2	protein-coding
8572	M1	0.481285	1341.6	854.688	-1.17059	0.0794331	-14.7368	3.74107e-49	2.61153e-48	PDLIM4	PDZ and LIM domain 4	protein-coding
577	M1	0.481275	1405.45	62.4036	-1.81543	0.113915	-15.9366	3.52833e-57	3.25301e-56	ADGRB3	adhesion G protein-coupled receptor B3	protein-coding
8854	M1	0.481275	1303	857.352	-1.34339	0.10171	-13.2081	7.88383e-40	4.05775e-39	ALDH1A2	aldehyde dehydrogenase 1 family member A2	protein-coding
9745	M1	0.481266	1301.23	71.7299	-1.68559	0.141297	-11.9294	8.31524e-33	3.40728e-32	ZNF536	zinc finger protein 536	protein-coding
387509	M1	0.481244	1388.47	322.062	-1.20125	0.0751176	-15.9916	1.46335e-57	1.37024e-56	GPR153	G protein-coupled receptor 153	protein-coding
54360	M1	0.481205	1289.77	91.5356	-1.25979	0.107522	-11.7166	1.0475e-31	4.12474e-31	CYTL1	cytokine like 1	protein-coding
2619	M1	0.481191	1303.35	577.892	-1.58174	0.0977267	-16.1853	6.40259e-59	6.26058e-58	GAS1	growth arrest specific 1	protein-coding
8516	M1	0.481185	1114.15	1798.77	-1.02188	0.101053	-10.1123	4.87188e-24	1.45795e-23	ITGA8	integrin subunit alpha 8	protein-coding
8506	M1	0.481421	1402.23	425.264	-1.50011	0.0752662	-19.9308	2.20191e-88	5.93132e-87	CNTNAP1	contactin associated protein 1	protein-coding
22861	M1	0.481171	1517.99	1088.07	-1.68312	0.0815351	-20.6429	1.13042e-94	3.92727e-93	NLRP1	NLR family pyrin domain containing 1	protein-coding
2634	M1	0.481424	1354.65	2200.01	-1.04598	0.0802984	-13.0262	8.67957e-39	4.32412e-38	GBP2	guanylate binding protein 2	protein-coding
1735	M1	0.481441	1322.55	61.9271	-1.42356	0.123761	-11.5025	1.28185e-30	4.86057e-30	DIO3	iodothyronine deiodinase 3	protein-coding
391013	M1	0.48162	1230.73	11.2551	-1.8821	0.16622	-11.323	1.01012e-29	3.6966e-29	PLA2G2C	phospholipase A2 group IIC	protein-coding
80243	M1	0.481616	1314.97	527.498	-1.04972	0.0688194	-15.2532	1.56716e-52	1.2289e-51	PREX2	phosphatidylinositol-3,4,5-trisphosphate dependent Rac exchange factor 2	protein-coding
64857	M1	0.48161	1444.05	1058.98	-1.3364	0.0594089	-22.495	4.64253e-112	2.9343e-110	PLEKHG2	pleckstrin homology and RhoGEF domain containing G2	protein-coding
57562	M1	0.481603	1440.53	345.26	-1.22099	0.0669352	-18.2414	2.42006e-74	3.97671e-73	CEP126	centrosomal protein 126	protein-coding
4916	M1	0.481596	1394.65	280.413	-2.03856	0.0997249	-20.4419	7.09905e-93	2.24685e-91	NTRK3	neurotrophic receptor tyrosine kinase 3	protein-coding
10891	M1	0.481584	1334.17	260.059	-1.31594	0.111302	-11.8231	2.96511e-32	1.18808e-31	PPARGC1A	PPARG coactivator 1 alpha	protein-coding
1893	M1	0.481537	1275.98	555.516	-1.0717	0.0712136	-15.0491	3.4985e-51	2.62187e-50	ECM1	extracellular matrix protein 1	protein-coding
79836	M1	0.48153	1400.53	84.2347	-1.45353	0.0855719	-16.9861	1.0411e-64	1.24765e-63	LONRF3	LON peptidase N-terminal domain and ring finger 3	protein-coding
57523	M1	0.481523	1481.51	766.181	-1.55079	0.0785587	-19.7406	9.66768e-87	2.47097e-85	NYNRIN	NYN domain and retroviral integrase containing	protein-coding
441631	M1	0.481521	1335.73	220.211	-1.14446	0.0917296	-12.4764	1.00397e-35	4.50346e-35	TSPAN11	tetraspanin 11	protein-coding
1435	M1	0.481518	1390.59	1059.51	-1.20012	0.0687514	-17.4559	3.10376e-68	4.18032e-67	CSF1	colony stimulating factor 1	protein-coding
390940	M1	0.481509	1481.97	100.659	-1.34005	0.0694125	-19.3056	4.81841e-83	1.0837e-81	PINLYP	phospholipase A2 inhibitor and LY6/PLAUR domain containing	protein-coding
84752	M1	0.481478	1346.21	346.25	-1.05438	0.0661343	-15.943	3.18917e-57	2.94679e-56	B3GNT9	UDP-GlcNAc:betaGal beta-1,3-N-acetylglucosaminyltransferase 9	protein-coding
4088	M1	0.481477	1477.37	2184.95	-1.0992	0.0492504	-22.3186	2.44058e-110	1.43454e-108	SMAD3	SMAD family member 3	protein-coding
122953	M1	0.481475	1445.79	540.595	-1.01296	0.060373	-16.7784	3.51372e-63	4.00064e-62	JDP2	Jun dimerization protein 2	protein-coding
6604	M1	0.481473	1507.97	882.885	-1.60169	0.0661906	-24.1982	2.32246e-129	2.67772e-127	SMARCD3	SWI/SNF related, matrix associated, actin dependent regulator of chromatin, subfamily d, member 3	protein-coding
57701	M1	0.481451	1469.99	731.498	-1.54833	0.0605343	-25.5776	2.70526e-144	5.8523e-142	NCKAP5L	NCK associated protein 5 like	protein-coding
5947	M1	0.481436	1312.97	706.032	-1.02924	0.102031	-10.0875	6.27362e-24	1.86944e-23	RBP1	retinol binding protein 1	protein-coding
3690	M1	0.484029	1317.9	135.821	-1.59292	0.0981332	-16.2323	2.98268e-59	2.94396e-58	ITGB3	integrin subunit beta 3	protein-coding
64753	M1	0.484041	1349.52	528.932	-1.3855	0.079882	-17.3444	2.1745e-67	2.84652e-66	CCDC136	coiled-coil domain containing 136	protein-coding
8728	M1	0.48405	1423.48	515.716	-1.66909	0.0815922	-20.4565	5.25969e-93	1.67735e-91	ADAM19	ADAM metallopeptidase domain 19	protein-coding
9754	M1	0.486905	1418.3	492.032	-1.75616	0.0792783	-22.1518	1.00199e-108	5.54772e-107	STARD8	StAR related lipid transfer domain containing 8	protein-coding
117581	M1	0.486896	1492.54	232.557	-1.70262	0.0990933	-17.182	3.62476e-66	4.53289e-65	TWIST2	twist family bHLH transcription factor 2	protein-coding
9260	M1	0.486884	1471.99	4174.09	-1.82122	0.0736768	-24.719	6.68083e-135	1.06205e-132	PDLIM7	PDZ and LIM domain 7	protein-coding
10046	M1	0.486876	1479.7	270.543	-1.81072	0.0761239	-23.7864	4.61492e-125	4.5252e-123	MAMLD1	mastermind like domain containing 1	protein-coding
3679	M1	0.486862	1464.56	1818.21	-1.76583	0.0774428	-22.8017	4.40714e-115	3.06223e-113	ITGA7	integrin subunit alpha 7	protein-coding
115557	M1	0.486857	1516.34	641.151	-1.69564	0.0758142	-22.3657	8.49224e-111	5.07696e-109	ARHGEF25	Rho guanine nucleotide exchange factor 25	protein-coding
730	M1	0.48685	1292.34	4248.68	-1.50209	0.116808	-12.8595	7.60519e-38	3.67543e-37	C7	complement C7	protein-coding
29951	M1	0.486918	1293.97	389.832	-1.2084	0.102325	-11.8094	3.49208e-32	1.39683e-31	PDZRN4	PDZ domain containing ring finger 4	protein-coding
4211	M1	0.486827	1534.54	1076.28	-1.88687	0.0731569	-25.792	1.08905e-146	2.75333e-144	MEIS1	Meis homeobox 1	protein-coding
1292	M1	0.486802	1445.02	18202.3	-1.69112	0.0798914	-21.1677	1.89418e-99	7.88639e-98	COL6A2	collagen type VI alpha 2 chain	protein-coding
4684	M1	0.486798	1444.03	731.789	-2.11779	0.126781	-16.7043	1.21879e-62	1.35175e-61	NCAM1	neural cell adhesion molecule 1	protein-coding
120114	M1	0.486776	1337.88	305.593	-1.50096	0.120082	-12.4994	7.52165e-36	3.38919e-35	FAT3	FAT atypical cadherin 3	protein-coding
23413	M1	0.48677	1336.17	2013.02	-1.35387	0.0667574	-20.2804	1.91662e-91	5.7785e-90	NCS1	neuronal calcium sensor 1	protein-coding
8153	M1	0.486765	1447.62	131.361	-1.31805	0.092481	-14.2521	4.34894e-46	2.74708e-45	RND2	Rho family GTPase 2	protein-coding
83439	M1	0.486701	1554.94	663.306	-1.46724	0.0652058	-22.5016	4.00211e-112	2.53717e-110	TCF7L1	transcription factor 7 like 1	protein-coding
1780	M1	0.486694	1305.12	265.099	-1.01829	0.0818301	-12.4439	1.50875e-35	6.71895e-35	DYNC1I1	dynein cytoplasmic 1 intermediate chain 1	protein-coding
1674	M1	0.486803	1277.15	43101.8	-1.25093	0.177454	-7.04934	1.79769e-12	3.53971e-12	DES	desmin	protein-coding
728464	M1	0.486929	1283.56	43.9534	-1.06926	0.0881464	-12.1306	7.27573e-34	3.07562e-33	METTL24	methyltransferase like 24	protein-coding
6840	M1	0.48697	1367.47	5193.41	-1.27888	0.0680712	-18.7873	9.58815e-79	1.84585e-77	SVIL	supervillin	protein-coding
2273	M1	0.486974	1378.36	7585.57	-1.62458	0.091261	-17.8014	6.88725e-71	1.00432e-69	FHL1	four and a half LIM domains 1	protein-coding
9068	M1	0.487205	1285.9	246.618	-1.64285	0.0934701	-17.5762	3.74644e-69	5.18571e-68	ANGPTL1	angiopoietin like 1	protein-coding
644538	M1	0.487187	1329.9	177.815	-1.25342	0.0926959	-13.5218	1.16279e-41	6.38241e-41	SMIM10	small integral membrane protein 10	protein-coding
5549	M1	0.487172	1276.8	4851.27	-1.10879	0.0906495	-12.2316	2.10813e-34	9.07983e-34	PRELP	proline and arginine rich end leucine rich repeat protein	protein-coding
57710	M1	0.487168	1546.85	153.141	-1.81312	0.0799782	-22.6702	8.81294e-114	5.90833e-112	KIAA1614	KIAA1614	protein-coding
477	M1	0.487156	1325.53	1336.62	-1.44775	0.114896	-12.6006	2.09637e-36	9.65544e-36	ATP1A2	ATPase Na+/K+ transporting subunit alpha 2	protein-coding
4907	M1	0.487155	1421.7	574.821	-1.12209	0.0727553	-15.4228	1.15054e-53	9.38321e-53	NT5E	5'-nucleotidase ecto	protein-coding
64168	M1	0.487132	1401.36	183.556	-1.42554	0.100384	-14.2009	9.0385e-46	5.65823e-45	NECAB1	N-terminal EF-hand calcium binding protein 1	protein-coding
2736	M1	0.487127	1420.41	259.617	-1.38129	0.0781822	-17.6675	7.45924e-70	1.05333e-68	GLI2	GLI family zinc finger 2	protein-coding
22808	M1	0.48712	1375.59	718.614	-1.05196	0.06417	-16.3933	2.13424e-60	2.19857e-59	MRAS	muscle RAS oncogene homolog	protein-coding
83742	M1	0.487116	1418.37	1529.31	-1.28822	0.0801094	-16.0808	3.48016e-58	3.32548e-57	MARVELD1	MARVEL domain containing 1	protein-coding
10418	M1	0.487112	1303.4	869.903	-1.17938	0.0848181	-13.9048	5.92613e-44	3.49899e-43	SPON1	spondin 1	protein-coding
2294	M1	0.487086	1387.37	834.554	-1.46539	0.0937314	-15.6339	4.27627e-55	3.68061e-54	FOXF1	forkhead box F1	protein-coding
4162	M1	0.48703	1397.61	3458.78	-1.51293	0.0776906	-19.4737	1.83365e-84	4.37242e-83	MCAM	melanoma cell adhesion molecule	protein-coding
11185	M1	0.487026	1319.02	851.996	-1.01544	0.0973161	-10.4344	1.72693e-25	5.45588e-25	INMT	indolethylamine N-methyltransferase	protein-coding
9853	M1	0.487021	1501.63	1250.92	-1.34793	0.0583841	-23.0872	6.22265e-118	4.68014e-116	RUSC2	RUN and SH3 domain containing 2	protein-coding
23768	M1	0.486997	1355.14	641.842	-1.17618	0.0868997	-13.5349	9.73311e-42	5.3564e-41	FLRT2	fibronectin leucine rich transmembrane protein 2	protein-coding
30008	M1	0.486986	1516.29	1688.41	-1.30672	0.0683799	-19.1097	2.09744e-81	4.42783e-80	EFEMP2	EGF containing fibulin extracellular matrix protein 2	protein-coding
6935	M1	0.486677	1410.8	1509.81	-1.07861	0.0592842	-18.1939	5.77e-74	9.3786e-73	ZEB1	zinc finger E-box binding homeobox 1	protein-coding
22873	M1	0.486655	1497.05	547.931	-1.47825	0.0718033	-20.5875	3.54897e-94	1.19945e-92	DZIP1	DAZ interacting zinc finger protein 1	protein-coding
9955	M1	0.486627	1418.92	68.7564	-1.52066	0.0975402	-15.5901	8.49543e-55	7.24373e-54	HS3ST3A1	heparan sulfate-glucosamine 3-sulfotransferase 3A1	protein-coding
51435	M1	0.486627	1451.69	1249.03	-1.28057	0.0831412	-15.4024	1.57795e-53	1.28191e-52	SCARA3	scavenger receptor class A member 3	protein-coding
6442	M1	0.486389	1306.6	417.145	-1.19695	0.102958	-11.6255	3.05636e-31	1.18417e-30	SGCA	sarcoglycan alpha	protein-coding
27147	M1	0.486388	1449.25	433.283	-1.40864	0.0728022	-19.3488	2.08454e-83	4.75973e-82	DENND2A	DENN domain containing 2A	protein-coding
651746	M1	0.486366	1436.19	164.759	-1.50379	0.0835571	-17.9972	2.04984e-72	3.15582e-71	ANKRD33B	ankyrin repeat domain 33B	protein-coding
201191	M1	0.486362	1455.03	119.767	-1.46329	0.0789591	-18.5323	1.13406e-76	2.03568e-75	SAMD14	sterile alpha motif domain containing 14	protein-coding
7078	M1	0.486343	1345.07	10679.6	-1.05841	0.0727359	-14.5514	5.7241e-48	3.84489e-47	TIMP3	TIMP metallopeptidase inhibitor 3	protein-coding
92999	M1	0.486329	1399.16	1018.46	-1.21406	0.0548504	-22.134	1.4882e-108	8.17498e-107	ZBTB47	zinc finger and BTB domain containing 47	protein-coding
127435	M1	0.486322	1311.65	1514.45	-1.31952	0.0911129	-14.4822	1.56968e-47	1.03906e-46	PODN	podocan	protein-coding
56952	M1	0.486321	1454.97	166.048	-1.26002	0.0853885	-14.7563	2.80312e-49	1.96527e-48	PRTFDC1	phosphoribosyl transferase domain containing 1	protein-coding
115572	M1	0.486313	1328.08	291.974	-1.50695	0.113028	-13.3325	1.4977e-40	7.92828e-40	TENT5B	terminal nucleotidyltransferase 5B	protein-coding
84502	M1	0.486259	1361.18	509.379	-1.65911	0.11457	-14.4812	1.59295e-47	1.0538e-46	JPH4	junctophilin 4	protein-coding
2247	M1	0.486236	1432.34	386.084	-1.54701	0.0745266	-20.7578	1.04271e-95	3.78552e-94	FGF2	fibroblast growth factor 2	protein-coding
2869	M1	0.486223	1464.64	517.407	-1.4031	0.0608372	-23.0631	1.08633e-117	8.11228e-116	GRK5	G protein-coupled receptor kinase 5	protein-coding
122786	M1	0.486214	1382.05	1430.22	-1.06151	0.0735611	-14.4303	3.33725e-47	2.17955e-46	FRMD6	FERM domain containing 6	protein-coding
4131	M1	0.486214	1227.54	7387.78	-1.01702	0.0806297	-12.6134	1.7812e-36	8.21828e-36	MAP1B	microtubule associated protein 1B	protein-coding
57616	M1	0.486196	1390.77	768.011	-1.20449	0.0609145	-19.7735	5.03775e-87	1.30027e-85	TSHZ3	teashirt zinc finger homeobox 3	protein-coding
85449	M1	0.486177	1473.22	322.644	-1.5813	0.0846493	-18.6807	7.11447e-78	1.33773e-76	KIAA1755	KIAA1755	protein-coding
10004	M1	0.486161	1482.55	163.398	-1.18919	0.0836429	-14.2174	7.14374e-46	4.48547e-45	NAALADL1	N-acetylated alpha-linked acidic dipeptidase like 1	protein-coding
72	M1	0.486393	1180.78	37495.3	-1.24015	0.115319	-10.7541	5.66715e-27	1.88671e-26	ACTG2	actin gamma 2, smooth muscle	protein-coding
10826	M1	0.48722	1447.79	1113.23	-1.08799	0.0681866	-15.9561	2.58367e-57	2.39258e-56	FAXDC2	fatty acid hydroxylase domain containing 2	protein-coding
23500	M1	0.486396	1379.03	716.909	-1.39453	0.0785314	-17.7577	1.50326e-70	2.17398e-69	DAAM2	dishevelled associated activator of morphogenesis 2	protein-coding
6525	M1	0.486436	1402.28	7416.29	-1.68568	0.0713484	-23.626	2.08518e-123	1.91072e-121	SMTN	smoothelin	protein-coding
58189	M1	0.486622	1283.22	1325.44	-1.28261	0.0920894	-13.9279	4.28661e-44	2.54169e-43	WFDC1	WAP four-disulfide core domain 1	protein-coding
26147	M1	0.48661	1490.53	923.133	-1.11266	0.0518316	-21.4669	3.17803e-102	1.45925e-100	PHF19	PHD finger protein 19	protein-coding
23148	M1	0.486586	1483.96	229.545	-1.33245	0.102136	-13.0458	6.71209e-39	3.36069e-38	NACAD	NAC alpha domain containing	protein-coding
55243	M1	0.486578	1367.05	1140.93	-1.03617	0.0677525	-15.2935	8.45346e-53	6.68126e-52	KIRREL1	kirre like nephrin family adhesion molecule 1	protein-coding
11155	M1	0.48656	1361.03	1091.92	-1.53127	0.11791	-12.9869	1.45277e-38	7.18643e-38	LDB3	LIM domain binding 3	protein-coding
79633	M1	0.486559	1291.9	627.336	-1.07173	0.081915	-13.0835	4.09265e-39	2.06493e-38	FAT4	FAT atypical cadherin 4	protein-coding
2781	M1	0.486546	1380.92	399.971	-1.35464	0.0860436	-15.7436	7.59485e-56	6.69061e-55	GNAZ	G protein subunit alpha z	protein-coding
23331	M1	0.486539	1403.03	1002.05	-1.04214	0.0555813	-18.7498	1.94314e-78	3.7068e-77	TTC28	tetratricopeptide repeat domain 28	protein-coding
10290	M1	0.48653	1560.44	1844.74	-2.4335	0.092171	-26.402	1.29943e-153	4.54455e-151	SPEG	striated muscle enriched protein kinase	protein-coding
134353	M1	0.486504	1351.67	382.864	-1.03965	0.0505832	-20.5533	7.19323e-94	2.41508e-92	LSM11	LSM11, U7 small nuclear RNA associated	protein-coding
1464	M1	0.486492	1377.28	1150.02	-1.56507	0.0851766	-18.3745	2.1042e-75	3.59271e-74	CSPG4	chondroitin sulfate proteoglycan 4	protein-coding
348093	M1	0.48649	1343.87	578.836	-1.44875	0.0781685	-18.5336	1.10533e-76	1.98751e-75	RBPMS2	RNA binding protein, mRNA processing factor 2	protein-coding
113146	M1	0.486484	1303.13	1311.45	-1.31424	0.101038	-13.0074	1.11046e-38	5.51132e-38	AHNAK2	AHNAK nucleoprotein 2	protein-coding
7169	M1	0.486479	1339.1	24772.4	-1.28662	0.0909327	-14.1492	1.88968e-45	1.16799e-44	TPM2	tropomyosin 2	protein-coding
84617	M1	0.48647	1365.97	1571.17	-1.06766	0.0648377	-16.4666	6.3705e-61	6.69062e-60	TUBB6	tubulin beta 6 class V	protein-coding
256691	M1	0.486465	1439.76	139.462	-1.71263	0.0842809	-20.3204	8.48025e-92	2.58272e-90	MAMDC2	MAM domain containing 2	protein-coding
6560	M1	0.486462	1463.96	1905.45	-1.20515	0.0590022	-20.4254	9.93601e-93	3.13059e-91	SLC12A4	solute carrier family 12 member 4	protein-coding
79827	M1	0.486419	1430.74	413.537	-1.27972	0.0808576	-15.8268	2.03211e-56	1.82698e-55	CLMP	CXADR like membrane protein	protein-coding
169693	M1	0.486158	1185.88	54.7394	-1.02489	0.126497	-8.10207	5.40303e-16	1.20717e-15	TMEM252	transmembrane protein 252	protein-coding
166336	M1	0.487259	1507.99	535.499	-1.48738	0.0742389	-20.0351	2.72445e-89	7.56215e-88	PRICKLE2	prickle planar cell polarity protein 2	protein-coding
4811	M1	0.487356	1338.53	2795.9	-1.40314	0.0674119	-20.8144	3.2057e-96	1.18849e-94	NID1	nidogen 1	protein-coding
91851	M1	0.488903	1297.12	2584.29	-1.28802	0.110252	-11.6824	1.5672e-31	6.12631e-31	CHRDL1	chordin like 1	protein-coding
23022	M1	0.488892	1362	8575.64	-1.16205	0.0644807	-18.0216	1.31884e-72	2.05148e-71	PALLD	palladin, cytoskeletal associated protein	protein-coding
857	M1	0.488857	1357.38	2603.3	-1.12319	0.0725451	-15.4827	4.54081e-54	3.76172e-53	CAV1	caveolin 1	protein-coding
3779	M1	0.488801	1294.62	1378.18	-1.21387	0.0908377	-13.363	9.94114e-41	5.30396e-40	KCNMB1	potassium calcium-activated channel subfamily M regulatory beta subunit 1	protein-coding
171024	M1	0.488776	1310.84	14676.1	-1.30317	0.0843471	-15.4501	7.53319e-54	6.1821e-53	SYNPO2	synaptopodin 2	protein-coding
10580	M1	0.488765	1393.64	6572.06	-1.64289	0.0791213	-20.7643	9.11199e-96	3.32532e-94	SORBS1	sorbin and SH3 domain containing 1	protein-coding
[truncated: 904 more rows]

## Sheet: mhspc_vs_prim_up
WGCNA DEGs (Padj < 0.05, LFC > 1, Up-regulated in mhspc/prim)
[truncated: 1,194 more rows]

[truncated: 3 more sheets: mhspc_vs_prim_down, mcrpc_vs_mhspc_up, mcrpc_vs_mhspc_down]
