# Supplementary material for: Unravelling TPX2-centered co-expression networks as key drivers of aggressive prostate cancer
Source: Sci Rep. 2025 Dec 16;15:43908. doi: 10.1038/s41598-025-27704-4 (PMC12708838; doi:10.1038/s41598-025-27704-4)
Supplement: Supplementary file 6 — Supplementary Material 6 [file 41598_2025_27704_MOESM6_ESM.xlsx]

## Sheet: DEGs_prim_vs_norm
Differentially expressed genes (Padj < 0.05, abs(LFC) ≥ 1) from pair-wise comparison prim/norm (only unique ENTREZID and SYMBOL)
	baseMean	log2FoldChange	lfcSE	stat	pvalue	padj	ENTREZID	SYMBOL	GENENAME	GENETYPE
ENSG00000223764	278.594	-1.08516	0.131002	-8.28349	1.19618e-16	2.74203e-16	100130417	LINC02593	long intergenic non-protein coding RNA 2593	ncRNA
ENSG00000187634	382.121	-1.48294	0.106036	-13.9852	1.91864e-44	1.14866e-43	148398	SAMD11	sterile alpha motif domain containing 11	protein-coding
ENSG00000187608	1755.49	1.98409	0.119676	16.5788	9.91155e-62	1.07485e-60	9636	ISG15	ISG15 ubiquitin like modifier	protein-coding
ENSG00000207607	7.73425	-1.45708	0.150804	-9.66214	4.36667e-22	1.21542e-21	406983	MIR200A	microRNA 200a	ncRNA
ENSG00000198976	19.8125	-1.6564	0.143439	-11.5478	7.57327e-31	2.89362e-30	554210	MIR429	microRNA 429	ncRNA
ENSG00000176022	968.267	1.01389	0.0600241	16.8913	5.21317e-64	6.11135e-63	126792	B3GALT6	beta-1,3-galactosyltransferase 6	protein-coding
ENSG00000131584	1715.64	-1.3246	0.058375	-22.6912	5.46938e-114	3.70224e-112	116983	ACAP3	ArfGAP with coiled-coil, ankyrin repeat and PH domains 3	protein-coding
ENSG00000221978	5949.37	-1.04091	0.0571469	-18.2147	3.94628e-74	6.44928e-73	81669	CCNL2	cyclin L2	protein-coding
ENSG00000235098	398.831	-1.16692	0.092014	-12.6819	7.44727e-37	3.47043e-36	441869	ANKRD65	ankyrin repeat domain 65	protein-coding
ENSG00000215915	190.63	-1.79134	0.100131	-17.89	1.41055e-71	2.1127e-70	219293	ATAD3C	ATPase family AAA domain containing 3C	protein-coding
ENSG00000160072	907.752	-1.05079	0.0635252	-16.5413	1.84837e-61	1.98193e-60	83858	ATAD3B	ATPase family AAA domain containing 3B	protein-coding
ENSG00000205090	62.331	-1.40421	0.0779359	-18.0175	1.42039e-72	2.20455e-71	339453	TMEM240	transmembrane protein 240	protein-coding
ENSG00000228594	254.642	2.26979	0.103347	21.9628	6.53082e-107	3.41752e-105	643988	FNDC10	fibronectin type III domain containing 10	protein-coding
ENSG00000197530	1645.68	-1.31931	0.0610534	-21.6092	1.47229e-103	7.02149e-102	142678	MIB2	MIB E3 ubiquitin protein ligase 2	protein-coding
ENSG00000189409	13.4739	-2.4758	0.128253	-19.304	4.97006e-83	1.11661e-81	8510	MMP23B	matrix metallopeptidase 23B	protein-coding
ENSG00000008128	32.2359	-1.12234	0.0880677	-12.7441	3.36251e-37	1.58916e-36	728642	CDK11A	cyclin dependent kinase 11A	protein-coding
ENSG00000169885	28.063	-1.55758	0.134811	-11.5538	7.0621e-31	2.69978e-30	163688	CALML6	calmodulin like 6	protein-coding
ENSG00000178821	115.547	1.27762	0.0993144	12.8644	7.13627e-38	3.45359e-37	339456	TMEM52	transmembrane protein 52	protein-coding
ENSG00000187730	67.4496	1.26263	0.117504	10.7454	6.22577e-27	2.06908e-26	2563	GABRD	gamma-aminobutyric acid type A receptor subunit delta	protein-coding
ENSG00000157911	1601.87	1.43119	0.0860621	16.6298	4.24339e-62	4.63525e-61	5192	PEX10	peroxisomal biogenesis factor 10	protein-coding
ENSG00000149527	77.434	-1.34508	0.0847061	-15.8793	8.81037e-57	8.01721e-56	9651	PLCH2	phospholipase C eta 2	protein-coding
ENSG00000177133	36.4376	-3.31954	0.146012	-22.7347	2.03512e-114	1.39559e-112	440556	PRDM16-DT	PRDM16 divergent transcript	ncRNA
ENSG00000142611	96.9406	-2.20738	0.107432	-20.5466	8.24876e-94	2.76064e-92	63976	PRDM16	PR/SET domain 16	protein-coding
ENSG00000162591	1559.72	-1.33079	0.0683044	-19.4833	1.52253e-84	3.65128e-83	1953	MEGF6	multiple EGF like domains 6	protein-coding
ENSG00000162592	10.4805	-1.50616	0.128647	-11.7077	1.1643e-31	4.5735e-31	148870	CCDC27	coiled-coil domain containing 27	protein-coding
ENSG00000196581	130.109	-1.40267	0.122004	-11.4969	1.36752e-30	5.17884e-30	55966	AJAP1	adherens junctions associated protein 1	protein-coding
ENSG00000116254	141.981	-1.36743	0.119015	-11.4896	1.48807e-30	5.62119e-30	26038	CHD5	chromodomain helicase DNA binding protein 5	protein-coding
ENSG00000158286	567.264	-1.88791	0.0807437	-23.3815	6.5973e-121	5.58216e-119	388591	RNF207	ring finger protein 207	protein-coding
ENSG00000158292	322.062	-1.20125	0.0751176	-15.9916	1.46335e-57	1.37024e-56	387509	GPR153	G protein-coupled receptor 153	protein-coding
ENSG00000187017	248.787	-1.02257	0.118144	-8.65531	4.91576e-18	1.18104e-17	83715	ESPN	espin	protein-coding
ENSG00000215788	247.393	-1.76922	0.0887479	-19.9353	2.01153e-88	5.43242e-87	8718	TNFRSF25	TNF receptor superfamily member 25	protein-coding
ENSG00000171680	581.157	-1.74064	0.0758642	-22.9442	1.6846e-116	1.21895e-114	57449	PLEKHG5	pleckstrin homology and RhoGEF domain containing G5	protein-coding
ENSG00000049247	9.49943	-1.07746	0.153262	-7.0302	2.06233e-12	4.05129e-12	10911	UTS2	urotensin 2	protein-coding
ENSG00000049249	27.9335	1.55817	0.127011	12.268	1.34528e-34	5.84094e-34	3604	TNFRSF9	TNF receptor superfamily member 9	protein-coding
ENSG00000230679	9.36941	1.42659	0.105386	13.5368	9.47751e-42	5.22259e-41	100505975	ENO1-AS1	ENO1 antisense RNA 1	ncRNA
ENSG00000142583	530.552	-1.28252	0.122707	-10.4519	1.4363e-25	4.54727e-25	6518	SLC2A5	solute carrier family 2 member 5	protein-coding
ENSG00000228526	132.693	-1.62367	0.12205	-13.3033	2.21437e-40	1.16486e-39	106614088	MIR34AHG	MIR34A host gene	ncRNA
ENSG00000234546	32.366	-2.41859	0.181559	-13.3213	1.74105e-40	9.20025e-40	102724571	LNCTAM34A	long non coding transcriptional activator of miR34a	ncRNA
ENSG00000171612	814.497	1.08258	0.0551483	19.6303	8.52334e-86	2.11661e-84	84275	SLC25A33	solute carrier family 25 member 33	protein-coding
ENSG00000009724	145.422	-1.01469	0.080935	-12.5371	4.67778e-36	2.12281e-35	10747	MASP2	MBL associated serine protease 2	protein-coding
ENSG00000230337	8.58818	1.46945	0.11376	12.9171	3.60507e-38	1.76214e-37	105376736	EXOSC10-AS1	EXOSC10 antisense RNA 1	ncRNA
ENSG00000116661	285.902	-1.04312	0.0980557	-10.638	1.98338e-26	6.47366e-26	26232	FBXO2	F-box protein 2	protein-coding
ENSG00000162490	32.8738	1.28049	0.123666	10.3545	3.99335e-25	1.2429e-24	374946	DRAXIN	dorsal inhibitory axon guidance protein	protein-coding
ENSG00000175206	18.1834	-1.77478	0.115357	-15.385	2.0628e-53	1.66805e-52	4878	NPPA	natriuretic peptide A	protein-coding
ENSG00000175147	52.3424	-1.2881	0.105101	-12.2558	1.56372e-34	6.77255e-34	200197	TMEM51-AS1	TMEM51 antisense RNA 1	ncRNA
ENSG00000142621	76.9459	-1.06646	0.0953296	-11.1871	4.71491e-29	1.68893e-28	114827	FHAD1	forkhead associated phosphopeptide binding domain 1	protein-coding
ENSG00000162438	8.69189	-2.47113	0.164116	-15.0572	3.09688e-51	2.32338e-50	11330	CTRC	chymotrypsin C	protein-coding
ENSG00000215704	11.8005	-1.60034	0.105697	-15.1409	8.70552e-52	6.63796e-51	51032	CELA2B	chymotrypsin like elastase 2B	protein-coding
ENSG00000116771	97.2473	1.43546	0.0811373	17.6917	4.85503e-70	6.90698e-69	79814	AGMAT	agmatinase	protein-coding
ENSG00000162461	64.0542	-1.43037	0.0827117	-17.2935	5.26769e-67	6.80648e-66	284723	SLC25A34	solute carrier family 25 member 34	protein-coding
ENSG00000183888	155.121	4.51687	0.237267	19.037	8.41512e-81	1.73973e-79	149563	SRARP	steroid receptor associated and regulated protein	protein-coding
ENSG00000173641	916.665	-1.65543	0.098134	-16.869	7.60225e-64	8.87239e-63	27129	HSPB7	heat shock protein family B (small) member 7	protein-coding
ENSG00000184908	28.7654	-1.56435	0.150334	-10.4058	2.3326e-25	7.32962e-25	1188	CLCNKB	chloride voltage-gated channel Kb	protein-coding
ENSG00000142627	678.023	-1.61222	0.0856172	-18.8306	4.24051e-79	8.25444e-78	1969	EPHA2	EPH receptor A2	protein-coding
ENSG00000142632	396.057	-1.23328	0.0853283	-14.4533	2.38982e-47	1.5686e-46	128272	ARHGEF19	Rho guanine nucleotide exchange factor 19	protein-coding
ENSG00000226029	38.926	-1.00338	0.0923458	-10.8655	1.68358e-27	5.71378e-27	107984921	LINC01772	long intergenic non-protein coding RNA 1772	ncRNA
ENSG00000080947	260.032	-1.28053	0.0695321	-18.4164	9.70331e-76	1.68415e-74	114819	CROCCP3	CROCC pseudogene 3	pseudo
ENSG00000186715	49.0956	-1.96676	0.142275	-13.8237	1.83445e-43	1.06632e-42	11223	MST1L	macrophage stimulating 1 like (pseudogene)	pseudo
ENSG00000074964	1596.39	-1.1148	0.0561236	-19.8634	8.44419e-88	2.24011e-86	55160	ARHGEF10L	Rho guanine nucleotide exchange factor 10 like	protein-coding
ENSG00000188257	31227.2	1.91301	0.156579	12.2176	2.50469e-34	1.07613e-33	5320	PLA2G2A	phospholipase A2 group IIA	protein-coding
ENSG00000117215	52.2952	2.8361	0.183345	15.4686	5.652e-54	4.66384e-53	26279	PLA2G2D	phospholipase A2 group IID	protein-coding
ENSG00000187980	11.2551	-1.8821	0.16622	-11.323	1.01012e-29	3.6966e-29	391013	PLA2G2C	phospholipase A2 group IIC	protein-coding
ENSG00000162543	170.544	-1.2091	0.120729	-10.0149	1.31051e-23	3.8596e-23	127733	UBXN10	UBX domain protein 10	protein-coding
ENSG00000158816	165.588	1.02803	0.240312	4.27789	1.88675e-05	2.72388e-05	127731	VWA5B1	von Willebrand factor A domain containing 5B1	protein-coding
ENSG00000117245	74.4395	-1.24533	0.0866255	-14.376	7.32097e-47	4.72687e-46	57576	KIF17	kinesin family member 17	protein-coding
ENSG00000189410	24.6036	-2.37866	0.133089	-17.8726	1.9264e-71	2.86896e-70	400745	SH2D5	SH2 domain containing 5	protein-coding
ENSG00000231105	13.6179	-2.42399	0.192848	-12.5695	3.10788e-36	1.42299e-35	100506801	ECE1-AS1	ECE1 antisense RNA 1	ncRNA
ENSG00000076864	4193.43	1.5332	0.083805	18.2948	9.09985e-75	1.51789e-73	5909	RAP1GAP	RAP1 GTPase activating protein	protein-coding
ENSG00000187942	49.0448	-1.63721	0.0892646	-18.3411	3.89016e-75	6.56726e-74	401944	LDLRAD2	low density lipoprotein receptor class A domain containing 2	protein-coding
ENSG00000070886	31.8455	1.99284	0.16904	11.7892	4.4376e-32	1.76729e-31	2046	EPHA8	EPH receptor A8	protein-coding
ENSG00000179163	2928.9	1.06524	0.0591493	18.0093	1.64743e-72	2.55314e-71	2517	FUCA1	alpha-L-fucosidase 1	protein-coding
ENSG00000142661	64.8697	-1.42406	0.152808	-9.31929	1.17123e-20	3.10787e-20	127294	MYOM3	myomesin 3	protein-coding
ENSG00000142677	45.7438	-1.06639	0.118483	-9.00035	2.2499e-19	5.68543e-19	58985	IL22RA1	interleukin 22 receptor subunit alpha 1	protein-coding
ENSG00000184454	132.96	-1.05109	0.130235	-8.07072	6.98853e-16	1.55478e-15	400746	NCMAP	non-compact myelin associated protein	protein-coding
ENSG00000183726	4149.57	1.02303	0.0502963	20.3402	5.67497e-92	1.74609e-90	23585	TMEM50A	transmembrane protein 50A	protein-coding
ENSG00000158008	40.999	-1.20117	0.110062	-10.9136	9.92902e-28	3.39499e-27	2134	EXTL1	exostosin like glycosyltransferase 1	protein-coding
ENSG00000197245	98.4083	-1.04419	0.116289	-8.9793	2.72486e-19	6.86499e-19	79927	FAM110D	family with sequence similarity 110 member D	protein-coding
ENSG00000169442	211.265	1.06633	0.120755	8.83052	1.04188e-18	2.57088e-18	1043	CD52	CD52 molecule	protein-coding
ENSG00000176092	63.2397	-1.9063	0.132875	-14.3466	1.11893e-46	7.18472e-46	55057	CRYBG2	crystallin beta-gamma domain containing 2	protein-coding
ENSG00000253368	200.827	-1.53482	0.142882	-10.7419	6.47154e-27	2.14871e-26	388610	TRNP1	TMF1 regulated nuclear protein 1	protein-coding
ENSG00000158246	291.974	-1.50695	0.113028	-13.3325	1.4977e-40	7.92828e-40	115572	TENT5B	terminal nucleotidyltransferase 5B	protein-coding
ENSG00000142733	1535.49	-1.28861	0.0501105	-25.7153	7.89142e-146	1.8606e-143	9064	MAP3K6	mitogen-activated protein kinase kinase kinase 6	protein-coding
ENSG00000142748	84.2183	-1.55098	0.128926	-12.03	2.47282e-33	1.03099e-32	8547	FCN3	ficolin 3	protein-coding
ENSG00000181773	35.1054	-1.64725	0.133782	-12.313	7.71044e-35	3.36864e-34	2827	GPR3	G protein-coupled receptor 3	protein-coding
ENSG00000126705	1129.92	-1.21054	0.0571149	-21.1949	1.06529e-99	4.46189e-98	27245	AHDC1	AT-hook DNA binding motif containing 1	protein-coding
ENSG00000000938	315.155	-1.0617	0.0913819	-11.6182	3.33012e-31	1.2881e-30	2268	FGR	FGR proto-oncogene, Src family tyrosine kinase	protein-coding
ENSG00000126709	4461.07	1.96991	0.12457	15.8136	2.50568e-56	2.24505e-55	2537	IFI6	interferon alpha inducible protein 6	protein-coding
ENSG00000130768	418.973	2.42764	0.0806096	30.116	2.99095e-199	5.23017e-196	27293	SMPDL3B	sphingomyelin phosphodiesterase acid like 3B	protein-coding
ENSG00000116329	26.5947	1.85642	0.208524	8.90266	5.4522e-19	1.35942e-18	4985	OPRD1	opioid receptor delta 1	protein-coding
ENSG00000253304	327.703	-1.53672	0.0931908	-16.4901	4.32506e-61	4.57676e-60	399474	TMEM200B	transmembrane protein 200B	protein-coding
ENSG00000162510	11.7615	-1.91288	0.122704	-15.5893	8.60275e-55	7.33226e-54	4146	MATN1	matrilin 1	protein-coding
ENSG00000084628	649.65	3.25396	0.162353	20.0425	2.34494e-89	6.52602e-88	79570	NKAIN1	sodium/potassium transporting ATPase interacting 1	protein-coding
ENSG00000142910	1570.07	-1.8562	0.0883017	-21.0211	4.20876e-98	1.67902e-96	64129	TINAGL1	tubulointerstitial nephritis antigen like 1	protein-coding
ENSG00000084636	3840.75	-1.8301	0.0871661	-20.9955	7.2101e-98	2.84393e-96	1307	COL16A1	collagen type XVI alpha 1 chain	protein-coding
ENSG00000121753	304.216	-1.05106	0.0826589	-12.7156	4.84294e-37	2.27551e-36	576	ADGRB2	adhesion G protein-coupled receptor B2	protein-coding
ENSG00000134668	70.7558	-3.30521	0.143114	-23.0949	5.20916e-118	3.96047e-116	90853	SPOCD1	SPOC domain containing 1	protein-coding
ENSG00000220785	219.822	-1.52538	0.117877	-12.9405	2.65886e-38	1.3048e-37	339483	MTMR9LP	myotubularin related protein 9 like, pseudogene	pseudo
ENSG00000175130	10457.4	2.00741	0.0633195	31.7028	1.42043e-220	7.45155e-217	65108	MARCKSL1	MARCKS like 1	protein-coding
ENSG00000225828	110.894	-1.24741	0.0861503	-14.4795	1.63221e-47	1.07841e-46	100128071	FAM229A	family with sequence similarity 229 member A	protein-coding
ENSG00000121905	20.8645	-1.01465	0.106581	-9.52	1.73184e-21	4.73067e-21	3208	HPCA	hippocalcin	protein-coding
ENSG00000189280	68.588	-1.47084	0.135798	-10.8311	2.45177e-27	8.26606e-27	2709	GJB5	gap junction protein beta 5	protein-coding
ENSG00000189433	19.6778	-1.47016	0.15351	-9.57693	9.99704e-22	2.74938e-21	127534	GJB4	gap junction protein beta 4	protein-coding
ENSG00000188910	102.774	-1.19783	0.133899	-8.94571	3.69554e-19	9.26823e-19	2707	GJB3	gap junction protein beta 3	protein-coding
ENSG00000187513	348.886	-1.01888	0.0726309	-14.0282	1.04777e-44	6.30163e-44	2701	GJA4	gap junction protein alpha 4	protein-coding
ENSG00000284640	9.38662	-1.31521	0.120494	-10.9152	9.75042e-28	3.33664e-27	105378644	LOC105378644	uncharacterized LOC105378644	ncRNA
ENSG00000116819	67.2137	-1.0187	0.0655557	-15.5394	1.87719e-54	1.57753e-53	339488	TFAP2E	transcription factor AP-2 epsilon	protein-coding
ENSG00000119535	443.218	-1.30828	0.0990654	-13.2062	8.07597e-40	4.15256e-39	1441	CSF3R	colony stimulating factor 3 receptor	protein-coding
ENSG00000163873	148.228	-1.58885	0.143269	-11.09	1.40348e-28	4.94718e-28	2899	GRIK3	glutamate ionotropic receptor kainate type subunit 3	protein-coding
ENSG00000163874	1235.94	-1.44077	0.0865299	-16.6505	3.00165e-62	3.29428e-61	80149	ZC3H12A	zinc finger CCCH-type containing 12A	protein-coding
ENSG00000169218	98.0314	-1.71006	0.127122	-13.452	2.9948e-41	1.62301e-40	284654	RSPO1	R-spondin 1	protein-coding
ENSG00000134690	262.263	1.19734	0.0693278	17.2707	7.82004e-67	1.00242e-65	55143	CDCA8	cell division cycle associated 8	protein-coding
ENSG00000183317	353.884	1.68472	0.0821313	20.5125	1.66463e-93	5.47502e-92	284656	EPHA10	EPH receptor A10	protein-coding
ENSG00000185090	349.993	1.8746	0.0705065	26.5876	9.44362e-156	3.47658e-153	149175	MANEAL	mannosidase endo-alpha like	protein-coding
ENSG00000204084	573.929	-1.08999	0.044587	-24.4463	5.5086e-132	7.22453e-130	3633	INPP5B	inositol polyphosphate-5-phosphatase B	protein-coding
ENSG00000185668	9.04402	-1.91624	0.158687	-12.0756	1.42124e-33	5.95752e-33	5453	POU3F1	POU class 3 homeobox 1	protein-coding
ENSG00000243970	366.992	-1.13561	0.0689082	-16.4801	5.10236e-61	5.37759e-60	728448	PPIEL	peptidylprolyl isomerase E like pseudogene	pseudo
ENSG00000116983	23.2995	-2.15751	0.159303	-13.5434	8.66877e-42	4.78573e-41	51440	HPCAL4	hippocalcin like 4	protein-coding
ENSG00000168389	184.137	-3.38525	0.131439	-25.7554	2.80757e-146	6.93108e-144	84879	MFSD2A	major facilitator superfamily domain containing 2A	protein-coding
ENSG00000084073	3430.89	1.14618	0.0484181	23.6726	6.90172e-124	6.46543e-122	10269	ZMPSTE24	zinc metallopeptidase STE24	protein-coding
ENSG00000049089	5616.83	1.81671	0.124645	14.5751	4.04464e-48	2.72903e-47	1298	COL9A2	collagen type IX alpha 2 chain	protein-coding
ENSG00000117016	254.416	-1.37073	0.084341	-16.2522	2.15541e-59	2.14153e-58	9783	RIMS3	regulating synaptic membrane exocytosis 3	protein-coding
ENSG00000117013	210.537	-1.61594	0.0811065	-19.9237	2.53356e-88	6.7985e-87	9132	KCNQ4	potassium voltage-gated channel subfamily Q member 4	protein-coding
ENSG00000281207	45.2746	-1.04074	0.0975987	-10.6634	1.50951e-26	4.9439e-26	100507178	SLFNL1-AS1	SLFNL1 antisense RNA 1	ncRNA
ENSG00000171790	42.7919	-1.53498	0.0932793	-16.4557	7.62827e-61	7.96773e-60	200172	SLFNL1	schlafen like 1	protein-coding
ENSG00000127129	128.808	-1.21918	0.116355	-10.4781	1.08922e-25	3.46597e-25	1907	EDN2	endothelin 2	protein-coding
ENSG00000177181	445.276	1.29447	0.0755559	17.1325	8.48529e-66	1.05109e-64	284716	RIMKLA	ribosomal modification protein rimK like family member A	protein-coding
ENSG00000117399	427.74	1.38519	0.0827143	16.7467	5.98889e-63	6.73116e-62	991	CDC20	cell division cycle 20	protein-coding
ENSG00000117407	131.58	-1.6419	0.0796484	-20.6144	2.03759e-94	6.975e-93	9048	ARTN	artemin	protein-coding
ENSG00000230615	20.0482	-1.30674	0.138074	-9.46404	2.96258e-21	8.03811e-21	107984948	LOC107984948	uncharacterized LOC107984948	ncRNA
ENSG00000200913	10.4575	-1.43284	0.118892	-12.0516	1.90131e-33	7.9492e-33	94161	SNORD46	small nucleolar RNA, C/D box 46	snoRNA
ENSG00000142959	19.2102	-1.42846	0.107236	-13.3207	1.75498e-40	9.27151e-40	266675	BEST4	bestrophin 4	protein-coding
ENSG00000173846	306.661	-1.10985	0.0670781	-16.5456	1.72178e-61	1.85186e-60	1263	PLK3	polo like kinase 3	protein-coding
ENSG00000222009	162.399	-1.93551	0.078084	-24.7875	1.22368e-135	1.99052e-133	149478	BTBD19	BTB domain containing 19	protein-coding
ENSG00000117425	204.062	-1.14118	0.0789875	-14.4475	2.59779e-47	1.70244e-46	8643	PTCH2	patched 2	protein-coding
ENSG00000227857	8.36556	2.03682	0.141024	14.4431	2.77294e-47	1.81496e-46	101929626	LOC101929626	uncharacterized LOC101929626	ncRNA
ENSG00000117472	23403.8	2.1927	0.0942676	23.2603	1.11796e-119	8.95393e-118	10103	TSPAN1	tetraspanin 1	protein-coding
ENSG00000171357	42.9362	-1.53032	0.0825756	-18.5324	1.13226e-76	2.03419e-75	541468	LURAP1	leucine rich adaptor protein 1	protein-coding
ENSG00000197587	15.5934	1.35178	0.209477	6.45314	1.0956e-10	2.01419e-10	127343	DMBX1	diencephalon/mesencephalon homeobox 1	protein-coding
ENSG00000142961	711.916	-1.01451	0.0488487	-20.7683	8.3733e-96	3.06107e-94	148932	MOB3C	MOB kinase activator 3C	protein-coding
ENSG00000142973	496.656	-2.05544	0.130571	-15.742	7.79736e-56	6.85566e-55	1580	CYP4B1	cytochrome P450 family 4 subfamily B member 1	protein-coding
ENSG00000187048	53.3462	-2.33341	0.233188	-10.0065	1.4265e-23	4.19593e-23	1579	CYP4A11	cytochrome P450 family 4 subfamily A member 11	protein-coding
ENSG00000186160	30.5522	-1.78154	0.128702	-13.8424	1.41431e-43	8.26452e-43	199974	CYP4Z1	cytochrome P450 family 4 subfamily Z member 1	protein-coding
ENSG00000162365	27.259	-2.52918	0.214585	-11.7864	4.58704e-32	1.82611e-31	284541	CYP4A22	cytochrome P450 family 4 subfamily A member 22	protein-coding
ENSG00000224805	18.751	1.81971	0.130755	13.9169	5.00207e-44	2.95838e-43	100874253	LINC00853	long intergenic non-protein coding RNA 853	ncRNA
ENSG00000162366	677.488	1.30414	0.138628	9.40745	5.0832e-21	1.36821e-20	10158	PDZK1IP1	PDZK1 interacting protein 1	protein-coding
ENSG00000162367	189.913	-1.44951	0.101398	-14.2952	2.34381e-46	1.49038e-45	6886	TAL1	TAL bHLH transcription factor 1, erythroid differentiation factor	protein-coding
ENSG00000237424	63.7059	-1.23647	0.113279	-10.9152	9.7537e-28	3.33722e-27	84793	FOXD2-AS1	FOXD2 adjacent opposite strand RNA 1	ncRNA
ENSG00000186564	83.97	-1.1298	0.0965834	-11.6977	1.30954e-31	5.13442e-31	2306	FOXD2	forkhead box D2	protein-coding
ENSG00000269113	180.265	-1.53578	0.080484	-19.0818	3.57442e-81	7.48558e-80	388630	TRABD2B	TraB domain containing 2B	protein-coding
ENSG00000117834	52.218	-1.9962	0.0906357	-22.0244	1.68066e-107	8.95098e-106	200010	SLC5A9	solute carrier family 5 member 9	protein-coding
ENSG00000132122	443.698	-1.05305	0.0677945	-15.533	2.07355e-54	1.74046e-53	54558	SPATA6	spermatogenesis associated 6	protein-coding
ENSG00000261664	26.9234	1.37694	0.120319	11.444	2.5196e-30	9.4295e-30	102724097	TTC39A-AS1	TTC39A antisense RNA 1	ncRNA
ENSG00000169213	6286.36	1.66929	0.0949729	17.5765	3.72755e-69	5.16297e-68	5865	RAB3B	RAB3B, member RAS oncogene family	protein-coding
ENSG00000203995	144.718	1.24053	0.109533	11.3256	9.80522e-30	3.58892e-29	440590	ZYG11A	zyg-11 family member A, cell cycle regulator	protein-coding
ENSG00000174348	1514.45	-1.31952	0.0911129	-14.4822	1.56968e-47	1.03906e-46	127435	PODN	podocan	protein-coding
ENSG00000162383	65.427	-1.95428	0.104967	-18.618	2.29715e-77	4.22836e-76	6512	SLC1A7	solute carrier family 1 member 7	protein-coding
ENSG00000226754	21.8192	1.09328	0.105065	10.4057	2.33524e-25	7.33683e-25	100507564	MAGOH-DT	MAGOH divergent transcript	ncRNA
ENSG00000174332	202.155	-1.93394	0.104551	-18.4975	2.16086e-76	3.8492e-75	148979	GLIS1	GLIS family zinc finger 1	protein-coding
ENSG00000211452	105.678	1.37146	0.136996	10.0109	1.36454e-23	4.01705e-23	1733	DIO1	iodothyronine deiodinase 1	protein-coding
ENSG00000203985	89.6712	1.0411	0.159806	6.51479	7.27929e-11	1.34758e-10	388633	LDLRAD1	low density lipoprotein receptor class A domain containing 1	protein-coding
ENSG00000116209	12378.1	1.02603	0.0555444	18.4723	3.44968e-76	6.08814e-75	9528	TMEM59	transmembrane protein 59	protein-coding
ENSG00000198711	51.1768	-1.19559	0.078755	-15.1811	4.71618e-52	3.63706e-51	619518	SSBP3-AS1	SSBP3 antisense RNA 1	ncRNA
ENSG00000162390	153.747	-1.87606	0.0976774	-19.2067	3.25082e-82	7.12059e-81	26027	ACOT11	acyl-CoA thioesterase 11	protein-coding
ENSG00000162391	11.0588	-1.85947	0.119207	-15.5986	7.43731e-55	6.35442e-54	338094	FAM151A	family with sequence similarity 151 member A	protein-coding
ENSG00000184313	32.6465	-2.37008	0.125281	-18.9182	8.07915e-80	1.61306e-78	374977	MROH7	maestro heat like repeat family member 7	protein-coding
ENSG00000116133	21164.4	1.35233	0.0843414	16.034	7.40093e-58	6.98925e-57	1718	DHCR24	24-dehydrocholesterol reductase	protein-coding
ENSG00000169174	25.4807	-1.0268	0.192767	-5.32664	1.00048e-07	1.61257e-07	255738	PCSK9	proprotein convertase subtilisin/kexin type 9	protein-coding
ENSG00000162407	2709.01	-1.05659	0.0600292	-17.6012	2.41126e-69	3.36646e-68	8613	PLPP3	phospholipid phosphatase 3	protein-coding
ENSG00000157131	40.1003	-1.82823	0.376862	-4.85119	1.2272e-06	1.87927e-06	731	C8A	complement C8 alpha chain	protein-coding
ENSG00000184292	11955.2	1.02254	0.0724153	14.1205	2.84046e-45	1.74588e-44	4070	TACSTD2	tumor associated calcium signal transducer 2	protein-coding
ENSG00000224609	18.0059	-1.21201	0.117879	-10.2818	8.51413e-25	2.61959e-24	729467	HSD52	uncharacterized LOC729467	ncRNA
ENSG00000134716	533.383	1.84969	0.0951808	19.4335	4.02169e-84	9.45031e-83	1573	CYP2J2	cytochrome P450 family 2 subfamily J member 2	protein-coding
ENSG00000162598	9.79681	1.08492	0.19677	5.51362	3.51536e-08	5.78378e-08	127795	C1orf87	chromosome 1 open reading frame 87	protein-coding
ENSG00000240563	13.9955	-1.47459	0.129574	-11.3803	5.24216e-30	1.93733e-29	54596	L1TD1	LINE1 type transposase domain containing 1	protein-coding
ENSG00000132854	76.8045	-1.28053	0.1147	-11.1642	6.10725e-29	2.18024e-28	163782	KANK4	KN motif and ankyrin repeat domains 4	protein-coding
ENSG00000132855	212.165	1.35006	0.147596	9.14697	5.85522e-20	1.51406e-19	27329	ANGPTL3	angiopoietin like 3	protein-coding
ENSG00000158966	597.541	-1.44142	0.07667	-18.8004	7.49941e-79	1.44772e-77	57685	CACHD1	cache domain containing 1	protein-coding
ENSG00000226891	47.2645	-1.21918	0.114958	-10.6054	2.81204e-26	9.14424e-26	101927084	LINC01359	long intergenic non-protein coding RNA 1359	ncRNA
ENSG00000118473	274.718	-1.19794	0.0871723	-13.7422	5.67127e-43	3.24355e-42	84251	SGIP1	SH3GL interacting endocytic adaptor 1	protein-coding
ENSG00000152760	21.3618	-1.68121	0.0950687	-17.6842	5.5495e-70	7.87361e-69	200132	DYNLT5	dynein light chain Tctex-type family member 5	protein-coding
ENSG00000172410	19.4438	1.44038	0.20721	6.95128	3.61996e-12	7.03279e-12	10022	INSL5	insulin like 5	protein-coding
ENSG00000116745	35.2883	-1.13977	0.176933	-6.44181	1.18058e-10	2.16588e-10	6121	RPE65	retinoid isomerohydrolase RPE65	protein-coding
ENSG00000050628	183.537	-1.08364	0.10788	-10.0449	9.67741e-24	2.86257e-23	5733	PTGER3	prostaglandin E receptor 3	protein-coding
ENSG00000172260	347.085	-1.12355	0.0907302	-12.3834	3.21291e-35	1.41847e-34	257194	NEGR1	neuronal growth regulator 1	protein-coding
ENSG00000259030	18.3747	-2.08827	0.123238	-16.945	2.09472e-64	2.4904e-63	100526835	FPGT-TNNI3K	FPGT-TNNI3K readthrough	protein-coding
ENSG00000137968	473.584	2.08277	0.169893	12.2593	1.49817e-34	6.49002e-34	204962	SLC44A5	solute carrier family 44 member 5	protein-coding
ENSG00000057468	21.6543	-1.27401	0.115241	-11.0552	2.0684e-28	7.24112e-28	4438	MSH4	mutS homolog 4	protein-coding
ENSG00000184005	100.716	-1.25435	0.0764553	-16.4063	1.72317e-60	1.78211e-59	256435	ST6GALNAC3	ST6 N-acetylgalactosaminide alpha-2,6-sialyltransferase 3	protein-coding
ENSG00000226084	277.058	1.00794	0.114496	8.80324	1.32921e-18	3.26529e-18	645441	RPL17P6	ribosomal protein L17 pseudogene 6	pseudo
ENSG00000154027	546.206	1.52888	0.122193	12.5121	6.41459e-36	2.89719e-35	26289	AK5	adenylate kinase 5	protein-coding
ENSG00000162614	1428.44	-1.07065	0.0762538	-14.0406	8.79171e-45	5.30282e-44	91624	NEXN	nexilin F-actin binding protein	protein-coding
ENSG00000137960	82.6807	-1.01089	0.0893661	-11.3118	1.14713e-29	4.19142e-29	54810	GIPC2	GIPC PDZ domain containing family member 2	protein-coding
ENSG00000203943	180.336	1.46221	0.0923839	15.8276	2.00787e-56	1.80596e-55	148418	SAMD13	sterile alpha motif domain containing 13	protein-coding
ENSG00000137976	369.014	2.52795	0.139536	18.1168	2.34674e-73	3.75621e-72	58511	DNASE2B	deoxyribonuclease 2 beta	protein-coding
ENSG00000153898	197.018	1.21933	0.105507	11.5568	6.81807e-31	2.60792e-30	255231	MCOLN2	mucolipin TRP cation channel 2	protein-coding
ENSG00000153904	4193.31	1.55307	0.0621098	25.0052	5.36633e-138	9.54297e-136	23576	DDAH1	dimethylarginine dimethylaminohydrolase 1	protein-coding
ENSG00000171502	104.742	-1.93057	0.100138	-19.2792	8.03331e-83	1.7895e-81	255631	COL24A1	collagen type XXIV alpha 1 chain	protein-coding
ENSG00000137975	156.491	-2.25995	0.196507	-11.5006	1.31028e-30	4.96658e-30	9635	CLCA2	chloride channel accessory 2	protein-coding
ENSG00000016602	94.8606	-1.92417	0.189073	-10.1769	2.5148e-24	7.60711e-24	22802	CLCA4	chloride channel accessory 4	protein-coding
ENSG00000267272	28.4199	-1.45259	0.0906436	-16.0253	8.50176e-58	8.00363e-57	339524	LINC01140	long intergenic non-protein coding RNA 1140	ncRNA
ENSG00000162645	2200.01	-1.04598	0.0802984	-13.0262	8.67957e-39	4.32412e-38	2634	GBP2	guanylate binding protein 2	protein-coding
ENSG00000183347	8.49553	-1.15923	0.153657	-7.54424	4.54922e-14	9.50237e-14	163351	GBP6	guanylate binding protein family member 6	protein-coding
ENSG00000225492	76.8627	-1.30393	0.100002	-13.039	7.34031e-39	3.66736e-38	400759	GBP1P1	guanylate binding protein 1 pseudogene 1	pseudo
ENSG00000231999	22.191	-1.40463	0.124638	-11.2697	1.85227e-29	6.71875e-29	400761	LRRC8C-DT	LRRC8C divergent transcript	ncRNA
ENSG00000162669	45.3364	-1.21841	0.108633	-11.2159	3.40777e-29	1.22467e-28	164045	HFM1	helicase for meiosis 1	protein-coding
ENSG00000069702	1517.03	-1.20749	0.0671877	-17.9719	3.23731e-72	4.94768e-71	7049	TGFBR3	transforming growth factor beta receptor 3	protein-coding
ENSG00000207523	23.7471	-1.03224	0.0917546	-11.25	2.31576e-29	8.36671e-29	26782	SNORA66	small nucleolar RNA, H/ACA box 66	snoRNA
ENSG00000198691	56.6118	-1.5661	0.11617	-13.4811	2.01986e-41	1.10148e-40	24	ABCA4	ATP binding cassette subfamily A member 4	protein-coding
ENSG00000225206	12.1295	1.86569	0.368243	5.06647	4.05265e-07	6.36534e-07	400765	MIR137HG	MIR137 host gene	ncRNA
ENSG00000181656	47.4426	1.08939	0.154787	7.03798	1.95048e-12	3.8348e-12	54112	GPR88	G protein-coupled receptor 88	protein-coding
ENSG00000240038	261.28	-1.67162	0.105109	-15.9037	5.97192e-57	5.4651e-56	280	AMY2B	amylase alpha 2B	protein-coding
ENSG00000134215	497.254	-1.20349	0.0835252	-14.4087	4.56436e-47	2.96711e-46	10451	VAV3	vav guanine nucleotide exchange factor 3	protein-coding
ENSG00000162641	12.0146	-1.28059	0.124074	-10.3212	5.65071e-25	1.75044e-24	254268	AKNAD1	AKNA domain containing 1	protein-coding
ENSG00000116299	12859.1	1.17949	0.0934443	12.6224	1.58996e-36	7.3456e-36	57535	ELAPOR1	endosome-lysosome associated apoptosis and autophagy regulator 1	protein-coding
ENSG00000143028	140.283	-1.47285	0.0995974	-14.7881	1.74917e-49	1.23667e-48	284612	SYPL2	synaptophysin like 2	protein-coding
ENSG00000162650	216.632	-1.08911	0.0517397	-21.0498	2.29606e-98	9.28332e-97	127002	ATXN7L2	ataxin 7 like 2	protein-coding
ENSG00000156097	17.1805	-1.17927	0.118615	-9.94202	2.73234e-23	7.9368e-23	83873	GPR61	G protein-coupled receptor 61	protein-coding
ENSG00000168765	621.283	-1.225	0.0727123	-16.8472	1.09986e-63	1.27511e-62	2948	GSTM4	glutathione S-transferase mu 4	protein-coding
ENSG00000213366	566.934	-2.76013	0.0958051	-28.8099	1.61433e-182	1.53978e-179	2946	GSTM2	glutathione S-transferase mu 2	protein-coding
ENSG00000134184	239.815	-1.49979	0.298308	-5.02764	4.96544e-07	7.7624e-07	2944	GSTM1	glutathione S-transferase mu 1	protein-coding
ENSG00000134201	460.478	-1.5516	0.0969267	-16.0079	1.12498e-57	1.05717e-56	2949	GSTM5	glutathione S-transferase mu 5	protein-coding
ENSG00000134202	1085.47	-1.25484	0.0744582	-16.853	9.97814e-64	1.16001e-62	2947	GSTM3	glutathione S-transferase mu 3	protein-coding
ENSG00000198758	19.373	-2.36477	0.21025	-11.2474	2.38394e-29	8.61009e-29	79574	EPS8L3	EPS8 like 3	protein-coding
ENSG00000184371	1059.51	-1.20012	0.0687514	-17.4559	3.10376e-68	4.18032e-67	1435	CSF1	colony stimulating factor 1	protein-coding
ENSG00000197106	92.6741	1.18665	0.147208	8.06107	7.56312e-16	1.68119e-15	388662	SLC6A17	solute carrier family 6 member 17	protein-coding
ENSG00000116396	791.09	-1.09421	0.0772981	-14.1557	1.72127e-45	1.06641e-44	3749	KCNC4	potassium voltage-gated channel subfamily C member 4	protein-coding
ENSG00000143125	74.24	-1.00315	0.145906	-6.87534	6.184e-12	1.19116e-11	84432	PROK1	prokineticin 1	protein-coding
ENSG00000177301	55.8579	-1.61988	0.109947	-14.7333	3.93931e-49	2.749e-48	3737	KCNA2	potassium voltage-gated channel subfamily A member 2	protein-coding
ENSG00000143110	260.644	-1.06833	0.0777082	-13.7479	5.23991e-43	2.9993e-42	128346	C1orf162	chromosome 1 open reading frame 162	protein-coding
ENSG00000121933	38.9557	-1.03633	0.112142	-9.24122	2.437e-20	6.38507e-20	57413	TMIGD3	transmembrane and immunoglobulin domain containing 3	protein-coding
ENSG00000231246	9.89293	-1.23148	0.131807	-9.34309	9.35607e-21	2.49242e-20	105378909	LINC02884	long intergenic non-protein coding RNA 2884	ncRNA
ENSG00000134245	466.98	-1.37263	0.0858529	-15.9881	1.54636e-57	1.44539e-56	7482	WNT2B	Wnt family member 2B	protein-coding
ENSG00000226167	12.9138	-1.12879	0.100243	-11.2605	2.05514e-29	7.43919e-29	100287722	AP4B1-AS1	AP4B1 antisense RNA 1	ncRNA
ENSG00000175984	202.495	-1.02401	0.0622145	-16.4594	7.18059e-61	7.51134e-60	163259	DENND2C	DENN domain containing 2C	protein-coding
ENSG00000233730	8.21733	1.73348	0.166471	10.4131	2.16088e-25	6.80023e-25	105378916	LINC01765	long intergenic non-protein coding RNA 1765	ncRNA
ENSG00000134259	41.0614	-1.29833	0.1009	-12.8675	6.85767e-38	3.32182e-37	4803	NGF	nerve growth factor	protein-coding
ENSG00000118729	270.175	-1.6994	0.121754	-13.9576	2.82636e-44	1.68585e-43	845	CASQ2	calsequestrin 2	protein-coding
ENSG00000177551	14.4349	-1.68085	0.191467	-8.77881	1.65209e-18	4.04098e-18	4808	NHLH2	nescient helix-loop-helix 2	protein-coding
ENSG00000134253	416.122	-1.24215	0.0672626	-18.4672	3.78985e-76	6.67167e-75	80263	TRIM45	tripartite motif containing 45	protein-coding
ENSG00000116882	15.2641	-1.3382	0.18169	-7.36526	1.76807e-13	3.61329e-13	51179	HAO2	hydroxyacid oxidase 2	protein-coding
ENSG00000143067	996.658	1.05892	0.0638829	16.576	1.03893e-61	1.12608e-60	90874	ZNF697	zinc finger protein 697	protein-coding
ENSG00000134240	2783.94	1.14737	0.144895	7.91861	2.40175e-15	5.23674e-15	3158	HMGCS2	3-hydroxy-3-methylglutaryl-CoA synthase 2	protein-coding
ENSG00000134193	302.934	2.07834	0.180159	11.5361	8.67258e-31	3.30522e-30	83998	REG4	regenerating family member 4	protein-coding
ENSG00000270392	23.0991	-1.13587	0.107758	-10.541	5.59e-26	1.79688e-25	767846	PFN1P2	profilin 1 pseudogene 2	pseudo
ENSG00000223345	15.58	-1.42176	0.131819	-10.7857	4.02324e-27	1.34647e-26	337875	H2BP1	H2B histone pseudogene 1	pseudo
ENSG00000231752	59.2697	1.08654	0.114537	9.48641	2.39117e-21	6.5105e-21	647121	EMBP1	embigin pseudogene 1	pseudo
ENSG00000198483	224.214	-1.15713	0.0922604	-12.5419	4.40037e-36	1.99951e-35	148741	ANKRD35	ankyrin repeat domain 35	protein-coding
ENSG00000143127	252.956	-1.67978	0.0826557	-20.3226	8.1201e-92	2.48024e-90	8515	ITGA10	integrin subunit alpha 10	protein-coding
ENSG00000168509	17.6838	-1.32643	0.222739	-5.95507	2.59961e-09	4.49639e-09	148738	HJV	hemojuvelin BMP co-receptor	protein-coding
ENSG00000131781	856.764	1.00913	0.081925	12.3177	7.27617e-35	3.18289e-34	2330	FMO5	flavin containing dimethylaniline monoxygenase 5	protein-coding
ENSG00000274210	14.7658	1.00636	0.132273	7.60818	2.77979e-14	5.8407e-14	124904621	LOC124904621	U1 spliceosomal RNA	snRNA
ENSG00000271383	204.967	-1.8424	0.175452	-10.5009	8.55543e-26	2.73419e-25	101060226	NBPF19	NBPF member 19	protein-coding
ENSG00000159164	246.218	-1.25752	0.0915754	-13.732	6.52878e-43	3.72789e-42	9900	SV2A	synaptic vesicle glycoprotein 2A	protein-coding
ENSG00000014914	346.149	-1.95041	0.0765177	-25.4897	2.56392e-143	5.43448e-141	10903	MTMR11	myotubularin related protein 11	protein-coding
ENSG00000023902	1577.42	-1.10591	0.0656918	-16.8348	1.35547e-63	1.56539e-62	51177	PLEKHO1	pleckstrin homology domain containing O1	protein-coding
ENSG00000118298	93.5909	-1.16102	0.106126	-10.9401	7.41266e-28	2.5462e-27	23632	CA14	carbonic anhydrase 14	protein-coding
ENSG00000143369	555.516	-1.0717	0.0712136	-15.0491	3.4985e-51	2.62187e-50	1893	ECM1	extracellular matrix protein 1	protein-coding
ENSG00000143382	340.299	-2.124	0.0768513	-27.6378	3.91038e-168	2.05139e-165	54507	ADAMTSL4	ADAMTS like 4	protein-coding
ENSG00000163141	254.694	-1.81663	0.08867	-20.4876	2.77948e-93	8.95923e-92	149428	BNIPL	BCL2 interacting protein like	protein-coding
ENSG00000143434	469.079	-1.11474	0.0594279	-18.7578	1.67106e-78	3.19359e-77	10500	SEMA6C	semaphorin 6C	protein-coding
ENSG00000159409	50.1314	-1.20746	0.157408	-7.67092	1.70772e-14	3.62188e-14	11189	CELF3	CUGBP Elav-like family member 3	protein-coding
ENSG00000178796	9.95492	-1.00638	0.16781	-5.99713	2.00835e-09	3.49214e-09	284485	RIIAD1	regulatory subunit of type II PKA R-subunit domain containing 1	protein-coding
ENSG00000203288	21.3919	2.08686	0.197228	10.581	3.6522e-26	1.18305e-25	109729141	TDRKH-AS1	TDRKH antisense RNA 1	ncRNA
ENSG00000143520	11.0761	-2.74241	0.202962	-13.5119	1.33053e-41	7.28407e-41	388698	FLG2	filaggrin 2	protein-coding
ENSG00000163207	11.1591	-3.02524	0.262182	-11.5387	8.41826e-31	3.21063e-30	3713	IVL	involucrin	protein-coding
ENSG00000163209	10.6804	-4.0973	0.340632	-12.0285	2.51637e-33	1.04894e-32	6707	SPRR3	small proline rich protein 3	protein-coding
ENSG00000163220	591.881	-1.8117	0.172136	-10.5248	6.64172e-26	2.13071e-25	6280	S100A9	S100 calcium binding protein A9	protein-coding
ENSG00000163221	60.0247	-2.51295	0.229461	-10.9515	6.53268e-28	2.24872e-27	6283	S100A12	S100 calcium binding protein A12	protein-coding
ENSG00000143546	396.537	-1.86167	0.163788	-11.3663	6.15358e-30	2.26658e-29	6279	S100A8	S100 calcium binding protein A8	protein-coding
ENSG00000188015	31.8926	-1.49126	0.132493	-11.2553	2.17978e-29	7.88085e-29	6274	S100A3	S100 calcium binding protein A3	protein-coding
ENSG00000196754	257.053	-1.37539	0.147347	-9.3343	1.01662e-20	2.70479e-20	6273	S100A2	S100 calcium binding protein A2	protein-coding
ENSG00000188643	920.3	-1.20911	0.0794038	-15.2273	2.32916e-52	1.81624e-51	140576	S100A16	S100 calcium binding protein A16	protein-coding
ENSG00000189334	221.819	-1.50563	0.178709	-8.42507	3.60521e-17	8.42259e-17	57402	S100A14	S100 calcium binding protein A14	protein-coding
ENSG00000169418	276.636	-1.70618	0.0784275	-21.7548	6.21625e-105	3.07646e-103	4881	NPR1	natriuretic peptide receptor 1	protein-coding
ENSG00000284738	9.30578	-1.06677	0.102951	-10.3619	3.69398e-25	1.1516e-24	101928059	LOC101928059	uncharacterized LOC101928059	ncRNA
ENSG00000143578	7297.73	1.17089	0.0687166	17.0394	4.18753e-65	5.06754e-64	148327	CREB3L4	cAMP responsive element binding protein 3 like 4	protein-coding
ENSG00000163263	8.27093	1.15984	0.139296	8.32639	8.33456e-17	1.92464e-16	388701	CFAP141	cilia and flagella associated protein 141	protein-coding
ENSG00000169291	269.101	-1.3224	0.0651839	-20.2872	1.66938e-91	5.04759e-90	126669	SHE	Src homology 2 domain containing E	protein-coding
ENSG00000163239	59.3396	-2.12555	0.094502	-22.4921	4.9555e-112	3.1147e-110	126668	TDRD10	tudor domain containing 10	protein-coding
ENSG00000143603	322.59	-1.15825	0.0847965	-13.6592	1.77897e-42	1.00215e-41	3782	KCNN3	potassium calcium-activated channel subfamily N member 3	protein-coding
ENSG00000163357	37.7091	-1.04709	0.0887689	-11.7957	4.10542e-32	1.63655e-31	149095	DCST1	DC-STAMP domain containing 1	protein-coding
ENSG00000143590	97.8337	1.14612	0.12833	8.93098	4.22262e-19	1.05661e-18	1944	EFNA3	ephrin A3	protein-coding
ENSG00000231064	23.0869	-1.69642	0.125994	-13.4643	2.53647e-41	1.37746e-40	105371450	THBS3-AS1	THBS3 antisense RNA 1	ncRNA
ENSG00000160766	51.5667	-1.138	0.0813852	-13.9829	1.98196e-44	1.18624e-43	2630	GBAP1	glucosylceramidase beta pseudogene 1	pseudo
ENSG00000236675	14.5818	-1.24647	0.122361	-10.1869	2.26905e-24	6.87363e-24	4581	MTX1P1	metaxin 1 pseudogene 1	pseudo
ENSG00000116584	1351.5	-1.10205	0.058405	-18.8692	2.04455e-79	4.02465e-78	9181	ARHGEF2	Rho/Rac guanine nucleotide exchange factor 2	protein-coding
ENSG00000273002	14.2934	-1.39994	0.124844	-11.2135	3.50051e-29	1.25779e-28	107985209	ARHGEF2-AS2	ARHGEF2 antisense RNA 2	ncRNA
ENSG00000163479	7365.81	1.13316	0.0583397	19.4235	4.88525e-84	1.14539e-82	6746	SSR2	signal sequence receptor subunit 2	protein-coding
ENSG00000132698	2649.57	1.02303	0.0696456	14.6891	7.57526e-49	5.22034e-48	57111	RAB25	RAB25, member RAS oncogene family	protein-coding
ENSG00000254726	765.072	1.76868	0.0961802	18.3892	1.60329e-75	2.76672e-74	92312	MEX3A	mex-3 RNA binding family member A	protein-coding
ENSG00000242252	20.5472	-1.29164	0.114043	-11.3259	9.76288e-30	3.57467e-29	632	BGLAP	bone gamma-carboxyglutamate protein	protein-coding
ENSG00000163468	9291	1.03272	0.0450747	22.9112	3.59464e-116	2.56564e-114	7203	CCT3	chaperonin containing TCP1 subunit 3	protein-coding
ENSG00000132702	79.6627	-1.86176	0.112246	-16.5864	8.74293e-62	9.48613e-61	60484	HAPLN2	hyaluronan and proteoglycan link protein 2	protein-coding
ENSG00000132692	29.4518	-1.25628	0.12946	-9.704	2.89901e-22	8.12948e-22	63827	BCAN	brevican	protein-coding
ENSG00000198400	64.8875	-2.43921	0.12317	-19.8037	2.76801e-87	7.20645e-86	4914	NTRK1	neurotrophic receptor tyrosine kinase 1	protein-coding
ENSG00000027644	47.0634	-2.40829	0.155686	-15.4689	5.63033e-54	4.64779e-53	3645	INSRR	insulin receptor related receptor	protein-coding
ENSG00000187800	409.325	-1.6156	0.0679127	-23.7893	4.3069e-125	4.24301e-123	375033	PEAR1	platelet endothelial aggregation receptor 1	protein-coding
ENSG00000183853	1140.93	-1.03617	0.0677525	-15.2935	8.45346e-53	6.68126e-52	55243	KIRREL1	kirre like nephrin family adhesion molecule 1	protein-coding
ENSG00000158473	82.3773	-1.01512	0.098063	-10.3517	4.11096e-25	1.27894e-24	912	CD1D	CD1d molecule	protein-coding
ENSG00000158477	6.79281	1.34443	0.192072	6.99964	2.56623e-12	5.01768e-12	909	CD1A	CD1a molecule	protein-coding
ENSG00000163554	117.346	-1.002	0.229977	-4.35695	1.31885e-05	1.9192e-05	6708	SPTA1	spectrin alpha, erythrocytic 1	protein-coding
ENSG00000163565	1424.36	-1.07502	0.0715598	-15.0227	5.21599e-51	3.8868e-50	3428	IFI16	interferon gamma inducible protein 16	protein-coding
ENSG00000162706	58.6094	-1.3535	0.123568	-10.9535	6.39145e-28	2.20155e-27	57863	CADM3	cell adhesion molecule 3	protein-coding
ENSG00000272668	109.305	-1.93763	0.16864	-11.4898	1.48479e-30	5.60979e-30	107985216	LOC107985216	uncharacterized LOC107985216	ncRNA
ENSG00000018625	1336.62	-1.44775	0.114896	-12.6006	2.09637e-36	9.65544e-36	477	ATP1A2	ATPase Na+/K+ transporting subunit alpha 2	protein-coding
ENSG00000132681	29.4419	-1.9794	0.146841	-13.4799	2.05382e-41	1.11912e-40	480	ATP1A4	ATPase Na+/K+ transporting subunit alpha 4	protein-coding
ENSG00000132716	1183.86	-1.10889	0.110086	-10.0729	7.27775e-24	2.16312e-23	50717	DCAF8	DDB1 and CUL4 associated factor 8	protein-coding
ENSG00000158859	726.134	-2.32822	0.117298	-19.8487	1.13049e-87	2.99146e-86	9507	ADAMTS4	ADAM metallopeptidase with thrombospondin type 1 motif 4	protein-coding
ENSG00000158874	248.433	-1.03645	0.354091	-2.92709	0.0034215	0.00433032	336	APOA2	apolipoprotein A2	protein-coding
ENSG00000248485	142.595	-1.93326	0.114885	-16.8278	1.52795e-63	1.75877e-62	654790	PCP4L1	Purkinje cell protein 4 like 1	protein-coding
ENSG00000158887	144.262	-2.27624	0.102734	-22.1566	9.00195e-109	4.99727e-107	4359	MPZ	myelin protein zero	protein-coding
ENSG00000225217	131.55	-1.73189	0.125975	-13.7478	5.24711e-43	3.0026e-42	3311	HSPA7	heat shock protein family A (Hsp70) member 7 (pseudogene)	pseudo
ENSG00000162747	50.1174	-1.34192	0.164267	-8.16918	3.10497e-16	7.00437e-16	2215	FCGR3B	Fc gamma receptor IIIb	protein-coding
ENSG00000162746	23.2202	-1.21862	0.107808	-11.3036	1.25964e-29	4.59291e-29	127943	FCRLB	Fc receptor like B	protein-coding
ENSG00000171722	21.4665	-1.00707	0.144062	-6.99054	2.73839e-12	5.34633e-12	284680	SPATA46	spermatogenesis associated 46	protein-coding
ENSG00000198574	11.0472	-1.18861	0.126692	-9.38188	6.48073e-21	1.73503e-20	117157	SH2D1B	SH2 domain containing 1B	protein-coding
ENSG00000117143	4800.36	1.13414	0.0622959	18.2057	4.65308e-74	7.57488e-73	6675	UAP1	UDP-N-acetylglucosamine pyrophosphorylase 1	protein-coding
ENSG00000162733	1887.08	-1.16529	0.0695173	-16.7626	4.57979e-63	5.18631e-62	4921	DDR2	discoidin domain receptor tyrosine kinase 2	protein-coding
ENSG00000143171	27.3243	-1.88414	0.139238	-13.5318	1.01537e-41	5.58198e-41	6258	RXRG	retinoid X receptor gamma	protein-coding
ENSG00000143158	5430.71	2.10313	0.091591	22.9622	1.11293e-116	8.14596e-115	25874	MPC2	mitochondrial pyruvate carrier 2	protein-coding
ENSG00000143147	773.305	-1.13166	0.0744895	-15.1922	3.98516e-52	3.0801e-51	23432	GPR161	G protein-coupled receptor 161	protein-coding
ENSG00000143178	132.904	-1.50575	0.065693	-22.921	2.87143e-116	2.05645e-114	9095	TBX19	T-box transcription factor 19	protein-coding
ENSG00000143196	226.218	-1.88109	0.143369	-13.1206	2.5095e-39	1.27319e-38	1805	DPT	dermatopontin	protein-coding
ENSG00000117477	62.5477	-1.36463	0.0732258	-18.6359	1.64361e-77	3.04408e-76	57821	CCDC181	coiled-coil domain containing 181	protein-coding
ENSG00000198734	3159.49	2.25252	0.121483	18.5419	9.48225e-77	1.71383e-75	2153	F5	coagulation factor V	protein-coding
ENSG00000117507	13.5161	-1.06455	0.177388	-6.00125	1.95806e-09	3.40725e-09	388714	FMO6P	flavin containing dimethylaniline monoxygenase 6, pseudogene	pseudo
ENSG00000094963	267.725	-1.05548	0.0984331	-10.7228	7.95242e-27	2.63498e-26	2327	FMO2	flavin containing dimethylaniline monoxygenase 2	protein-coding
ENSG00000034971	103.115	-1.02878	0.148395	-6.93274	4.12759e-12	8.00197e-12	4653	MYOC	myocilin	protein-coding
ENSG00000197959	172.44	-1.07354	0.0613676	-17.4937	1.6015e-68	2.17372e-67	26052	DNM3	dynamin 3	protein-coding
ENSG00000120332	35.0552	1.43383	0.138233	10.3726	3.30415e-25	1.03207e-24	63923	TNN	tenascin N	protein-coding
ENSG00000116183	159.625	-1.79824	0.152385	-11.8006	3.87463e-32	1.54749e-31	60676	PAPPA2	pappalysin 2	protein-coding
ENSG00000152092	55.1946	-1.38565	0.157885	-8.77632	1.6891e-18	4.12957e-18	460	ASTN1	astrotactin 1	protein-coding
ENSG00000198797	16.0771	-1.83383	0.207783	-8.82571	1.08765e-18	2.68193e-18	57795	BRINP2	BMP/retinoic acid inducible neural specific 2	protein-coding
ENSG00000213057	34.5523	-1.24317	0.0830522	-14.9685	1.17982e-50	8.69464e-50	400798	C1orf220	chromosome 1 putative open reading frame 220	ncRNA
ENSG00000116194	246.618	-1.64285	0.0934701	-17.5762	3.74644e-69	5.18571e-68	9068	ANGPTL1	angiopoietin like 1	protein-coding
ENSG00000057252	4493.6	1.09796	0.0605697	18.1273	1.94149e-73	3.10993e-72	6646	SOAT1	sterol O-acyltransferase 1	protein-coding
ENSG00000162779	13.528	-1.19763	0.117583	-10.1854	2.30346e-24	6.97588e-24	126859	AXDND1	axonemal dynein light chain domain containing 1	protein-coding
ENSG00000143340	11.2812	-2.08663	0.195078	-10.6964	1.05812e-26	3.49057e-26	148753	FAM163A	family with sequence similarity 163 member A	protein-coding
ENSG00000135835	153.141	-1.81312	0.0799782	-22.6702	8.81294e-114	5.90833e-112	57710	KIAA1614	KIAA1614	protein-coding
ENSG00000203730	11.1727	-1.31405	0.131575	-9.98706	1.73658e-23	5.09513e-23	127670	TEDDM1	transmembrane epididymal protein 1	protein-coding
ENSG00000135824	8.72174	-1.06233	0.220889	-4.80932	1.51447e-06	2.30923e-06	85397	RGS8	regulator of G protein signaling 8	protein-coding
ENSG00000232860	13.4112	-1.133	0.145042	-7.81153	5.64964e-15	1.21754e-14	284649	SMG7-AS1	SMG7 antisense RNA 1	ncRNA
ENSG00000233196	14.5248	1.00655	0.156427	6.43463	1.23772e-10	2.26932e-10	100131939	LOC100131939	parkin coregulated like pseudogene	pseudo
ENSG00000073756	1614.83	-1.13752	0.128946	-8.82168	1.12753e-18	2.77733e-18	5743	PTGS2	prostaglandin-endoperoxide synthase 2	protein-coding
ENSG00000162670	341.009	1.07921	0.137295	7.86053	3.825e-15	8.28401e-15	339479	BRINP3	BMP/retinoic acid inducible neural specific 3	protein-coding
ENSG00000232077	10.3807	1.90172	0.156325	12.1652	4.76262e-34	2.02633e-33	101929184	LINC01031	long intergenic non-protein coding RNA 1031	ncRNA
ENSG00000162687	94.7337	-1.62627	0.100113	-16.2443	2.45181e-59	2.43141e-58	343450	KCNT2	potassium sodium-activated channel subfamily T member 2	protein-coding
ENSG00000000971	1369.56	-1.18139	0.0893923	-13.2158	7.11478e-40	3.66732e-39	3075	CFH	complement factor H	protein-coding
ENSG00000116785	32.2781	-2.01649	0.221711	-9.09512	9.44812e-20	2.42075e-19	10878	CFHR3	complement factor H related 3	protein-coding
ENSG00000244414	33.7254	-1.90202	0.340351	-5.58841	2.29161e-08	3.80497e-08	3078	CFHR1	complement factor H related 1	protein-coding
ENSG00000080910	18.791	-1.52415	0.518841	-2.9376	0.00330765	0.00419053	3080	CFHR2	complement factor H related 2	protein-coding
ENSG00000134389	12.5926	1.40275	0.422749	3.31816	0.000906119	0.00119091	81494	CFHR5	complement factor H related 5	protein-coding
ENSG00000066279	549.789	1.17842	0.0915113	12.8773	6.03761e-38	2.93e-37	259266	ASPM	assembly factor for spindle microtubules	protein-coding
ENSG00000134376	10.3853	-1.02798	0.158639	-6.47999	9.17306e-11	1.69205e-10	23418	CRB1	crumbs cell polarity complex component 1	protein-coding
ENSG00000203724	72.8445	1.68532	0.0872312	19.3201	3.63785e-83	8.2437e-82	388722	C1orf53	chromosome 1 open reading frame 53	protein-coding
ENSG00000143355	19.3527	2.05996	0.263368	7.82159	5.21596e-15	1.12524e-14	56956	LHX9	LIM homeobox 9	protein-coding
ENSG00000163362	205.783	-1.60436	0.110813	-14.4781	1.66745e-47	1.101e-46	55765	INAVA	innate immunity activator	protein-coding
ENSG00000118194	50.094	-1.93329	0.161933	-11.9389	7.42287e-33	3.04758e-32	7139	TNNT2	troponin T2, cardiac type	protein-coding
ENSG00000174307	1193.28	-1.02658	0.0820605	-12.5101	6.57709e-36	2.96931e-35	23612	PHLDA3	pleckstrin homology like domain family A member 3	protein-coding
ENSG00000159176	25847.5	-1.11696	0.0744296	-15.0069	6.61314e-51	4.90701e-50	1465	CSRP1	cysteine and glycine rich protein 1	protein-coding
ENSG00000163431	5311.64	-1.31765	0.082686	-15.9355	3.59094e-57	3.30928e-56	25802	LMOD1	leiomodin 1	protein-coding
ENSG00000170075	26.7316	-2.03686	0.130939	-15.5558	1.45341e-54	1.22631e-53	9283	GPR37L1	G protein-coupled receptor 37 like 1	protein-coding
ENSG00000243323	24.0952	-1.80084	0.121384	-14.8359	8.58648e-50	6.13897e-49	148713	PTPRVP	protein tyrosine phosphatase receptor type V, pseudogene	pseudo
ENSG00000133067	207.823	-1.91686	0.128951	-14.865	5.55955e-50	3.99937e-49	59352	LGR6	leucine rich repeat containing G protein-coupled receptor 6	protein-coding
ENSG00000143858	80.7407	-1.28594	0.0785927	-16.3621	3.56745e-60	3.6499e-59	127833	SYT2	synaptotagmin 2	protein-coding
ENSG00000228288	146.711	1.03985	0.0695813	14.9444	1.69447e-50	1.2415e-49	100506696	PCAT6	prostate cancer associated transcript 6	ncRNA
ENSG00000234996	39.8653	1.18098	0.093348	12.6514	1.09918e-36	5.10407e-36	148709	ACTG1P25	actin gamma 1 pseudogene 25	pseudo
ENSG00000143847	255.108	-1.51099	0.0998954	-15.1257	1.09616e-51	8.34003e-51	8497	PPFIA4	PTPRF interacting protein alpha 4	protein-coding
ENSG00000122180	13.1506	-1.90597	0.415066	-4.59197	4.39091e-06	6.54999e-06	4656	MYOG	myogenin	protein-coding
ENSG00000163485	46.1796	-1.0244	0.126848	-8.07577	6.70507e-16	1.49315e-15	134	ADORA1	adenosine A1 receptor	protein-coding
ENSG00000133055	39.4095	-2.44597	0.289664	-8.44417	3.06209e-17	7.1769e-17	4608	MYBPH	myosin binding protein H	protein-coding
ENSG00000133048	420.055	-1.46311	0.14667	-9.97554	1.95046e-23	5.70669e-23	1116	CHI3L1	chitinase 3 like 1	protein-coding
ENSG00000133063	283.66	2.92396	0.158753	18.4183	9.36141e-76	1.62751e-74	1118	CHIT1	chitinase 1	protein-coding
ENSG00000188783	4851.27	-1.10879	0.0906495	-12.2316	2.10813e-34	9.07983e-34	5549	PRELP	proline and arginine rich end leucine rich repeat protein	protein-coding
ENSG00000058668	4015.74	-1.17125	0.0734793	-15.9398	3.35237e-57	3.09486e-56	493	ATP2B4	ATPase plasma membrane Ca2+ transporting 4	protein-coding
ENSG00000143845	256.623	-1.11264	0.070477	-15.7873	3.80522e-56	3.38486e-55	55224	ETNK2	ethanolamine kinase 2	protein-coding
ENSG00000143839	19.4002	-2.10879	0.156195	-13.501	1.54272e-41	8.43471e-41	5972	REN	renin	protein-coding
ENSG00000163531	1621.12	-1.589	0.0892357	-17.8068	6.25666e-71	9.14274e-70	23114	NFASC	neurofascin	protein-coding
ENSG00000184144	55.7374	-1.51017	0.117695	-12.8313	1.09575e-37	5.27368e-37	6900	CNTN2	contactin 2	protein-coding
ENSG00000133069	143.98	-1.00667	0.101943	-9.8748	5.35404e-23	1.5403e-22	9911	TMCC2	transmembrane and coiled-coil domain family 2	protein-coding
ENSG00000281406	5.58863	-1.20593	0.212427	-5.67691	1.37152e-08	2.30055e-08	101669762	BLACAT1	BLACAT1 overlapping LEMD1 locus	protein-coding
ENSG00000117266	616.728	-1.84125	0.0770802	-23.8874	4.13603e-126	4.33953e-124	5129	CDK18	cyclin dependent kinase 18	protein-coding
ENSG00000158715	47125.2	1.00312	0.101057	9.9263	3.19901e-23	9.26797e-23	85414	SLC45A3	solute carrier family 45 member 3	protein-coding
ENSG00000162877	17.063	-1.03314	0.130682	-7.90573	2.66376e-15	5.79837e-15	148811	PM20D1	peptidase M20 domain containing 1	protein-coding
ENSG00000174502	16.9308	-1.07632	0.171723	-6.26778	3.66232e-10	6.58076e-10	115019	SLC26A9	solute carrier family 26 member 9	protein-coding
ENSG00000276600	125.265	-1.5983	0.166441	-9.60282	7.77897e-22	2.1464e-21	338382	RAB7B	RAB7B, member RAS oncogene family	protein-coding
ENSG00000263961	45.5437	-1.81564	0.113557	-15.9888	1.53003e-57	1.43075e-56	440712	RHEX	regulator of hemoglobinization and erythroid cell expansion	protein-coding
ENSG00000198049	11.7481	1.00729	0.238885	4.21663	2.47984e-05	3.55809e-05	553	AVPR1B	arginine vasopressin receptor 1B	protein-coding
ENSG00000266094	671.642	-1.05284	0.0679281	-15.4994	3.50263e-54	2.92359e-53	83593	RASSF5	Ras association domain family member 5	protein-coding
ENSG00000182795	9124.97	1.7135	0.0803356	21.3293	6.07481e-101	2.66125e-99	79098	C1orf116	chromosome 1 open reading frame 116	protein-coding
ENSG00000123843	39.5039	-1.30161	0.224111	-5.80788	6.32697e-09	1.07642e-08	725	C4BPB	complement component 4 binding protein beta	protein-coding
ENSG00000117322	45.8124	1.22259	0.21986	5.56077	2.68589e-08	4.4445e-08	1380	CR2	complement C3d receptor 2	protein-coding
ENSG00000076356	1189.61	-1.09803	0.0637198	-17.2322	1.52156e-66	1.93154e-65	5362	PLXNA2	plexin A2	protein-coding
ENSG00000230937	873.787	-1.42935	0.188078	-7.59973	2.96738e-14	6.23049e-14	642587	MIR205HG	MIR205 host gene	ncRNA
ENSG00000008118	77.3759	-1.55847	0.105504	-14.7717	2.23154e-49	1.57242e-48	57172	CAMK1G	calcium/calmodulin dependent protein kinase IG	protein-coding
ENSG00000196878	1403.68	-1.01007	0.10933	-9.2387	2.49503e-20	6.53547e-20	3914	LAMB3	laminin subunit beta 3	protein-coding
ENSG00000123689	331.472	-2.46122	0.103713	-23.7311	1.72309e-124	1.65102e-122	50486	G0S2	G0/G1 switch 2	protein-coding
ENSG00000117594	260.154	-1.94138	0.114314	-16.9828	1.10023e-64	1.31701e-63	3290	HSD11B1	hydroxysteroid 11-beta dehydrogenase 1	protein-coding
ENSG00000143473	16.8664	-1.08049	0.123803	-8.72747	2.60424e-18	6.32493e-18	3756	KCNH1	potassium voltage-gated channel subfamily H member 1	protein-coding
ENSG00000082512	830.207	-1.59826	0.0671013	-23.8186	2.14243e-125	2.14079e-123	7188	TRAF5	TNF receptor associated factor 5	protein-coding
ENSG00000117650	178.387	1.83413	0.112647	16.2821	1.32279e-59	1.32621e-58	4751	NEK2	NIMA related kinase 2	protein-coding
ENSG00000143476	283.998	1.03567	0.0728506	14.2163	7.25983e-46	4.55563e-45	51514	DTL	denticleless E3 ubiquitin protein ligase homolog	protein-coding
ENSG00000136643	2393	1.06384	0.074914	14.2009	9.0473e-46	5.66205e-45	26750	RPS6KC1	ribosomal protein S6 kinase C1	protein-coding
ENSG00000117724	1322.18	1.5376	0.082985	18.5286	1.21431e-76	2.17788e-75	1063	CENPF	centromere protein F	protein-coding
ENSG00000162814	104.343	1.04727	0.0680882	15.3811	2.19159e-53	1.77082e-52	128153	SPATA17	spermatogenesis associated 17	protein-coding
ENSG00000186205	3132.91	1.74366	0.0662444	26.3217	1.08336e-152	3.66663e-150	64757	MTARC1	mitochondrial amidoxime reducing component 1	protein-coding
ENSG00000143512	41.6287	-1.36312	0.126571	-10.7696	4.79255e-27	1.59935e-26	79802	HHIPL2	HHIP like 2	protein-coding
ENSG00000225265	43.4081	1.0728	0.103979	10.3175	5.87146e-25	1.81747e-24	100506161	TAF1A-AS1	TAF1A antisense RNA 1	ncRNA
ENSG00000154305	8372.75	1.13078	0.0570807	19.8102	2.43349e-87	6.35919e-86	375056	MIA3	MIA SH3 domain ER export factor 3	protein-coding
ENSG00000203697	115.342	-2.21126	0.139849	-15.8118	2.5811e-56	2.30967e-55	388743	CAPN8	calpain 8	protein-coding
ENSG00000143753	6807.64	1.37986	0.0781895	17.6477	1.0602e-69	1.4881e-68	8560	DEGS1	delta 4-desaturase, sphingolipid 1	protein-coding
ENSG00000203685	376.244	-1.24695	0.105895	-11.7753	5.23302e-32	2.07934e-31	375057	STUM	stum, mechanosensory transduction mediator homolog	protein-coding
ENSG00000154342	51.1428	-1.05956	0.123103	-8.60705	7.49639e-18	1.79203e-17	89780	WNT3A	Wnt family member 3A	protein-coding
ENSG00000198835	69.9132	-1.44053	0.0877377	-16.4186	1.40666e-60	1.45981e-59	57165	GJC2	gap junction protein gamma 2	protein-coding
ENSG00000203684	23.5569	-1.23431	0.0946311	-13.0433	6.93551e-39	3.47007e-38	574432	IBA57-DT	IBA57 divergent transcript	ncRNA
ENSG00000162913	40.5967	-1.48742	0.0767328	-19.3844	1.04466e-83	2.41156e-82	574407	OBSCN-AS1	OBSCN antisense RNA 1	ncRNA
ENSG00000154358	1668.78	-1.78368	0.0878717	-20.2987	1.32058e-91	4.00447e-90	84033	OBSCN	obscurin, cytoskeletal calmodulin and titin-interacting RhoGEF	protein-coding
ENSG00000162931	47.7499	-1.71425	0.0998039	-17.1762	4.00286e-66	4.99679e-65	51127	TRIM17	tripartite motif containing 17	protein-coding
ENSG00000143632	924.051	-1.76107	0.152364	-11.5583	6.70342e-31	2.565e-30	58	ACTA1	actin alpha 1, skeletal muscle	protein-coding
ENSG00000233461	117.553	3.47645	0.189094	18.3847	1.74042e-75	2.99362e-74	122526782	LOC122526782	uncharacterized LOC122526782	ncRNA
ENSG00000183780	109.189	1.22164	0.105156	11.6175	3.35922e-31	1.29911e-30	148641	SLC35F3	solute carrier family 35 member F3	protein-coding
ENSG00000235605	8.26269	2.27352	0.165039	13.7756	3.57279e-43	2.05177e-42	100271066	RPS15P2	ribosomal protein S15 pseudogene 2	pseudo
ENSG00000280587	11.144	-1.36499	0.15253	-8.94901	3.58695e-19	8.99912e-19	731656	LINC01348	long intergenic non-protein coding RNA 1348	ncRNA
ENSG00000116962	2795.9	-1.40314	0.0674119	-20.8144	3.2057e-96	1.18849e-94	4811	NID1	nidogen 1	protein-coding
ENSG00000223776	16.3351	1.49096	0.103731	14.3733	7.61163e-47	4.90849e-46	100287902	LGALS8-AS1	LGALS8 antisense RNA 1	ncRNA
ENSG00000215808	20.6693	-1.74679	0.188671	-9.25841	2.07508e-20	5.44976e-20	339535	LINC01139	long intergenic non-protein coding RNA 1139	ncRNA
ENSG00000133019	586.672	1.18144	0.151246	7.81138	5.65654e-15	1.2189e-14	1131	CHRM3	cholinergic receptor muscarinic 3	protein-coding
ENSG00000233355	22.0131	-1.29684	0.206939	-6.26678	3.68581e-10	6.62184e-10	100506915	CHRM3-AS2	CHRM3 antisense RNA 2	ncRNA
ENSG00000174371	166.597	1.41399	0.0999285	14.15	1.86815e-45	1.15535e-44	9156	EXO1	exonuclease 1	protein-coding
ENSG00000197472	32.9314	1.52266	0.102101	14.9132	2.70325e-50	1.96553e-49	57116	ZNF695	zinc finger protein 695	protein-coding
ENSG00000184022	4.79274	1.9997	0.334915	5.97077	2.36131e-09	4.09096e-09	127069	OR2T10	olfactory receptor family 2 subfamily T member 10	protein-coding
ENSG00000259823	16.4713	2.6577	0.293535	9.05414	1.37653e-19	3.50209e-19	646627	LYPD8	LY6/PLAUR domain containing 8	protein-coding
ENSG00000184731	268.699	-1.62664	0.124923	-13.0211	9.27822e-39	4.61798e-38	642273	FAM110C	family with sequence similarity 110 member C	protein-coding
ENSG00000189292	41.499	-1.65047	0.0862966	-19.1256	1.54654e-81	3.28136e-80	285016	ALKAL2	ALK and LTK ligand 2	protein-coding
ENSG00000172554	22.1254	-1.06449	0.11727	-9.07724	1.11359e-19	2.8452e-19	54221	SNTG2	syntrophin gamma 2	protein-coding
ENSG00000186487	21.7753	-2.03828	0.211799	-9.62368	6.35155e-22	1.75948e-21	23040	MYT1L	myelin transcription factor 1 like	protein-coding
ENSG00000214866	12.1658	-1.22619	0.116389	-10.5353	5.94088e-26	1.9085e-25	728597	DCDC2C	doublecortin domain containing 2C	protein-coding
ENSG00000176887	77.544	1.00964	0.211895	4.76478	1.89057e-06	2.87122e-06	6664	SOX11	SRY-box transcription factor 11	protein-coding
ENSG00000236790	9.73083	-1.38778	0.169534	-8.18582	2.7046e-16	6.11697e-16	339789	LINC00299	long intergenic non-protein coding RNA 299	ncRNA
ENSG00000143797	6213.83	1.79977	0.0804384	22.3746	6.9643e-111	4.1994e-109	129642	MBOAT2	membrane bound O-acyltransferase domain containing 2	protein-coding
ENSG00000171848	464.377	2.02438	0.100022	20.2394	4.40594e-91	1.31514e-89	6241	RRM2	ribonucleotide reductase regulatory subunit M2	protein-coding
ENSG00000143882	218.769	-1.05278	0.109208	-9.64019	5.40873e-22	1.50108e-21	245973	ATP6V1C2	ATPase H+ transporting V1 subunit C2	protein-coding
ENSG00000162975	17.7932	-2.91428	0.1942	-15.0065	6.65309e-51	4.9349e-50	3754	KCNF1	potassium voltage-gated channel modifier subfamily F member 1	protein-coding
ENSG00000134324	1324.8	-1.14202	0.0471382	-24.227	1.15583e-129	1.36259e-127	23175	LPIN1	lipin 1	protein-coding
ENSG00000225649	65.3254	1.28918	0.220266	5.85284	4.83236e-09	8.26693e-09	100506474	LOC100506474	uncharacterized LOC100506474	ncRNA
ENSG00000143867	322.9	-1.62616	0.0949678	-17.1233	9.95285e-66	1.22998e-64	130497	OSR1	odd-skipped related transcription factor 1	protein-coding
ENSG00000228784	29.0688	-2.27604	0.128627	-17.695	4.58421e-70	6.53056e-69	400946	LINC00954	long intergenic non-protein coding RNA 954	ncRNA
ENSG00000143869	355.145	-1.40015	0.109914	-12.7386	3.61016e-37	1.70276e-36	151449	GDF7	growth differentiation factor 7	protein-coding
ENSG00000119771	637.085	-1.26633	0.0633718	-19.9826	7.81037e-89	2.14239e-87	114818	KLHL29	kelch like family member 29	protein-coding
ENSG00000119782	71.7045	1.36307	0.1539	8.85684	8.23159e-19	2.03813e-18	2281	FKBP1B	FKBP prolyl isomerase 1B	protein-coding
ENSG00000115128	1928.49	1.0886	0.0602365	18.072	5.29185e-73	8.36807e-72	51639	SF3B6	splicing factor 3b subunit 6	protein-coding
ENSG00000186453	10.3595	-1.39549	0.0886819	-15.7359	8.57855e-56	7.5319e-55	653140	FAM228A	family with sequence similarity 228 member A	protein-coding
ENSG00000184924	531.609	1.99623	0.0748245	26.6789	8.27334e-157	3.10014e-154	391356	PTRHD1	peptidyl-tRNA hydrolase domain containing 1	protein-coding
ENSG00000138031	799.677	-1.11562	0.0558461	-19.9767	8.7889e-89	2.40765e-87	109	ADCY3	adenylate cyclase 3	protein-coding
ENSG00000115138	38.696	-2.74393	0.159705	-17.1812	3.67138e-66	4.58846e-65	5443	POMC	proopiomelanocortin	protein-coding
ENSG00000115155	14.5916	-1.20626	0.133305	-9.04893	1.44371e-19	3.66942e-19	9381	OTOF	otoferlin	protein-coding
ENSG00000115163	111.669	1.54614	0.104845	14.7469	3.22345e-49	2.2532e-48	1058	CENPA	centromere protein A	protein-coding
ENSG00000138080	3287.83	-1.01862	0.0854191	-11.925	8.76834e-33	3.58525e-32	11117	EMILIN1	elastin microfibril interfacer 1	protein-coding
ENSG00000138028	830.662	2.47477	0.0792514	31.2269	4.59997e-214	1.93051e-210	10669	CGREF1	cell growth regulator with EF-hand domain 1	protein-coding
ENSG00000115194	35.613	-1.4601	0.131671	-11.089	1.41827e-28	4.99766e-28	7781	SLC30A3	solute carrier family 30 member 3	protein-coding
ENSG00000138100	52.3071	-1.20034	0.160766	-7.46639	8.24228e-14	1.7045e-13	57159	TRIM54	tripartite motif containing 54	protein-coding
ENSG00000084734	44.2481	-1.52656	0.129058	-11.8285	2.78066e-32	1.11609e-31	2646	GCKR	glucokinase regulator	protein-coding
ENSG00000229951	18.4565	-1.77121	0.0998109	-17.7457	1.86163e-70	2.683e-69	403150	FOSL2-AS1	FOSL2 antisense RNA 1	ncRNA
ENSG00000163803	212.646	-1.12677	0.0750202	-15.0196	5.46175e-51	4.0656e-50	151056	PLB1	phospholipase B1	protein-coding
ENSG00000189350	48.6934	-1.37598	0.11586	-11.8762	1.57302e-32	6.38827e-32	165186	TOGARAM2	TOG array regulator of axonemal microtubules 2	protein-coding
ENSG00000115295	872.509	-1.22713	0.0644102	-19.0518	6.34874e-81	1.32296e-79	79745	CLIP4	CAP-Gly domain containing linker protein family member 4	protein-coding
ENSG00000213626	4431.82	1.01168	0.0894897	11.305	1.23944e-29	4.52243e-29	81606	LBH	LBH regulator of WNT signaling pathway	protein-coding
ENSG00000172954	1486.05	1.14303	0.0463137	24.6802	1.74356e-134	2.73037e-132	253558	LCLAT1	lysocardiolipin acyltransferase 1	protein-coding
ENSG00000162949	244.325	-1.40511	0.111254	-12.6297	1.44788e-36	6.69951e-36	92291	CAPN13	calpain 13	protein-coding
ENSG00000277893	621.22	-1.37048	0.117387	-11.675	1.71151e-31	6.68297e-31	6716	SRD5A2	steroid 5 alpha-reductase 2	protein-coding
ENSG00000205221	127.937	-2.15041	0.128814	-16.694	1.45016e-62	1.60666e-61	5212	VIT	vitrin	protein-coding
ENSG00000231367	20.8444	-1.61382	0.142893	-11.2939	1.40638e-29	5.11729e-29	101929596	LINC02613	long intergenic non-protein coding RNA 2613	ncRNA
ENSG00000152154	1072.41	1.36682	0.117258	11.6566	2.12446e-31	8.26623e-31	130733	TMEM178A	transmembrane protein 178A	protein-coding
ENSG00000237442	32.8665	6.01431	0.307016	19.5896	1.89797e-85	4.68553e-84	101060039	HNRNPA1P57	heterogeneous nuclear ribonucleoprotein A1 pseudogene 57	pseudo
ENSG00000162878	886.961	-1.11423	0.0920651	-12.1026	1.02323e-33	4.31155e-33	91461	PKDCC	protein kinase domain containing, cytoplasmic	protein-coding
ENSG00000171126	155.236	2.55442	0.137666	18.5552	7.40747e-77	1.34695e-75	170850	KCNG3	potassium voltage-gated channel modifier subfamily G member 3	protein-coding
ENSG00000162881	112.868	-1.51398	0.0935726	-16.1798	7.00764e-59	6.84264e-58	165140	OXER1	oxoeicosanoid receptor 1	protein-coding
ENSG00000162882	279.1	-1.05899	0.0797266	-13.2828	2.91403e-40	1.52794e-39	23498	HAAO	3-hydroxyanthranilate 3,4-dioxygenase	protein-coding
ENSG00000231826	9.93574	-2.52207	0.138071	-18.2665	1.53011e-74	2.53416e-73	102723854	LINC01819	long intergenic non-protein coding RNA 1819	ncRNA
ENSG00000279873	25.3882	-1.22333	0.0759265	-16.112	2.1003e-58	2.01798e-57	100129726	LINC01126	long intergenic non-protein coding RNA 1126	ncRNA
ENSG00000152527	430.01	-1.77453	0.0799017	-22.2089	2.81556e-109	1.5925e-107	130271	PLEKHH2	pleckstrin homology, MyTH4 and FERM domain containing H2	protein-coding
ENSG00000170577	185.309	-1.73674	0.123389	-14.0753	5.3845e-45	3.27313e-44	10736	SIX2	SIX homeobox 2	protein-coding
ENSG00000250116	15.6605	-1.68572	0.129812	-12.9859	1.47191e-38	7.27598e-38	100506142	RHOQ-AS1	RHOQ antisense RNA 1	ncRNA
ENSG00000239332	14.2172	-1.27609	0.121507	-10.5023	8.43442e-26	2.69593e-25	100134259	LINC01119	long intergenic non-protein coding RNA 1119	ncRNA
ENSG00000119888	8880.09	2.94789	0.0791899	37.2255	2.63931e-303	2.76916e-299	4072	EPCAM	epithelial cell adhesion molecule	protein-coding
ENSG00000233230	31.3258	-3.26313	0.213272	-15.3003	7.60809e-53	6.01991e-52	100506235	LOC100506235	uncharacterized LOC100506235	ncRNA
ENSG00000179915	361.787	-1.49221	0.136525	-10.93	8.28937e-28	2.84176e-27	9378	NRXN1	neurexin 1	protein-coding
ENSG00000177994	9.75174	-1.00432	0.115634	-8.68529	3.77786e-18	9.1183e-18	129852	C2orf73	chromosome 2 open reading frame 73	protein-coding
ENSG00000115380	2118.41	-1.12059	0.0893372	-12.5433	4.32484e-36	1.96689e-35	2202	EFEMP1	EGF containing fibulin extracellular matrix protein 1	protein-coding
ENSG00000233251	23.0091	-1.93109	0.151352	-12.7589	2.78186e-37	1.3195e-36	100129434	LOC100129434	uncharacterized LOC100129434	ncRNA
ENSG00000055813	25.8837	-1.01556	0.109813	-9.24809	2.28535e-20	5.99523e-20	114800	CCDC85A	coiled-coil domain containing 85A	protein-coding
ENSG00000119866	363.351	-1.03717	0.11169	-9.28615	1.59966e-20	4.22389e-20	53335	BCL11A	BAF chromatin remodeling complex subunit BCL11A	protein-coding
ENSG00000212978	176.72	1.5177	0.123769	12.2624	1.44124e-34	6.25113e-34	339803	C2orf74-DT	C2orf74 divergent transcript	ncRNA
ENSG00000173209	1992.99	-1.30118	0.0639454	-20.3482	4.81317e-92	1.49187e-90	130872	AHSA2P	activator of HSP90 ATPase homolog 2, pseudogene	pseudo
ENSG00000115507	242.41	1.88373	0.118197	15.9372	3.49629e-57	3.22489e-56	5013	OTX1	orthodenticle homeobox 1	protein-coding
ENSG00000260101	27.9637	1.20048	0.137588	8.72516	2.65801e-18	6.45104e-18	101927402	AFTPH-DT	AFTPH divergent transcript	ncRNA
ENSG00000143995	1076.28	-1.88687	0.0731569	-25.792	1.08905e-146	2.75333e-144	4211	MEIS1	Meis homeobox 1	protein-coding
ENSG00000232046	11.6994	-3.68478	0.187547	-19.6472	6.10858e-86	1.52055e-84	100507073	LINC01798	long intergenic non-protein coding RNA 1798	ncRNA
ENSG00000119865	388.06	-1.32757	0.073665	-18.0217	1.31634e-72	2.04912e-71	25927	CNRIP1	cannabinoid receptor interacting protein 1	protein-coding
ENSG00000169621	118.097	-1.01954	0.0630146	-16.1794	7.04966e-59	6.88047e-58	200558	APLF	aprataxin and PNKP like factor	protein-coding
ENSG00000198380	8373.42	1.12125	0.0523361	21.424	7.98345e-102	3.62608e-100	2673	GFPT1	glutamine--fructose-6-phosphate transaminase 1	protein-coding
ENSG00000152672	47.0267	-1.0827	0.111333	-9.72482	2.36316e-22	6.65618e-22	165530	CLEC4F	C-type lectin domain family 4 member F	protein-coding
ENSG00000116035	60.4857	1.02358	0.119228	8.58505	9.07997e-18	2.16565e-17	25806	VAX2	ventral anterior homeobox 2	protein-coding
ENSG00000144031	53.2561	-1.63249	0.0702411	-23.2413	1.7425e-119	1.39029e-117	79998	ANKRD53	ankyrin repeat domain 53	protein-coding
ENSG00000135636	932.949	-1.14311	0.0737659	-15.4965	3.66476e-54	3.05649e-53	8291	DYSF	dysferlin	protein-coding
ENSG00000003137	157.403	-1.81408	0.109564	-16.5572	1.41952e-61	1.52912e-60	56603	CYP26B1	cytochrome P450 family 26 subfamily B member 1	protein-coding
ENSG00000135625	14.3447	2.1305	0.206307	10.3268	5.32927e-25	1.65355e-24	1961	EGR4	early growth response 4	protein-coding
ENSG00000163017	37495.3	-1.24015	0.115319	-10.7541	5.66715e-27	1.88671e-26	72	ACTG2	actin gamma 2, smooth muscle	protein-coding
ENSG00000115274	27.7815	-5.41869	0.195664	-27.6938	8.2825e-169	4.45641e-166	83444	INO80B	INO80 complex subunit B	protein-coding
ENSG00000115318	170.479	-1.11333	0.058091	-19.1653	7.21357e-82	1.56051e-80	84695	LOXL3	lysyl oxidase like 3	protein-coding
ENSG00000159374	17.312	-1.04878	0.107755	-9.73295	2.18167e-22	6.15158e-22	130951	M1AP	meiosis 1 associated protein	protein-coding
ENSG00000270571	40.3189	-1.40799	0.171145	-8.22684	1.92213e-16	4.37177e-16	105374811	LOC105374811	uncharacterized LOC105374811	ncRNA
ENSG00000115363	44.7811	-1.67101	0.125838	-13.279	3.06282e-40	1.60355e-39	84141	EVA1A	eva-1 homolog A, regulator of programmed cell death	protein-coding
ENSG00000115386	40.412	-4.23515	0.357271	-11.8542	2.04722e-32	8.25814e-32	5967	REG1A	regenerating family member 1 alpha	protein-coding
ENSG00000162951	27.17	-2.04451	0.172332	-11.8638	1.825e-32	7.38589e-32	347730	LRRTM1	leucine rich repeat transmembrane neuronal 1	protein-coding
ENSG00000213399	11.3553	-1.24122	0.161973	-7.66309	1.81514e-14	3.84386e-14	400963	RPS2P17	ribosomal protein S2 pseudogene 17	pseudo
ENSG00000152284	663.306	-1.46724	0.0652058	-22.5016	4.00211e-112	2.53717e-110	83439	TCF7L1	transcription factor 7 like 1	protein-coding
ENSG00000152292	14.796	-1.38423	0.149407	-9.2648	1.95444e-20	5.14193e-20	284948	SH2D6	SH2 domain containing 6	protein-coding
ENSG00000168878	61.581	-2.56307	0.219143	-11.6959	1.33797e-31	5.24098e-31	6439	SFTPB	surfactant protein B	protein-coding
ENSG00000168874	664.145	-1.3451	0.0884939	-15.1999	3.54341e-52	2.7417e-51	84913	ATOH8	atonal bHLH transcription factor 8	protein-coding
ENSG00000115525	501.395	-1.25245	0.0678381	-18.4624	4.14682e-76	7.28174e-75	8869	ST3GAL5	ST3 beta-galactoside alpha-2,3-sialyltransferase 5	protein-coding
ENSG00000208772	24.6757	-1.32653	0.103094	-12.8672	6.88924e-38	3.33635e-37	692225	SNORD94	small nucleolar RNA, C/D box 94	snoRNA
ENSG00000068615	394.072	-1.11364	0.0909865	-12.2396	1.90904e-34	8.23587e-34	65055	REEP1	receptor accessory protein 1	protein-coding
ENSG00000183281	10.6	-1.19953	0.150088	-7.99215	1.32602e-15	2.92159e-15	5343	PLGLB1	plasminogen like B1	protein-coding
ENSG00000185304	15.3583	-1.36911	0.181976	-7.52355	5.33099e-14	1.11022e-13	729857	RGPD2	RANBP2 like and GRIP domain containing 2	protein-coding
ENSG00000115593	12.8085	-1.51945	0.436131	-3.48394	0.000494098	0.000659761	150572	SMYD1	SET and MYND domain containing 1	protein-coding
ENSG00000163586	59.2597	-1.79017	0.32952	-5.43265	5.55227e-08	9.05909e-08	2168	FABP1	fatty acid binding protein 1	protein-coding
ENSG00000211592	17430.5	1.29229	0.169557	7.6216	2.50557e-14	5.27456e-14	3514	IGKC	immunoglobulin kappa constant	other
ENSG00000211598	648.664	1.40599	0.177246	7.93242	2.14911e-15	4.69612e-15	28908	IGKV4-1	immunoglobulin kappa variable 4-1	other
ENSG00000242371	4.95515	1.04596	0.441356	2.36989	0.0177936	0.0214365	28930	IGKV1-39	immunoglobulin kappa variable 1-39	other
ENSG00000243264	31.0781	1.13812	0.233863	4.8666	1.13534e-06	1.74216e-06	28882	IGKV2D-29	immunoglobulin kappa variable 2D-29	other
ENSG00000242766	5.7666	1.45105	0.340967	4.2557	2.08399e-05	2.99976e-05	28900	IGKV1D-17	immunoglobulin kappa variable 1D-17	other
ENSG00000224041	9.82216	1.31085	0.256134	5.11784	3.09061e-07	4.88022e-07	28875	IGKV3D-15	immunoglobulin kappa variable 3D-15	other
ENSG00000211632	11.8633	1.09259	0.222834	4.90316	9.43086e-07	1.45331e-06	28876	IGKV3D-11	immunoglobulin kappa variable 3D-11	other
ENSG00000223564	28.6783	-2.07914	0.182398	-11.399	4.23096e-30	1.56915e-29	107133497	CYP4F32P	cytochrome P450 family 4 subfamily F member 32, pseudogene	pseudo
ENSG00000229089	16.9301	-1.97347	0.16541	-11.9308	8.17727e-33	3.35206e-32	729171	ANKRD20A8P	ankyrin repeat domain 20 family member A8, pseudogene	pseudo
ENSG00000172005	121.03	-2.50333	0.149781	-16.7133	1.04855e-62	1.16911e-61	4118	MAL	mal, T cell differentiation protein	protein-coding
ENSG00000233757	15.2177	-1.11509	0.0947524	-11.7685	5.67273e-32	2.25235e-31	344065	LOC344065	zinc finger protein 570-like	protein-coding
ENSG00000115041	263.225	-1.89877	0.0997002	-19.0447	7.26427e-81	1.50775e-79	30818	KCNIP3	potassium voltage-gated channel interacting protein 3	protein-coding
ENSG00000186281	51.2542	-1.43752	0.111221	-12.9249	3.2556e-38	1.59244e-37	150763	GPAT2	glycerol-3-phosphate acyltransferase 2, mitochondrial	protein-coding
ENSG00000274286	48.1102	-2.15487	0.11421	-18.8677	2.10419e-79	4.13817e-78	151	ADRA2B	adrenoceptor alpha 2B	protein-coding
ENSG00000188886	10.9186	-2.56753	0.171407	-14.9791	1.00531e-50	7.41488e-50	431705	ASTL	astacin like metalloendopeptidase	protein-coding
ENSG00000158050	496.036	-1.62765	0.112173	-14.5102	1.04432e-47	6.95239e-47	1844	DUSP2	dual specificity phosphatase 2	protein-coding
ENSG00000198885	89.2976	-1.12243	0.0836652	-13.4158	4.88865e-41	2.63711e-40	150771	ITPRIPL1	ITPRIP like 1	protein-coding
ENSG00000121152	226.801	1.24985	0.0813813	15.3579	3.13471e-53	2.51448e-52	23397	NCAPH	non-SMC condensin I complex subunit H	protein-coding
ENSG00000163121	93.6262	-1.28088	0.121217	-10.5668	4.24906e-26	1.37299e-25	93082	NEURL3	neuralized E3 ubiquitin protein ligase 3	protein-coding
ENSG00000196843	987.543	-1.45454	0.070977	-20.4931	2.48018e-93	8.04392e-92	10865	ARID5A	AT-rich interaction domain 5A	protein-coding
ENSG00000249715	56.9318	-2.02681	0.0995313	-20.3635	3.5213e-92	1.09468e-90	90342	FER1L5	fer-1 like family member 5	protein-coding
ENSG00000168754	40.9796	-1.08776	0.136784	-7.95242	1.8291e-15	4.00686e-15	51252	FAM178B	family with sequence similarity 178 member B	protein-coding
ENSG00000196460	22.7873	-1.62446	0.110694	-14.6752	9.29333e-49	6.38753e-48	731220	RFX8	regulatory factor X8	protein-coding
ENSG00000115590	58.5823	-1.96293	0.122111	-16.075	3.82023e-58	3.64546e-57	7850	IL1R2	interleukin 1 receptor type 2	protein-coding
ENSG00000115598	55.3645	-1.20523	0.118875	-10.1387	3.71987e-24	1.11767e-23	8808	IL1RL2	interleukin 1 receptor like 2	protein-coding
ENSG00000115602	140.728	-2.8568	0.105099	-27.1819	1.06318e-162	4.55301e-160	9173	IL1RL1	interleukin 1 receptor like 1	protein-coding
ENSG00000115604	157.974	-1.92277	0.07841	-24.522	8.60094e-133	1.20321e-130	8809	IL18R1	interleukin 18 receptor 1	protein-coding
ENSG00000115607	45.0411	-1.13069	0.128664	-8.78796	1.52295e-18	3.7303e-18	8807	IL18RAP	interleukin 18 receptor accessory protein	protein-coding
ENSG00000115616	1139.33	1.68126	0.0855342	19.656	5.14051e-86	1.2811e-84	6549	SLC9A2	solute carrier family 9 member A2	protein-coding
ENSG00000198914	9.86658	-4.43106	0.334909	-13.2306	5.84049e-40	3.02162e-39	5455	POU3F3	POU class 3 homeobox 3	protein-coding
ENSG00000254126	67.0181	1.17825	0.205984	5.7201	1.06463e-08	1.79439e-08	927	CD8B2	CD8b2 molecule	protein-coding
ENSG00000115665	14.2121	-2.15014	0.171546	-12.5339	4.86935e-36	2.20879e-35	60482	SLC5A7	solute carrier family 5 member 7	protein-coding
ENSG00000204588	46.8021	-2.20577	0.176955	-12.4652	1.15622e-35	5.17094e-35	440894	LINC01123	long intergenic non-protein coding RNA 1123	ncRNA
ENSG00000175701	310.537	1.53057	0.179671	8.51871	1.61338e-17	3.81382e-17	205251	MTLN	mitoregulin	protein-coding
ENSG00000230650	27.6571	-1.07177	0.149039	-7.19122	6.42167e-13	1.2863e-12	442041	LOC442041	zinc finger protein 532 pseudogene	pseudo
ENSG00000169679	385.413	1.40896	0.0775504	18.1683	9.19721e-74	1.48457e-72	699	BUB1	BUB1 mitotic checkpoint serine/threonine kinase	protein-coding
ENSG00000204581	23.9628	-1.46852	0.191677	-7.66142	1.83891e-14	3.89302e-14	400997	ACOXL-AS1	ACOXL antisense RNA 1	ncRNA
ENSG00000169629	69.2696	-1.02844	0.0759489	-13.5413	8.92398e-42	4.92403e-41	727851	RGPD8	RANBP2 like and GRIP domain containing 8	protein-coding
ENSG00000169607	140.176	1.43745	0.0973201	14.7704	2.27471e-49	1.60176e-48	150468	CKAP2L	cytoskeleton associated protein 2 like	protein-coding
ENSG00000136695	21.4006	1.97734	0.237846	8.31355	9.2877e-17	2.14145e-16	26525	IL36RN	interleukin 36 receptor antagonist	protein-coding
ENSG00000136689	162.374	-1.02288	0.139034	-7.35706	1.88007e-13	3.83767e-13	3557	IL1RN	interleukin 1 receptor antagonist	protein-coding
ENSG00000125618	135.266	-1.50567	0.123291	-12.2123	2.67081e-34	1.14633e-33	7849	PAX8	paired box 8	protein-coding
ENSG00000146556	222.378	-1.33002	0.0662988	-20.0611	1.61618e-89	4.52788e-88	375260	WASH2P	WASP family homolog 2, pseudogene	pseudo
ENSG00000144134	440.147	-1.12832	0.0488576	-23.094	5.31453e-118	4.026e-116	11159	RABL2A	RAB, member of RAS oncogene family like 2A	protein-coding
ENSG00000226856	16.0972	1.15047	0.132395	8.68971	3.63359e-18	8.77615e-18	100506797	THORLNC	testis associated oncogenic lncRNA	ncRNA
ENSG00000019169	62.6934	-1.85367	0.1846	-10.0415	1.00117e-23	2.95978e-23	8685	MARCO	macrophage receptor with collagenous structure	protein-coding
ENSG00000155368	8100.97	1.14293	0.0920296	12.4192	2.05602e-35	9.11934e-35	1622	DBI	diazepam binding inhibitor, acyl-CoA binding protein	protein-coding
ENSG00000080293	15.3648	-2.03113	0.14944	-13.5917	4.4884e-42	2.49694e-41	6344	SCTR	secretin receptor	protein-coding
ENSG00000074047	259.617	-1.38129	0.0781822	-17.6675	7.45924e-70	1.05333e-68	2736	GLI2	GLI family zinc finger 2	protein-coding
ENSG00000115112	1344.91	-1.45206	0.108388	-13.3968	6.31039e-41	3.38836e-40	29842	TFCP2L1	transcription factor CP2 like 1	protein-coding
ENSG00000186684	30.3875	-2.47129	0.120685	-20.4772	3.43961e-93	1.10701e-91	339761	CYP27C1	cytochrome P450 family 27 subfamily C member 1	protein-coding
ENSG00000115718	106.508	1.28268	0.141072	9.09243	9.68514e-20	2.48087e-19	5624	PROC	protein C, inactivator of coagulation factors Va and VIIIa	protein-coding
ENSG00000169994	142.631	-2.69387	0.1077	-25.0127	4.45321e-138	7.98686e-136	4648	MYO7B	myosin VIIB	protein-coding
ENSG00000072163	2509.85	-1.61765	0.0779534	-20.7515	1.18899e-95	4.3017e-94	55679	LIMS2	LIM zinc finger domain containing 2	protein-coding
ENSG00000144230	59.508	-2.75831	0.105702	-26.0952	4.1338e-150	1.20477e-147	2840	GPR17	G protein-coupled receptor 17	protein-coding
ENSG00000222014	89.2573	1.52274	0.1029	14.7982	1.50474e-49	1.06674e-48	84084	RAB6C	RAB6C, member RAS oncogene family	protein-coding
ENSG00000152082	1071.92	1.07164	0.0627402	17.0805	2.0728e-65	2.53767e-64	80097	MZT2B	mitotic spindle organizing protein 2B	protein-coding
ENSG00000213225	113.468	1.24457	0.157055	7.92445	2.2915e-15	5.00206e-15	643276	NOC2LP1	NOC2 like nucleolar associated transcriptional repressor pseudogene 1	pseudo
ENSG00000178171	36.1938	1.12547	0.222803	5.05138	4.38619e-07	6.87583e-07	205147	AMER3	APC membrane recruitment protein 3	protein-coding
ENSG00000136002	592.558	-1.2022	0.0805954	-14.9165	2.5746e-50	1.87328e-49	50649	ARHGEF4	Rho guanine nucleotide exchange factor 4	protein-coding
ENSG00000152117	952.101	-1.11471	0.059439	-18.7539	1.8005e-78	3.43782e-77	150776	SMPD4BP	sphingomyelin phosphodiesterase 4B, pseudogene	pseudo
ENSG00000224559	41.2815	2.22473	0.256755	8.66479	4.52358e-18	1.08819e-17	101927994	LINC01087	long intergenic non-protein coding RNA 1087	ncRNA
ENSG00000168702	89.7704	-1.3464	0.141246	-9.53232	1.53807e-21	4.20849e-21	53353	LRP1B	LDL receptor related protein 1B	protein-coding
ENSG00000169554	1604.87	-1.08138	0.0622239	-17.3788	1.19462e-67	1.58558e-66	9839	ZEB2	zinc finger E-box binding homeobox 2	protein-coding
ENSG00000226674	28.5598	-1.19272	0.122064	-9.77121	1.49651e-22	4.24132e-22	401014	TEX41	testis expressed 41	ncRNA
ENSG00000187123	200.402	1.22503	0.0933907	13.1173	2.6226e-39	1.32961e-38	130574	LYPD6	LY6/PLAUR domain containing 6	protein-coding
ENSG00000123610	62.367	-1.99785	0.120754	-16.5449	1.74308e-61	1.87381e-60	7130	TNFAIP6	TNF alpha induced protein 6	protein-coding
ENSG00000177519	142.58	-1.64766	0.144627	-11.3924	4.56077e-30	1.68968e-29	56475	RPRM	reprimo, TP53 dependent G2 arrest mediator homolog	protein-coding
ENSG00000144278	106.829	-1.26495	0.148684	-8.50761	1.77559e-17	4.19252e-17	114805	GALNT13	polypeptide N-acetylgalactosaminyltransferase 13	protein-coding
ENSG00000136541	12.9164	-1.12767	0.148766	-7.58019	3.45047e-14	7.23035e-14	57471	ERMN	ermin	protein-coding
ENSG00000204380	21.5779	-2.27324	0.142751	-15.9245	4.28258e-57	3.93802e-56	100129029	PKP4-AS1	PKP4 antisense RNA 1	ncRNA
ENSG00000153250	1547.83	-1.20074	0.0530962	-22.6145	3.12014e-113	2.0654e-111	5937	RBMS1	RNA binding motif single stranded interacting protein 1	protein-coding
ENSG00000144290	52.4653	1.225	0.13881	8.82502	1.09442e-18	2.69736e-18	57282	SLC4A10	solute carrier family 4 member 10	protein-coding
ENSG00000197635	6388.01	1.00862	0.0987174	10.2172	1.66048e-24	5.05198e-24	1803	DPP4	dipeptidyl peptidase 4	protein-coding
ENSG00000115263	35.6693	1.07788	0.215056	5.01211	5.38369e-07	8.39936e-07	2641	GCG	glucagon	protein-coding
ENSG00000169507	1446.14	1.0042	0.131267	7.65007	2.00878e-14	4.24408e-14	151258	SLC38A11	solute carrier family 38 member 11	protein-coding
ENSG00000115339	2863.61	1.53948	0.0756655	20.3458	5.05608e-92	1.56485e-90	2591	GALNT3	polypeptide N-acetylgalactosaminyltransferase 3	protein-coding
ENSG00000144285	22.9449	1.14875	0.257042	4.46914	7.85364e-06	1.15552e-05	6323	SCN1A	sodium voltage-gated channel alpha subunit 1	protein-coding
ENSG00000136546	598.763	-1.39234	0.11612	-11.9905	3.98316e-33	1.6502e-32	6332	SCN7A	sodium voltage-gated channel alpha subunit 7	protein-coding
ENSG00000163092	116.741	-1.3963	0.391196	-3.56931	0.000357916	0.000482247	129446	XIRP2	xin actin binding repeat containing 2	protein-coding
ENSG00000222033	46.9082	1.20878	0.125082	9.66386	4.29363e-22	1.19556e-21	440925	LINC01124	long intergenic non-protein coding RNA 1124	ncRNA
ENSG00000204335	269.08	1.39515	0.120654	11.5632	6.32685e-31	2.42312e-30	389058	SP5	Sp5 transcription factor	protein-coding
ENSG00000144355	1156.81	4.3964	0.149517	29.404	4.87883e-190	5.38829e-187	1745	DLX1	distal-less homeobox 1	protein-coding
ENSG00000115844	132.037	3.47964	0.165986	20.9635	1.41414e-97	5.50543e-96	1746	DLX2	distal-less homeobox 2	protein-coding
ENSG00000238133	13.7856	-2.45069	0.185431	-13.2162	7.07569e-40	3.64807e-39	339751	MAP3K20-AS1	MAP3K20 antisense RNA 1	ncRNA
ENSG00000174279	36.58	-1.616	0.157287	-10.2742	9.20941e-25	2.83068e-24	344191	EVX2	even-skipped homeobox 2	protein-coding
ENSG00000128714	254.445	-1.37401	0.131705	-10.4325	1.7617e-25	5.5632e-25	3239	HOXD13	homeobox D13	protein-coding
ENSG00000170178	9.6324	-1.34954	0.155429	-8.68263	3.86716e-18	9.33063e-18	3238	HOXD12	homeobox D12	protein-coding
ENSG00000128713	46.2224	-1.51448	0.152476	-9.93257	3.00425e-23	8.71095e-23	3237	HOXD11	homeobox D11	protein-coding
ENSG00000128710	258.23	-1.97168	0.124324	-15.8592	1.21412e-56	1.09815e-55	3236	HOXD10	homeobox D10	protein-coding
ENSG00000128709	334.237	-1.99164	0.0960278	-20.7402	1.50283e-95	5.40915e-94	3235	HOXD9	homeobox D9	protein-coding
ENSG00000128652	18.4484	-1.49437	0.111577	-13.3932	6.62821e-41	3.55356e-40	3232	HOXD3	homeobox D3	protein-coding
ENSG00000163364	27.6278	-2.83362	0.169106	-16.7565	5.07974e-63	5.7339e-62	375295	LINC01116	long intergenic non-protein coding RNA 1116	ncRNA
ENSG00000213963	21.1885	-1.26902	0.13108	-9.68131	3.62031e-22	1.0117e-21	100130691	LOC100130691	Putative uncharacterized protein FLJ44553	ncRNA
ENSG00000204311	87.3009	-1.52538	0.0756401	-20.1663	1.93721e-90	5.63806e-89	494513	PJVK	pejvakin	protein-coding
ENSG00000163492	103.561	1.40966	0.143564	9.81909	9.31842e-23	2.65604e-22	285025	CCDC141	coiled-coil domain containing 141	protein-coding
ENSG00000144331	1130.43	1.0831	0.132921	8.14844	3.68654e-16	8.29669e-16	151126	ZNF385B	zinc finger protein 385B	protein-coding
ENSG00000281131	239.842	2.82485	0.217819	12.9688	1.83844e-38	9.06436e-38	101669767	SCHLAP1	SWI/SNF complex antagonist associated with prostate cancer 1	ncRNA
ENSG00000187699	233.722	-1.59342	0.0752429	-21.177	1.55697e-99	6.49531e-98	84281	C2orf88	chromosome 2 open reading frame 88	protein-coding
ENSG00000151689	466.609	-1.28802	0.067371	-19.1183	1.77777e-81	3.76055e-80	3628	INPP1	inositol polyphosphate-1-phosphatase	protein-coding
ENSG00000144339	11569.9	2.46781	0.15119	16.3226	6.81656e-60	6.91342e-59	23671	TMEFF2	transmembrane protein with EGF like and two follistatin like domains 2	protein-coding
ENSG00000227418	496.823	2.36942	0.244281	9.69959	3.02724e-22	8.48452e-22	64002	PCGEM1	PCGEM1 prostate-specific transcript	ncRNA
ENSG00000065413	569.191	-1.05542	0.0749123	-14.0888	4.45034e-45	2.71471e-44	91526	ANKRD44	ankyrin repeat domain 44	protein-coding
ENSG00000226124	96.9597	1.05801	0.0780541	13.5548	7.42149e-42	4.10362e-41	348751	FTCDNL1	formiminotransferase cyclodeaminase N-terminal like	protein-coding
ENSG00000138356	1158.79	-1.79084	0.110975	-16.1373	1.39415e-58	1.34753e-57	316	AOX1	aldehyde oxidase 1	protein-coding
ENSG00000003402	4380.69	-1.08141	0.0358436	-30.1703	5.80886e-200	1.21893e-196	8837	CFLAR	CASP8 and FADD like apoptosis regulator	protein-coding
ENSG00000155749	33.6875	-1.10792	0.0843865	-13.1291	2.24304e-39	1.13911e-38	130540	FLACC1	flagellum associated containing coiled-coil domains 1	protein-coding
ENSG00000138395	31.829	-1.57002	0.107056	-14.6653	1.075e-48	7.37904e-48	65061	CDK15	cyclin dependent kinase 15	protein-coding
ENSG00000236047	9.65605	-1.3607	0.134581	-10.1107	4.95363e-24	1.48199e-23	100271277	RPL13AP12	ribosomal protein L13a pseudogene 12	pseudo
ENSG00000138439	2304.33	1.19907	0.0658448	18.2106	4.25371e-74	6.93011e-73	150864	FAM117B	family with sequence similarity 117 member B	protein-coding
ENSG00000163596	473.674	-1.07562	0.0514787	-20.8945	6.00244e-97	2.27767e-95	130026	ICA1L	islet cell autoantigen 1 like	protein-coding
ENSG00000233031	12.8451	2.17927	0.241235	9.03378	1.65847e-19	4.20712e-19	100287498	LOC100287498	NDUFA4, mitochondrial complex associated pseudogene	pseudo
ENSG00000118257	1334.81	-1.38269	0.0767998	-18.0038	1.81814e-72	2.80942e-71	8828	NRP2	neuropilin 2	protein-coding
ENSG00000114948	121.136	-1.18238	0.0886479	-13.3379	1.39324e-40	7.38647e-40	8745	ADAM23	ADAM metallopeptidase domain 23	protein-coding
ENSG00000232125	50.7385	3.80545	0.287713	13.2265	6.16576e-40	3.18519e-39	391475	DYTN	dystrotelin	protein-coding
ENSG00000138413	11428.6	1.43712	0.0742491	19.3554	1.83632e-83	4.2067e-82	3417	IDH1	isocitrate dehydrogenase (NADP(+)) 1	protein-coding
ENSG00000231908	30.8765	1.80285	0.12169	14.815	1.17116e-49	8.34768e-49	100507475	IDH1-AS1	IDH1 antisense RNA 1	ncRNA
ENSG00000168530	209.125	-1.81941	0.408587	-4.45292	8.47084e-06	1.24372e-05	4632	MYL1	myosin light chain 1	protein-coding
ENSG00000230076	128.563	1.14901	0.163763	7.01629	2.2784e-12	4.46864e-12	285176	RPL10P6	ribosomal protein L10 pseudogene 6	pseudo
ENSG00000144583	38.2662	1.70262	0.19065	8.93064	4.23549e-19	1.05971e-18	57574	MARCHF4	membrane associated ring-CH-type finger 4	protein-coding
ENSG00000079308	16139.1	-1.46248	0.0764557	-19.1285	1.46133e-81	3.10371e-80	7145	TNS1	tensin 1	protein-coding
ENSG00000188282	57.8751	-1.10177	0.14058	-7.83732	4.60253e-15	9.94844e-15	285180	RUFY4	RUN and FYVE domain containing 4	protein-coding
ENSG00000180871	41.0069	-1.60352	0.147668	-10.859	1.80762e-27	6.12979e-27	3579	CXCR2	C-X-C motif chemokine receptor 2	protein-coding
ENSG00000163464	22.5174	-1.73259	0.186327	-9.29867	1.42217e-20	3.76327e-20	3577	CXCR1	C-X-C motif chemokine receptor 1	protein-coding
ENSG00000018280	318.36	-1.5855	0.0950921	-16.6732	2.05132e-62	2.26552e-61	6556	SLC11A1	solute carrier family 11 member 1	protein-coding
ENSG00000115556	197.042	-2.0222	0.0822786	-24.5774	2.20207e-133	3.23134e-131	84812	PLCD4	phospholipase C delta 4	protein-coding
ENSG00000115592	10.1221	-1.47665	0.203573	-7.25367	4.0564e-13	8.18692e-13	53632	PRKAG3	protein kinase AMP-activated non-catalytic subunit gamma 3	protein-coding
ENSG00000115596	46.652	-1.63333	0.135897	-12.0188	2.8289e-33	1.17781e-32	7475	WNT6	Wnt family member 6	protein-coding
ENSG00000135925	71.1941	-1.14432	0.103365	-11.0707	1.74027e-28	6.10869e-28	80326	WNT10A	Wnt family member 10A	protein-coding
ENSG00000163497	423.732	2.31641	0.156493	14.802	1.42262e-49	1.00886e-48	54738	FEV	FEV transcription factor, ETS family member	protein-coding
ENSG00000224090	28.4147	1.3174	0.118678	11.1006	1.24566e-28	4.40124e-28	100129175	LOC100129175	uncharacterized LOC100129175	ncRNA
ENSG00000181378	128.947	2.39304	0.104835	22.8267	2.48853e-115	1.73486e-113	255101	CFAP65	cilia and flagella associated protein 65	protein-coding
ENSG00000213901	28.8199	-1.00995	0.0953687	-10.59	3.31684e-26	1.07574e-25	151295	SLC23A3	solute carrier family 23 member 3	protein-coding
ENSG00000243910	15.2369	1.44258	0.221757	6.50522	7.75818e-11	1.43535e-10	80086	TUBA4B	tubulin alpha 4b	protein-coding
ENSG00000175084	43101.8	-1.25093	0.177454	-7.04934	1.79769e-12	3.53971e-12	1674	DES	desmin	protein-coding
ENSG00000072195	1844.74	-2.4335	0.092171	-26.402	1.29943e-153	4.54455e-151	10290	SPEG	striated muscle enriched protein kinase	protein-coding
ENSG00000072182	15.8464	-1.4312	0.127283	-11.2442	2.47289e-29	8.92905e-29	55515	ASIC4	acid sensing ion channel subunit family member 4	protein-coding
ENSG00000123999	54.003	-1.19122	0.0959076	-12.4205	2.02243e-35	8.97411e-35	3623	INHA	inhibin subunit alpha	protein-coding
ENSG00000114923	695.489	-1.0191	0.0703537	-14.4853	1.49994e-47	9.93522e-47	6508	SLC4A3	solute carrier family 4 member 3	protein-coding
ENSG00000135903	15.1058	-1.87139	0.207185	-9.03248	1.67823e-19	4.25672e-19	5077	PAX3	paired box 3	protein-coding
ENSG00000123983	11499.4	1.173	0.0742193	15.8045	2.89838e-56	2.58807e-55	2181	ACSL3	acyl-CoA synthetase long chain family member 3	protein-coding
ENSG00000152049	197.113	-1.4049	0.0891312	-15.7622	5.66684e-56	5.01743e-55	23704	KCNE4	potassium voltage-gated channel subfamily E regulatory subunit 4	protein-coding
ENSG00000135919	715.208	-1.83099	0.0881176	-20.779	6.7071e-96	2.45623e-94	5270	SERPINE2	serpin family E member 2	protein-coding
ENSG00000081052	463.894	-1.44518	0.0831978	-17.3704	1.38218e-67	1.82874e-66	1286	COL4A4	collagen type IV alpha 4 chain	protein-coding
ENSG00000169031	338.579	-1.91994	0.0812293	-23.636	1.64287e-123	1.51202e-121	1285	COL4A3	collagen type IV alpha 3 chain	protein-coding
ENSG00000185404	425.986	-1.24051	0.0747015	-16.6063	6.27818e-62	6.84727e-61	93349	SP140L	SP140 nuclear body protein like	protein-coding
ENSG00000204128	1599.87	2.46646	0.117192	21.0464	2.46726e-98	9.95636e-97	257407	C2orf72	chromosome 2 open reading frame 72	protein-coding
ENSG00000171596	67.1352	-1.35012	0.109923	-12.2824	1.12641e-34	4.89878e-34	10316	NMUR1	neuromedin U receptor 1	protein-coding
ENSG00000237412	4.61795	1.21442	0.421516	2.88108	0.00396313	0.00499204	646960	PRSS56	serine protease 56	protein-coding
ENSG00000135902	11.7419	-1.15022	0.323365	-3.55703	0.000375071	0.000504875	1144	CHRND	cholinergic receptor nicotinic delta subunit	protein-coding
ENSG00000196811	15.4423	-1.17967	0.164952	-7.15158	8.57822e-13	1.70962e-12	1146	CHRNG	cholinergic receptor nicotinic gamma subunit	protein-coding
ENSG00000115468	433.239	-1.30943	0.0793603	-16.4997	3.6842e-61	3.91241e-60	80303	EFHD1	EF-hand domain family member D1	protein-coding
ENSG00000244122	7.76476	-2.78299	0.33298	-8.35783	6.38815e-17	1.48104e-16	54577	UGT1A7	UDP glucuronosyltransferase family 1 member A7	protein-coding
ENSG00000123485	385.906	1.67454	0.091306	18.3398	3.98045e-75	6.7143e-74	55355	HJURP	Holliday junction recognition protein	protein-coding
ENSG00000144481	12794.2	2.03772	0.138219	14.7427	3.42928e-49	2.39627e-48	79054	TRPM8	transient receptor potential cation channel subfamily M member 8	protein-coding
ENSG00000235529	12.0192	1.03824	0.14953	6.94335	3.82917e-12	7.43236e-12	100506749	AGAP1-IT1	AGAP1 intronic transcript 1	ncRNA
ENSG00000132321	76.8209	-1.49503	0.0951361	-15.7147	1.20015e-55	1.05065e-54	79781	IQCA1	IQ motif containing with AAA domain 1	protein-coding
ENSG00000144476	616.163	-1.13058	0.078359	-14.4283	3.43671e-47	2.2438e-46	57007	ACKR3	atypical chemokine receptor 3	protein-coding
ENSG00000163359	10181.8	-1.04765	0.0834255	-12.558	3.59494e-36	1.6417e-35	1293	COL6A3	collagen type VI alpha 3 chain	protein-coding
ENSG00000234949	91.3541	2.52688	0.101888	24.8005	8.85901e-136	1.46376e-133	105373958	RAB17-DT	RAB17 divergent transcript	ncRNA
ENSG00000177483	28.6623	-1.14046	0.0803362	-14.1961	9.69069e-46	6.05928e-45	375316	RBM44	RNA binding motif protein 44	protein-coding
ENSG00000144488	41.7296	-1.29609	0.137576	-9.42089	4.47277e-21	1.207e-20	339768	ESPNL	espin like	protein-coding
ENSG00000168427	39.8482	-1.71526	0.133768	-12.8227	1.22405e-37	5.8777e-37	377007	KLHL30	kelch like family member 30	protein-coding
ENSG00000186235	14.8935	-2.66008	0.170863	-15.5685	1.1911e-54	1.00945e-53	151174	LINC02610	long intergenic non-protein coding RNA 2610	ncRNA
ENSG00000144485	420.069	1.01116	0.119456	8.46466	2.56902e-17	6.04016e-17	55502	HES6	hes family bHLH transcription factor 6	protein-coding
ENSG00000233608	232.557	-1.70262	0.0990933	-17.182	3.62476e-66	4.53289e-65	117581	TWIST2	twist family bHLH transcription factor 2	protein-coding
ENSG00000063660	3102.33	-1.09358	0.0738619	-14.8057	1.34483e-49	9.54665e-49	2817	GPC1	glypican 1	protein-coding
ENSG00000172482	107.248	-1.14533	0.239063	-4.79093	1.66012e-06	2.52801e-06	189	AGXT	alanine--glyoxylate aminotransferase	protein-coding
ENSG00000226321	14.3655	-1.20781	0.169868	-7.11024	1.15841e-12	2.29712e-12	728763	CROCC2	ciliary rootlet coiled-coil, rootletin family member 2	protein-coding
ENSG00000162804	997.843	-1.1233	0.0599254	-18.745	2.12572e-78	4.05142e-77	25992	SNED1	sushi, nidogen and EGF like domains 1	protein-coding
ENSG00000233806	10.7122	-1.50699	0.133399	-11.2969	1.35939e-29	4.95063e-29	101927289	LINC01237	long intergenic non-protein coding RNA 1237	ncRNA
ENSG00000091181	281.717	1.76536	0.172396	10.2401	1.31035e-24	4.00647e-24	3568	IL5RA	interleukin 5 receptor subunit alpha	protein-coding
ENSG00000175928	2044.08	1.57652	0.123963	12.7177	4.71738e-37	2.21751e-36	57633	LRRN1	leucine rich repeat neuronal 1	protein-coding
ENSG00000231249	23.5578	-1.71983	0.179773	-9.56665	1.10423e-21	3.03366e-21	100996539	ITPR1-DT	ITPR1 divergent transcript	ncRNA
ENSG00000235947	12.1848	-1.2939	0.149632	-8.64724	5.27621e-18	1.26706e-17	100126791	EGOT	eosinophil granule ontogeny transcript	ncRNA
ENSG00000071282	816.896	-1.2848	0.0694437	-18.5014	2.0119e-76	3.58994e-75	29995	LMCD1	LIM and cysteine rich domains 1	protein-coding
ENSG00000125046	29.6633	-1.40166	0.110027	-12.7393	3.57615e-37	1.68709e-36	51066	SSUH2	ssu-2 homolog	protein-coding
ENSG00000182533	17.0551	-1.32041	0.165147	-7.99537	1.2919e-15	2.8482e-15	859	CAV3	caveolin 3	protein-coding
ENSG00000228723	9.41455	2.44639	0.268398	9.11481	7.88048e-20	2.02652e-19	101927416	SRGAP3-AS2	SRGAP3 antisense RNA 2	ncRNA
ENSG00000214021	741.946	-1.55604	0.0693662	-22.4322	1.90778e-111	1.18091e-109	26140	TTLL3	tubulin tyrosine ligase like 3	protein-coding
ENSG00000187288	18.6634	-2.4251	0.172848	-14.0302	1.01835e-44	6.12643e-44	63924	CIDEC	cell death inducing DFFA like effector c	protein-coding
ENSG00000163701	380.839	-1.00958	0.0877411	-11.5063	1.2263e-30	4.65414e-30	132014	IL17RE	interleukin 17 receptor E	protein-coding
ENSG00000132164	368.005	1.91375	0.104165	18.3723	2.18915e-75	3.7317e-74	6538	SLC6A11	solute carrier family 6 member 11	protein-coding
ENSG00000157103	123.789	-1.86798	0.083472	-22.3786	6.36503e-111	3.86022e-109	6529	SLC6A1	solute carrier family 6 member 1	protein-coding
ENSG00000157150	110.142	-1.09844	0.133617	-8.22076	2.02219e-16	4.59438e-16	7079	TIMP4	TIMP metallopeptidase inhibitor 4	protein-coding
ENSG00000088726	65.5361	-1.62589	0.146772	-11.0777	1.60943e-28	5.65984e-28	55287	TMEM40	transmembrane protein 40	protein-coding
ENSG00000144712	226.54	-1.27802	0.0771349	-16.5687	1.17363e-61	1.2688e-60	23066	CAND2	cullin associated and neddylation dissociated 2 (putative)	protein-coding
ENSG00000154764	9.30946	-1.45787	0.175402	-8.31156	9.44506e-17	2.17701e-16	7476	WNT7A	Wnt family member 7A	protein-coding
ENSG00000180438	25.0352	-1.93454	0.144915	-13.3494	1.19336e-40	6.34602e-40	348825	TPRXL	tetrapeptide repeat homeobox like (pseudogene)	pseudo
ENSG00000131389	865.74	-1.18955	0.0712761	-16.6893	1.56767e-62	1.73502e-61	6533	SLC6A6	solute carrier family 6 member 6	protein-coding
ENSG00000144596	90.027	-1.93601	0.102046	-18.9719	2.91333e-80	5.91232e-79	80852	GRIP2	glutamate receptor interacting protein 2	protein-coding
ENSG00000224660	288.971	-1.48135	0.0664743	-22.2846	5.21141e-110	3.00429e-108	100505696	SH3BP5-AS1	SH3BP5 antisense RNA 1	ncRNA
ENSG00000131370	196.271	-1.12632	0.0729312	-15.4435	8.34073e-54	6.83412e-53	9467	SH3BP5	SH3 domain binding protein 5	protein-coding
ENSG00000169814	1460.88	1.11282	0.0520766	21.3689	2.5998e-101	1.1632e-99	686	BTD	biotinidase	protein-coding
ENSG00000131386	151.332	-2.50453	0.098949	-25.3114	2.3956e-141	4.78754e-139	117248	GALNT15	polypeptide N-acetylgalactosaminyltransferase 15	protein-coding
ENSG00000129810	78.9497	1.03305	0.0893258	11.5649	6.20323e-31	2.37621e-30	151648	SGO1	shugoshin 1	protein-coding
ENSG00000144642	688.887	-1.22809	0.060919	-20.1594	2.22755e-90	6.4562e-89	27303	RBMS3	RNA binding motif single stranded interacting protein 3	protein-coding
ENSG00000091317	3290	1.12498	0.0563498	19.9643	1.12569e-88	3.07571e-87	54918	CMTM6	CKLF like MARVEL transmembrane domain containing 6	protein-coding
ENSG00000153558	287.066	-1.2324	0.0708689	-17.3898	9.8495e-68	1.30977e-66	25827	FBXL2	F-box and leucine rich repeat protein 2	protein-coding
ENSG00000271643	135.256	1.12956	0.10883	10.3791	3.0878e-25	9.65351e-25	105377023	PDCD6IP-DT	PDCD6IP divergent transcript	ncRNA
ENSG00000144681	258.444	-1.54236	0.118585	-13.0064	1.12542e-38	5.58427e-38	6769	STAC	SH3 and cysteine rich domain	protein-coding
ENSG00000168016	1566.12	-1.63104	0.0634713	-25.6974	1.25089e-145	2.91651e-143	9881	TRANK1	tetratricopeptide repeat and ankyrin repeat containing 1	protein-coding
ENSG00000136059	586.954	-1.31311	0.0770834	-17.035	4.52122e-65	5.45876e-64	50853	VILL	villin like	protein-coding
ENSG00000008226	99.1211	-1.42726	0.0883809	-16.149	1.15424e-58	1.11925e-57	9940	DLEC1	DLEC1 cilia and flagella associated protein	protein-coding
ENSG00000144671	15.0187	-1.6822	0.162345	-10.3619	3.69552e-25	1.15191e-24	9389	SLC22A14	solute carrier family 22 member 14	protein-coding
ENSG00000183873	68.12	-2.0032	0.117839	-16.9994	8.29536e-65	9.96964e-64	6331	SCN5A	sodium voltage-gated channel alpha subunit 5	protein-coding
ENSG00000168356	19.4891	-1.80605	0.117455	-15.3765	2.35426e-53	1.89934e-52	11280	SCN11A	sodium voltage-gated channel alpha subunit 11	protein-coding
ENSG00000228168	11.2626	1.70875	0.13005	13.1391	1.96443e-39	1.00028e-38	344697	HNRNPA1P21	heterogeneous nuclear ribonucleoprotein A1 pseudogene 21	pseudo
ENSG00000114853	1018.46	-1.21406	0.0548504	-22.134	1.4882e-108	8.17498e-107	92999	ZBTB47	zinc finger and BTB domain containing 47	protein-coding
ENSG00000157119	15.2069	-1.69381	0.318352	-5.32058	1.03439e-07	1.66543e-07	131377	KLHL40	kelch like family member 40	protein-coding
ENSG00000182983	363.483	-1.24998	0.099358	-12.5806	2.69973e-36	1.23963e-35	389114	ZNF662	zinc finger protein 662	protein-coding
ENSG00000144649	115.473	-1.37206	0.0851127	-16.1205	1.83013e-58	1.76325e-57	729085	GASK1A	golgi associated kinase 1A	protein-coding
ENSG00000173578	25.6567	1.81432	0.136397	13.3018	2.2611e-40	1.18885e-39	2829	XCR1	X-C motif chemokine receptor 1	protein-coding
ENSG00000283646	35.5486	-1.14847	0.184238	-6.23361	4.55793e-10	8.15306e-10	105377068	LINC02009	long intergenic non-protein coding RNA 2009	ncRNA
ENSG00000163827	74.1022	-1.22187	0.120329	-10.1544	3.16705e-24	9.53614e-24	79442	LRRC2	leucine rich repeat containing 2	protein-coding
ENSG00000241186	11.6056	-1.38365	0.192798	-7.1767	7.14124e-13	1.42702e-12	6997	TDGF1	teratocarcinoma-derived growth factor 1	protein-coding
ENSG00000178038	603.231	-2.18688	0.0926255	-23.6099	3.0487e-123	2.76943e-121	259173	ALS2CL	ALS2 C-terminal like	protein-coding
ENSG00000181585	16.0138	-1.50035	0.125142	-11.9892	4.04698e-33	1.67532e-32	259236	TMIE	transmembrane inner ear	protein-coding
ENSG00000160801	205.723	-1.97146	0.0969126	-20.3426	5.39384e-92	1.66203e-90	5745	PTH1R	parathyroid hormone 1 receptor	protein-coding
ENSG00000088727	355.884	1.00361	0.0507055	19.7929	3.4299e-87	8.89654e-86	64147	KIF9	kinesin family member 9	protein-coding
ENSG00000114646	125.607	2.04022	0.106449	19.1662	7.09488e-82	1.53642e-80	10675	CSPG5	chondroitin sulfate proteoglycan 5	protein-coding
ENSG00000164047	27.3625	-1.99805	0.200456	-9.96749	2.11497e-23	6.17596e-23	820	CAMP	cathelicidin antimicrobial peptide	protein-coding
ENSG00000229453	43.968	1.96519	0.164854	11.9208	9.22242e-33	3.76724e-32	646424	SPINK8	serine peptidase inhibitor Kazal type 8 (putative)	protein-coding
ENSG00000164049	13.1832	-1.02992	0.134159	-7.67685	1.63054e-14	3.46062e-14	285231	FBXW12	F-box and WD repeat domain containing 12	protein-coding
ENSG00000164050	5199.69	-1.01915	0.0523883	-19.4537	2.71001e-84	6.41838e-83	5364	PLXNB1	plexin B1	protein-coding
ENSG00000145040	16.361	-2.03985	0.106056	-19.2337	1.9335e-82	4.2663e-81	90226	UCN2	urocortin 2	protein-coding
ENSG00000114270	2911.04	-2.00821	0.0885597	-22.6763	7.67268e-114	5.17696e-112	1294	COL7A1	collagen type VII alpha 1 chain	protein-coding
ENSG00000173421	23.9059	-1.16836	0.0788947	-14.8091	1.27992e-49	9.09206e-49	339834	IHO1	interactor of HORMAD1 1	protein-coding
ENSG00000185614	83.7943	-1.13389	0.0845751	-13.4069	5.50995e-41	2.96616e-40	389119	INKA1	inka box actin regulator 1	protein-coding
ENSG00000182179	1679.09	-1.23202	0.0697145	-17.6723	6.85018e-70	9.69279e-69	7318	UBA7	ubiquitin like modifier activating enzyme 7	protein-coding
ENSG00000164076	21.4859	1.35942	0.244628	5.55711	2.74279e-08	4.53652e-08	79012	CAMKV	CaM kinase like vesicle associated	protein-coding
ENSG00000164078	151.113	-1.87097	0.102574	-18.2402	2.47671e-74	4.0666e-73	4486	MST1R	macrophage stimulating 1 receptor	protein-coding
ENSG00000004534	5038.37	-1.04684	0.0497878	-21.026	3.79168e-98	1.51552e-96	10180	RBM6	RNA binding motif protein 6	protein-coding
ENSG00000012171	1020.5	-1.75415	0.0747582	-23.4644	9.42642e-122	8.17372e-120	7869	SEMA3B	semaphorin 3B	protein-coding
ENSG00000114378	146.307	-1.17373	0.0720572	-16.2888	1.18525e-59	1.19173e-58	3373	HYAL1	hyaluronidase 1	protein-coding
ENSG00000088538	266.892	-1.76922	0.0869662	-20.3438	5.26771e-92	1.62795e-90	1795	DOCK3	dedicator of cytokinesis 3	protein-coding
ENSG00000010327	2099.76	-1.64361	0.0708671	-23.1929	5.37501e-119	4.17738e-117	23166	STAB1	stabilin 1	protein-coding
ENSG00000212493	8.74879	-1.16154	0.116901	-9.93615	2.89804e-23	8.41231e-23	692089	SNORD19	small nucleolar RNA, C/D box 19	snoRNA
ENSG00000222345	13.3908	-1.13455	0.125547	-9.03688	1.61203e-19	4.09029e-19	109616991	SNORD19C	small nucleolar RNA, C/D box 19C	snoRNA
ENSG00000157388	3567.18	1.36765	0.109692	12.4681	1.11521e-35	4.99391e-35	776	CACNA1D	calcium voltage-gated channel subunit alpha1 D	protein-coding
ENSG00000157445	125.59	-1.30031	0.110849	-11.7304	8.90344e-32	3.51316e-31	55799	CACNA2D3	calcium voltage-gated channel auxiliary subunit alpha2delta 3	protein-coding
ENSG00000144771	10.0768	-2.32232	0.360012	-6.45069	1.11342e-10	2.04571e-10	57408	LRTM1	leucine rich repeats and transmembrane domains 1	protein-coding
ENSG00000168306	367.745	-1.64203	0.0828335	-19.8233	1.87548e-87	4.92554e-86	8309	ACOX2	acyl-CoA oxidase 2	protein-coding
ENSG00000168309	1578.98	-1.95271	0.0890889	-21.9187	1.72413e-106	8.93311e-105	11170	FAM107A	family with sequence similarity 107 member A	protein-coding
ENSG00000153266	5.81894	2.64038	0.391138	6.75049	1.47343e-11	2.79831e-11	55079	FEZF2	FEZ family zinc finger 2	protein-coding
ENSG00000188817	19.5168	2.85104	0.214898	13.267	3.59836e-40	1.87878e-39	132203	SNTN	sentan, cilia apical structure protein	protein-coding
ENSG00000239653	25.9811	-1.02304	0.117828	-8.68248	3.87243e-18	9.3412e-18	100507062	PSMD6-AS2	PSMD6 antisense RNA 2	ncRNA
ENSG00000163637	535.499	-1.48738	0.0742389	-20.0351	2.72445e-89	7.56215e-88	166336	PRICKLE2	prickle planar cell polarity protein 2	protein-coding
ENSG00000163638	941.189	-1.889	0.0757872	-24.9251	3.9806e-137	6.90322e-135	56999	ADAMTS9	ADAM metallopeptidase with thrombospondin type 1 motif 9	protein-coding
ENSG00000241158	168.231	-2.79318	0.172694	-16.1742	7.67035e-59	7.48278e-58	101929335	ADAMTS9-AS1	ADAMTS9 antisense RNA 1	ncRNA
ENSG00000241684	109.461	-2.04578	0.116282	-17.5932	2.7757e-69	3.85985e-68	100507098	ADAMTS9-AS2	ADAMTS9 antisense RNA 2	ncRNA
ENSG00000163378	1073.88	-1.21685	0.0540768	-22.5022	3.94661e-112	2.50957e-110	285203	EOGT	EGF domain specific O-linked N-acetylglucosamine transferase	protein-coding
ENSG00000163421	12.1674	-2.51484	0.211362	-11.8982	1.20877e-32	4.92426e-32	60675	PROK2	prokineticin 2	protein-coding
ENSG00000241163	18.7105	-2.35504	0.169429	-13.8999	6.3416e-44	3.74113e-43	285286	LINC00877	long intergenic non-protein coding RNA 877	ncRNA
ENSG00000272690	16.6898	-1.33357	0.129803	-10.2738	9.24471e-25	2.84111e-24	107986100	LINC02018	long intergenic non-protein coding RNA 2018	ncRNA
ENSG00000281392	28.8675	-1.48062	0.135992	-10.8875	1.32167e-27	4.50008e-27	100846978	LINC00506	long intergenic non-protein coding RNA 506	ncRNA
ENSG00000178750	363.157	1.51919	0.0694268	21.8819	3.86071e-106	1.97112e-104	415117	STX19	syntaxin 19	protein-coding
ENSG00000080224	259.73	1.15788	0.115262	10.0457	9.60126e-24	2.84085e-23	285220	EPHA6	EPH receptor A6	protein-coding
ENSG00000144820	19.7623	-1.33798	0.398507	-3.35749	0.000786532	0.00103737	84873	ADGRG7	adhesion G protein-coupled receptor G7	protein-coding
ENSG00000170017	9072.21	1.2045	0.0692383	17.3964	8.78786e-68	1.17082e-66	214	ALCAM	activated leukocyte cell adhesion molecule	protein-coding
ENSG00000241218	12.8946	-2.02572	0.117818	-17.1936	2.96357e-66	3.71935e-65	649024	CSP2	CS pseudogene 2	pseudo
ENSG00000177707	1461.75	1.43533	0.0840386	17.0794	2.11264e-65	2.58343e-64	25945	NECTIN3	nectin cell adhesion molecule 3	protein-coding
ENSG00000144834	25.6776	-1.116	0.226018	-4.93767	7.9062e-07	1.22276e-06	29114	TAGLN3	transgelin 3	protein-coding
ENSG00000091972	395.679	-1.30919	0.0782686	-16.7269	8.34777e-63	9.34736e-62	4345	CD200	CD200 molecule	protein-coding
ENSG00000091986	3224.77	-1.30164	0.0959696	-13.5631	6.62781e-42	3.67057e-41	151887	CCDC80	coiled-coil domain containing 80	protein-coding
ENSG00000144857	1413.73	-1.39386	0.0762392	-18.2828	1.1349e-74	1.88706e-73	91653	BOC	BOC cell adhesion associated, oncogene regulated	protein-coding
ENSG00000285943	28.6129	-1.13311	0.0781977	-14.4903	1.39485e-47	9.24785e-47	152185	SPICE1	spindle and centriole associated protein 1	protein-coding
ENSG00000144847	29.0358	-1.76149	0.113539	-15.5144	2.77006e-54	2.31859e-53	152404	IGSF11	immunoglobulin superfamily member 11	protein-coding
ENSG00000114638	14.7159	-2.08938	0.232808	-8.97468	2.84165e-19	7.15406e-19	7348	UPK1B	uroplakin 1B	protein-coding
ENSG00000144837	1267.52	1.15469	0.108237	10.6682	1.43329e-26	4.70235e-26	51365	PLA1A	phospholipase A1 member A	protein-coding
ENSG00000121577	400.845	-1.26918	0.0717656	-17.685	5.46985e-70	7.76586e-69	64091	POPDC2	popeye domain containing 2	protein-coding
ENSG00000183833	127.616	-1.08453	0.14668	-7.39381	1.42679e-13	2.92323e-13	89876	CFAP91	cilia and flagella associated protein 91	protein-coding
ENSG00000175697	34.8811	-1.30969	0.107858	-12.1427	6.26873e-34	2.6569e-33	165829	GPR156	G protein-coupled receptor 156	protein-coding
ENSG00000145103	665.456	1.09658	0.0570677	19.2154	2.74911e-82	6.02793e-81	286676	ILDR1	immunoglobulin like domain containing receptor 1	protein-coding
ENSG00000173200	94.7711	-1.15592	0.130484	-8.8587	8.09514e-19	2.00482e-18	165631	PARP15	poly(ADP-ribose) polymerase family member 15	protein-coding
ENSG00000065485	3089.25	1.30387	0.055067	23.6779	6.09197e-124	5.78434e-122	10954	PDIA5	protein disulfide isomerase family A member 5	protein-coding
ENSG00000173175	1238.4	-1.6763	0.0888499	-18.8667	2.14465e-79	4.21379e-78	111	ADCY5	adenylate cyclase 5	protein-coding
ENSG00000206527	4352.06	1.44554	0.0671095	21.54	6.56867e-103	3.0836e-101	201562	HACD2	3-hydroxyacyl-CoA dehydratase 2	protein-coding
ENSG00000221955	762.011	1.4032	0.0606241	23.146	1.59665e-118	1.22725e-116	84561	SLC12A8	solute carrier family 12 member 8	protein-coding
ENSG00000241288	96.0843	-1.15311	0.0885373	-13.024	8.94173e-39	4.45262e-38	101927056	LINC02614	long intergenic non-protein coding RNA 2614	ncRNA
ENSG00000114547	67.7926	1.12177	0.103358	10.8533	1.92403e-27	6.51822e-27	152015	ROPN1B	rhophilin associated tail protein 1B	protein-coding
ENSG00000246022	11.04	-2.10657	0.149226	-14.1166	3.00031e-45	1.84089e-44	100862662	ALDH1L1-AS2	ALDH1L1 antisense RNA 2	ncRNA
ENSG00000163885	18.9887	-1.35805	0.135974	-9.98764	1.72649e-23	5.06694e-23	348807	CFAP100	cilia and flagella associated protein 100	protein-coding
ENSG00000248557	10.6369	-1.07515	0.134291	-8.0061	1.18402e-15	2.61257e-15	100419878	LOC100419878	methyltransferase 5, N6-adenosine pseudogene	pseudo
ENSG00000114631	3093.76	2.24507	0.0768561	29.2113	1.3921e-187	1.39104e-184	50512	PODXL2	podocalyxin like 2	protein-coding
ENSG00000114626	1379.66	-1.10329	0.0617102	-17.8785	1.73346e-71	2.58897e-70	80325	ABTB1	ankyrin repeat and BTB domain containing 1	protein-coding
ENSG00000187715	27.5618	-1.27439	0.135434	-9.40971	4.97528e-21	1.33968e-20	166348	KBTBD12	kelch repeat and BTB domain containing 12	protein-coding
ENSG00000251287	13.7327	-1.83786	0.153996	-11.9345	7.82323e-33	3.20944e-32	644974	ALG1L2	ALG1 chitobiosyldiphosphodolichol beta-mannosyltransferase like 2	protein-coding
ENSG00000249846	19.8246	-2.03515	0.160153	-12.7075	5.37034e-37	2.51937e-36	105374104	LINC02021	long intergenic non-protein coding RNA 2021	ncRNA
ENSG00000017260	11996.9	1.09422	0.0529133	20.6795	5.29596e-95	1.87088e-93	27032	ATP2C1	ATPase secretory pathway Ca2+ transporting 1	protein-coding
ENSG00000240854	57.0084	1.66219	0.128653	12.92	3.47157e-38	1.69768e-37	729674	PSMC2P1	PSMC2 pseudogene 1	pseudo
ENSG00000242899	2464.92	2.28243	0.128594	17.7491	1.75039e-70	2.52788e-69	729677	RPL7P16	ribosomal protein L7 pseudogene 16	pseudo
ENSG00000240890	28.8551	1.11346	0.104381	10.6673	1.44774e-26	4.74899e-26	100130550	LOC100130550	g2/M phase-specific E3 ubiquitin-protein ligase-like	pseudo
ENSG00000129048	18.6897	-1.37914	0.12806	-10.7695	4.79567e-27	1.60013e-26	51554	ACKR4	atypical chemokine receptor 4	protein-coding
ENSG00000144868	74.938	-1.71825	0.116966	-14.6902	7.4525e-49	5.13743e-48	66000	TMEM108	transmembrane protein 108	protein-coding
ENSG00000174640	2436.9	-1.39056	0.0746671	-18.6235	2.07296e-77	3.82576e-76	6578	SLCO2A1	solute carrier organic anion transporter family member 2A1	protein-coding
ENSG00000154928	115.631	-1.50576	0.118855	-12.6689	8.79752e-37	4.09692e-36	2047	EPHB1	EPH receptor B1	protein-coding
ENSG00000174611	36.9511	-1.66348	0.119533	-13.9165	5.03017e-44	2.97417e-43	339855	KY	kyphoscoliosis peptidase	protein-coding
ENSG00000114054	2035.35	1.21173	0.0465484	26.0317	2.16923e-149	5.98935e-147	5096	PCCB	propionyl-CoA carboxylase subunit beta	protein-coding
ENSG00000174564	88.119	-1.44185	0.0903596	-15.9568	2.55453e-57	2.36663e-56	53833	IL20RB	interleukin 20 receptor subunit beta	protein-coding
ENSG00000168875	136.876	2.30963	0.224124	10.3051	6.679e-25	2.06318e-24	8403	SOX14	SRY-box transcription factor 14	protein-coding
ENSG00000066405	49.868	-1.43904	0.124406	-11.5673	6.03425e-31	2.31359e-30	51208	CLDN18	claudin 18	protein-coding
ENSG00000158163	175.191	-1.4758	0.0715348	-20.6306	1.45881e-94	5.01829e-93	199221	DZIP1L	DAZ interacting zinc finger protein 1 like	protein-coding
ENSG00000158186	718.614	-1.05196	0.06417	-16.3933	2.13424e-60	2.19857e-59	22808	MRAS	muscle RAS oncogene homolog	protein-coding
ENSG00000183770	64.9461	1.84611	0.177806	10.3827	2.97182e-25	9.30061e-25	668	FOXL2	forkhead box L2	protein-coding
ENSG00000114115	706.032	-1.02924	0.102031	-10.0875	6.27362e-24	1.86944e-23	5947	RBP1	retinol binding protein 1	protein-coding
ENSG00000175093	13.7635	-1.96671	0.195446	-10.0627	8.07789e-24	2.39653e-23	92369	SPSB4	splA/ryanodine receptor domain and SOCS box containing 4	protein-coding
ENSG00000120756	332.09	1.04899	0.0884729	11.8566	1.98939e-32	8.03259e-32	5357	PLS1	plastin 1	protein-coding
ENSG00000144935	332.673	-1.41873	0.0698132	-20.3218	8.24929e-92	2.51603e-90	7220	TRPC1	transient receptor potential cation channel subfamily C member 1	protein-coding
ENSG00000163710	433.777	-1.32705	0.0976763	-13.5862	4.83731e-42	2.68819e-41	26577	PCOLCE2	procollagen C-endopeptidase enhancer 2	protein-coding
ENSG00000175040	550.057	-1.20553	0.0953667	-12.641	1.2543e-36	5.81151e-36	9435	CHST2	carbohydrate sulfotransferase 2	protein-coding
ENSG00000114698	538.437	-1.14787	0.0635301	-18.0682	5.67841e-73	8.95236e-72	57088	PLSCR4	phospholipid scramblase 4	protein-coding
ENSG00000152977	12.1959	-1.68515	0.261111	-6.45376	1.0911e-10	2.00645e-10	7545	ZIC1	Zic family member 1	protein-coding
ENSG00000144891	667.407	1.35047	0.144262	9.36128	7.87799e-21	2.10427e-20	185	AGTR1	angiotensin II receptor type 1	protein-coding
ENSG00000240541	34.5436	1.81961	0.133675	13.6122	3.38858e-42	1.89464e-41	100874091	TM4SF1-AS1	TM4SF1 antisense RNA 1	ncRNA
ENSG00000244541	52.948	2.08806	0.123293	16.9357	2.45534e-64	2.90761e-63	101927992	LINC01213	long intergenic non-protein coding RNA 1213	ncRNA
ENSG00000120742	12353.6	1.2422	0.055611	22.3372	1.60711e-110	9.52646e-109	27230	SERP1	stress associated endoplasmic reticulum protein 1	protein-coding
ENSG00000152580	45.0835	-1.41931	0.133087	-10.6645	1.49195e-26	4.88782e-26	285313	IGSF10	immunoglobulin superfamily member 10	protein-coding
ENSG00000114771	25.3607	-1.93066	0.327888	-5.88819	3.90453e-09	6.71184e-09	13	AADAC	arylacetamide deacetylase	protein-coding
ENSG00000198829	148.247	2.80022	0.156246	17.9219	7.96278e-72	1.20123e-70	56670	SUCNR1	succinate receptor 1	protein-coding
ENSG00000229619	203.336	-1.84127	0.1634	-11.2685	1.8773e-29	6.8072e-29	401093	MBNL1-AS1	MBNL1 antisense RNA 1	ncRNA
ENSG00000163661	116.664	-2.19508	0.128513	-17.0806	2.06935e-65	2.53492e-64	5806	PTX3	pentraxin 3	protein-coding
ENSG00000174899	14.1866	-1.47609	0.132506	-11.1398	8.03153e-29	2.85747e-28	152078	SLC66A1L	solute carrier family 66 member 1 like	pseudo
ENSG00000118849	1266.98	-1.57993	0.106947	-14.7731	2.18577e-49	1.54121e-48	5918	RARRES1	retinoic acid receptor responder 1	protein-coding
ENSG00000151967	34.2395	-2.37315	0.09806	-24.201	2.16933e-129	2.51499e-127	29970	SCHIP1	schwannomin interacting protein 1	protein-coding
ENSG00000168811	13.4037	-1.12853	0.126309	-8.93465	4.08483e-19	1.02262e-18	3592	IL12A	interleukin 12A	protein-coding
ENSG00000180044	56.8741	1.50324	0.108767	13.8207	1.91221e-43	1.11029e-42	401097	C3orf80	chromosome 3 open reading frame 80	protein-coding
ENSG00000090402	493.073	3.40007	0.178075	19.0934	2.86455e-81	6.01699e-80	6476	SI	sucrase-isomaltase	protein-coding
ENSG00000121871	60.828	-1.11624	0.184918	-6.03639	1.57603e-09	2.75619e-09	22865	SLITRK3	SLIT and NTRK like family member 3	protein-coding
ENSG00000244128	17.7605	-1.1273	0.30403	-3.70787	0.000209008	0.000285406	103695433	LINC01322	long intergenic non-protein coding RNA 1322	ncRNA
ENSG00000163536	660.594	1.05417	0.0996742	10.5762	3.84377e-26	1.24395e-25	5274	SERPINI1	serpin family I member 1	protein-coding
ENSG00000085276	652.876	-1.2083	0.0676472	-17.8617	2.34306e-71	3.48206e-70	2122	MECOM	MDS1 and EVI1 complex locus	protein-coding
ENSG00000171757	51.7862	-1.20742	0.0670106	-18.0183	1.39975e-72	2.17573e-71	151827	LRRC34	leucine rich repeat containing 34	protein-coding
ENSG00000114248	228.663	1.84003	0.158921	11.5782	5.3131e-31	2.0412e-30	79782	LRRC31	leucine rich repeat containing 31	protein-coding
ENSG00000173890	2649.89	2.3303	0.0772775	30.155	9.22768e-200	1.76031e-196	26996	GPR160	G protein-coupled receptor 160	protein-coding
ENSG00000013297	302.095	-1.27375	0.0991258	-12.8499	8.61376e-38	4.1552e-37	5010	CLDN11	claudin 11	protein-coding
ENSG00000163584	1496.06	1.38175	0.0749731	18.4299	7.5621e-76	1.31797e-74	200916	RPL22L1	ribosomal protein L22 like 1	protein-coding
ENSG00000163581	31.3416	-1.59862	0.37782	-4.23116	2.3249e-05	3.34011e-05	6514	SLC2A2	solute carrier family 2 member 2	protein-coding
ENSG00000154310	480.369	-1.06982	0.0727452	-14.7064	5.86148e-49	4.05798e-48	23043	TNIK	TRAF2 and NCK interacting kinase	protein-coding
ENSG00000223387	9.30045	1.01955	0.146034	6.9816	2.91835e-12	5.68868e-12	105374219	LINC02068	long intergenic non-protein coding RNA 2068	ncRNA
ENSG00000177694	2555.43	1.83937	0.0880906	20.8805	8.05975e-97	3.04731e-95	254827	NAALADL2	N-acetylated alpha-linked acidic dipeptidase like 2	protein-coding
ENSG00000197584	40.7915	2.55109	0.188481	13.535	9.71594e-42	5.34835e-41	10242	KCNMB2	potassium calcium-activated channel subfamily M regulatory beta subunit 2	protein-coding
ENSG00000284862	13.1259	-1.15379	0.095543	-12.0761	1.41292e-33	5.92382e-33	339829	CCDC39	coiled-coil domain containing 39	protein-coding
ENSG00000145198	123.52	-1.62853	0.103156	-15.7871	3.81651e-56	3.39346e-55	90113	VWA5B2	von Willebrand factor A domain containing 5B2	protein-coding
ENSG00000284753	125.242	1.51938	0.0913003	16.6416	3.48347e-62	3.8151e-61	110599564	EEF1AKMT4	EEF1A lysine methyltransferase 4	protein-coding
ENSG00000163888	38.411	1.43976	0.120933	11.9054	1.10903e-32	4.52496e-32	94032	CAMK2N2	calcium/calmodulin dependent protein kinase II inhibitor 2	protein-coding
ENSG00000113790	561.609	1.01396	0.0802682	12.6322	1.40283e-36	6.4925e-36	1962	EHHADH	enoyl-CoA hydratase and 3-hydroxyacyl CoA dehydrogenase	protein-coding
ENSG00000073792	172.515	-1.3817	0.105466	-13.1009	3.25371e-39	1.6456e-38	10644	IGF2BP2	insulin like growth factor 2 mRNA binding protein 2	protein-coding
ENSG00000058866	111.681	-1.62875	0.10419	-15.6325	4.37116e-55	3.7592e-54	1608	DGKG	diacylglycerol kinase gamma	protein-coding
ENSG00000213139	100.583	-1.07849	0.0909439	-11.8589	1.93589e-32	7.82261e-32	1427	CRYGS	crystallin gamma S	protein-coding
ENSG00000113905	85.5372	-1.64877	0.36394	-4.53034	5.88895e-06	8.72757e-06	3273	HRG	histidine rich glycoprotein	protein-coding
ENSG00000127241	1476.56	-1.04518	0.131038	-7.97621	1.50901e-15	3.3171e-15	5648	MASP1	MBL associated serine protease 1	protein-coding
ENSG00000283175	32.3126	-2.71477	0.170042	-15.9653	2.23007e-57	2.07152e-56	101929130	LOC101929130	uncharacterized LOC101929130	ncRNA
ENSG00000113916	2542	-1.42122	0.0545499	-26.0535	1.22683e-149	3.43251e-147	604	BCL6	BCL6 transcription repressor	protein-coding
ENSG00000285938	23.4499	-3.0822	0.151506	-20.3437	5.27724e-92	1.6285e-90	122526776	LOC122526776	uncharacterized LOC122526776	ncRNA
ENSG00000270959	102.949	1.49449	0.136234	10.97	5.32903e-28	1.83952e-27	339929	LPP-AS2	LPP antisense RNA 2	ncRNA
ENSG00000188001	82.5385	-1.13023	0.078491	-14.3994	5.21725e-47	3.38211e-46	285386	TPRG1	tumor protein p63 regulated 1	protein-coding
ENSG00000073282	900.505	-1.13511	0.117199	-9.68532	3.48125e-22	9.73228e-22	8626	TP63	tumor protein p63	protein-coding
ENSG00000113946	14.7891	-1.1501	0.13945	-8.24742	1.61847e-16	3.6891e-16	10686	CLDN16	claudin 16	protein-coding
ENSG00000205835	97.1172	2.92154	0.184434	15.8405	1.63445e-56	1.47325e-55	647309	GMNC	geminin coiled-coil domain containing	protein-coding
ENSG00000188958	63.4784	1.83644	0.174002	10.5541	4.86176e-26	1.56688e-25	257313	UTS2B	urotensin 2B	protein-coding
ENSG00000114279	239.794	1.01249	0.151007	6.7049	2.01541e-11	3.81071e-11	2257	FGF12	fibroblast growth factor 12	protein-coding
ENSG00000127249	22.172	-1.76568	0.142645	-12.3781	3.43399e-35	1.51416e-34	84239	ATP13A4	ATPase 13A4	protein-coding
ENSG00000178772	45.3441	-1.47963	0.294631	-5.02196	5.11469e-07	7.98987e-07	1370	CPN2	carboxypeptidase N subunit 2	protein-coding
ENSG00000185485	450.262	-1.24492	0.0642124	-19.3875	9.84652e-84	2.27554e-82	255812	SDHAP1	SDHA pseudogene 1	pseudo
ENSG00000228109	96.2589	-1.18993	0.135637	-8.7729	1.74128e-18	4.25366e-18	100507057	MELTF-AS1	MELTF antisense RNA 1	ncRNA
ENSG00000161267	15.9595	-1.35205	0.193861	-6.97433	3.07335e-12	5.98527e-12	622	BDH1	3-hydroxybutyrate dehydrogenase 1	protein-coding
ENSG00000214135	586.24	-1.29169	0.0555223	-23.2644	1.01725e-119	8.17853e-118	220729	SDHAP4	SDHA pseudogene 4	pseudo
ENSG00000234742	67.738	1.12376	0.0994638	11.2981	1.34029e-29	4.88273e-29	100129657	RPL17P18	ribosomal protein L17 pseudogene 18	pseudo
ENSG00000186777	20.2692	-1.05518	0.0871932	-12.1016	1.03511e-33	4.35896e-33	654254	ZNF732	zinc finger protein 732	protein-coding
ENSG00000133256	135.659	-1.04301	0.0946972	-11.0141	3.26753e-28	1.13444e-27	5158	PDE6B	phosphodiesterase 6B	protein-coding
ENSG00000169026	197.144	-1.02512	0.0695876	-14.7313	4.05787e-49	2.82985e-48	84179	SLC49A3	solute carrier family 49 member 3	protein-coding
ENSG00000127418	2955.15	1.32845	0.0967499	13.7308	6.64262e-43	3.79083e-42	53834	FGFRL1	fibroblast growth factor receptor like 1	protein-coding
ENSG00000215367	22.4674	3.99588	0.236599	16.8889	5.43294e-64	6.36187e-63	100379220	TMED11P	transmembrane p24 trafficking protein 11, pseudogene	pseudo
ENSG00000159674	31606.1	2.28929	0.133153	17.1929	3.00145e-66	3.76239e-65	10417	SPON2	spondin 2	protein-coding
ENSG00000188981	29.573	-1.21766	0.0826518	-14.7324	3.98978e-49	2.7833e-48	345222	MSANTD1	Myb/SANT DNA binding domain containing 1	protein-coding
ENSG00000109758	42.157	-1.39439	0.148409	-9.39559	5.68993e-21	1.52858e-20	3083	HGFAC	HGF activator	protein-coding
ENSG00000175920	87.3949	-1.22819	0.0810134	-15.1603	6.47259e-52	4.96421e-51	285489	DOK7	docking protein 7	protein-coding
ENSG00000184160	351.923	-1.69288	0.112073	-15.1052	1.49762e-51	1.13451e-50	152	ADRA2C	adrenoceptor alpha 2C	protein-coding
ENSG00000168824	404.44	-1.0819	0.115189	-9.39245	5.86224e-21	1.57366e-20	27065	NSG1	neuronal vesicle trafficking associated 1	protein-coding
ENSG00000170891	91.5356	-1.25979	0.107522	-11.7166	1.0475e-31	4.12474e-31	54360	CYTL1	cytokine like 1	protein-coding
ENSG00000152953	45.0756	-1.37499	0.0938432	-14.652	1.30739e-48	8.94496e-48	55351	STK32B	serine/threonine kinase 32B	protein-coding
ENSG00000173040	205.73	-1.34028	0.079273	-16.9071	3.98595e-64	4.69894e-63	132884	EVC2	EvC ciliary complex subunit 2	protein-coding
ENSG00000181215	35.7955	-1.71431	0.135996	-12.6056	1.96734e-36	9.0691e-36	389197	C4orf50	chromosome 4 open reading frame 50	protein-coding
ENSG00000152969	14.8779	-1.51981	0.166662	-9.11909	7.57592e-20	1.94868e-19	152789	JAKMIP1	janus kinase and microtubule interacting protein 1	protein-coding
ENSG00000251580	37.0329	1.06154	0.160363	6.61962	3.60127e-11	6.74423e-11	105374366	LINC02482	long intergenic non-protein coding RNA 2482	ncRNA
ENSG00000163993	588.074	-1.12924	0.155907	-7.24304	4.38745e-13	8.84572e-13	6286	S100P	S100 calcium binding protein P	protein-coding
ENSG00000184985	270.566	-1.51982	0.0993782	-15.2933	8.47223e-53	6.69357e-52	57537	SORCS2	sortilin related VPS10 domain containing receptor 2	protein-coding
ENSG00000272620	15.6233	-1.10101	0.152355	-7.22664	4.95103e-13	9.95806e-13	84740	AFAP1-AS1	AFAP1 antisense RNA 1	ncRNA
ENSG00000109625	8.6586	-1.15687	0.133595	-8.6595	4.73847e-18	1.1391e-17	8532	CPZ	carboxypeptidase Z	protein-coding
ENSG00000215612	8.96629	2.5226	0.3424	7.36742	1.7396e-13	3.5558e-13	3166	HMX1	H6 family homeobox 1	protein-coding
ENSG00000109667	176.988	-1.7613	0.0706886	-24.9164	4.94443e-137	8.50443e-135	56606	SLC2A9	solute carrier family 2 member 9	protein-coding
ENSG00000109684	60.084	1.1091	0.136289	8.13791	4.02164e-16	9.03534e-16	116449	CLNK	cytokine dependent hematopoietic cell linker	protein-coding
ENSG00000137440	29.2215	-1.30637	0.218548	-5.97749	2.26603e-09	3.92914e-09	9982	FGFBP1	fibroblast growth factor binding protein 1	protein-coding
ENSG00000137441	11.9102	-2.23624	0.164311	-13.6098	3.50139e-42	1.95615e-41	83888	FGFBP2	fibroblast growth factor binding protein 2	protein-coding
ENSG00000169744	612.742	-1.10705	0.0610097	-18.1455	1.39325e-73	2.24202e-72	9079	LDB2	LIM domain binding 2	protein-coding
ENSG00000109805	243.178	1.38072	0.0980255	14.0853	4.67488e-45	2.84919e-44	64151	NCAPG	non-SMC condensin I complex subunit G	protein-coding
ENSG00000109819	260.059	-1.31594	0.111302	-11.8231	2.96511e-32	1.18808e-31	10891	PPARGC1A	PPARG coactivator 1 alpha	protein-coding
ENSG00000053900	1066.08	-1.03516	0.0426688	-24.2604	5.13286e-130	6.19011e-128	29945	ANAPC4	anaphase promoting complex subunit 4	protein-coding
ENSG00000091490	2498.48	1.27312	0.0653483	19.482	1.56067e-84	3.73849e-83	23231	SEL1L3	SEL1L family member 3	protein-coding
ENSG00000174145	19.8926	2.22944	0.258828	8.61359	7.08073e-18	1.6944e-17	57495	NWD2	NACHT and WD repeat domain containing 2	protein-coding
ENSG00000134962	174.068	2.97392	0.12634	23.539	1.62606e-122	1.45197e-120	152831	KLB	klotho beta	protein-coding
ENSG00000109814	5004.47	1.14676	0.0595913	19.2438	1.5925e-82	3.52872e-81	7358	UGDH	UDP-glucose 6-dehydrogenase	protein-coding
ENSG00000163683	5868.93	1.07186	0.0527682	20.3125	9.96236e-92	3.02533e-90	201895	SMIM14	small integral membrane protein 14	protein-coding
ENSG00000109133	2985.14	1.06367	0.0457678	23.2406	1.77228e-119	1.40869e-117	55161	TMEM33	transmembrane protein 33	protein-coding
ENSG00000188848	1486.44	1.89206	0.105635	17.9113	9.62727e-72	1.45128e-70	389206	BEND4	BEN domain containing 4	protein-coding
ENSG00000178343	35.5397	-1.08816	0.142983	-7.61043	2.73194e-14	5.74162e-14	152573	SHISA3	shisa family member 3	protein-coding
ENSG00000170516	13.5198	4.04697	0.598472	6.76217	1.35938e-11	2.58591e-11	170712	COX7B2	cytochrome c oxidase subunit 7B2	protein-coding
ENSG00000145247	1155.37	1.06204	0.0539807	19.6744	3.57416e-86	8.98206e-85	132299	OCIAD2	OCIA domain containing 2	protein-coding
ENSG00000188993	23.9374	-1.60239	0.0970659	-16.5083	3.19867e-61	3.40888e-60	339977	LRRC66	leucine rich repeat containing 66	protein-coding
ENSG00000163071	305.314	-1.01219	0.0900429	-11.2412	2.56001e-29	9.23804e-29	132671	SPATA18	spermatogenesis associated 18	protein-coding
ENSG00000226950	1774.58	1.53019	0.142309	10.7526	5.76127e-27	1.91713e-26	57291	DANCR	differentiation antagonizing non-protein coding RNA	ncRNA
ENSG00000226887	206.711	1.68885	0.108421	15.5768	1.04639e-54	8.87891e-54	100288413	ERVMER34-1	endogenous retrovirus group MER34 member 1, envelope	protein-coding
ENSG00000134853	989.985	-1.09541	0.0832203	-13.1627	1.43779e-39	7.33722e-39	5156	PDGFRA	platelet derived growth factor receptor alpha	protein-coding
ENSG00000157404	505.18	-1.13744	0.0892345	-12.7466	3.25535e-37	1.53956e-36	3815	KIT	KIT proto-oncogene, receptor tyrosine kinase	protein-coding
ENSG00000128039	487.245	1.49617	0.0865222	17.2924	5.36968e-67	6.92973e-66	79644	SRD5A3	steroid 5 alpha-reductase 3	protein-coding
ENSG00000249700	22.8736	-1.48452	0.130568	-11.3697	5.91961e-30	2.1827e-29	100506462	SRD5A3-AS1	SRD5A3 antisense RNA 1	ncRNA
ENSG00000128050	4741.28	1.26168	0.0512585	24.6142	8.90992e-134	1.34508e-131	10606	PAICS	phosphoribosylaminoimidazole carboxylase and phosphoribosylaminoimidazolesuccinocarboxamide synthase	protein-coding
ENSG00000128040	31.158	-2.78331	0.174839	-15.9193	4.65438e-57	4.27429e-56	6691	SPINK2	serine peptidase inhibitor Kazal type 2	protein-coding
ENSG00000150471	137.93	-1.35625	0.108002	-12.5576	3.61044e-36	1.64842e-35	23284	ADGRL3	adhesion G protein-coupled receptor L3	protein-coding
ENSG00000153802	10.2941	-1.70352	0.190177	-8.95751	3.32087e-19	8.34353e-19	9407	TMPRSS11D	transmembrane serine protease 11D	protein-coding
ENSG00000187054	13.572	-1.9981	0.21979	-9.09092	9.82009e-20	2.51452e-19	339967	TMPRSS11A	transmembrane serine protease 11A	protein-coding
ENSG00000171234	26.2349	-2.22581	0.255872	-8.69892	3.35043e-18	8.10532e-18	7364	UGT2B7	UDP glucuronosyltransferase family 2 member B7	protein-coding
ENSG00000213759	19.6194	2.53529	0.347759	7.29038	3.09087e-13	6.26474e-13	10720	UGT2B11	UDP glucuronosyltransferase family 2 member B11	protein-coding
ENSG00000156096	215.01	5.24621	0.221722	23.6612	9.05141e-124	8.40419e-122	7363	UGT2B4	UDP glucuronosyltransferase family 2 member B4	protein-coding
ENSG00000173597	57.7621	-1.13898	0.109898	-10.3639	3.61732e-25	1.12821e-24	27284	SULT1B1	sulfotransferase family 1B member 1	protein-coding
ENSG00000181617	28.6604	1.17104	0.311364	3.76101	0.000169232	0.00023239	260436	FDCSP	follicular dendritic cell secreted protein	protein-coding
ENSG00000018189	1370.82	-1.03993	0.041144	-25.2754	5.96077e-141	1.14753e-138	22902	RUFY3	RUN and FYVE domain containing 3	protein-coding
ENSG00000080493	10101.2	2.0533	0.115993	17.702	4.0483e-70	5.78282e-69	8671	SLC4A4	solute carrier family 4 member 4	protein-coding
ENSG00000081051	8.95263	2.99615	0.245778	12.1904	3.49564e-34	1.49485e-33	174	AFP	alpha fetoprotein	protein-coding
ENSG00000079557	12.8967	-2.54569	0.390142	-6.52504	6.79823e-11	1.25975e-10	173	AFM	afamin	protein-coding
ENSG00000163739	269.569	-1.225	0.130211	-9.4078	5.06608e-21	1.36378e-20	2919	CXCL1	C-X-C motif chemokine ligand 1	protein-coding
ENSG00000124882	9.89707	-1.70757	0.214264	-7.96947	1.5935e-15	3.50063e-15	2069	EREG	epiregulin	protein-coding
ENSG00000109321	107.202	-1.7262	0.174965	-9.86595	5.84774e-23	1.6798e-22	374	AREG	amphiregulin	protein-coding
ENSG00000138757	7699.22	1.00028	0.0433651	23.0664	1.00685e-117	7.54562e-116	9908	G3BP2	G3BP stress granule assembly factor 2	protein-coding
ENSG00000138755	606.946	2.05374	0.147627	13.9117	5.37616e-44	3.17784e-43	4283	CXCL9	C-X-C motif chemokine ligand 9	protein-coding
ENSG00000156219	43.6744	-1.29999	0.161166	-8.06616	7.25424e-16	1.61304e-15	419	ART3	ADP-ribosyltransferase 3 (inactive)	protein-coding
ENSG00000169248	222.973	1.3422	0.152974	8.77402	1.72398e-18	4.21288e-18	6373	CXCL11	C-X-C motif chemokine ligand 11	protein-coding
ENSG00000163749	40.7934	-1.36286	0.0987563	-13.8002	2.54033e-43	1.46728e-42	339965	CCDC158	coiled-coil domain containing 158	protein-coding
ENSG00000186212	210.248	1.44932	0.0748956	19.3512	1.99182e-83	4.55299e-82	345079	SOWAHB	sosondowah ankyrin repeat domain family member B	protein-coding
ENSG00000156234	275.687	-1.03394	0.20312	-5.09026	3.57565e-07	5.63299e-07	10563	CXCL13	C-X-C motif chemokine ligand 13	protein-coding
ENSG00000250334	11.8219	-1.81356	0.179524	-10.1021	5.40942e-24	1.61605e-23	100506035	LINC00989	long intergenic non-protein coding RNA 989	ncRNA
ENSG00000152784	909.592	-1.61052	0.100734	-15.9878	1.55499e-57	1.45215e-56	56978	PRDM8	PR/SET domain 8	protein-coding
ENSG00000249242	1197.69	1.11197	0.0698277	15.9245	4.28522e-57	3.93872e-56	441027	TMEM150C	transmembrane protein 150C	protein-coding
ENSG00000251022	555.827	-1.07644	0.127294	-8.45628	2.76033e-17	6.48414e-17	100499177	THAP9-AS1	THAP9 antisense RNA 1	ncRNA
ENSG00000163623	40.707	3.24984	0.200586	16.2017	4.90656e-59	4.81343e-58	4825	NKX6-1	NK6 homeobox 1	protein-coding
ENSG00000163624	1335.36	1.2566	0.0563506	22.2996	3.72526e-110	2.15942e-108	1040	CDS1	CDP-diacylglycerol synthase 1	protein-coding
ENSG00000170509	168.758	-1.52321	0.146845	-10.3729	3.29403e-25	1.02937e-24	345275	HSD17B13	hydroxysteroid 17-beta dehydrogenase 13	protein-coding
ENSG00000029559	308.137	1.31682	0.319788	4.11778	3.82539e-05	5.43149e-05	3381	IBSP	integrin binding sialoprotein	protein-coding
ENSG00000152595	15.7893	1.39405	0.349208	3.99203	6.55104e-05	9.19573e-05	56955	MEPE	matrix extracellular phosphoglycoprotein	protein-coding
ENSG00000118777	472.745	-1.14216	0.0817078	-13.9786	2.1061e-44	1.25982e-43	9429	ABCG2	ATP binding cassette subfamily G member 2 (Junior blood group)	protein-coding
ENSG00000248019	138.894	-1.03209	0.131115	-7.87165	3.49998e-15	7.58636e-15	285512	FAM13A-AS1	FAM13A antisense RNA 1	ncRNA
ENSG00000138722	285.994	-1.16277	0.103525	-11.2318	2.84649e-29	1.0263e-28	22915	MMRN1	multimerin 1	protein-coding
ENSG00000172238	37.0131	4.78467	0.304407	15.718	1.13869e-55	9.97674e-55	474	ATOH1	atonal bHLH transcription factor 1	protein-coding
ENSG00000163110	37489.8	1.78339	0.084631	21.0725	1.42184e-98	5.79339e-97	10611	PDLIM5	PDZ and LIM domain 5	protein-coding
ENSG00000249599	118.963	1.71242	0.12534	13.6623	1.70616e-42	9.61906e-42	100507012	BMPR1B-DT	BMPR1B divergent transcript	ncRNA
ENSG00000138696	4798.21	1.24056	0.0936313	13.2494	4.54692e-40	2.36286e-39	658	BMPR1B	bone morphogenetic protein receptor type 1B	protein-coding
ENSG00000246090	115.114	-1.96544	0.14255	-13.7877	3.02136e-43	1.73985e-42	100507053	LOC100507053	uncharacterized LOC100507053	ncRNA
ENSG00000198099	65.9565	-1.99687	0.206893	-9.65171	4.83447e-22	1.34402e-21	127	ADH4	alcohol dehydrogenase 4 (class II), pi polypeptide	protein-coding
ENSG00000187758	32.6171	-1.62335	0.197961	-8.20037	2.39645e-16	5.42999e-16	124	ADH1A	alcohol dehydrogenase 1A (class I), alpha polypeptide	protein-coding
ENSG00000196616	714.277	-2.63124	0.129459	-20.325	7.73075e-92	2.36475e-90	125	ADH1B	alcohol dehydrogenase 1B (class I), beta polypeptide	protein-coding
ENSG00000248713	18.6709	-1.09695	0.22553	-4.8639	1.15098e-06	1.76524e-06	285556	C4orf54	chromosome 4 open reading frame 54	protein-coding
ENSG00000138814	14423.2	1.34979	0.0676965	19.9388	1.87553e-88	5.07821e-87	5530	PPP3CA	protein phosphatase 3 catalytic subunit alpha	protein-coding
ENSG00000254531	1564.34	1.58361	0.0839439	18.8651	2.20916e-79	4.33648e-78	90024	FLJ20021	uncharacterized LOC90024	ncRNA
ENSG00000153064	1250.49	1.61308	0.129281	12.4773	9.93243e-36	4.45632e-35	55024	BANK1	B cell scaffold protein with ankyrin repeats 1	protein-coding
ENSG00000164039	353.34	-1.38112	0.0668296	-20.6663	6.96839e-95	2.44523e-93	56898	BDH2	3-hydroxybutyrate dehydrogenase 2	protein-coding
ENSG00000236699	1743.9	1.18183	0.0833565	14.178	1.25438e-45	7.81298e-45	54848	ARHGEF38	Rho guanine nucleotide exchange factor 38	protein-coding
ENSG00000249885	29.3732	1.22156	0.14039	8.70122	3.28337e-18	7.94581e-18	100874374	ARHGEF38-IT1	ARHGEF38 intronic transcript 1	ncRNA
ENSG00000232021	18.3928	1.16539	0.128118	9.09621	9.35354e-20	2.3974e-19	641518	LEF1-AS1	LEF1 antisense RNA 1	ncRNA
ENSG00000183423	19.6171	-1.0399	0.109995	-9.45404	3.26013e-21	8.83402e-21	345193	LRIT3	leucine rich repeat, Ig-like and transmembrane domains 3	protein-coding
ENSG00000138798	376.49	1.14266	0.116226	9.83133	8.25221e-23	2.35822e-22	1950	EGF	epidermal growth factor	protein-coding
ENSG00000164093	46.7613	-1.98843	0.197488	-10.0686	7.60481e-24	2.25873e-23	5308	PITX2	paired like homeodomain 2	protein-coding
ENSG00000073331	635.995	-1.15212	0.0559945	-20.5755	4.55012e-94	1.53504e-92	80216	ALPK1	alpha kinase 1	protein-coding
ENSG00000145362	649.895	-1.25679	0.0920876	-13.6478	2.08093e-42	1.16973e-41	287	ANK2	ankyrin 2	protein-coding
ENSG00000174599	223.051	1.12348	0.0833906	13.4724	2.27213e-41	1.23711e-40	133022	TRAM1L1	translocation associated membrane protein 1 like 1	protein-coding
ENSG00000269893	2421.64	1.49506	0.171711	8.70682	3.12518e-18	7.56998e-18	100093630	SNHG8	small nucleolar RNA host gene 8	ncRNA
ENSG00000164099	120.185	-1.03422	0.118367	-8.73743	2.38473e-18	5.80188e-18	8492	PRSS12	serine protease 12	protein-coding
ENSG00000172403	14676.1	-1.30317	0.0843471	-15.4501	7.53319e-54	6.1821e-53	171024	SYNPO2	synaptopodin 2	protein-coding
ENSG00000172399	61.0974	-1.31579	0.153961	-8.54629	1.27114e-17	3.01498e-17	51778	MYOZ2	myozenin 2	protein-coding
ENSG00000164109	341.899	1.26116	0.0768823	16.4037	1.79849e-60	1.85817e-59	4085	MAD2L1	mitotic arrest deficient 2 like 1	protein-coding
ENSG00000138738	255.575	-1.34059	0.0691311	-19.392	9.0228e-84	2.08978e-82	11107	PRDM5	PR/SET domain 5	protein-coding
ENSG00000138741	21.7027	-1.84979	0.119234	-15.514	2.78964e-54	2.33405e-53	7222	TRPC3	transient receptor potential cation channel subfamily C member 3	protein-coding
ENSG00000138685	386.084	-1.54701	0.0745266	-20.7578	1.04271e-95	3.78552e-94	2247	FGF2	fibroblast growth factor 2	protein-coding
ENSG00000196159	627.336	-1.07173	0.081915	-13.0835	4.09265e-39	2.06493e-38	79633	FAT4	FAT atypical cadherin 4	protein-coding
ENSG00000250241	14.7715	-1.11717	0.134999	-8.27539	1.28036e-16	2.93021e-16	101927359	PCDH10-DT	PCDH10 divergent transcript	ncRNA
ENSG00000151012	563.646	1.30269	0.0904303	14.4055	4.77918e-47	3.10388e-46	23657	SLC7A11	solute carrier family 7 member 11	protein-coding
ENSG00000137463	19.6217	-1.29042	0.108689	-11.8726	1.64242e-32	6.66495e-32	84709	MGARP	mitochondria localized glutamic acid rich protein	protein-coding
ENSG00000153132	1959.74	1.33373	0.119767	11.136	8.37699e-29	2.97887e-28	1047	CLGN	calmegin	protein-coding
ENSG00000164136	115.744	-1.07922	0.0779346	-13.8478	1.31152e-43	7.67026e-43	3600	IL15	interleukin 15	protein-coding
ENSG00000251600	23.4506	-1.35109	0.169896	-7.95246	1.8284e-15	4.00577e-15	101927636	LOC101927636	uncharacterized LOC101927636	ncRNA
ENSG00000183090	18.6354	1.14728	0.208067	5.51402	3.50725e-08	5.77134e-08	166752	FREM3	FRAS1 related extracellular matrix 3	protein-coding
ENSG00000197465	22.3532	-1.39062	0.135963	-10.2279	1.48766e-24	4.5354e-24	2996	GYPE	glycophorin E (MNS blood group)	protein-coding
ENSG00000248809	12.9371	-1.63974	0.156657	-10.4671	1.22345e-25	3.88337e-25	100505545	LINC01095	long intergenic non-protein coding RNA 1095	ncRNA
ENSG00000250673	24.4787	-1.07298	0.137868	-7.78263	7.10338e-15	1.52442e-14	345051	REELD1	reeler domain containing 1	protein-coding
ENSG00000120519	1130.71	1.1614	0.0814095	14.2662	3.55674e-46	2.25278e-45	84068	SLC10A7	solute carrier family 10 member 7	protein-coding
ENSG00000137473	20.3247	1.74099	0.202467	8.59886	8.0509e-18	1.9224e-17	83894	TTC29	tetratricopeptide repeat domain 29	protein-coding
ENSG00000071205	1121.49	-1.20547	0.0604537	-19.9404	1.81679e-88	4.93188e-87	79658	ARHGAP10	Rho GTPase activating protein 10	protein-coding
ENSG00000121211	38.5099	1.4193	0.114562	12.3889	3.00074e-35	1.32591e-34	84057	MND1	meiotic nuclear divisions 1	protein-coding
ENSG00000137462	325.713	-1.35715	0.0846719	-16.0283	8.10815e-58	7.64337e-57	7097	TLR2	toll like receptor 2	protein-coding
ENSG00000145428	58.0457	-1.57299	0.0948222	-16.5889	8.38746e-62	9.10515e-61	285533	RNF175	ring finger protein 175	protein-coding
ENSG00000197410	10.3513	-1.55465	0.15848	-9.80978	1.02191e-22	2.90841e-22	54798	DCHS2	dachsous cadherin-related 2	protein-coding
ENSG00000121207	94.7502	-1.30951	0.152019	-8.61409	7.04997e-18	1.68723e-17	9227	LRAT	lecithin retinol acyltransferase	protein-coding
ENSG00000185149	16.6228	1.10247	0.283048	3.895	9.81982e-05	0.000136508	4887	NPY2R	neuropeptide Y receptor Y2	protein-coding
ENSG00000164116	4892.91	1.06072	0.0668292	15.8722	9.87527e-57	8.95517e-56	2982	GUCY1A1	guanylate cyclase 1 soluble subunit alpha 1	protein-coding
ENSG00000120251	32.1778	-1.15584	0.15099	-7.65507	1.93207e-14	4.08449e-14	2891	GRIA2	glutamate ionotropic receptor AMPA type subunit 2	protein-coding
ENSG00000248429	268.179	1.29769	0.168246	7.71301	1.22882e-14	2.6189e-14	285505	GASK1B-AS1	GASK1B antisense RNA 1	ncRNA
ENSG00000248771	461.494	2.05123	0.159169	12.8871	5.31749e-38	2.58532e-37	100505989	SMIM31	small integral membrane protein 31	protein-coding
ENSG00000248329	93.7396	1.36639	0.164831	8.28968	1.13555e-16	2.60705e-16	100506013	APELA	apelin receptor early endogenous ligand	protein-coding
ENSG00000251596	88.603	-1.55201	0.120331	-12.8978	4.62899e-38	2.25475e-37	3031	HADHAP1	HADHA pseudogene 1	pseudo
ENSG00000129116	8575.64	-1.16205	0.0644807	-18.0216	1.31884e-72	2.05148e-71	23022	PALLD	palladin, cytoskeletal associated protein	protein-coding
ENSG00000154447	4364.43	1.48653	0.0717671	20.7133	2.6277e-95	9.3457e-94	57630	SH3RF1	SH3 domain containing ring finger 1	protein-coding
ENSG00000248822	6.78028	4.61136	0.344699	13.3779	8.13886e-41	4.35345e-40	105377532	APOBEC3AP1	apolipoprotein B mRNA editing enzyme catalytic subunit 3A pseudogene 1	pseudo
ENSG00000250266	9.82816	3.02685	0.326733	9.264	1.96921e-20	5.18013e-20	101928223	LINC01612	long intergenic non-protein coding RNA 1612	ncRNA
ENSG00000109586	6446.01	1.84987	0.0758642	24.384	2.52796e-131	3.23456e-129	51809	GALNT7	polypeptide N-acetylgalactosaminyltransferase 7	protein-coding
ENSG00000164107	36.7239	-2.1624	0.180077	-12.0082	3.21677e-33	1.33744e-32	9464	HAND2	heart and neural crest derivatives expressed 2	protein-coding
ENSG00000237125	45.5848	-2.53364	0.198029	-12.7943	1.76434e-37	8.42194e-37	79804	HAND2-AS1	HAND2 antisense RNA 1	ncRNA
ENSG00000164120	2571.1	1.70596	0.162294	10.5115	7.64331e-26	2.44605e-25	3248	HPGD	15-hydroxyprostaglandin dehydrogenase	protein-coding
ENSG00000145451	21.5395	1.69153	0.27942	6.05371	1.41551e-09	2.48354e-09	8001	GLRA3	glycine receptor alpha 3	protein-coding
ENSG00000164122	296.42	-1.57069	0.146508	-10.7208	8.12651e-27	2.69139e-26	140458	ASB5	ankyrin repeat and SOCS box containing 5	protein-coding
ENSG00000109674	81.0141	1.53556	0.107484	14.2863	2.66292e-46	1.69073e-45	55247	NEIL3	nei like DNA glycosylase 3	protein-coding
ENSG00000218336	404.143	-1.02198	0.0942141	-10.8474	2.05212e-27	6.94657e-27	55714	TENM3	teneurin transmembrane protein 3	protein-coding
ENSG00000173320	225.875	-1.63269	0.0790404	-20.6564	8.55198e-95	2.98594e-93	56977	STOX2	storkhead box 2	protein-coding
ENSG00000151725	412.947	1.17296	0.0724197	16.1967	5.32129e-59	5.21785e-58	79682	CENPU	centromere protein U	protein-coding
ENSG00000168491	180.721	1.32849	0.0670757	19.8058	2.65441e-87	6.91928e-86	256309	CCDC110	coiled-coil domain containing 110	protein-coding
ENSG00000250327	12.6309	-1.06449	0.134354	-7.92302	2.31817e-15	5.05869e-15	105377595	RPSAP70	ribosomal protein SA pseudogene 70	pseudo
ENSG00000251008	10.5944	-1.27425	0.150164	-8.48576	2.14306e-17	5.0477e-17	100873907	LTO1P1	LTO1 pseudogene 1	pseudo
ENSG00000164344	68.246	-1.30385	0.11644	-11.1976	4.18729e-29	1.50224e-28	3818	KLKB1	kallikrein B1	protein-coding
ENSG00000088926	14.7781	-1.18159	0.247924	-4.76591	1.87999e-06	2.85557e-06	2160	F11	coagulation factor XI	protein-coding
ENSG00000251165	11.9551	-1.30915	0.275781	-4.74707	2.06389e-06	3.12901e-06	285441	F11-AS1	F11 antisense RNA 1	ncRNA
ENSG00000250590	11.3318	3.34453	0.192728	17.3536	1.85187e-67	2.43788e-66	100506272	LINC02492	long intergenic non-protein coding RNA 2492	ncRNA
ENSG00000063438	53.7993	-1.44846	0.118301	-12.2439	1.81183e-34	7.82452e-34	57491	AHRR	aryl hydrocarbon receptor repressor	protein-coding
ENSG00000206077	169.942	-1.07874	0.0959486	-11.2429	2.50938e-29	9.05689e-29	653082	ZDHHC11B	zinc finger DHHC-type containing 11B	protein-coding
ENSG00000071539	264.966	1.24007	0.0721174	17.1951	2.88971e-66	3.62882e-65	9319	TRIP13	thyroid hormone receptor interactor 13	protein-coding
ENSG00000164362	22.5929	1.72595	0.175608	9.82845	8.49117e-23	2.42585e-22	7015	TERT	telomerase reverse transcriptase	protein-coding
ENSG00000185986	220.397	-1.0204	0.0638972	-15.9694	2.08656e-57	1.93994e-56	728609	SDHAP3	SDHA pseudogene 3	pseudo
ENSG00000248118	10.7445	3.19046	0.225956	14.1199	2.86546e-45	1.76021e-44	285577	LINC01019	long intergenic non-protein coding RNA 1019	ncRNA
ENSG00000250490	30.0089	-1.25928	0.112139	-11.2296	2.91673e-29	1.05127e-28	401172	LINC02145	long intergenic non-protein coding RNA 2145	ncRNA
ENSG00000145491	36.0705	1.22763	0.14206	8.64159	5.54356e-18	1.33005e-17	83853	ROPN1L	rhophilin associated tail protein 1 like	protein-coding
ENSG00000164236	164.759	-1.50379	0.0835571	-17.9972	2.04984e-72	3.15582e-71	651746	ANKRD33B	ankyrin repeat domain 33B	protein-coding
ENSG00000169862	680.893	1.41516	0.0849808	16.6527	2.89253e-62	3.17784e-61	1501	CTNND2	catenin delta 2	protein-coding
ENSG00000039139	2294.62	1.51746	0.118687	12.7854	1.9787e-37	9.42374e-37	1767	DNAH5	dynein axonemal heavy chain 5	protein-coding
ENSG00000183580	818.093	-1.18366	0.0653622	-18.1093	2.69236e-73	4.29958e-72	23194	FBXL7	F-box and leucine rich repeat protein 7	protein-coding
ENSG00000183654	30.7269	1.17941	0.238396	4.9473	7.52499e-07	1.16535e-06	441061	MARCHF11	membrane associated ring-CH-type finger 11	protein-coding
ENSG00000215196	11.6434	-1.76416	0.199266	-8.85328	8.49867e-19	2.10376e-18	285696	BASP1-AS1	BASP1 antisense RNA 1	ncRNA
ENSG00000113389	1599.76	1.49218	0.143164	10.4228	1.95033e-25	6.14685e-25	4883	NPR3	natriuretic peptide receptor 3	protein-coding
ENSG00000164175	115.605	3.92226	0.167475	23.4201	2.67036e-121	2.28713e-119	51151	SLC45A2	solute carrier family 45 member 2	protein-coding
ENSG00000242110	980.88	4.35079	0.131748	33.0236	3.72485e-239	2.60541e-235	23600	AMACR	alpha-methylacyl-CoA racemase	protein-coding
ENSG00000272323	52.4082	1.27585	0.108599	11.7483	7.20414e-32	2.84853e-31	101929704	TTC23L-AS1	TTC23L antisense RNA 1	ncRNA
ENSG00000152611	23.1584	2.94076	0.228232	12.8849	5.47127e-38	2.65823e-37	133690	CAPSL	calcyphosine like	protein-coding
ENSG00000145626	18.4057	-1.28689	0.273678	-4.7022	2.57367e-06	3.88113e-06	133688	UGT3A1	UDP glycosyltransferase family 3 member A1	protein-coding
ENSG00000164318	345.544	-1.07514	0.0811711	-13.2454	4.79662e-40	2.48955e-39	133584	EGFLAM	EGF like, fibronectin type III and laminin G domains	protein-coding
ENSG00000249740	18.1383	-1.26147	0.106159	-11.8829	1.45229e-32	5.90139e-32	101926904	LINC01265	long intergenic non-protein coding RNA 1265	ncRNA
ENSG00000145592	31334.5	1.11965	0.0645954	17.3333	2.63906e-67	3.4439e-66	6167	RPL37	ribosomal protein L37	protein-coding
ENSG00000132357	182.53	-1.04251	0.0634325	-16.435	1.07493e-60	1.11887e-59	84674	CARD6	caspase recruitment domain family member 6	protein-coding
ENSG00000112936	4248.68	-1.50209	0.116808	-12.8595	7.60519e-38	3.67543e-37	730	C7	complement C7	protein-coding
ENSG00000039537	117.245	-1.28361	0.162686	-7.89015	3.01835e-15	6.55527e-15	729	C6	complement C6	protein-coding
ENSG00000248668	17.4996	-1.51784	0.151472	-10.0206	1.23714e-23	3.64661e-23	100874002	OXCT1-AS1	OXCT1 antisense RNA 1	ncRNA
ENSG00000177453	35.938	-1.32209	0.0899345	-14.7006	6.39354e-49	4.42049e-48	167359	NIM1K	NIM1 serine/threonine protein kinase	protein-coding
ENSG00000070193	83.1672	-1.66959	0.11101	-15.04	4.01811e-51	3.00699e-50	2255	FGF10	fibroblast growth factor 10	protein-coding
ENSG00000170571	3367.07	1.39456	0.0583459	23.9016	2.94855e-126	3.10917e-124	133418	EMB	embigin	protein-coding
ENSG00000259663	168.382	-1.22792	0.167949	-7.31125	2.64672e-13	5.3775e-13	642366	ISL1-DT	ISL1 divergent transcript	ncRNA
ENSG00000016082	309.559	-1.21761	0.124036	-9.81658	9.5525e-23	2.72165e-22	3670	ISL1	ISL LIM homeobox 1	protein-coding
ENSG00000134363	340.522	-1.0875	0.112679	-9.65132	4.85265e-22	1.3489e-21	10468	FST	follistatin	protein-coding
ENSG00000169271	32.3445	-1.97543	0.232678	-8.48998	2.06681e-17	4.86975e-17	8988	HSPB3	heat shock protein family B (small) member 3	protein-coding
ENSG00000164287	53.6813	2.8515	0.220046	12.9586	2.0998e-38	1.03263e-37	166979	CDC20B	cell division cycle 20B	protein-coding
ENSG00000145632	1083.6	-1.01555	0.0661728	-15.347	3.71106e-53	2.97111e-52	10769	PLK2	polo like kinase 2	protein-coding
ENSG00000152931	967.317	1.67301	0.153233	10.9181	9.44942e-28	3.23522e-27	25859	PART1	prostate androgen-regulated transcript 1	ncRNA
ENSG00000035499	147.715	1.6525	0.0861236	19.1876	4.70288e-82	1.02265e-80	55789	DEPDC1B	DEP domain containing 1B	protein-coding
ENSG00000164181	2195.18	1.57628	0.0816875	19.2964	5.75819e-83	1.28954e-81	79993	ELOVL7	ELOVL fatty acid elongase 7	protein-coding
ENSG00000049192	78.5095	-1.02803	0.0897136	-11.459	2.12008e-30	7.95703e-30	11174	ADAMTS6	ADAM metallopeptidase with thrombospondin type 1 motif 6	protein-coding
ENSG00000134057	688.172	1.09131	0.0608923	17.922	7.94036e-72	1.19871e-70	891	CCNB1	cyclin B1	protein-coding
ENSG00000197822	84.5953	1.144	0.151808	7.53581	4.85326e-14	1.01254e-13	100506658	OCLN	occludin	protein-coding
ENSG00000250138	10.3105	-1.47288	0.223891	-6.57856	4.75013e-11	8.85937e-11	728488	LOC728488	POM121 membrane glycoprotein (rat) pseudogene	pseudo
ENSG00000215630	18.7652	-1.01051	0.119485	-8.45722	2.73838e-17	6.43329e-17	118126072	GUSBP9	GUSB pseudogene 9	pseudo
ENSG00000131844	13639.5	1.66926	0.0925092	18.0442	8.75673e-73	1.37128e-71	64087	MCCC2	methylcrotonyl-CoA carboxylase subunit 2	protein-coding
ENSG00000164326	99.0737	-1.59913	0.189293	-8.4479	2.96599e-17	6.95556e-17	9607	CARTPT	CART prepropeptide	protein-coding
ENSG00000131711	7387.78	-1.01702	0.0806297	-12.6134	1.7812e-36	8.21828e-36	4131	MAP1B	microtubule associated protein 1B	protein-coding
ENSG00000157111	14.2391	-1.43255	0.163848	-8.74318	2.26644e-18	5.52111e-18	134285	TMEM171	transmembrane protein 171	protein-coding
ENSG00000251493	66.8326	2.99092	0.158335	18.8899	1.38231e-79	2.73387e-78	2297	FOXD1	forkhead box D1	protein-coding
ENSG00000214944	533.089	-1.13197	0.0744145	-15.2116	2.9611e-52	2.29962e-51	64283	ARHGEF28	Rho guanine nucleotide exchange factor 28	protein-coding
ENSG00000176928	96.8787	-1.66601	0.0862302	-19.3205	3.61273e-83	8.19563e-82	51301	GCNT4	glucosaminyl (N-acetyl) transferase 4	protein-coding
ENSG00000189045	42.8856	-1.16879	0.083962	-13.9205	4.75556e-44	2.81576e-43	728780	ANKDD1B	ankyrin repeat and death domain containing 1B	protein-coding
ENSG00000122012	165.43	1.39169	0.0987436	14.094	4.13562e-45	2.52714e-44	22987	SV2C	synaptic vesicle glycoprotein 2C	protein-coding
ENSG00000145703	3681.63	1.48889	0.068891	21.6123	1.37573e-103	6.57591e-102	10788	IQGAP2	IQ motif containing GTPase activating protein 2	protein-coding
ENSG00000164251	1055.97	2.14184	0.103804	20.6334	1.37562e-94	4.7399e-93	2150	F2RL1	F2R like trypsin receptor 1	protein-coding
ENSG00000145708	58.2419	-1.07847	0.11291	-9.55162	1.27687e-21	3.5011e-21	1393	CRHBP	corticotropin releasing hormone binding protein	protein-coding
ENSG00000145685	871.341	-1.13483	0.0632425	-17.9441	5.33457e-72	8.11164e-71	10184	LHFPL2	LHFPL tetraspan subfamily member 2	protein-coding
ENSG00000132840	278.812	-1.82834	0.0970289	-18.8432	3.3411e-79	6.53399e-78	23743	BHMT2	betaine--homocysteine S-methyltransferase 2	protein-coding
ENSG00000145692	45.7205	-1.28168	0.164572	-7.78801	6.80753e-15	1.46182e-14	635	BHMT	betaine--homocysteine S-methyltransferase	protein-coding
ENSG00000164309	835.945	-1.25078	0.0974858	-12.8304	1.10862e-37	5.33316e-37	202333	CMYA5	cardiomyopathy associated 5	protein-coding
ENSG00000113296	1692.09	1.86316	0.110899	16.8006	2.41719e-63	2.76718e-62	7060	THBS4	thrombospondin 4	protein-coding
ENSG00000164300	9024.17	1.22585	0.058504	20.9533	1.75124e-97	6.76758e-96	256987	SERINC5	serine incorporator 5	protein-coding
ENSG00000164299	15.2276	3.39279	0.289531	11.7182	1.028e-31	4.04947e-31	84654	SPZ1	spermatogenic leucine zipper 1	protein-coding
ENSG00000189127	472.745	3.90043	0.21577	18.0767	4.8599e-73	7.70244e-72	340120	ANKRD34B	ankyrin repeat domain 34B	protein-coding
ENSG00000113319	375.019	-1.13689	0.0651161	-17.4595	2.91728e-68	3.9342e-67	5924	RASGRF2	Ras protein specific guanine nucleotide releasing factor 2	protein-coding
ENSG00000172497	13.2348	-1.33646	0.167822	-7.96355	1.67169e-15	3.67009e-15	134526	ACOT12	acyl-CoA thioesterase 12	protein-coding
ENSG00000145681	84.0347	-1.32968	0.204426	-6.50445	7.79775e-11	1.44229e-10	1404	HAPLN1	hyaluronan and proteoglycan link protein 1	protein-coding
ENSG00000245526	14.8577	-1.84991	0.199455	-9.27483	1.77909e-20	4.68881e-20	645323	LINC00461	long intergenic non-protein coding RNA 461	ncRNA
ENSG00000248309	25.1165	-1.30816	0.109628	-11.9328	7.98661e-33	3.27518e-32	101929423	MEF2C-AS1	MEF2C antisense RNA 1	ncRNA
ENSG00000248323	42.3581	-2.15603	0.127831	-16.8663	7.96941e-64	9.2854e-63	100505994	LUCAT1	lung cancer associated transcript 1	ncRNA
ENSG00000175745	1522.1	-1.01378	0.0804245	-12.6054	1.97224e-36	9.08974e-36	7025	NR2F1	nuclear receptor subfamily 2 group F member 1	protein-coding
ENSG00000232578	10.4597	1.07934	0.15594	6.92148	4.46962e-12	8.65066e-12	100533629	LOC100533629	FAST kinase domains 1 pseudogene	pseudo
ENSG00000178015	13.8173	-1.37562	0.132408	-10.3892	2.77596e-25	8.69932e-25	285601	GPR150	G protein-coupled receptor 150	protein-coding
ENSG00000236882	21.1577	-2.38518	0.163563	-14.5826	3.62284e-48	2.44679e-47	202299	LINC01554	long intergenic non-protein coding RNA 1554	ncRNA
ENSG00000246763	222.245	1.2252	0.130633	9.37901	6.65968e-21	1.7818e-20	503569	RGMB-AS1	RGMB antisense RNA 1	ncRNA
ENSG00000173930	22.4046	-2.16942	0.195061	-11.1217	9.83575e-29	3.48873e-28	353189	SLCO4C1	solute carrier organic anion transporter family member 4C1	protein-coding
ENSG00000181751	873.252	1.44671	0.0738309	19.595	1.707e-85	4.21905e-84	90355	MACIR	macrophage immunometabolism regulator	protein-coding
ENSG00000249476	26.9133	-1.60654	0.134707	-11.9262	8.645e-33	3.53688e-32	285638	LOC285638	uncharacterized LOC285638	ncRNA
ENSG00000145777	106.157	-1.42069	0.12185	-11.6594	2.05458e-31	8.00172e-31	85480	TSLP	thymic stromal lymphopoietin	protein-coding
ENSG00000164211	568.388	-1.11661	0.0759188	-14.708	5.72657e-49	3.96719e-48	134429	STARD4	StAR related lipid transfer domain containing 4	protein-coding
ENSG00000246859	88.8689	-1.02063	0.135422	-7.53667	4.82142e-14	1.00599e-13	100505678	STARD4-AS1	STARD4 antisense RNA 1	ncRNA
ENSG00000171444	1116.66	-1.28934	0.0706876	-18.2399	2.48729e-74	4.08078e-73	4163	MCC	MCC regulator of WNT signaling pathway	protein-coding
ENSG00000080709	1135.84	1.93781	0.112278	17.2591	9.55623e-67	1.22199e-65	3781	KCNN2	potassium calcium-activated channel subfamily N member 2	protein-coding
ENSG00000152503	2041.27	1.34647	0.0804817	16.7301	7.91325e-63	8.87028e-62	55521	TRIM36	tripartite motif containing 36	protein-coding
ENSG00000172901	12.19	-1.71898	0.136443	-12.5985	2.15068e-36	9.8969e-36	206338	LVRN	laeverin	protein-coding
ENSG00000283498	67.0108	-1.74402	0.175189	-9.95507	2.39644e-23	6.98236e-23	100422885	MIR1244-2	microRNA 1244-2	ncRNA
ENSG00000184838	962.417	1.48913	0.116802	12.7491	3.15218e-37	1.49178e-36	51334	PRR16	proline rich 16	protein-coding
ENSG00000250328	44.3772	-1.61768	0.177857	-9.0954	9.42408e-20	2.41488e-19	153163	MGC32805	uncharacterized LOC153163	ncRNA
ENSG00000061455	169.945	-1.2725	0.0906278	-14.041	8.7504e-45	5.28095e-44	93166	PRDM6	PR/SET domain 6	protein-coding
ENSG00000164398	45.2007	-1.48786	0.139173	-10.6907	1.12551e-26	3.70938e-26	23305	ACSL6	acyl-CoA synthetase long chain family member 6	protein-coding
ENSG00000131435	854.688	-1.17059	0.0794331	-14.7368	3.74107e-49	2.61153e-48	8572	PDLIM4	PDZ and LIM domain 4	protein-coding
ENSG00000205089	22.9795	-2.36061	0.118758	-19.8775	6.36794e-88	1.69575e-86	645121	CCNI2	cyclin I family member 2	protein-coding
ENSG00000164403	3891.84	-1.03305	0.0942902	-10.9561	6.21448e-28	2.14129e-27	134549	SHROOM1	shroom family member 1	protein-coding
ENSG00000244921	16.4424	1.0057	0.179697	5.59664	2.18548e-08	3.63248e-08	107075130	MTCYBP18	MT-CYB pseudogene 18	pseudo
ENSG00000069011	441.432	-1.7529	0.09613	-18.2347	2.73888e-74	4.49005e-73	5307	PITX1	paired like homeodomain 1	protein-coding
ENSG00000249082	8.71506	-2.06634	0.180952	-11.4193	3.35004e-30	1.24618e-29	101927953	EPIST	esophagus epithelial intergenic associated transcript	ncRNA
ENSG00000255833	9.45748	1.56578	0.178229	8.78517	1.56126e-18	3.82371e-18	497189	TIFAB	TIFA inhibitor	protein-coding
ENSG00000145824	1221.96	1.47662	0.138248	10.681	1.24914e-26	4.10974e-26	9547	CXCL14	C-X-C motif chemokine ligand 14	protein-coding
ENSG00000145832	61.1686	1.9765	0.162255	12.1814	3.90595e-34	1.66562e-33	153328	SLC25A48	solute carrier family 25 member 48	protein-coding
ENSG00000271824	86.9924	2.09519	0.183108	11.4424	2.56764e-30	9.60416e-30	389332	SMIM32	small integral membrane protein 32	protein-coding
ENSG00000069018	12.7314	2.50079	0.201686	12.3994	2.63197e-35	1.16468e-34	57113	TRPC7	transient receptor potential cation channel subfamily C member 7	protein-coding
ENSG00000248211	7.21607	1.59638	0.195428	8.16867	3.11816e-16	7.03338e-16	100874024	TRPC7-AS1	TRPC7 antisense RNA 1	ncRNA
ENSG00000152377	12705.8	1.77	0.0993957	17.8077	6.16408e-71	9.01372e-70	6695	SPOCK1	SPARC (osteonectin), cwcv and kazal like domains proteoglycan 1	protein-coding
ENSG00000146021	263.42	-1.62534	0.0734877	-22.1172	2.16128e-108	1.18105e-106	26249	KLHL3	kelch like family member 3	protein-coding
ENSG00000226306	91.7265	-1.59033	0.140148	-11.3475	7.63116e-30	2.80393e-29	4888	NPY6R	neuropeptide Y receptor Y6 (pseudogene)	pseudo
ENSG00000120729	163.171	-1.02294	0.131852	-7.75828	8.60887e-15	1.84335e-14	9499	MYOT	myotilin	protein-coding
ENSG00000112984	403.759	1.48491	0.0856443	17.3381	2.42637e-67	3.16833e-66	10112	KIF20A	kinesin family member 20A	protein-coding
ENSG00000146013	76.8303	-1.34042	0.140555	-9.53661	1.47574e-21	4.03848e-21	2676	GFRA3	GDNF family receptor alpha 3	protein-coding
ENSG00000158402	94.0268	1.68719	0.100514	16.7856	3.11023e-63	3.55474e-62	995	CDC25C	cell division cycle 25C	protein-coding
ENSG00000132563	240.146	-1.06089	0.096066	-11.0434	2.35947e-28	8.24773e-28	51308	REEP2	receptor accessory protein 2	protein-coding
ENSG00000253404	24.7196	1.33087	0.129487	10.278	8.85077e-25	2.72244e-24	105379194	CTNNA1-AS1	CTNNA1 antisense RNA 1	ncRNA
ENSG00000184584	1258.91	-1.18093	0.0715708	-16.5001	3.662e-61	3.89081e-60	340061	STING1	stimulator of interferon response cGAMP interactor 1	protein-coding
ENSG00000146005	17.1859	-1.72851	0.114625	-15.0796	2.20485e-51	1.66187e-50	84249	PSD2	pleckstrin and Sec7 domain containing 2	protein-coding
ENSG00000158458	84.6933	-1.85277	0.108491	-17.0776	2.17861e-65	2.661e-64	9542	NRG2	neuregulin 2	protein-coding
ENSG00000113073	14.5191	-1.63463	0.136671	-11.9603	5.7338e-33	2.36196e-32	83697	SLC4A9	solute carrier family 4 member 9	protein-coding
ENSG00000131495	1084.09	1.08897	0.0589041	18.4872	2.61695e-76	4.6302e-75	4695	NDUFA2	NADH:ubiquinone oxidoreductase subunit A2	protein-coding
ENSG00000204970	21.6688	3.48694	0.18845	18.5033	1.94206e-76	3.46827e-75	56147	PCDHA1	protocadherin alpha 1	protein-coding
ENSG00000204967	100.092	1.68976	0.127969	13.2044	8.27029e-40	4.24728e-39	56144	PCDHA4	protocadherin alpha 4	protein-coding
ENSG00000081842	57.714	1.72634	0.164736	10.4794	1.07375e-25	3.41854e-25	56142	PCDHA6	protocadherin alpha 6	protein-coding
ENSG00000204963	38.7086	1.28341	0.154772	8.29228	1.11097e-16	2.55174e-16	56141	PCDHA7	protocadherin alpha 7	protein-coding
ENSG00000204962	19.4947	1.7353	0.195406	8.88046	6.65868e-19	1.65376e-18	56140	PCDHA8	protocadherin alpha 8	protein-coding
ENSG00000204961	20.9276	1.23387	0.192012	6.426	1.31003e-10	2.4e-10	9752	PCDHA9	protocadherin alpha 9	protein-coding
ENSG00000250120	165.326	1.50819	0.127955	11.7869	4.55984e-32	1.81563e-31	56139	PCDHA10	protocadherin alpha 10	protein-coding
ENSG00000249158	92.3728	2.21324	0.160068	13.8269	1.75514e-43	1.02192e-42	56138	PCDHA11	protocadherin alpha 11	protein-coding
ENSG00000251664	29.4602	1.91238	0.165388	11.563	6.34835e-31	2.43091e-30	56137	PCDHA12	protocadherin alpha 12	protein-coding
ENSG00000239389	20.6598	1.97285	0.20449	9.64768	5.02792e-22	1.3965e-21	56136	PCDHA13	protocadherin alpha 13	protein-coding
ENSG00000248383	30.122	1.35507	0.144283	9.39175	5.90131e-21	1.58374e-20	56135	PCDHAC1	protocadherin alpha subfamily C, 1	protein-coding
ENSG00000112852	317.855	2.08211	0.116347	17.8958	1.27204e-71	1.90797e-70	56133	PCDHB2	protocadherin beta 2	protein-coding
ENSG00000113205	197.019	1.17432	0.115514	10.166	2.81223e-24	8.48723e-24	56132	PCDHB3	protocadherin beta 3	protein-coding
ENSG00000113209	494.123	1.2413	0.0935309	13.2716	3.38451e-40	1.76888e-39	26167	PCDHB5	protocadherin beta 5	protein-coding
ENSG00000120322	126.43	1.79407	0.131286	13.6654	1.63498e-42	9.23012e-42	56128	PCDHB8	protocadherin beta 8	protein-coding
ENSG00000272674	237.738	1.24511	0.104192	11.9501	6.48445e-33	2.66647e-32	57717	PCDHB16	protocadherin beta 16	protein-coding
ENSG00000197479	279.356	1.37571	0.0974685	14.1144	3.09789e-45	1.89965e-44	56125	PCDHB11	protocadherin beta 11	protein-coding
ENSG00000204956	114.16	1.26927	0.0969956	13.0858	3.96911e-39	2.00308e-38	56114	PCDHGA1	protocadherin gamma subfamily A, 1	protein-coding
ENSG00000254221	136.829	1.63299	0.0916866	17.8106	5.8496e-71	8.56581e-70	56104	PCDHGB1	protocadherin gamma subfamily B, 1	protein-coding
ENSG00000253910	241.216	1.09178	0.0883286	12.3604	4.27948e-35	1.88222e-34	56103	PCDHGB2	protocadherin gamma subfamily B, 2	protein-coding
ENSG00000253485	326.009	1.24452	0.0997107	12.4813	9.44211e-36	4.24029e-35	56110	PCDHGA5	protocadherin gamma subfamily A, 5	protein-coding
ENSG00000197948	550.883	-1.26317	0.0628665	-20.0929	8.51e-90	2.41643e-88	89848	FCHSD1	FCH and double SH3 domains 1	protein-coding
ENSG00000120318	727.808	-1.60485	0.0651798	-24.6219	7.35331e-134	1.11813e-131	64411	ARAP3	ArfGAP with RhoGAP domain, ankyrin repeat and PH domain 3	protein-coding
ENSG00000204928	8.44348	1.7923	0.177856	10.0773	6.96128e-24	2.07023e-23	643226	GRXCR2	glutaredoxin and cysteine rich domain containing 2	protein-coding
ENSG00000156475	67.4881	-1.45006	0.0971124	-14.9318	2.0476e-50	1.4945e-49	5521	PPP2R2B	protein phosphatase 2 regulatory subunit Bbeta	protein-coding
ENSG00000169302	110.376	-1.13633	0.122918	-9.24463	2.36064e-20	6.1881e-20	202374	STK32A	serine/threonine kinase 32A	protein-coding
ENSG00000113657	7429.92	-1.00522	0.0721338	-13.9355	3.85692e-44	2.29079e-43	1809	DPYSL3	dihydropyrimidinase like 3	protein-coding
ENSG00000176049	63.1528	-1.35642	0.121587	-11.156	6.69374e-29	2.38555e-28	9832	JAKMIP2	janus kinase and microtubule interacting protein 2	protein-coding
ENSG00000164266	734.379	3.44989	0.253206	13.6248	2.85122e-42	1.59803e-41	6690	SPINK1	serine peptidase inhibitor Kazal type 1	protein-coding
ENSG00000214510	25.2825	-3.83372	0.16761	-22.8729	8.65723e-116	6.09608e-114	153218	SPINK13	serine peptidase inhibitor Kazal type 13	protein-coding
ENSG00000169252	1110.9	1.20739	0.0673327	17.9317	6.66507e-72	1.00982e-70	154	ADRB2	adrenoceptor beta 2	protein-coding
ENSG00000157510	376.634	-1.18954	0.062865	-18.9222	7.49009e-80	1.49973e-78	134265	AFAP1L1	actin filament associated protein 1 like 1	protein-coding
ENSG00000127743	27.5154	-1.00656	0.10025	-10.0405	1.01192e-23	2.99029e-23	27190	IL17B	interleukin 17B	protein-coding
ENSG00000276365	35.1048	-2.53053	0.118153	-21.4173	9.21021e-102	4.16524e-100	406937	MIR145	microRNA 145	ncRNA
ENSG00000155846	377.519	-1.19882	0.0607468	-19.7347	1.08671e-86	2.76072e-85	133522	PPARGC1B	PPARG coactivator 1 beta	protein-coding
ENSG00000155850	3683.38	1.36938	0.095718	14.3064	1.99591e-46	1.27185e-45	1836	SLC26A2	solute carrier family 26 member 2	protein-coding
ENSG00000113721	4144.37	-1.01143	0.0664474	-15.2215	2.54554e-52	1.98203e-51	5159	PDGFRB	platelet derived growth factor receptor beta	protein-coding
ENSG00000070808	39.8302	-1.71743	0.149428	-11.4934	1.42378e-30	5.3851e-30	815	CAMK2A	calcium/calmodulin dependent protein kinase II alpha	protein-coding
ENSG00000183876	57.3885	-1.18999	0.114752	-10.3701	3.39055e-25	1.05858e-24	340075	ARSI	arylsulfatase family member I	protein-coding
ENSG00000171992	3666.32	-1.07037	0.0655996	-16.3167	7.50829e-60	7.60029e-59	11346	SYNPO	synaptopodin	protein-coding
ENSG00000197083	123.553	-1.86692	0.100535	-18.5699	5.6293e-77	1.02807e-75	134466	ZNF300P1	zinc finger protein 300 pseudogene 1	pseudo
ENSG00000211445	4339.91	-2.41111	0.0820603	-29.3822	9.26219e-190	9.71789e-187	2878	GPX3	glutathione peroxidase 3	protein-coding
ENSG00000198624	1222.31	-1.39744	0.0749586	-18.6429	1.44315e-77	2.67991e-76	26112	CCDC69	coiled-coil domain containing 69	protein-coding
ENSG00000186335	20.1725	-1.6322	0.281096	-5.80655	6.37729e-09	1.08489e-08	153201	SLC36A2	solute carrier family 36 member 2	protein-coding
ENSG00000086570	531.753	-1.46995	0.116168	-12.6537	1.06783e-36	4.96065e-36	2196	FAT2	FAT atypical cadherin 2	protein-coding
ENSG00000155511	18.3413	-1.63386	0.168038	-9.72317	2.40178e-22	6.76042e-22	2890	GRIA1	glutamate ionotropic receptor AMPA type subunit 1	protein-coding
ENSG00000170271	1113.23	-1.08799	0.0681866	-15.9561	2.58367e-57	2.39258e-56	10826	FAXDC2	fatty acid hydroxylase domain containing 2	protein-coding
ENSG00000135074	515.716	-1.66909	0.0815922	-20.4565	5.25969e-93	1.67735e-91	8728	ADAM19	ADAM metallopeptidase domain 19	protein-coding
ENSG00000172548	47.4463	-2.12674	0.123491	-17.2218	1.82077e-66	2.3058e-65	348938	NIPAL4	NIPA like domain containing 4	protein-coding
ENSG00000155858	382.864	-1.03965	0.0505832	-20.5533	7.19323e-94	2.41508e-92	134353	LSM11	LSM11, U7 small nuclear RNA associated	protein-coding
ENSG00000164330	416.487	-1.13486	0.0720016	-15.7616	5.71391e-56	5.05697e-55	1879	EBF1	EBF transcription factor 1	protein-coding
ENSG00000245812	14.9643	-1.1805	0.121363	-9.72699	2.3134e-22	6.51689e-22	101927740	LINC02202	long intergenic non-protein coding RNA 2202	ncRNA
ENSG00000113302	7.89672	1.99914	0.181004	11.0448	2.32381e-28	8.12445e-28	3593	IL12B	interleukin 12B	protein-coding
ENSG00000170214	21.8094	-1.79689	0.119412	-15.0477	3.57268e-51	2.67651e-50	147	ADRA1B	adrenoceptor alpha 1B	protein-coding
ENSG00000135083	98.8179	-1.17789	0.0919618	-12.8084	1.47072e-37	7.04604e-37	79616	CCNJL	cyclin J like	protein-coding
ENSG00000164611	469.559	1.06313	0.0875524	12.1428	6.26646e-34	2.65647e-33	9232	PTTG1	PTTG1 regulator of sister chromatid separation, securin	protein-coding
ENSG00000118322	28.1086	-2.08106	0.173695	-11.9811	4.46201e-33	1.84421e-32	23120	ATP10B	ATPase phospholipid transporting 10B (putative)	protein-coding
ENSG00000145864	39.4933	-1.10111	0.143796	-7.65744	1.89673e-14	4.0126e-14	2561	GABRB2	gamma-aminobutyric acid type A receptor subunit beta2	protein-coding
ENSG00000072571	260.124	1.69772	0.0891088	19.0522	6.30473e-81	1.31509e-79	3161	HMMR	hyaluronan mediated motility receptor	protein-coding
ENSG00000184347	972.216	-1.35832	0.0834563	-16.2758	1.46492e-59	1.46519e-58	6586	SLIT3	slit guidance ligand 3	protein-coding
ENSG00000204767	15.7421	-1.01958	0.169	-6.03304	1.609e-09	2.81337e-09	100131897	INSYN2B	inhibitory synaptic factor family member 2B	protein-coding
ENSG00000168269	57.0102	-1.35262	0.218369	-6.19417	5.85935e-10	1.04401e-09	2299	FOXI1	forkhead box I1	protein-coding
ENSG00000234511	11.4807	-1.35283	0.136296	-9.92568	3.21891e-23	9.32434e-23	133874	C5orf58	chromosome 5 open reading frame 58	protein-coding
ENSG00000145936	1378.18	-1.21387	0.0908377	-13.363	9.94114e-41	5.30396e-40	3779	KCNMB1	potassium calcium-activated channel subfamily M regulatory beta subunit 1	protein-coding
ENSG00000156427	47.4517	-1.05675	0.102482	-10.3115	6.24978e-25	1.93316e-24	8817	FGF18	fibroblast growth factor 18	protein-coding
ENSG00000174705	1417.04	-1.42226	0.0665751	-21.3632	2.94173e-101	1.3106e-99	285590	SH3PXD2B	SH3 and PX domains 2B	protein-coding
ENSG00000214357	1281.95	-1.31033	0.0706525	-18.5462	8.76062e-77	1.5875e-75	54492	NEURL1B	neuralized E3 ubiquitin protein ligase 1B	protein-coding
ENSG00000113719	22966.3	1.33108	0.0547925	24.293	2.32364e-130	2.86819e-128	57222	ERGIC1	endoplasmic reticulum-golgi intermediate compartment 1	protein-coding
ENSG00000204758	18.8042	-1.45214	0.0833971	-17.4124	6.64309e-68	8.86759e-67	100268168	RPL26L1-AS1	RPL26L1 antisense RNA 1	ncRNA
ENSG00000183072	9.61104	1.16707	0.324439	3.59719	0.000321679	0.000434538	1482	NKX2-5	NK2 homeobox 5	protein-coding
ENSG00000249306	59.7781	1.97853	0.194308	10.1824	2.37529e-24	7.1903e-24	101928176	LINC01411	long intergenic non-protein coding RNA 1411	ncRNA
ENSG00000113749	219.839	-1.56005	0.0915558	-17.0393	4.19446e-65	5.073e-64	3274	HRH2	histamine receptor H2	protein-coding
ENSG00000175414	313.014	-1.55958	0.0689873	-22.6067	3.7242e-113	2.4575e-111	285598	ARL10	ADP ribosylation factor like GTPase 10	protein-coding
ENSG00000169258	115.259	1.06164	0.0950351	11.171	5.65237e-29	2.01957e-28	114787	GPRIN1	G protein regulated inducer of neurite outgrowth 1	protein-coding
ENSG00000113763	377.864	2.92374	0.172549	16.9443	2.11902e-64	2.51787e-63	90249	UNC5A	unc-5 netrin receptor A	protein-coding
ENSG00000160883	118.685	-1.097	0.111939	-9.79991	1.12691e-22	3.20334e-22	3101	HK3	hexokinase 3	protein-coding
ENSG00000160867	159.8	-1.49888	0.0931356	-16.0935	2.83525e-58	2.7179e-57	2264	FGFR4	fibroblast growth factor receptor 4	protein-coding
ENSG00000131187	175.3	1.17069	0.111427	10.5063	8.07836e-26	2.58291e-25	2161	F12	coagulation factor XII	protein-coding
ENSG00000196923	4174.09	-1.82122	0.0736768	-24.719	6.68083e-135	1.06205e-132	9260	PDLIM7	PDZ and LIM domain 7	protein-coding
ENSG00000146067	2191.56	-1.1356	0.0511205	-22.2142	2.50604e-109	1.42126e-107	54540	FAM193B	family with sequence similarity 193 member B	protein-coding
ENSG00000170074	115.137	-2.27497	0.133087	-17.0938	1.64922e-65	2.025e-64	285596	FAM153A	family with sequence similarity 153 member A	protein-coding
ENSG00000204677	75.9153	-2.12293	0.127621	-16.6346	3.91322e-62	4.27905e-61	653316	FAM153CP	protein FAM153C	pseudo
ENSG00000218227	111.254	-1.01505	0.121459	-8.35717	6.42401e-17	1.48886e-16	653314	RPL19P9	ribosomal protein L19 pseudogene 9	pseudo
ENSG00000050767	200.792	-1.98322	0.116414	-17.0359	4.45138e-65	5.38063e-64	91522	COL23A1	collagen type XXIII alpha 1 chain	protein-coding
ENSG00000113262	34.4282	-1.71745	0.115426	-14.8792	4.49835e-50	3.24599e-49	2916	GRM6	glutamate metabotropic receptor 6	protein-coding
ENSG00000176783	29.1843	-1.08862	0.123023	-8.84886	8.84149e-19	2.18631e-18	80230	RUFY1	RUN and FYVE domain containing 1	protein-coding
ENSG00000146090	22.4135	-1.71007	0.111892	-15.2832	9.89664e-53	7.81306e-52	255426	RASGEF1C	RasGEF domain family member 1C	protein-coding
ENSG00000131459	425.436	-1.57935	0.0770477	-20.4984	2.22598e-93	7.23064e-92	9945	GFPT2	glutamine-fructose-6-phosphate transaminase 2	protein-coding
ENSG00000161055	151.246	-1.29443	0.160761	-8.05191	8.15145e-16	1.80948e-15	92304	SCGB3A1	secretoglobin family 3A member 1	protein-coding
ENSG00000037280	539.67	-1.37023	0.0716148	-19.1334	1.33117e-81	2.83299e-80	2324	FLT4	fms related receptor tyrosine kinase 4	protein-coding
ENSG00000165810	389.318	-1.67871	0.0853693	-19.6641	4.37659e-86	1.09331e-84	153579	BTNL9	butyrophilin like 9	protein-coding
ENSG00000146054	92.5736	-1.2283	0.087344	-14.0628	6.43026e-45	3.89753e-44	81786	TRIM7	tripartite motif containing 7	protein-coding
ENSG00000204628	48751	1.0641	0.0561358	18.9559	3.94762e-80	7.98813e-79	10399	RACK1	receptor for activated C kinase 1	protein-coding
ENSG00000164379	336.807	-1.4429	0.129389	-11.1516	7.03419e-29	2.50518e-28	94234	FOXQ1	forkhead box Q1	protein-coding
ENSG00000137273	213.535	-1.18339	0.105382	-11.2295	2.92038e-29	1.0524e-28	2295	FOXF2	forkhead box F2	protein-coding
ENSG00000112699	1801.14	1.03646	0.0660007	15.7039	1.42334e-55	1.24396e-54	2762	GMDS	GDP-mannose 4,6-dehydratase	protein-coding
ENSG00000145949	66.5142	-1.53274	0.0820056	-18.6907	5.89688e-78	1.10978e-76	340156	MYLK4	myosin light chain kinase family member 4	protein-coding
ENSG00000170542	350.051	-1.09645	0.0791445	-13.8538	1.20716e-43	7.07177e-43	5272	SERPINB9	serpin family B member 9	protein-coding
ENSG00000137267	927.18	1.42256	0.0843204	16.8708	7.3736e-64	8.61033e-63	7280	TUBB2A	tubulin beta 2A class IIa	protein-coding
ENSG00000228793	19.4296	-1.3783	0.213967	-6.44167	1.18164e-10	2.16763e-10	100507336	LOC100507336	uncharacterized LOC100507336	ncRNA
ENSG00000145975	7.34288	-1.16373	0.145666	-7.98905	1.3598e-15	2.99381e-15	222826	FAM217A	family with sequence similarity 217 member A	protein-coding
ENSG00000124491	614.484	-1.05729	0.0937134	-11.2822	1.60656e-29	5.8376e-29	2162	F13A1	coagulation factor XIII A chain	protein-coding
ENSG00000197977	1003.9	1.99373	0.111061	17.9518	4.64894e-72	7.08964e-71	54898	ELOVL2	ELOVL fatty acid elongase 2	protein-coding
ENSG00000230314	8.38115	1.83897	0.138313	13.2957	2.45087e-40	1.28701e-39	100506409	ELOVL2-AS1	ELOVL2 antisense RNA 1	ncRNA
ENSG00000145990	410.572	-1.24695	0.0590786	-21.1066	6.9106e-99	2.84337e-97	54438	GFOD1	glucose-fructose oxidoreductase domain containing 1	protein-coding
ENSG00000180537	36.4238	-1.28161	0.137878	-9.29525	1.46863e-20	3.88427e-20	221687	RNF182	ring finger protein 182	protein-coding
ENSG00000230873	10.1135	1.58462	0.227101	6.9776	3.00262e-12	5.85023e-12	401236	STMND1	stathmin domain containing 1	protein-coding
ENSG00000187566	137.866	1.40791	0.0579864	24.2799	3.19339e-130	3.89594e-128	378884	NHLRC1	NHL repeat containing E3 ubiquitin protein ligase 1	protein-coding
ENSG00000172201	892.947	-1.08553	0.100006	-10.8546	1.89584e-27	6.42478e-27	3400	ID4	inhibitor of DNA binding 4	protein-coding
ENSG00000124766	3962.85	1.04029	0.0597706	17.4047	7.60246e-68	1.01353e-66	6659	SOX4	SRY-box transcription factor 4	protein-coding
ENSG00000172179	3.55949	-4.36173	0.327554	-13.3161	1.86696e-40	9.8532e-40	5617	PRL	prolactin	protein-coding
ENSG00000112293	111.989	-1.08478	0.0720684	-15.0522	3.34149e-51	2.506e-50	2822	GPLD1	glycosylphosphatidylinositol specific phospholipase D1	protein-coding
ENSG00000168405	425.137	-1.53835	0.0782266	-19.6653	4.2771e-86	1.07101e-84	8418	CMAHP	cytidine monophospho-N-acetylneuraminic acid hydroxylase, pseudogene	pseudo
ENSG00000079689	256.131	1.66714	0.162006	10.2906	7.76594e-25	2.3919e-24	10590	SCGN	secretagogin, EF-hand calcium binding protein	protein-coding
ENSG00000146039	132.708	3.2856	0.286263	11.4775	1.71083e-30	6.44408e-30	10050	SLC17A4	solute carrier family 17 member 4	protein-coding
ENSG00000180596	864.672	1.12341	0.0826634	13.5902	4.57668e-42	2.54537e-41	8347	H2BC4	H2B clustered histone 4	protein-coding
ENSG00000217275	91.2635	1.35678	0.149041	9.10341	8.75393e-20	2.24728e-19	394255	RPS10P1	ribosomal protein S10 pseudogene 1	pseudo
ENSG00000277775	15.5351	1.20841	0.253776	4.7617	1.91965e-06	2.91412e-06	8968	H3C7	H3 clustered histone 7	protein-coding
ENSG00000275713	122.378	-1.30651	0.124472	-10.4964	8.97363e-26	2.86566e-25	8345	H2BC9	H2B clustered histone 9	protein-coding
ENSG00000124549	114.016	-1.25991	0.0676434	-18.6257	1.98916e-77	3.67434e-76	54718	BTN2A3P	butyrophilin subfamily 2 member A3, pseudogene	pseudo
ENSG00000276180	672.989	1.26434	0.078847	16.0353	7.24349e-58	6.84673e-57	8294	H4C9	H4 clustered histone 9	protein-coding
ENSG00000197903	1653.55	1.18035	0.0704777	16.7479	5.86925e-63	6.60732e-62	85236	H2BC12	H2B clustered histone 12	protein-coding
ENSG00000196747	106.099	1.43816	0.146624	9.80851	1.03482e-22	2.94397e-22	8329	H2AC13	H2A clustered histone 13	protein-coding
ENSG00000278828	380.265	1.39797	0.101194	13.8147	2.07862e-43	1.20425e-42	8357	H3C10	H3 clustered histone 10	protein-coding
ENSG00000276368	21.4564	1.37044	0.239073	5.73231	9.90742e-09	1.6716e-08	8331	H2AC14	H2A clustered histone 14	protein-coding
ENSG00000197238	22.611	1.21219	0.124494	9.7369	2.09849e-22	5.92184e-22	8363	H4C11	H4 clustered histone 11	protein-coding
ENSG00000275221	19.2705	-5.9788	1.00368	-5.9569	2.57075e-09	4.44831e-09	8330	H2AC15	H2A clustered histone 15	protein-coding
ENSG00000276903	42.1899	1.37508	0.211612	6.49813	8.13219e-11	1.50296e-10	8332	H2AC16	H2A clustered histone 16	protein-coding
ENSG00000184357	36.8162	1.5889	0.21472	7.39987	1.36317e-13	2.79561e-13	3009	H1-5	H1.5 linker histone, cluster member	protein-coding
ENSG00000197153	26.3091	1.16954	0.174584	6.69898	2.09883e-11	3.96596e-11	8356	H3C12	H3 clustered histone 12	protein-coding
ENSG00000189134	24.108	-1.52151	0.0933018	-16.3074	8.7483e-60	8.82797e-59	222698	NKAPL	NFKB activating protein like	protein-coding
ENSG00000230795	13.3642	-1.16194	0.295155	-3.93671	8.26056e-05	0.000115306	3138	HLA-K	major histocompatibility complex, class I, K (pseudogene)	pseudo
ENSG00000137331	12.5847	-1.05025	0.420952	-2.49494	0.012598	0.0153365	8870	IER3	immediate early response 3	protein-coding
ENSG00000204531	12.1384	-2.09734	0.209257	-10.0228	1.21067e-23	3.56958e-23	5460	POU5F1	POU class 5 homeobox 1	protein-coding
ENSG00000204301	12.6344	-2.57054	0.341633	-7.52426	5.30214e-14	1.10432e-13	4855	NOTCH4	notch receptor 4	protein-coding
ENSG00000231925	12.7444	-1.20483	0.138066	-8.72648	2.62729e-18	6.3787e-18	6892	TAPBP	TAP binding protein	protein-coding
ENSG00000197283	40.2415	-1.32044	0.0967159	-13.6528	1.94323e-42	1.0935e-41	8831	SYNGAP1	synaptic Ras GTPase activating protein 1	protein-coding
ENSG00000161896	134.473	-2.15334	0.151511	-14.2125	7.66423e-46	4.80652e-45	117283	IP6K3	inositol hexakisphosphate kinase 3	protein-coding
ENSG00000124664	15466	1.27658	0.0826253	15.4502	7.51579e-54	6.17265e-53	25803	SPDEF	SAM pointed domain containing ETS transcription factor	protein-coding
ENSG00000272288	75.0245	1.0826	0.108791	9.95123	2.49091e-23	7.25156e-23	101929243	ILRUN-AS1	ILRUN antisense RNA 1	ncRNA
ENSG00000146197	358.885	-1.18469	0.0751063	-15.7735	4.73386e-56	4.19491e-55	222663	SCUBE3	signal peptide, CUB domain and EGF like domain containing 3	protein-coding
ENSG00000007866	2140.7	-1.04177	0.0465188	-22.3947	4.43623e-111	2.71399e-109	7005	TEAD3	TEA domain transcription factor 3	protein-coding
ENSG00000112041	46.4989	-1.44563	0.094337	-15.3241	5.27464e-53	4.19413e-52	7287	TULP1	TUB like protein 1	protein-coding
ENSG00000112053	18.0778	-1.35316	0.118699	-11.4	4.18285e-30	1.55158e-29	116369	SLC26A8	solute carrier family 26 member 8	protein-coding
ENSG00000189325	12.096	1.09798	0.193483	5.67484	1.38818e-08	2.32795e-08	389384	BNIP5	BCL2 interacting protein 5	protein-coding
ENSG00000255587	28.8043	-1.65564	0.123835	-13.3698	9.08275e-41	4.84968e-40	401258	RAB44	RAB44, member RAS oncogene family	protein-coding
ENSG00000124772	198.783	-1.96315	0.088588	-22.1605	8.26506e-109	4.60037e-107	57699	CPNE5	copine 5	protein-coding
ENSG00000164530	534.396	-2.08348	0.158899	-13.112	2.81194e-39	1.42526e-38	221476	PI16	peptidase inhibitor 16	protein-coding
ENSG00000146192	261.772	-1.29851	0.0865605	-15.0012	7.20689e-51	5.34002e-50	221472	FGD2	FYVE, RhoGEF and PH domain containing 2	protein-coding
ENSG00000112139	323.194	-1.06638	0.0862709	-12.3608	4.25857e-35	1.87341e-34	266727	MDGA1	MAM domain containing glycosylphosphatidylinositol anchor 1	protein-coding
ENSG00000124767	11742.7	1.50564	0.0773178	19.4734	1.84658e-84	4.39827e-83	2739	GLO1	glyoxalase I	protein-coding
ENSG00000124721	1472.89	2.8203	0.14808	19.0458	7.12395e-81	1.48009e-79	1769	DNAH8	dynein axonemal heavy chain 8	protein-coding
ENSG00000112164	68.4501	1.04685	0.187996	5.56846	2.57006e-08	4.25719e-08	2740	GLP1R	glucagon like peptide 1 receptor	protein-coding
ENSG00000164626	179.402	-1.34769	0.0967673	-13.9271	4.33381e-44	2.56894e-43	8645	KCNK5	potassium two pore domain channel subfamily K member 5	protein-coding
ENSG00000146122	716.909	-1.39453	0.0785314	-17.7577	1.50326e-70	2.17398e-69	23500	DAAM2	dishevelled associated activator of morphogenesis 2	protein-coding
ENSG00000235033	13.7605	-3.17275	0.148476	-21.3688	2.60963e-101	1.16511e-99	100505635	DAAM2-AS1	DAAM2 antisense RNA 1	ncRNA
ENSG00000156564	15.5388	1.38631	0.167077	8.2974	1.06416e-16	2.44663e-16	57497	LRFN2	leucine rich repeat and fibronectin type III domain containing 2	protein-coding
ENSG00000124602	86.1158	-1.13512	0.0870128	-13.0455	6.74438e-39	3.37605e-38	222643	UNC5CL	unc-5 family C-terminal like	protein-coding
ENSG00000112212	15.1071	-1.17384	0.188463	-6.22849	4.70951e-10	8.42062e-10	222642	TSPO2	translocator protein 2	protein-coding
ENSG00000124701	45.9321	-1.1801	0.154505	-7.63797	2.2067e-14	4.65427e-14	10930	APOBEC2	apolipoprotein B mRNA editing enzyme catalytic subunit 2	protein-coding
ENSG00000161912	269.253	-1.03194	0.072815	-14.1721	1.36373e-45	8.4865e-45	221442	ADCY10P1	ADCY10 pseudogene 1	pseudo
ENSG00000095970	188.619	1.37065	0.0971472	14.109	3.3417e-45	2.04797e-44	54209	TREM2	triggering receptor expressed on myeloid cells 2	protein-coding
ENSG00000124731	40.207	-1.31347	0.163489	-8.03399	9.43508e-16	2.08868e-15	54210	TREM1	triggering receptor expressed on myeloid cells 1	protein-coding
ENSG00000234753	36.1887	2.03752	0.102864	19.8079	2.5447e-87	6.64155e-86	101060264	FOXP4-AS1	FOXP4 antisense RNA 1	ncRNA
ENSG00000112619	54.1627	-1.87721	0.0936785	-20.0389	2.52389e-89	7.01473e-88	5961	PRPH2	peripherin 2	protein-coding
ENSG00000112667	1261.16	1.12606	0.0600251	18.7598	1.60904e-78	3.07786e-77	10591	DNPH1	2'-deoxynucleoside 5'-phosphate N-hydrolase 1	protein-coding
ENSG00000146216	38.3501	-1.47974	0.125572	-11.784	4.72163e-32	1.87898e-31	84630	TTBK1	tau tubulin kinase 1	protein-coding
ENSG00000137204	26.7847	-1.82825	0.189462	-9.6497	4.9301e-22	1.3697e-21	10864	SLC22A7	solute carrier family 22 member 7	protein-coding
ENSG00000146215	50.9501	-1.47929	0.102902	-14.3757	7.35035e-47	4.74438e-46	401262	CRIP3	cysteine rich protein 3	protein-coding
ENSG00000112715	11000.5	-1.18055	0.0966294	-12.2173	2.51295e-34	1.07946e-33	7422	VEGFA	vascular endothelial growth factor A	protein-coding
ENSG00000180992	1217.15	1.01256	0.0565531	17.9046	1.08574e-71	1.63321e-70	64928	MRPL14	mitochondrial ribosomal protein L14	protein-coding
ENSG00000137225	30.7241	-1.20288	0.108758	-11.0602	1.95678e-28	6.85495e-28	11131	CAPN11	calpain 11	protein-coding
ENSG00000112796	2323.41	1.25686	0.0772901	16.2615	1.85047e-59	1.83943e-58	59084	ENPP5	ectonucleotide pyrophosphatase/phosphodiesterase family member 5	protein-coding
ENSG00000172348	878.994	-1.05672	0.0746557	-14.1546	1.7481e-45	1.08239e-44	10231	RCAN2	regulator of calcineurin 2	protein-coding
ENSG00000146233	1029.61	1.18172	0.0747659	15.8057	2.8441e-56	2.54176e-55	51302	CYP39A1	cytochrome P450 family 39 subfamily A member 1	protein-coding
ENSG00000146070	2239.77	2.41317	0.0936161	25.7772	1.59595e-146	3.98684e-144	7941	PLA2G7	phospholipase A2 group VII	protein-coding
ENSG00000230062	17.0874	2.94317	0.175174	16.8014	2.38307e-63	2.7311e-62	100287718	ANKRD66	ankyrin repeat domain 66	protein-coding
ENSG00000153294	15.6705	-1.91197	0.179402	-10.6574	1.60992e-26	5.26865e-26	221393	ADGRF4	adhesion G protein-coupled receptor F4	protein-coding
ENSG00000203972	39.6321	5.35572	0.448519	11.9409	7.2435e-33	2.97451e-32	389396	GLYATL3	glycine-N-acyltransferase like 3	protein-coding
ENSG00000197261	63.2952	-1.46873	0.168066	-8.73903	2.35121e-18	5.72164e-18	135398	C6orf141	chromosome 6 open reading frame 141	protein-coding
ENSG00000096006	6349.37	4.4626	0.225246	19.8121	2.34143e-87	6.12625e-86	10321	CRISP3	cysteine rich secretory protein 3	protein-coding
ENSG00000008196	39.9481	-2.33121	0.24156	-9.65063	4.88552e-22	1.35767e-21	7021	TFAP2B	transcription factor AP-2 beta	protein-coding
ENSG00000170915	396.021	-1.12601	0.0668196	-16.8514	1.02403e-63	1.18982e-62	85315	PAQR8	progestin and adipoQ receptor family member 8	protein-coding
ENSG00000244067	35.8442	-1.97056	0.244009	-8.07578	6.7046e-16	1.49315e-15	2939	GSTA2	glutathione S-transferase alpha 2	protein-coding
ENSG00000174156	13.2233	1.57869	0.221504	7.12717	1.02457e-12	2.03556e-12	2940	GSTA3	glutathione S-transferase alpha 3	protein-coding
ENSG00000168143	61.8798	-1.47053	0.152589	-9.63719	5.56909e-22	1.54518e-21	222584	FAM83B	family with sequence similarity 83 member B	protein-coding
ENSG00000146151	48.1914	-1.32495	0.12808	-10.3447	4.42249e-25	1.37504e-24	54511	HMGCLL1	3-hydroxymethyl-3-methylglutaryl-CoA lyase like 1	protein-coding
ENSG00000112175	268.369	-1.71907	0.237314	-7.24387	4.36056e-13	8.79236e-13	653	BMP5	bone morphogenetic protein 5	protein-coding
ENSG00000124749	248.544	-1.91179	0.0897249	-21.3072	9.72868e-101	4.23541e-99	81578	COL21A1	collagen type XXI alpha 1 chain	protein-coding
ENSG00000151914	7428.49	-1.38678	0.0633113	-21.9042	2.36876e-106	1.22128e-104	667	DST	dystonin	protein-coding
ENSG00000283453	17.8226	1.52774	0.190709	8.01084	1.13932e-15	2.51524e-15	100996481	PRIM2BP	primase 2B, pseudogene	pseudo
ENSG00000135298	62.4036	-1.81543	0.113915	-15.9366	3.52833e-57	3.25301e-56	577	ADGRB3	adhesion G protein-coupled receptor B3	protein-coding
ENSG00000082293	23.2892	-2.90749	0.188168	-15.4516	7.3611e-54	6.05034e-53	1310	COL19A1	collagen type XIX alpha 1 chain	protein-coding
ENSG00000112280	298.824	-2.15427	0.15098	-14.2686	3.43265e-46	2.17484e-45	1297	COL9A1	collagen type IX alpha 1 chain	protein-coding
ENSG00000112309	23.5609	-3.13776	0.169164	-18.5487	8.36008e-77	1.51623e-75	135152	B3GAT2	beta-1,3-glucuronyltransferase 2	protein-coding
ENSG00000079841	349.484	1.34855	0.10055	13.4118	5.15575e-41	2.77904e-40	22999	RIMS1	regulating synaptic membrane exocytosis 1	protein-coding
ENSG00000119899	2018.82	1.07423	0.0497289	21.6017	1.73254e-103	8.2067e-102	26503	SLC17A5	solute carrier family 17 member 5	protein-coding
ENSG00000118407	239.555	-1.61307	0.0875806	-18.4182	9.39513e-76	1.63202e-74	27145	FILIP1	filamin A interacting protein 1	protein-coding
ENSG00000196586	8215.75	1.41778	0.0787828	17.9961	2.09192e-72	3.21824e-71	4646	MYO6	myosin VI	protein-coding
ENSG00000135312	8.98497	-1.67799	0.15219	-11.0256	2.87511e-28	1.00052e-27	3351	HTR1B	5-hydroxytryptamine receptor 1B	protein-coding
ENSG00000112742	258.544	1.76483	0.0909125	19.4124	6.06497e-84	1.41408e-82	7272	TTK	TTK protein kinase	protein-coding
ENSG00000146250	51.9128	-1.19367	0.149286	-7.99586	1.28677e-15	2.8372e-15	167681	PRSS35	serine protease 35	protein-coding
ENSG00000065609	413.753	1.33309	0.138412	9.63127	5.89941e-22	1.63531e-21	9892	SNAP91	synaptosome associated protein 91	protein-coding
ENSG00000112837	58.0211	-1.81255	0.132594	-13.67	1.53484e-42	8.6765e-42	9096	TBX18	T-box transcription factor 18	protein-coding
ENSG00000135318	574.821	-1.12209	0.0727553	-15.4228	1.15054e-53	9.38321e-53	4907	NT5E	5'-nucleotidase ecto	protein-coding
ENSG00000220563	39.2317	-1.17314	0.10684	-10.9803	4.75494e-28	1.64297e-27	100419758	PKMP3	pyruvate kinase M1/2 pseudogene 3	pseudo
ENSG00000135346	59.4698	1.77478	0.251005	7.07067	1.54184e-12	3.04509e-12	1081	CGA	glycoprotein hormones, alpha polypeptide	protein-coding
ENSG00000164414	413.492	1.06906	0.129045	8.2844	1.18704e-16	2.72169e-16	10559	SLC35A1	solute carrier family 35 member A1	protein-coding
ENSG00000118432	106.54	-2.27672	0.119548	-19.0443	7.32142e-81	1.51811e-79	1268	CNR1	cannabinoid receptor 1	protein-coding
ENSG00000111886	33.7584	-1.50142	0.101365	-14.812	1.22594e-49	8.72628e-49	2570	GABRR2	gamma-aminobutyric acid type A receptor subunit rho2	protein-coding
ENSG00000112182	174.954	-1.33887	0.0857904	-15.6063	6.59492e-55	5.63927e-54	60468	BACH2	BTB domain and CNC homolog 2	protein-coding
ENSG00000261366	18.9841	-3.76457	0.1657	-22.7192	2.89401e-114	1.97811e-112	101927288	MANEA-DT	MANEA divergent transcript	ncRNA
ENSG00000112214	85.4684	-1.65232	0.102264	-16.1574	1.00716e-58	9.79302e-58	9457	FHL5	four and a half LIM domains 5	protein-coding
ENSG00000132424	5214.82	-1.17571	0.0492929	-23.8515	9.76665e-126	1.00462e-123	25957	PNISR	PNN interacting serine and arginine rich protein	protein-coding
ENSG00000164418	125.636	-1.20885	0.105146	-11.4968	1.36891e-30	5.18226e-30	2898	GRIK2	glutamate ionotropic receptor kainate type subunit 2	protein-coding
ENSG00000203808	17.7187	-1.24478	0.112864	-11.029	2.76934e-28	9.64831e-28	154442	BVES-AS1	BVES antisense RNA 1	ncRNA
ENSG00000112297	6441.97	1.02177	0.067479	15.142	8.55674e-52	6.52926e-51	202	CRYBG1	crystallin beta-gamma domain containing 1	protein-coding
ENSG00000235142	9.98955	-1.07092	0.193374	-5.53807	3.05818e-08	5.04503e-08	100422737	LINC02532	long intergenic non-protein coding RNA 2532	ncRNA
ENSG00000272398	8930.18	1.0967	0.103917	10.5535	4.8916e-26	1.57601e-25	100133941	CD24	CD24 molecule	protein-coding
ENSG00000178409	439.798	1.12594	0.0702204	16.0344	7.34417e-58	6.93877e-57	57673	BEND3	BEN domain containing 3	protein-coding
ENSG00000112333	9.92099	3.37735	0.254446	13.2733	3.30486e-40	1.72768e-39	7101	NR2E1	nuclear receptor subfamily 2 group E member 1	protein-coding
ENSG00000203799	65.401	-1.15975	0.108622	-10.677	1.30455e-26	4.28735e-26	221262	CCDC162P	coiled-coil domain containing 162, pseudogene	pseudo
ENSG00000135596	2308.59	-1.17496	0.0671086	-17.5083	1.23922e-68	1.69076e-67	64780	MICAL1	microtubule associated monooxygenase, calponin and LIM domain containing 1	protein-coding
ENSG00000053328	43.9534	-1.06926	0.0881464	-12.1306	7.27573e-34	3.07562e-33	728464	METTL24	methyltransferase like 24	protein-coding
ENSG00000004809	40.3456	1.46965	0.166955	8.80271	1.33553e-18	3.28045e-18	85413	SLC22A16	solute carrier family 22 member 16	protein-coding
ENSG00000155111	5502.1	1.07805	0.0828651	13.0098	1.07687e-38	5.34969e-38	23097	CDK19	cyclin dependent kinase 19	protein-coding
ENSG00000155115	2521.55	1.02803	0.0647792	15.8698	1.02542e-56	9.29077e-56	112495	GTF3C6	general transcription factor IIIC subunit 6	protein-coding
ENSG00000231889	110.746	-1.15298	0.0545584	-21.133	3.9579e-99	1.6349e-97	643749	TRAF3IP2-AS1	TRAF3IP2 antisense RNA 1	ncRNA
ENSG00000010810	779.118	-1.11052	0.0645524	-17.2033	2.50778e-66	3.15865e-65	2534	FYN	FYN proto-oncogene, Src family tyrosine kinase	protein-coding
ENSG00000112761	17.4778	-1.27311	0.150786	-8.44315	3.08894e-17	7.23822e-17	8838	CCN6	cellular communication network factor 6	protein-coding
ENSG00000074935	495.143	-1.18713	0.0473164	-25.0892	6.5268e-139	1.19094e-136	51175	TUBE1	tubulin epsilon 1	protein-coding
ENSG00000112769	2453.42	-1.2121	0.0692015	-17.5155	1.09111e-68	1.49256e-67	3910	LAMA4	laminin subunit alpha 4	protein-coding
ENSG00000230943	33.7832	-3.28245	0.246489	-13.3168	1.84768e-40	9.75388e-40	101927686	LINC02541	long intergenic non-protein coding RNA 2541	ncRNA
ENSG00000227502	18.7879	-2.46767	0.170739	-14.4529	2.40272e-47	1.57608e-46	285758	MROCKI	MARCKS cis regulating lncRNA promoter of cytokines and inflammation	ncRNA
ENSG00000249853	10.9475	-2.4193	0.181076	-13.3607	1.02631e-40	5.47015e-40	222537	HS3ST5	heparan sulfate-glucosamine 3-sulfotransferase 5	protein-coding
ENSG00000111816	1028.01	1.00358	0.0687926	14.5885	3.32455e-48	2.24822e-47	2444	FRK	fyn related Src family tyrosine kinase	protein-coding
ENSG00000123500	476.405	2.01686	0.110743	18.2121	4.13605e-74	6.74366e-73	1300	COL10A1	collagen type X alpha 1 chain	protein-coding
ENSG00000111817	671.301	-1.13145	0.0471009	-24.0218	1.64465e-127	1.79747e-125	29940	DSE	dermatan sulfate epimerase	protein-coding
ENSG00000183807	69.661	-1.35769	0.0910894	-14.905	3.05854e-50	2.21924e-49	221303	FAM162B	family with sequence similarity 162 member B	protein-coding
ENSG00000185002	160.683	1.50218	0.17304	8.68111	3.91918e-18	9.45288e-18	222546	RFX6	regulatory factor X6	protein-coding
ENSG00000111860	284.572	-1.055	0.0550563	-19.1621	7.66799e-82	1.652e-80	387119	CEP85L	centrosomal protein 85 like	protein-coding
ENSG00000111879	210.485	-1.2041	0.0720794	-16.7052	1.20114e-62	1.33358e-61	79632	FAM184A	family with sequence similarity 184 member A	protein-coding
ENSG00000135549	704.749	1.96426	0.105389	18.6382	1.57487e-77	2.92193e-76	5570	PKIB	cAMP-dependent protein kinase inhibitor beta	protein-coding
ENSG00000164434	14.9192	-1.07523	0.2282	-4.71178	2.45559e-06	3.70839e-06	2173	FABP7	fatty acid binding protein 7	protein-coding
ENSG00000146352	154.31	-1.54356	0.149928	-10.2953	7.39767e-25	2.28015e-24	134829	CLVS2	clavesin 2	protein-coding
ENSG00000236548	23.6596	-1.37564	0.0813395	-16.9124	3.64854e-64	4.30844e-63	7955	RNF217-AS1	RNF217 antisense RNA 1 (head to head)	ncRNA
ENSG00000146373	645.958	-1.15505	0.0489516	-23.5957	4.26527e-123	3.84131e-121	154214	RNF217	ring finger protein 217	protein-coding
ENSG00000217325	11.609	1.43197	0.147553	9.70477	2.87734e-22	8.07194e-22	728666	PRELID1P1	PRELID1 pseudogene 1	pseudo
ENSG00000146374	253.84	-1.14067	0.120976	-9.42892	4.14325e-21	1.11909e-20	84870	RSPO3	R-spondin 3	protein-coding
ENSG00000196569	1064.74	-1.11212	0.0840784	-13.2272	6.11279e-40	3.15938e-39	3908	LAMA2	laminin subunit alpha 2	protein-coding
ENSG00000079819	1639.27	-1.20677	0.0557414	-21.6495	6.14135e-104	2.98274e-102	2037	EPB41L2	erythrocyte membrane protein band 4.1 like 2	protein-coding
ENSG00000112319	276.553	-1.60496	0.112594	-14.2545	4.20364e-46	2.65851e-45	2070	EYA4	EYA transcriptional coactivator and phosphatase 4	protein-coding
ENSG00000227954	18.5226	-2.17297	0.160989	-13.4976	1.61454e-41	8.82047e-41	100507308	TARID	TCF21 antisense RNA inducing promoter demethylation	ncRNA
ENSG00000146411	2289.75	1.39122	0.0918624	15.1447	8.21793e-52	6.27758e-51	154091	SLC2A12	solute carrier family 2 member 12	protein-coding
ENSG00000118514	43.0652	-1.57885	0.110792	-14.2506	4.44339e-46	2.80422e-45	64577	ALDH8A1	aldehyde dehydrogenase 8 family member A1	protein-coding
ENSG00000171408	270.92	-1.42902	0.0722733	-19.7724	5.14583e-87	1.32654e-85	27115	PDE7B	phosphodiesterase 7B	protein-coding
ENSG00000237596	12.5817	-2.1285	0.205558	-10.3547	3.9838e-25	1.24012e-24	644135	LOC644135	uncharacterized LOC644135	ncRNA
ENSG00000135525	3715.6	1.09874	0.0536938	20.463	4.60148e-93	1.47416e-91	9053	MAP7	microtubule associated protein 7	protein-coding
ENSG00000230533	8.22733	1.35978	0.207532	6.55215	5.67143e-11	1.05383e-10	102723649	LINC03004	long intergenic non-protein coding RNA 3004	ncRNA
ENSG00000237499	40.336	-1.62385	0.136614	-11.8864	1.39224e-32	5.66178e-32	100130476	WAKMAR2	wound and keratinocyte migration associated lncRNA 2	ncRNA
ENSG00000112379	12344.1	1.54298	0.0704589	21.8989	2.65882e-106	1.36747e-104	57221	ARFGEF3	ARFGEF family member 3	protein-coding
ENSG00000262543	7.07576	2.36442	0.164338	14.3875	6.1994e-47	4.01135e-46	110806279	SMIM28	small integral membrane protein 28	protein-coding
ENSG00000146386	604.838	1.05128	0.071832	14.6353	1.67338e-48	1.14192e-47	58527	ABRACL	ABRA C-terminal like	protein-coding
ENSG00000118495	722.367	-1.77655	0.0725445	-24.4891	1.92864e-132	2.62796e-130	5325	PLAGL1	PLAG1 like zinc finger 1	protein-coding
ENSG00000283122	8.57009	-1.55258	0.131591	-11.7985	3.97281e-32	1.5849e-31	57061	HYMAI	hydatidiform mole associated and imprinted	ncRNA
ENSG00000203727	693.529	1.53165	0.105594	14.5051	1.12474e-47	7.48543e-47	389432	SAMD5	sterile alpha motif domain containing 5	protein-coding
ENSG00000177688	15.2819	-1.3962	0.10638	-13.1247	2.37824e-39	1.20748e-38	387082	SUMO4	small ubiquitin like modifier 4	protein-coding
ENSG00000131015	35.9387	1.49002	0.137591	10.8293	2.50037e-27	8.42722e-27	80328	ULBP2	UL16 binding protein 2	protein-coding
ENSG00000111981	30.632	1.85486	0.153946	12.0487	1.96944e-33	8.22913e-33	80329	ULBP1	UL16 binding protein 1	protein-coding
ENSG00000218358	10.8306	1.87585	0.129439	14.4921	1.35843e-47	9.01493e-47	646024	RAET1K	retinoic acid early transcript 1K pseudogene	pseudo
ENSG00000131016	3761.57	-1.14623	0.0759482	-15.0923	1.82001e-51	1.37526e-50	9590	AKAP12	A-kinase anchoring protein 12	protein-coding
ENSG00000131018	3108.23	-1.14391	0.0732372	-15.6193	5.38228e-55	4.62308e-54	23345	SYNE1	spectrin repeat containing nuclear envelope protein 1	protein-coding
ENSG00000146469	26.0571	-1.13369	0.157571	-7.19483	6.25393e-13	1.25342e-12	7432	VIP	vasoactive intestinal peptide	protein-coding
ENSG00000146453	24.2201	-1.44516	0.14026	-10.3035	6.79729e-25	2.0988e-24	154197	PNLDC1	PARN like ribonuclease domain containing exonuclease 1	protein-coding
ENSG00000130368	8.79626	-1.87648	0.147063	-12.7597	2.75346e-37	1.30632e-36	4142	MAS1	MAS1 proto-oncogene, G protein-coupled receptor	protein-coding
ENSG00000026652	295.166	-1.43542	0.0713941	-20.1056	6.59588e-90	1.8831e-88	56895	AGPAT4	1-acylglycerol-3-phosphate O-acyltransferase 4	protein-coding
ENSG00000112494	15.279	1.96154	0.167417	11.7165	1.04899e-31	4.12985e-31	54346	UNC93A	unc-93 homolog A	protein-coding
ENSG00000269155	9.7919	-1.12088	0.133201	-8.41497	3.93001e-17	9.17221e-17	441179	LOC441179	uncharacterized LOC441179	ncRNA
ENSG00000153303	13.2422	-2.66643	0.163929	-16.2657	1.72787e-59	1.72082e-58	79981	FRMD1	FERM domain containing 1	protein-coding
ENSG00000184465	599.339	-1.06486	0.0540188	-19.7129	1.67205e-86	4.22728e-85	253769	WDR27	WD repeat domain 27	protein-coding
ENSG00000249574	18.5468	1.896	0.206914	9.16321	5.03781e-20	1.30623e-19	442497	LOC442497	uncharacterized LOC442497	ncRNA
ENSG00000073067	64.4659	-1.74601	0.126235	-13.8314	1.64796e-43	9.6138e-43	54905	CYP2W1	cytochrome P450 family 2 subfamily W member 1	protein-coding
ENSG00000164849	35.0406	-1.11346	0.0562412	-19.7978	3.10683e-87	8.06853e-86	115330	GPR146	G protein-coupled receptor 146	protein-coding
ENSG00000198517	1110.81	-1.18833	0.061093	-19.4511	2.85093e-84	6.74453e-83	7975	MAFK	MAF bZIP transcription factor K	protein-coding
ENSG00000225968	87.2745	-1.02026	0.0813298	-12.5447	4.25131e-36	1.93471e-35	392617	ELFN1	extracellular leucine rich repeat and fibronectin type III domain containing 1	protein-coding
ENSG00000236081	58.2332	4.42596	0.237128	18.6648	9.56918e-78	1.78647e-76	101927125	ELFN1-AS1	ELFN1 antisense RNA 1	ncRNA
ENSG00000106003	2083.08	1.13024	0.0761907	14.8343	8.78865e-50	6.28137e-49	3955	LFNG	LFNG O-fucosylpeptide 3-beta-N-acetylglucosaminyltransferase	protein-coding
ENSG00000146555	2140.11	1.87094	0.111026	16.8513	1.02549e-63	1.19086e-62	221935	SDK1	sidekick cell adhesion molecule 1	protein-coding
ENSG00000157927	127.122	-1.07133	0.0776814	-13.7913	2.87616e-43	1.6576e-42	55698	RADIL	Rap associating with DIL domain	protein-coding
ENSG00000086232	7961.24	1.14779	0.042245	27.1699	1.47568e-162	6.19313e-160	27102	EIF2AK1	eukaryotic translation initiation factor 2 alpha kinase 1	protein-coding
ENSG00000136240	12213.4	1.26518	0.0523591	24.1636	5.37758e-129	6.09963e-127	11014	KDELR2	KDEL endoplasmic reticulum protein retention receptor 2	protein-coding
ENSG00000003147	2197.77	1.01674	0.0529531	19.2008	3.64671e-82	7.95453e-81	3382	ICA1	islet cell autoantigen 1	protein-coding
ENSG00000122584	14.5028	2.75015	0.273034	10.0725	7.3061e-24	2.17124e-23	30010	NXPH1	neurexophilin 1	protein-coding
ENSG00000197320	11.5228	-1.43285	0.152615	-9.38865	6.07746e-21	1.62977e-20	340268	LOC340268	C3 and PZP like alpha-2-macroglobulin domain containing 8 pseudogene	pseudo
ENSG00000226690	7.37264	3.39537	0.184926	18.3607	2.71322e-75	4.61005e-74	102725191	LOC102725191	uncharacterized LOC102725191	protein-coding
ENSG00000006747	758.332	1.00808	0.128369	7.85298	4.06276e-15	8.79532e-15	85477	SCIN	scinderin	protein-coding
ENSG00000006468	1604	1.56027	0.127832	12.2057	2.89951e-34	1.24246e-33	2115	ETV1	ETS variant transcription factor 1	protein-coding
ENSG00000187546	36.4756	1.43531	0.172303	8.3301	8.07715e-17	1.86623e-16	392636	AGMO	alkylglycerol monooxygenase	protein-coding
ENSG00000106511	74.76	-1.19541	0.116705	-10.243	1.27252e-24	3.89363e-24	4223	MEOX2	mesenchyme homeobox 2	protein-coding
ENSG00000106537	5294.04	1.86939	0.0734208	25.4612	5.30135e-143	1.10142e-140	27075	TSPAN13	tetraspanin 13	protein-coding
ENSG00000106541	13187.1	1.63926	0.129655	12.6433	1.21898e-36	5.65407e-36	10551	AGR2	anterior gradient 2, protein disulphide isomerase family member	protein-coding
ENSG00000173467	295.62	2.47055	0.170676	14.475	1.74243e-47	1.14942e-46	155465	AGR3	anterior gradient 3, protein disulphide isomerase family member	protein-coding
ENSG00000236039	9.69754	-2.43626	0.19921	-12.2296	2.15901e-34	9.29327e-34	101927630	LINC02889	long intergenic non-protein coding RNA 2889	ncRNA
ENSG00000122691	322.739	1.49968	0.117687	12.743	3.4109e-37	1.61131e-36	7291	TWIST1	twist family bHLH transcription factor 1	protein-coding
ENSG00000105877	256.896	-1.16577	0.106664	-10.9294	8.3401e-28	2.85869e-27	8701	DNAH11	dynein axonemal heavy chain 11	protein-coding
ENSG00000136244	128.602	-2.06147	0.186642	-11.045	2.31713e-28	8.10243e-28	3569	IL6	interleukin 6	protein-coding
ENSG00000228649	42.4184	-1.01889	0.108917	-9.3547	8.3838e-21	2.23653e-20	109729180	SNHG26	small nucleolar RNA host gene 26	ncRNA
ENSG00000136231	26.9287	-1.05353	0.175505	-6.00286	1.93871e-09	3.37497e-09	10643	IGF2BP3	insulin like growth factor 2 mRNA binding protein 3	protein-coding
ENSG00000122585	28030	2.58066	0.230408	11.2004	4.05974e-29	1.45698e-28	4852	NPY	neuropeptide Y	protein-coding
ENSG00000070882	382.927	-1.16934	0.072087	-16.2212	3.57327e-59	3.51696e-58	26031	OSBPL3	oxysterol binding protein like 3	protein-coding
ENSG00000223561	77.0874	-2.58688	0.225959	-11.4485	2.3932e-30	8.96447e-30	646588	LINC03007	long intergenic non-protein coding RNA 3007	ncRNA
ENSG00000086300	242.158	1.31595	0.0881966	14.9206	2.42155e-50	1.76375e-49	29887	SNX10	sorting nexin 10	protein-coding
ENSG00000225792	20.3902	1.20807	0.134052	9.0119	2.02524e-19	5.12515e-19	105375304	SNX10-AS1	SNX10 antisense RNA 1	ncRNA
ENSG00000214870	64.607	1.25999	0.140981	8.93733	3.98678e-19	9.98431e-19	441204	LINC02981	long intergenic non-protein coding RNA 2981	ncRNA
ENSG00000122548	33.0429	1.88811	0.178823	10.5586	4.63767e-26	1.49672e-25	9808	KIAA0087	KIAA0087 lncRNA	ncRNA
ENSG00000233760	85.7669	2.32119	0.190249	12.2008	3.07641e-34	1.318e-33	100506289	LOC100506289	uncharacterized LOC100506289	ncRNA
ENSG00000233429	37.0422	-1.68513	0.137157	-12.2862	1.0742e-34	4.67654e-34	100506311	HOTAIRM1	HOXA transcript antisense RNA, myeloid-specific 1	ncRNA
ENSG00000105996	52.4114	-1.59703	0.0755486	-21.1392	3.47179e-99	1.43976e-97	3199	HOXA2	homeobox A2	protein-coding
ENSG00000253405	20.867	-1.99362	0.133242	-14.9624	1.29284e-50	9.50556e-50	101410536	EVX1-AS	EVX1 antisense RNA	ncRNA
ENSG00000146592	225.696	-1.34584	0.0828614	-16.242	2.54467e-59	2.51993e-58	9586	CREB5	cAMP responsive element binding protein 5	protein-coding
ENSG00000272568	16.0094	-1.81072	0.168207	-10.7648	5.04574e-27	1.68304e-26	100506497	CPVL-AS2	CPVL antisense RNA 2	ncRNA
ENSG00000106100	282.662	-1.24617	0.0561736	-22.1842	4.88192e-109	2.74644e-107	10392	NOD1	nucleotide binding oligomerization domain containing 1	protein-coding
ENSG00000006625	952.28	1.5947	0.0715517	22.2874	4.90101e-110	2.83313e-108	79017	GGCT	gamma-glutamylcyclotransferase	protein-coding
ENSG00000106113	24.3056	-2.07099	0.118845	-17.426	5.23571e-68	7.01124e-67	1395	CRHR2	corticotropin releasing hormone receptor 2	protein-coding
ENSG00000241644	851.996	-1.01544	0.0973161	-10.4344	1.72693e-25	5.45588e-25	11185	INMT	indolethylamine N-methyltransferase	protein-coding
ENSG00000240583	2741.22	-1.18441	0.0756595	-15.6545	3.09324e-55	2.67004e-54	358	AQP1	aquaporin 1 (Colton blood group)	protein-coding
ENSG00000078549	88.8673	-2.39791	0.132782	-18.059	6.70136e-73	1.05334e-71	117	ADCYAP1R1	ADCYAP receptor type I	protein-coding
ENSG00000180347	12.2714	-1.50669	0.191331	-7.8748	3.41283e-15	7.39899e-15	223075	ITPRID1	ITPR interacting domain containing 1	protein-coding
ENSG00000154678	120.693	-2.42121	0.110768	-21.8584	6.47007e-106	3.27152e-104	5137	PDE1C	phosphodiesterase 1C	protein-coding
ENSG00000205763	122.758	-1.62715	0.0788437	-20.6377	1.25855e-94	4.35798e-93	441212	RP9P	RP9 pseudogene	pseudo
ENSG00000164619	168.659	-1.19761	0.118067	-10.1434	3.54369e-24	1.06549e-23	168667	BMPER	BMP binding endothelial regulator	protein-coding
ENSG00000271122	345.926	1.18223	0.123434	9.5779	9.90392e-22	2.72449e-21	101930085	HERPUD2-AS1	HERPUD2 antisense RNA 1	ncRNA
ENSG00000227544	12.6543	-2.17889	0.191334	-11.3879	4.80634e-30	1.77971e-29	100506725	LINC03013	long intergenic non-protein coding RNA 3013	ncRNA
ENSG00000106483	2262.71	1.10741	0.11036	10.0346	1.07427e-23	3.17233e-23	6424	SFRP4	secreted frizzled related protein 4	protein-coding
ENSG00000227191	1395.19	1.70358	0.119893	14.2092	8.03293e-46	5.03474e-45	6967	TRGC2	T cell receptor gamma constant 2	other
ENSG00000211688	36.7982	1.61056	0.130102	12.3792	3.38784e-35	1.49412e-34	6972	TRGJP2	T cell receptor gamma joining P2	other
ENSG00000211691	9.63299	1.61054	0.204922	7.85925	3.86438e-15	8.36844e-15	6970	TRGJP	T cell receptor gamma joining P	other
ENSG00000211695	1139.42	2.86714	0.14126	20.297	1.36771e-91	4.14143e-90	6983	TRGV9	T cell receptor gamma variable 9	other
ENSG00000281103	233.065	-1.00137	0.190636	-5.25281	1.49798e-07	2.39513e-07	100506776	TRG-AS1	T cell receptor gamma locus antisense RNA 1	ncRNA
ENSG00000228668	17.1317	-1.24452	0.134876	-9.22717	2.7788e-20	7.26337e-20	6979	TRGV5P	T cell receptor gamma variable 5P (pseudogene)	pseudo
ENSG00000211698	25.6137	-1.33467	0.150787	-8.8514	8.64243e-19	2.13809e-18	6977	TRGV4	T cell receptor gamma variable 4	other
ENSG00000211699	13.1808	-1.29723	0.134868	-9.6185	6.67973e-22	1.84869e-21	6976	TRGV3	T cell receptor gamma variable 3	other
ENSG00000233306	20.0091	-1.50622	0.13887	-10.8463	2.07703e-27	7.02862e-27	6974	TRGV2	T cell receptor gamma variable 2	other
ENSG00000078053	99.1339	-1.04411	0.0939528	-11.1131	1.08276e-28	3.83601e-28	273	AMPH	amphiphysin	protein-coding
ENSG00000106571	708.563	-1.12677	0.0715345	-15.7514	6.71451e-56	5.92503e-55	2737	GLI3	GLI family zinc finger 3	protein-coding
ENSG00000214783	60.0553	-1.28135	0.120127	-10.6666	1.45797e-26	4.78023e-26	84820	POLR2J4	RNA polymerase II subunit J4, pseudogene	pseudo
ENSG00000136206	33.0669	-1.11244	0.08789	-12.6571	1.02161e-36	4.74911e-36	285955	SPDYE1	speedy/RINGO cell cycle regulator family member E1	protein-coding
ENSG00000106633	21.9673	-2.4044	0.154326	-15.58	9.95117e-55	8.45749e-54	2645	GCK	glucokinase	protein-coding
ENSG00000015520	65.2472	-1.27988	0.122173	-10.476	1.11349e-25	3.54129e-25	29881	NPC1L1	NPC1 like intracellular cholesterol transporter 1	protein-coding
ENSG00000136274	229.545	-1.33245	0.102136	-13.0458	6.71209e-39	3.36069e-38	23148	NACAD	NAC alpha domain containing	protein-coding
ENSG00000201772	13.811	-1.38035	0.0977554	-14.1205	2.84136e-45	1.74592e-44	677796	SNORA5C	small nucleolar RNA, H/ACA box 5C	snoRNA
ENSG00000146678	46.9187	-1.316	0.332631	-3.95633	7.61106e-05	0.000106509	3484	IGFBP1	insulin like growth factor binding protein 1	protein-coding
ENSG00000183696	383.892	-1.29491	0.0731883	-17.6929	4.75859e-70	6.77437e-69	7378	UPP1	uridine phosphorylase 1	protein-coding
ENSG00000132437	483.743	1.86207	0.184244	10.1065	5.16932e-24	1.54542e-23	1644	DDC	dopa decarboxylase	protein-coding
ENSG00000170419	255.865	1.03843	0.228281	4.54891	5.39258e-06	8.00437e-06	222008	VSTM2A	V-set and transmembrane domain containing 2A	protein-coding
ENSG00000132432	2384.7	1.22077	0.0709411	17.2083	2.30154e-66	2.90412e-65	23480	SEC61G	SEC61 translocon subunit gamma	protein-coding
ENSG00000224057	15.5723	-2.03561	0.1522	-13.3746	8.51465e-41	4.55098e-40	100507500	EGFR-AS1	EGFR antisense RNA 1	ncRNA
ENSG00000223845	17.4301	3.29688	0.425309	7.75172	9.06529e-15	1.94049e-14	100312792	VN1R40P	vomeronasal 1 receptor 40 pseudogene	pseudo
ENSG00000271550	15.0124	-1.29846	0.157834	-8.22675	1.92364e-16	4.37474e-16	106480286	BNIP3P11	BCL2 interacting protein 3 pseudogene 11	pseudo
ENSG00000213640	9.30816	-1.16432	0.157956	-7.37115	1.69159e-13	3.45833e-13	442325	EEF1DP4	eukaryotic translation elongation factor 1 delta pseudogene 4	pseudo
ENSG00000198039	284.261	-1.01198	0.0484977	-20.8665	1.08012e-96	4.06917e-95	10793	ZNF273	zinc finger protein 273	protein-coding
ENSG00000273024	23.3588	-1.09094	0.133298	-8.18419	2.74138e-16	6.19817e-16	644619	INTS4P2	integrator complex subunit 4 pseudogene 2	pseudo
ENSG00000228409	212.108	-1.09323	0.0502605	-21.7513	6.71906e-105	3.30969e-103	643253	CCT6P1	chaperonin containing TCP1 subunit 6 pseudogene 1	pseudo
ENSG00000237310	64.9042	1.29524	0.107326	12.0683	1.55246e-33	6.50367e-33	100289098	LINC03011	long intergenic non-protein coding RNA 3011	ncRNA
ENSG00000106133	21.6688	-1.07711	0.123318	-8.73445	2.44839e-18	5.954e-18	260294	NSUN5P2	NSUN5 pseudogene 2	pseudo
ENSG00000214544	17.8756	-1.05816	0.131778	-8.02986	9.75815e-16	2.15929e-15	401375	GTF2IRD2P1	GTF2I repeat domain containing 2 pseudogene 1	pseudo
ENSG00000009950	174.431	-1.5693	0.0998286	-15.72	1.10366e-55	9.67388e-55	51085	MLXIPL	MLX interacting protein like	protein-coding
ENSG00000165215	6777.63	1.7238	0.0832612	20.7035	3.21793e-95	1.14062e-93	1365	CLDN3	claudin 3	protein-coding
ENSG00000189143	9117.92	1.26455	0.0800232	15.8023	3.00196e-56	2.67942e-55	1364	CLDN4	claudin 4	protein-coding
ENSG00000049540	3303.7	-1.12455	0.0919727	-12.227	2.22963e-34	9.58939e-34	2006	ELN	elastin	protein-coding
ENSG00000106665	903.424	-1.03977	0.0627877	-16.5601	1.35287e-61	1.45957e-60	7461	CLIP2	CAP-Gly domain containing linker protein 2	protein-coding
ENSG00000196275	193.653	-1.06236	0.0687278	-15.4575	6.7108e-54	5.52884e-53	84163	GTF2IRD2	GTF2I repeat domain containing 2	protein-coding
ENSG00000174428	325.201	-1.15491	0.052145	-22.148	1.0917e-108	6.02848e-107	389524	GTF2IRD2B	GTF2I repeat domain containing 2B	protein-coding
ENSG00000277053	50.6124	-2.74066	0.170422	-16.0816	3.4332e-58	3.2821e-57	2970	GTF2IP1	general transcription factor IIi pseudogene 1	pseudo
ENSG00000178809	11.575	-1.29888	0.124798	-10.4079	2.28164e-25	7.17273e-25	375593	TRIM73	tripartite motif containing 73	protein-coding
ENSG00000223705	887.783	-1.07571	0.0626868	-17.16	5.28975e-66	6.58754e-65	155400	NSUN5P1	NSUN5 pseudogene 1	pseudo
ENSG00000146701	7684.89	1.02479	0.0524566	19.536	5.42362e-85	1.32336e-83	4191	MDH2	malate dehydrogenase 2	protein-coding
ENSG00000177679	155.094	-1.42921	0.102791	-13.904	5.98799e-44	3.53452e-43	222183	SRRM3	serine/arginine repetitive matrix 3	protein-coding
ENSG00000188372	284.313	1.33051	0.0829708	16.0359	7.17191e-58	6.78518e-57	7784	ZP3	zona pellucida glycoprotein 3	protein-coding
ENSG00000243566	15.0786	-1.09112	0.145681	-7.4898	6.89766e-14	1.43067e-13	105375355	UPK3B	uroplakin 3B	protein-coding
ENSG00000265479	12.0523	-1.138	0.121015	-9.40376	5.26468e-21	1.4167e-20	441263	DTX2P1-UPK3BP1-PMS2P11	DTX2P1-UPK3BP1-PMS2P11 readthrough, transcribed pseudogene	pseudo
ENSG00000205482	34.7639	-1.24645	0.0843974	-14.7689	2.32618e-49	1.63636e-48	100505767	SPDYE18	speedy/RINGO cell cycle regulator family member E18	protein-coding
ENSG00000135205	305.675	-1.22701	0.0633026	-19.3832	1.06935e-83	2.46313e-82	57639	CCDC146	coiled-coil domain containing 146	protein-coding
ENSG00000234456	424.258	-2.02391	0.107069	-18.9029	1.07999e-79	2.14608e-78	100505881	MAGI2-AS3	MAGI2 antisense RNA 3	ncRNA
ENSG00000075213	153.721	-1.07644	0.104879	-10.2636	1.02809e-24	3.1554e-24	10371	SEMA3A	semaphorin 3A	protein-coding
ENSG00000182165	237.345	1.26208	0.130026	9.70641	2.83138e-22	7.94831e-22	11257	TP53TG1	TP53 target 1	ncRNA
ENSG00000127954	9218.77	1.34827	0.100238	13.4507	3.04936e-41	1.65172e-40	79689	STEAP4	STEAP4 metalloreductase	protein-coding
ENSG00000164647	5158.31	1.39944	0.0847464	16.5132	2.94652e-61	3.14335e-60	26872	STEAP1	STEAP family member 1	protein-coding
ENSG00000157214	23313.9	1.03002	0.0820458	12.5542	3.76944e-36	1.72027e-35	261729	STEAP2	STEAP2 metalloreductase	protein-coding
ENSG00000283267	63.0931	-1.39643	0.21471	-6.50381	7.83131e-11	1.44837e-10	107986818	FAM237B	family with sequence similarity 237 member B	protein-coding
ENSG00000188175	169.093	1.50145	0.159374	9.42094	4.47064e-21	1.20658e-20	253012	HEPACAM2	HEPACAM family member 2	protein-coding
ENSG00000005421	109.187	1.27467	0.193908	6.57361	4.91114e-11	9.15071e-11	5444	PON1	paraoxonase 1	protein-coding
ENSG00000105852	54.6124	-2.26376	0.135511	-16.7054	1.19787e-62	1.33065e-61	5446	PON3	paraoxonase 3	protein-coding
ENSG00000004799	3659.6	-2.37561	0.107132	-22.1747	6.02302e-109	3.37032e-107	5166	PDK4	pyruvate dehydrogenase kinase 4	protein-coding
ENSG00000158560	265.099	-1.01829	0.0818301	-12.4439	1.50875e-35	6.71895e-35	1780	DYNC1I1	dynein cytoplasmic 1 intermediate chain 1	protein-coding
ENSG00000196636	583.227	1.1694	0.0580511	20.1444	3.01622e-90	8.68208e-89	57001	SDHAF3	succinate dehydrogenase complex assembly factor 3	protein-coding
ENSG00000106236	216.557	-1.75444	0.11613	-15.1076	1.44247e-51	1.09392e-50	4885	NPTX2	neuronal pentraxin 2	protein-coding
ENSG00000002079	19.3715	-1.36508	0.123683	-11.037	2.53388e-28	8.84412e-28	84176	MYH16	myosin heavy chain 16 pseudogene	pseudo
ENSG00000197343	1365.62	-1.52161	0.0770831	-19.7398	9.81511e-87	2.5056e-85	79027	ZNF655	zinc finger protein 655	protein-coding
ENSG00000106258	739.548	-2.55069	0.0927038	-27.5144	1.18069e-166	5.38602e-164	1577	CYP3A5	cytochrome P450 family 3 subfamily A member 5	protein-coding
ENSG00000021461	23.5981	-2.02088	0.1341	-15.07	2.55063e-51	1.91699e-50	64816	CYP3A43	cytochrome P450 family 3 subfamily A member 43	protein-coding
ENSG00000235713	9.72704	1.10864	0.175267	6.32545	2.52496e-10	4.56559e-10	100128334	LOC100128334	gap junction protein gamma 3 pseudogene	pseudo
ENSG00000066923	161.371	-1.14118	0.0634047	-17.9984	2.00642e-72	3.09351e-71	10734	STAG3	stromal antigen 3	protein-coding
ENSG00000121716	156.183	-1.1204	0.115438	-9.70563	2.85316e-22	8.00733e-22	29990	PILRB	paired immunoglobin like type 2 receptor beta	protein-coding
ENSG00000166924	56.9311	-2.06073	0.116289	-17.7207	2.90285e-70	4.1636e-69	222950	NYAP1	neuronal tyrosine phosphorylated phosphoinositide-3-kinase adaptor 1	protein-coding
ENSG00000172336	913.202	1.06077	0.0561137	18.9039	1.05848e-79	2.10732e-78	10248	POP7	POP7 homolog, ribonuclease P/MRP subunit	protein-coding
ENSG00000236305	19.8651	1.09324	0.10612	10.3019	6.90604e-25	2.13144e-24	105375430	SLC12A9-AS1	SLC12A9 antisense RNA 1	ncRNA
ENSG00000087077	1356.26	-1.12657	0.0612762	-18.3852	1.72681e-75	2.975e-74	7205	TRIP6	thyroid hormone receptor interactor 6	protein-coding
ENSG00000176125	96.783	1.02998	0.0662093	15.5564	1.43938e-54	1.21496e-53	402682	UFSP1	UFM1 specific peptidase 1 (inactive)	protein-coding
ENSG00000087085	296.882	-1.10732	0.10168	-10.8902	1.28351e-27	4.37227e-27	43	ACHE	acetylcholinesterase (Cartwright blood group)	protein-coding
ENSG00000169876	42.0118	-1.51859	0.256692	-5.91598	3.2991e-09	5.6847e-09	140453	MUC17	mucin 17, cell surface associated	protein-coding
ENSG00000106366	1652.45	-1.17117	0.120528	-9.71702	2.5513e-22	7.17071e-22	5054	SERPINE1	serpin family E member 1	protein-coding
ENSG00000128564	113.2	1.37875	0.135901	10.1453	3.4778e-24	1.04613e-23	7425	VGF	VGF nerve growth factor inducible	protein-coding
ENSG00000214252	13.5418	1.29562	0.152393	8.50184	1.86603e-17	4.40408e-17	401393	AZGP1P2	AZGP1 pseudogene 2	pseudo
ENSG00000168255	42.1821	-1.05133	0.0907072	-11.5904	4.60982e-31	1.77426e-30	123258399	POLR2J3-UPK3BL2	POLR2J3-UPK3BL2 readthrough	ncRNA
ENSG00000285437	20.1917	-1.23084	0.103718	-11.8673	1.75098e-32	7.09042e-32	548644	POLR2J3	RNA polymerase II subunit J3	protein-coding
ENSG00000105808	27.1817	-2.08299	0.10074	-20.677	5.57984e-95	1.96126e-93	10156	RASA4	RAS p21 protein activator 4	protein-coding
ENSG00000228049	10.0191	-1.29928	0.126754	-10.2504	1.17869e-24	3.61129e-24	246721	POLR2J2	RNA polymerase II subunit J2	protein-coding
ENSG00000161048	8.08843	-1.44108	0.213433	-6.75189	1.45934e-11	2.77255e-11	222236	NAPEPLD	N-acyl phosphatidylethanolamine phospholipase D	protein-coding
ENSG00000234715	76.2575	2.74471	0.144407	19.0068	1.49887e-80	3.07152e-79	101927870	SLC26A5-AS1	SLC26A5 antisense RNA 1	ncRNA
ENSG00000189056	929.613	1.08888	0.137718	7.90658	2.64559e-15	5.75999e-15	5649	RELN	reelin	protein-coding
ENSG00000241764	61.2516	1.35092	0.103056	13.1085	2.94306e-39	1.49064e-38	101927974	CBLL1-AS1	CBLL1 antisense RNA 1	ncRNA
ENSG00000181016	67.5571	-1.07346	0.0853902	-12.5713	3.03723e-36	1.39186e-35	286006	LSMEM1	leucine rich single-pass membrane protein 1	protein-coding
ENSG00000128573	202.12	-1.1523	0.100355	-11.4823	1.6198e-30	6.10778e-30	93986	FOXP2	forkhead box P2	protein-coding
ENSG00000105971	817.631	-1.2204	0.0697205	-17.5042	1.3312e-68	1.81389e-67	858	CAV2	caveolin 2	protein-coding
ENSG00000105974	2603.3	-1.12319	0.0725451	-15.4827	4.54081e-54	3.76172e-53	857	CAV1	caveolin 1	protein-coding
ENSG00000105989	239.054	-1.08737	0.170254	-6.38672	1.69487e-10	3.08778e-10	7472	WNT2	Wnt family member 2	protein-coding
ENSG00000077063	262.57	-1.34191	0.0967629	-13.868	9.90376e-44	5.82293e-43	83992	CTTNBP2	cortactin binding protein 2	protein-coding
ENSG00000106013	9.18037	-1.27038	0.157353	-8.07347	6.83275e-16	1.5211e-15	56311	ANKRD7	ankyrin repeat domain 7	protein-coding
ENSG00000002745	33.9258	-1.07382	0.123988	-8.66065	4.69062e-18	1.12773e-17	51384	WNT16	Wnt family member 16	protein-coding
ENSG00000008311	771.74	-1.02947	0.0536017	-19.2059	3.30399e-82	7.22949e-81	10157	AASS	aminoadipate-semialdehyde synthase	protein-coding
ENSG00000128610	13.5533	1.07431	0.206341	5.20647	1.92469e-07	3.0613e-07	389549	FEZF1	FEZ family zinc finger 1	protein-coding
ENSG00000230316	32.0881	1.46724	0.178759	8.20792	2.25046e-16	5.1036e-16	154860	FEZF1-AS1	FEZF1 antisense RNA 1	ncRNA
ENSG00000272686	143.861	1.30702	0.182313	7.16909	7.54959e-13	1.50662e-12	116435299	WASL-DT	WASL divergent transcript	ncRNA
ENSG00000170775	159.786	1.66515	0.0932681	17.8534	2.7212e-71	4.03545e-70	2861	GPR37	G protein-coupled receptor 37	protein-coding
ENSG00000226770	10.2427	1.70973	0.171883	9.94707	2.59718e-23	7.5536e-23	100506682	LINC03012	long intergenic non-protein coding RNA 3012	ncRNA
ENSG00000106328	9.72207	-1.33497	0.135797	-9.83058	8.31351e-23	2.37542e-22	29999	FSCN3	fascin actin-bundling protein 3	protein-coding
ENSG00000197157	12274.2	1.00493	0.0411592	24.4156	1.16783e-131	1.50342e-129	27044	SND1	staphylococcal nuclease and tudor domain containing 1	protein-coding
ENSG00000224940	30.3983	-1.17905	0.130393	-9.04228	1.53441e-19	3.89712e-19	401399	PRRT4	proline rich transmembrane protein 4	protein-coding
ENSG00000128596	528.932	-1.3855	0.079882	-17.3444	2.1745e-67	2.84652e-66	64753	CCDC136	coiled-coil domain containing 136	protein-coding
ENSG00000128591	8723.93	-1.42629	0.105276	-13.5481	8.1331e-42	4.49118e-41	2318	FLNC	filamin C	protein-coding
ENSG00000135253	84.6813	-2.85481	0.129451	-22.0531	8.91388e-108	4.79612e-106	375616	KCP	kielin cysteine rich BMP regulator	protein-coding
ENSG00000230359	23.2576	1.1032	0.0958832	11.5056	1.23579e-30	4.68845e-30	286016	TPI1P2	triosephosphate isomerase 1 pseudogene 2	pseudo
ENSG00000240204	81.9596	2.13799	0.0981311	21.7871	3.0734e-105	1.53553e-103	100287482	SMKR1	small lysine rich protein 1	protein-coding
ENSG00000158516	8.55979	-3.9699	0.192695	-20.602	2.63341e-94	8.97071e-93	1358	CPA2	carboxypeptidase A2	protein-coding
ENSG00000128510	15.3725	-1.57022	0.158679	-9.89559	4.3505e-23	1.25555e-22	51200	CPA4	carboxypeptidase A4	protein-coding
ENSG00000091704	25.5226	-3.61336	0.152176	-23.7446	1.24815e-124	1.20696e-122	1357	CPA1	carboxypeptidase A1	protein-coding
ENSG00000221866	186.928	-1.07068	0.0956804	-11.1901	4.55666e-29	1.6328e-28	91584	PLXNA4	plexin A4	protein-coding
ENSG00000085662	1112.23	-1.63745	0.0779264	-21.0128	5.01273e-98	1.98841e-96	231	AKR1B1	aldo-keto reductase family 1 member B	protein-coding
ENSG00000198074	18.881	-2.9285	0.211844	-13.8239	1.8297e-43	1.06385e-42	57016	AKR1B10	aldo-keto reductase family 1 member B10	protein-coding
ENSG00000122786	22891.5	-1.02976	0.064692	-15.9179	4.76173e-57	4.37096e-56	800	CALD1	caldesmon 1	protein-coding
ENSG00000105875	666.377	-1.12352	0.0401242	-28.0009	1.58307e-172	9.77033e-170	29062	WDR91	WD repeat domain 91	protein-coding
ENSG00000164707	101.811	-1.19363	0.0789696	-15.1151	1.28793e-51	9.7778e-51	26266	SLC13A4	solute carrier family 13 member 4	protein-coding
ENSG00000181072	22.6123	-1.81568	0.255569	-7.10448	1.20774e-12	2.39381e-12	1129	CHRM2	cholinergic receptor muscarinic 2	protein-coding
ENSG00000122787	19.1626	1.21931	0.223585	5.45345	4.94032e-08	8.07443e-08	6718	AKR1D1	aldo-keto reductase family 1 member D1	protein-coding
ENSG00000105929	36.6492	-1.29136	0.190389	-6.78272	1.17935e-11	2.24794e-11	50617	ATP6V0A4	ATPase H+ transporting V0 subunit a4	protein-coding
ENSG00000214128	15.942	-1.80119	0.204381	-8.81291	1.21936e-18	2.99895e-18	155006	TMEM213	transmembrane protein 213	protein-coding
ENSG00000164898	58.281	1.34032	0.0984973	13.6077	3.6055e-42	2.01271e-41	154791	FMC1	formation of mitochondrial complex V assembly factor 1 homolog	protein-coding
ENSG00000188883	39.4616	1.03153	0.131814	7.82564	5.05099e-15	1.0901e-14	346689	KLRG2	killer cell lectin like receptor G2	protein-coding
ENSG00000260231	180.086	1.48933	0.0948832	15.6964	1.60004e-55	1.39606e-54	100134229	KDM7A-DT	KDM7A divergent transcript	ncRNA
ENSG00000146955	57.5092	1.70415	0.0814391	20.9254	3.14456e-97	1.20192e-95	401409	RAB19	RAB19, member RAS oncogene family	protein-coding
ENSG00000146966	433.283	-1.40864	0.0728022	-19.3488	2.08454e-83	4.75973e-82	27147	DENND2A	DENN domain containing 2A	protein-coding
ENSG00000090263	1561.75	1.20339	0.0563847	21.3424	4.58574e-101	2.03011e-99	51650	MRPS33	mitochondrial ribosomal protein S33	protein-coding
ENSG00000261115	950.589	1.00836	0.0705245	14.298	2.25264e-46	1.43327e-45	100507421	TMEM178B	transmembrane protein 178B	protein-coding
ENSG00000127366	40.0775	-1.01982	0.0911282	-11.1911	4.51015e-29	1.61669e-28	54429	TAS2R5	taste 2 receptor member 5	protein-coding
ENSG00000257335	15.4994	-2.00881	0.21994	-9.13345	6.63518e-20	1.71006e-19	8972	MGAM	maltase-glucoamylase	protein-coding
ENSG00000211772	7.71037	-2.04277	0.201983	-10.1135	4.81103e-24	1.44056e-23	28638	TRBC2	T cell receptor beta constant 2	other
ENSG00000106123	192.752	-1.07194	0.098905	-10.8381	2.27236e-27	7.67226e-27	2051	EPHB6	EPH receptor B6	protein-coding
ENSG00000159763	221.749	-1.73116	0.214953	-8.05367	8.03501e-16	1.7842e-15	5304	PIP	prolactin induced protein	protein-coding
ENSG00000188037	14.4239	-1.64548	0.181672	-9.05742	1.33574e-19	3.40201e-19	1180	CLCN1	chloride voltage-gated channel 1	protein-coding
ENSG00000170379	19.2646	-1.0836	0.150804	-7.18548	6.697e-13	1.34029e-12	285966	TCAF2	TRPM8 channel associated factor 2	protein-coding
ENSG00000174469	316.968	1.45469	0.13632	10.6711	1.38976e-26	4.56167e-26	26047	CNTNAP2	contactin associated protein 2	protein-coding
ENSG00000155660	10787.3	1.09655	0.0564278	19.4328	4.0766e-84	9.56862e-83	9601	PDIA4	protein disulfide isomerase family A member 4	protein-coding
ENSG00000244560	85.4083	-1.32542	0.091653	-14.4613	2.12624e-47	1.39953e-46	155060	LOC155060	AI894139 pseudogene	pseudo
ENSG00000133624	747.169	-1.18193	0.0581837	-20.3137	9.72329e-92	2.95701e-90	79970	ZNF767P	zinc finger family member 767, pseudogene	pseudo
ENSG00000133619	485.346	-1.08427	0.0621818	-17.437	4.32108e-68	5.80125e-67	84626	KRBA1	KRAB-A domain containing 1	protein-coding
ENSG00000171130	3068.66	1.27892	0.0632666	20.2148	7.24781e-91	2.13607e-89	155066	ATP6V0E2	ATPase H+ transporting V0 subunit e2	protein-coding
ENSG00000106538	1651.24	-1.13048	0.0887383	-12.7395	3.56609e-37	1.68273e-36	5919	RARRES2	retinoic acid receptor responder 2	protein-coding
ENSG00000196329	31.5436	-1.94137	0.133455	-14.547	6.10401e-48	4.09484e-47	55340	GIMAP5	GTPase, IMAP family member 5	protein-coding
ENSG00000002933	541.969	-1.41543	0.1027	-13.7822	3.26399e-43	1.877e-42	55365	TMEM176A	transmembrane protein 176A	protein-coding
ENSG00000055118	888.537	-1.30279	0.10341	-12.5983	2.15763e-36	9.9267e-36	3757	KCNH2	potassium voltage-gated channel subfamily H member 2	protein-coding
ENSG00000164867	389.762	-1.17125	0.0781592	-14.9855	9.13865e-51	6.74993e-50	4846	NOS3	nitric oxide synthase 3	protein-coding
ENSG00000082014	882.885	-1.60169	0.0661906	-24.1982	2.32246e-129	2.67772e-127	6604	SMARCD3	SWI/SNF related, matrix associated, actin dependent regulator of chromatin, subfamily d, member 3	protein-coding
ENSG00000187260	116.046	-1.83431	0.0915656	-20.0327	2.85509e-89	7.9143e-88	349136	WDR86	WD repeat domain 86	protein-coding
ENSG00000243836	21.0179	-1.19191	0.121544	-9.8064	1.0567e-22	3.0054e-22	100131176	WDR86-AS1	WDR86 antisense RNA 1	ncRNA
ENSG00000127377	20.8462	-1.32019	0.122935	-10.7389	6.68261e-27	2.21737e-26	155051	CRYGN	crystallin gamma N	protein-coding
ENSG00000130226	50.158	-1.44574	0.167198	-8.64686	5.29345e-18	1.27091e-17	1804	DPP6	dipeptidyl peptidase like 6	protein-coding
ENSG00000164778	39.0127	2.21187	0.170494	12.9733	1.73329e-38	8.55393e-38	2020	EN2	engrailed homeobox 2	protein-coding
ENSG00000182648	547.625	1.25782	0.0798336	15.7555	6.29721e-56	5.56382e-55	100506380	RNF32-DT	RNF32 divergent transcript	ncRNA
ENSG00000130675	138.061	2.11865	0.133008	15.9287	4.00555e-57	3.68489e-56	3110	MNX1	motor neuron and pancreas homeobox 1	protein-coding
ENSG00000235029	15.7473	2.34903	0.164698	14.2626	3.74059e-46	2.3678e-45	105375606	MNX1-AS2	MNX1 antisense RNA 2	ncRNA
ENSG00000243479	34.1031	3.13571	0.142005	22.0817	4.74049e-108	2.57706e-106	645249	MNX1-AS1	MNX1 antisense RNA 1 (head to head)	ncRNA
ENSG00000155093	4323.48	1.84849	0.100591	18.3763	2.03416e-75	3.4788e-74	5799	PTPRN2	protein tyrosine phosphatase receptor type N2	protein-coding
ENSG00000231419	13.8224	-1.72059	0.137299	-12.5317	5.00779e-36	2.27011e-35	154822	LINC00689	long intergenic non-protein coding RNA 689	ncRNA
ENSG00000106018	185.934	-1.45768	0.109129	-13.3573	1.07345e-40	5.71705e-40	7434	VIPR2	vasoactive intestinal peptide receptor 2	protein-coding
ENSG00000182366	12.2757	1.45567	0.166973	8.718	2.83164e-18	6.86449e-18	157693	FAM87A	family with sequence similarity 87 member A	ncRNA
ENSG00000164825	25.5458	-1.66148	0.247555	-6.71157	1.92543e-11	3.64453e-11	1672	DEFB1	defensin beta 1	protein-coding
ENSG00000239839	19.5449	-3.85857	0.379873	-10.1575	3.06801e-24	9.24323e-24	1668	DEFA3	defensin alpha 3	protein-coding
ENSG00000171056	17.0416	-1.25356	0.144769	-8.65905	4.75701e-18	1.14343e-17	83595	SOX7	SRY-box transcription factor 7	protein-coding
ENSG00000154319	15.2111	-1.66553	0.160439	-10.3811	3.02334e-25	9.45903e-25	83648	FAM167A	family with sequence similarity 167 member A	protein-coding
ENSG00000186523	19.8777	-1.18827	0.134751	-8.81827	1.1624e-18	2.86221e-18	85002	FAM86B1	family with sequence similarity 86 member B1	protein-coding
ENSG00000250305	22.9398	-1.51496	0.11812	-12.8257	1.17776e-37	5.66061e-37	57604	TRMT9B	tRNA methyltransferase 9B (putative)	protein-coding
ENSG00000164741	301.222	-1.06763	0.0675257	-15.8107	2.62657e-56	2.34935e-55	10395	DLC1	DLC1 Rho GTPase activating protein	protein-coding
ENSG00000104723	3628.89	1.26718	0.0635542	19.9386	1.88276e-88	5.09121e-87	7991	TUSC3	tumor suppressor candidate 3	protein-coding
ENSG00000155970	243.801	-1.20446	0.0690492	-17.4435	3.85492e-68	5.18205e-67	286097	MICU3	mitochondrial calcium uptake family member 3	protein-coding
ENSG00000253671	62.704	-1.15002	0.135283	-8.5009	1.88131e-17	4.43917e-17	101930275	MTUS1-DT	MTUS1 divergent transcript	ncRNA
ENSG00000175445	504.285	-1.23304	0.106349	-11.5943	4.40238e-31	1.69659e-30	4023	LPL	lipoprotein lipase	protein-coding
ENSG00000168546	61.788	-1.47839	0.0934419	-15.8215	2.21266e-56	1.98676e-55	2675	GFRA2	GDNF family receptor alpha 2	protein-coding
ENSG00000158815	45.2382	-1.69089	0.124639	-13.5663	6.34679e-42	3.51958e-41	8822	FGF17	fibroblast growth factor 17	protein-coding
ENSG00000158863	2269.19	-1.40048	0.0490759	-28.537	4.07471e-179	3.1668e-176	64760	FHIP2B	FHF complex subunit HOOK interacting protein 2B	protein-coding
ENSG00000168453	333.273	-1.37236	0.0936297	-14.6573	1.20923e-48	8.27608e-48	55806	HR	HR lysine demethylase and nuclear receptor corepressor	protein-coding
ENSG00000168481	57.5032	-1.4831	0.130247	-11.3868	4.86419e-30	1.80081e-29	203190	LGI3	leucine rich repeat LGI family member 3	protein-coding
ENSG00000168484	12.5893	-3.03491	0.234728	-12.9295	3.0684e-38	1.50227e-37	6440	SFTPC	surfactant protein C	protein-coding
ENSG00000168487	1034.5	-1.88869	0.0638257	-29.5913	1.93277e-192	2.53483e-189	649	BMP1	bone morphogenetic protein 1	protein-coding
ENSG00000168490	255.243	-1.96228	0.104729	-18.7368	2.48112e-78	4.70314e-77	9796	PHYHIP	phytanoyl-CoA 2-hydroxylase interacting protein	protein-coding
ENSG00000197181	62.0118	-1.25576	0.0996537	-12.6012	2.07854e-36	9.57544e-36	55124	PIWIL2	piwi like RNA-mediated gene silencing 2	protein-coding
ENSG00000147439	319	-1.07595	0.0453337	-23.734	1.60897e-124	1.54874e-122	55909	BIN3	bridging integrator 3	protein-coding
ENSG00000173530	235.055	-1.29776	0.0678599	-19.1241	1.58976e-81	3.36965e-80	8793	TNFRSF10D	TNF receptor superfamily member 10d	protein-coding
ENSG00000167034	32212	1.09711	0.0830726	13.2067	8.02883e-40	4.12934e-39	4824	NKX3-1	NK3 homeobox 1	protein-coding
ENSG00000042980	402.894	-1.00396	0.0956858	-10.4922	9.38005e-26	2.99317e-25	10863	ADAM28	ADAM metallopeptidase domain 28	protein-coding
ENSG00000069206	133.582	2.88189	0.229772	12.5424	4.37566e-36	1.98871e-35	8756	ADAM7	ADAM metallopeptidase domain 7	protein-coding
ENSG00000104722	85.0647	-1.56744	0.191243	-8.19609	2.48332e-16	5.62499e-16	4741	NEFM	neurofilament medium chain	protein-coding
ENSG00000147437	70.5678	-1.81819	0.0883149	-20.5875	3.54965e-94	1.19945e-92	2796	GNRH1	gonadotropin releasing hormone 1	protein-coding
ENSG00000240694	74.867	-1.18258	0.11078	-10.6751	1.33171e-26	4.37523e-26	10687	PNMA2	PNMA family member 2	protein-coding
ENSG00000120907	169.824	-1.52967	0.122366	-12.5008	7.38904e-36	3.33015e-35	148	ADRA1A	adrenoceptor alpha 1A	protein-coding
ENSG00000015592	22.1798	-1.61829	0.18935	-8.54655	1.26823e-17	3.00843e-17	81551	STMN4	stathmin 4	protein-coding
ENSG00000120885	14270.7	-1.51492	0.0938669	-16.1391	1.35594e-58	1.3118e-57	1191	CLU	clusterin	protein-coding
ENSG00000168077	1249.03	-1.28057	0.0831412	-15.4024	1.57795e-53	1.28191e-52	51435	SCARA3	scavenger receptor class A member 3	protein-coding
ENSG00000171320	107.735	1.24429	0.0961978	12.9347	2.86832e-38	1.40562e-37	157570	ESCO2	establishment of sister chromatid cohesion N-acetyltransferase 2	protein-coding
ENSG00000168078	138.107	2.04012	0.121429	16.8009	2.40172e-63	2.75097e-62	55872	PBK	PDZ binding kinase	protein-coding
ENSG00000168079	163.811	-3.52648	0.144642	-24.3808	2.73058e-131	3.47264e-129	286133	SCARA5	scavenger receptor class A member 5	protein-coding
ENSG00000254109	13.4529	-2.64149	0.167339	-15.7853	3.9292e-56	3.49218e-55	100128750	RBPMS-AS1	RBPMS antisense RNA 1	ncRNA
ENSG00000157110	3521	-1.7042	0.069593	-24.4881	1.97879e-132	2.6789e-130	11030	RBPMS	RNA binding protein, mRNA processing factor	protein-coding
ENSG00000172733	18.3371	-1.62829	0.0877625	-18.5534	7.66153e-77	1.39074e-75	29942	PURG	purine rich element binding protein G	protein-coding
ENSG00000157168	116.86	-1.47629	0.120731	-12.2279	2.20603e-34	9.49176e-34	3084	NRG1	neuregulin 1	protein-coding
ENSG00000133874	247.362	-1.28564	0.0675901	-19.0212	1.13872e-80	2.34264e-79	79845	RNF122	ring finger protein 122	protein-coding
ENSG00000253123	18.548	-1.91863	0.188364	-10.1858	2.29547e-24	6.95266e-24	100507403	LOC100507403	uncharacterized LOC100507403	ncRNA
ENSG00000020181	2887.02	-1.07681	0.0811542	-13.2686	3.5198e-40	1.83867e-39	25960	ADGRA2	adhesion G protein-coupled receptor A2	protein-coding
ENSG00000147465	23.0184	-1.71551	0.120814	-14.1996	9.21647e-46	5.76448e-45	6770	STAR	steroidogenic acute regulatory protein	protein-coding
ENSG00000077782	3454.18	-1.34866	0.0697822	-19.3267	3.2006e-83	7.27642e-82	2260	FGFR1	fibroblast growth factor receptor 1	protein-coding
ENSG00000104755	50.0138	1.656	0.500363	3.30959	0.000934333	0.00122668	2515	ADAM2	ADAM metallopeptidase domain 2	protein-coding
ENSG00000131203	172.324	1.04147	0.133861	7.78023	7.23956e-15	1.55301e-14	3620	IDO1	indoleamine 2,3-dioxygenase 1	protein-coding
ENSG00000248498	11.5742	1.75809	0.350326	5.01844	5.20926e-07	8.13388e-07	389652	ASNSP1	ASNS pseudogene 1	pseudo
ENSG00000034239	107.098	-1.25203	0.11545	-10.8448	2.11047e-27	7.14062e-27	79645	CLXN	calaxin	protein-coding
ENSG00000019549	657.679	-1.28149	0.085981	-14.9043	3.08827e-50	2.24004e-49	6591	SNAI2	snail family transcriptional repressor 2	protein-coding
ENSG00000168333	11.6769	-2.03619	0.26793	-7.59969	2.96837e-14	6.23194e-14	492307	PPDPFL	pancreatic progenitor cell differentiation and proliferation factor like	protein-coding
ENSG00000147488	112.293	1.53898	0.14687	10.4785	1.0847e-25	3.45289e-25	9705	ST18	ST18 C2H2C-type zinc finger transcription factor	protein-coding
ENSG00000082556	448.669	1.74973	0.161806	10.8138	2.96304e-27	9.97377e-27	4986	OPRK1	opioid receptor kappa 1	protein-coding
ENSG00000120992	3124.14	1.20812	0.0621208	19.4479	3.03875e-84	7.18077e-83	10434	LYPLA1	lysophospholipase 1	protein-coding
ENSG00000164736	161.818	-1.24231	0.0936639	-13.2635	3.77025e-40	1.96705e-39	64321	SOX17	SRY-box transcription factor 17	protein-coding
ENSG00000206579	44.3244	-2.13401	0.14772	-14.4463	2.64603e-47	1.73243e-46	114786	XKR4	XK related 4	protein-coding
ENSG00000181690	117.147	-1.654	0.0905578	-18.2646	1.58422e-74	2.61965e-73	5324	PLAG1	PLAG1 zinc finger	protein-coding
ENSG00000181195	146.423	-1.9847	0.19653	-10.0987	5.59725e-24	1.67026e-23	5179	PENK	proenkephalin	protein-coding
ENSG00000246430	9.91838	-1.76792	0.18906	-9.35109	8.6752e-21	2.31309e-20	100507632	LINC00968	long intergenic non-protein coding RNA 968	ncRNA
ENSG00000241431	21.1211	2.02811	0.140259	14.4597	2.17594e-47	1.43089e-46	346950	RPL37P6	ribosomal protein L37 pseudogene 6	pseudo
ENSG00000270673	52.5063	1.27706	0.109874	11.623	3.14828e-31	1.21866e-30	101410533	YTHDF3-DT	YTHDF3 divergent transcript	ncRNA
ENSG00000180828	21.2847	-1.04074	0.146796	-7.08974	1.34366e-12	2.65843e-12	27319	BHLHE22	basic helix-loop-helix family member e22	protein-coding
ENSG00000147570	19.7496	1.66132	0.14185	11.7118	1.10862e-31	4.35889e-31	85479	DNAJC5B	DnaJ heat shock protein family (Hsp40) member C5 beta	protein-coding
ENSG00000147573	10.73	-1.2882	0.26243	-4.90872	9.16712e-07	1.41329e-06	84675	TRIM55	tripartite motif containing 55	protein-coding
ENSG00000165078	158.153	-1.2469	0.159847	-7.80062	6.16026e-15	1.32513e-14	57094	CPA6	carboxypeptidase A6	protein-coding
ENSG00000046889	527.498	-1.04972	0.0688194	-15.2532	1.56716e-52	1.2289e-51	80243	PREX2	phosphatidylinositol-3,4,5-trisphosphate dependent Rac exchange factor 2	protein-coding
ENSG00000248801	303.048	1.45303	0.123352	11.7795	4.97681e-32	1.97866e-31	286189	C8orf34-AS1	C8orf34 antisense RNA 1	ncRNA
ENSG00000246528	45.9135	1.01824	0.120761	8.43184	3.40267e-17	7.96093e-17	121233925	SLCO5A1-AS1	SLCO5A1 antisense RNA 1	ncRNA
ENSG00000104313	406.447	-1.12527	0.115477	-9.74455	1.94639e-22	5.4963e-22	2138	EYA1	EYA transcriptional coactivator and phosphatase 1	protein-coding
ENSG00000104321	25.6418	-2.20458	0.180192	-12.2346	2.03058e-34	8.75304e-34	8989	TRPA1	transient receptor potential cation channel subfamily A member 1	protein-coding
ENSG00000164764	463.78	-1.96406	0.100293	-19.5833	2.14828e-85	5.29102e-84	157869	SBSPON	somatomedin B and thrombospondin type 1 domain containing	protein-coding
ENSG00000121039	1227.79	-1.0516	0.0783057	-13.4294	4.06518e-41	2.19685e-40	157506	RDH10	retinol dehydrogenase 10	protein-coding
ENSG00000250295	30.1532	-2.15761	0.117271	-18.3985	1.34986e-75	2.33517e-74	101926926	RDH10-AS1	RDH10 antisense RNA 1	ncRNA
ENSG00000254349	147.791	1.41508	0.178948	7.90779	2.61996e-15	5.70482e-15	441355	MIR2052HG	MIR2052 host gene	ncRNA
ENSG00000121005	2152.29	1.1456	0.135819	8.43475	3.319e-17	7.76779e-17	83690	CRISPLD1	cysteine rich secretory protein LCCL domain containing 1	protein-coding
ENSG00000253661	10.7217	-1.24684	0.174378	-7.15023	8.66315e-13	1.72638e-12	100192378	ZFHX4-AS1	ZFHX4 antisense RNA 1	ncRNA
ENSG00000272138	20.1584	1.74419	0.13556	12.8665	6.94415e-38	3.36139e-37	101927067	LINC01607	long intergenic non-protein coding RNA 1607	ncRNA
ENSG00000147586	154.176	1.33739	0.0522647	25.5888	2.03214e-144	4.44192e-142	28957	MRPS28	mitochondrial ribosomal protein S28	protein-coding
ENSG00000076554	8223.95	1.55166	0.061593	25.1922	4.87738e-140	9.30426e-138	7163	TPD52	tumor protein D52	protein-coding
ENSG00000205189	4768.14	1.23013	0.07136	17.2384	1.36854e-66	1.74045e-65	65986	ZBTB10	zinc finger and BTB domain containing 10	protein-coding
ENSG00000188856	31.9105	1.60973	0.141603	11.3679	6.04066e-30	2.22654e-29	389672	RPSAP47	ribosomal protein SA pseudogene 47	pseudo
ENSG00000164687	707.664	2.27304	0.145832	15.5867	8.96089e-55	7.62821e-54	2171	FABP5	fatty acid binding protein 5	protein-coding
ENSG00000147588	47.4151	-1.85047	0.134831	-13.7244	7.25588e-43	4.13631e-42	5375	PMP2	peripheral myelin protein 2	protein-coding
ENSG00000170323	122.584	-2.15985	0.148633	-14.5314	7.65951e-48	5.12033e-47	2167	FABP4	fatty acid binding protein 4	protein-coding
ENSG00000164695	848.874	1.74864	0.0788513	22.1765	5.79574e-109	3.25181e-107	92421	CHMP4C	charged multivesicular body protein 4C	protein-coding
ENSG00000133742	369.166	-1.11492	0.242821	-4.59152	4.40036e-06	6.56316e-06	759	CA1	carbonic anhydrase 1	protein-coding
ENSG00000104267	354.166	-1.07072	0.112847	-9.48827	2.34898e-21	6.39893e-21	760	CA2	carbonic anhydrase 2	protein-coding
ENSG00000164893	11.448	1.05521	0.166247	6.34727	2.19169e-10	3.97771e-10	157724	SLC7A13	solute carrier family 7 member 13	protein-coding
ENSG00000254231	86.7068	1.18585	0.0930559	12.7434	3.39243e-37	1.60295e-36	105375624	WWP1-AS1	WWP1 antisense RNA 1	ncRNA
ENSG00000176566	18.1299	2.3768	0.576415	4.12342	3.73285e-05	5.30441e-05	138009	DCAF4L2	DDB1 and CUL4 associated factor 4 like 2	protein-coding
ENSG00000104327	31.2904	-1.06027	0.138618	-7.64884	2.02804e-14	4.28349e-14	793	CALB1	calbindin 1	protein-coding
ENSG00000123119	183.556	-1.42554	0.100384	-14.2009	9.0385e-46	5.65823e-45	64168	NECAB1	N-terminal EF-hand calcium binding protein 1	protein-coding
ENSG00000253250	54.4148	-1.48899	0.0933007	-15.959	2.46551e-57	2.28618e-56	100127983	C8orf88	chromosome 8 open reading frame 88	protein-coding
ENSG00000147606	42.0662	-1.43238	0.133966	-10.6922	1.10758e-26	3.65144e-26	115111	SLC26A7	solute carrier family 26 member 7	protein-coding
ENSG00000079102	313.35	-1.0438	0.076851	-13.5821	5.1124e-42	2.83956e-41	862	RUNX1T1	RUNX1 partner transcriptional co-repressor 1	protein-coding
ENSG00000205133	2102.87	1.20789	0.0594067	20.3326	6.61419e-92	2.02616e-90	286144	TRIQK	triple QxxK/R motif containing	protein-coding
ENSG00000164949	825.939	-1.23086	0.0775267	-15.8766	9.20939e-57	8.36942e-56	2669	GEM	GTP binding protein overexpressed in skeletal muscle	protein-coding
ENSG00000261437	100.007	1.44792	0.0940703	15.3919	1.85476e-53	1.50213e-52	100288748	LINC02894	long intergenic non-protein coding RNA 2894	ncRNA
ENSG00000104413	4719.65	1.4152	0.0570891	24.7893	1.16928e-135	1.91688e-133	54845	ESRP1	epithelial splicing regulatory protein 1	protein-coding
ENSG00000156482	9662.63	1.06518	0.0608735	17.4982	1.4774e-68	2.01049e-67	6156	RPL30	ribosomal protein L30	protein-coding
ENSG00000177459	204.958	1.16191	0.121134	9.5919	8.64775e-22	2.38392e-21	203111	ERICH5	glutamate rich 5	protein-coding
ENSG00000156486	28.7389	-1.10285	0.107751	-10.2352	1.37946e-24	4.21225e-24	3788	KCNS2	potassium voltage-gated channel modifier subfamily S member 2	protein-coding
ENSG00000164920	912.819	-1.04494	0.0719017	-14.5329	7.50102e-48	5.01598e-47	116039	OSR2	odd-skipped related transciption factor 2	protein-coding
ENSG00000132554	77.942	-1.27279	0.0905182	-14.0612	6.57617e-45	3.98482e-44	26166	RGS22	regulator of G protein signaling 22	protein-coding
ENSG00000070756	60715.7	1.12747	0.0587162	19.2021	3.55705e-82	7.77512e-81	26986	PABPC1	poly(A) binding protein cytoplasmic 1	protein-coding
ENSG00000261087	98.2544	-1.03435	0.1076	-9.61296	7.04918e-22	1.94888e-21	115830329	ZNNT1	ZNF706 neighboring transcript 1	ncRNA
ENSG00000104490	1055.76	1.01581	0.0820083	12.3866	3.08831e-35	1.36403e-34	83988	NCALD	neurocalcin delta	protein-coding
ENSG00000164935	17.6453	2.04816	0.160789	12.7382	3.62683e-37	1.71024e-36	81501	DCSTAMP	dendrocyte expressed seven transmembrane protein	protein-coding
ENSG00000169946	104.339	-1.44595	0.0965151	-14.9816	9.68245e-51	7.14656e-50	23414	ZFPM2	zinc finger protein, FOG family member 2	protein-coding
ENSG00000164841	10.6819	-1.01399	0.145696	-6.95964	3.41135e-12	6.63305e-12	157753	TMEM74	transmembrane protein 74	protein-coding
ENSG00000205038	80.136	-2.14106	0.118055	-18.1362	1.65084e-73	2.64638e-72	93035	PKHD1L1	PKHD1 like 1	protein-coding
ENSG00000253327	12.634	1.70642	0.147523	11.5671	6.0504e-31	2.31936e-30	644660	RAD21-AS1	RAD21 antisense RNA 1	ncRNA
ENSG00000205002	24.6752	-1.84376	0.195865	-9.41346	4.80078e-21	1.29435e-20	441376	AARD	alanine and arginine rich domain containing protein	protein-coding
ENSG00000184374	17.4554	-1.47108	0.239485	-6.14267	8.11445e-10	1.43812e-09	10584	COLEC10	collectin subfamily member 10	protein-coding
ENSG00000147676	3906.94	2.01634	0.0787497	25.6044	1.3613e-144	3.03438e-142	114569	MAL2	mal, T cell differentiation protein 2	protein-coding
ENSG00000136999	1226.24	1.03073	0.104037	9.90739	3.866e-23	1.1171e-22	4856	CCN3	cellular communication network factor 3	protein-coding
ENSG00000170961	87.0354	-1.20679	0.100138	-12.0513	1.90867e-33	7.97681e-33	3037	HAS2	hyaluronan synthase 2	protein-coding
ENSG00000147689	45.9365	-3.15383	0.20674	-15.255	1.52449e-52	1.19723e-51	84985	FAM83A	family with sequence similarity 83 member A	protein-coding
ENSG00000104537	24.9949	-2.16442	0.185266	-11.6828	1.5605e-31	6.10127e-31	312	ANXA13	annexin A13	protein-coding
ENSG00000173334	7042.29	2.21434	0.0775176	28.5657	1.79367e-179	1.44763e-176	10221	TRIB1	tribbles pseudokinase 1	protein-coding
ENSG00000168672	1374	1.53787	0.100991	15.2278	2.31247e-52	1.8039e-51	157638	LRATD2	LRAT domain containing 2	protein-coding
ENSG00000254166	102.26	1.00585	0.124641	8.06997	7.03144e-16	1.56417e-15	103164619	PCAT2	prostate cancer associated transcript 2	ncRNA
ENSG00000246228	25.6982	1.8569	0.143804	12.9127	3.81697e-38	1.86441e-37	727677	CASC8	cancer susceptibility 8	ncRNA
ENSG00000212993	92.0659	1.27836	0.105279	12.1427	6.27453e-34	2.65882e-33	5462	POU5F1B	POU class 5 homeobox 1B	protein-coding
ENSG00000249375	11.3076	1.89041	0.134019	14.1055	3.51288e-45	2.15036e-44	100270680	CASC11	cancer susceptibility 11	ncRNA
ENSG00000165071	68.4016	-1.13226	0.0938414	-12.0657	1.60248e-33	6.71185e-33	137835	TMEM71	transmembrane protein 71	protein-coding
ENSG00000042832	478.981	-1.69978	0.114553	-14.8383	8.28475e-50	5.92728e-49	7038	TG	thyroglobulin	protein-coding
ENSG00000104415	309.923	-1.23584	0.079574	-15.5307	2.15056e-54	1.80365e-53	8840	CCN4	cellular communication network factor 4	protein-coding
ENSG00000243537	18.0405	1.47669	0.168198	8.77945	1.64274e-18	4.01857e-18	392271	RPL32P20	ribosomal protein L32 pseudogene 20	pseudo
ENSG00000008513	1146.68	-1.21971	0.0762595	-15.9943	1.40124e-57	1.31325e-56	6482	ST3GAL1	ST3 beta-galactoside alpha-2,3-sialyltransferase 1	protein-coding
ENSG00000105339	1313.84	-1.1161	0.0571068	-19.5441	4.62728e-85	1.13301e-83	22898	DENND3	DENN domain containing 3	protein-coding
ENSG00000181790	238.617	-1.2986	0.114731	-11.3186	1.06116e-29	3.88205e-29	575	ADGRB1	adhesion G protein-coupled receptor B1	protein-coding
ENSG00000198576	54.0083	-1.42507	0.179462	-7.9408	2.00885e-15	4.3956e-15	23237	ARC	activity regulated cytoskeleton associated protein	protein-coding
ENSG00000160886	36.0881	1.29193	0.205294	6.29308	3.11222e-10	5.60478e-10	54742	LY6K	lymphocyte antigen 6 family member K	protein-coding
ENSG00000130193	1380.16	1.06717	0.0688844	15.4921	3.92172e-54	3.26432e-53	51337	THEM6	thioesterase superfamily member 6	protein-coding
ENSG00000180155	568.208	-1.26282	0.0808898	-15.6116	6.0693e-55	5.20254e-54	66004	LYNX1	Ly6/neurotoxin 1	protein-coding
ENSG00000167656	39.4726	-3.78355	0.245218	-15.4293	1.03963e-53	8.4853e-53	8581	LY6D	lymphocyte antigen 6 family member D	protein-coding
ENSG00000277494	86.2482	-1.72202	0.107438	-16.028	8.14466e-58	7.67434e-57	338328	GPIHBP1	glycosylphosphatidylinositol anchored high density lipoprotein binding protein 1	protein-coding
ENSG00000254389	36.3378	1.34792	0.0794189	16.9723	1.31649e-64	1.57315e-63	78998	RHPN1-AS1	RHPN1 antisense RNA 1 (head to head)	ncRNA
ENSG00000185189	2110.67	-1.03418	0.0663802	-15.5796	1.00109e-54	8.50477e-54	340371	NRBP2	nuclear receptor binding protein 2	protein-coding
ENSG00000178896	704.482	1.11197	0.0594016	18.7196	3.4284e-78	6.48123e-77	54512	EXOSC4	exosome component 4	protein-coding
ENSG00000147804	24.5542	-1.19379	0.176567	-6.76108	1.36965e-11	2.60522e-11	55630	SLC39A4	solute carrier family 39 member 4	protein-coding
ENSG00000167701	205.643	-1.1919	0.0892668	-13.3522	1.15067e-40	6.12365e-40	2875	GPT	glutamic--pyruvic transaminase	protein-coding
ENSG00000161016	60849.1	1.02227	0.0610536	16.7438	6.28501e-63	7.06021e-62	6132	RPL8	ribosomal protein L8	protein-coding
ENSG00000181404	288.893	-1.32383	0.104723	-12.6412	1.25123e-36	5.79855e-36	100287171	WASHC1	WASH complex subunit 1	protein-coding
ENSG00000173253	12.3176	-2.90306	0.210577	-13.7862	3.0853e-43	1.77521e-42	10655	DMRT2	doublesex and mab-3 related transcription factor 2	protein-coding
ENSG00000107249	421.299	-1.53684	0.0796994	-19.283	7.46831e-83	1.66718e-81	169792	GLIS3	GLIS family zinc finger 3	protein-coding
ENSG00000106686	121.201	-1.01187	0.0723949	-13.977	2.15227e-44	1.28707e-43	55064	SPATA6L	spermatogenesis associated 6 like	protein-coding
ENSG00000107014	201.977	1.4124	0.168004	8.40696	4.20792e-17	9.81754e-17	6019	RLN2	relaxin 2	protein-coding
ENSG00000107018	1477.68	2.40099	0.207176	11.5892	4.67727e-31	1.79989e-30	6013	RLN1	relaxin 1	protein-coding
ENSG00000120217	123.091	-1.20237	0.077354	-15.5437	1.75547e-54	1.47761e-53	29126	CD274	CD274 molecule	protein-coding
ENSG00000137033	793.598	-1.10815	0.0818536	-13.5382	9.30333e-42	5.13065e-41	90865	IL33	interleukin 33	protein-coding
ENSG00000178445	215.343	1.41513	0.160649	8.80886	1.2643e-18	3.1084e-18	2731	GLDC	glycine decarboxylase	protein-coding
ENSG00000225706	19.4335	-1.3254	0.175656	-7.54542	4.50837e-14	9.41987e-14	101929407	PTPRD-AS1	PTPRD antisense RNA 1	ncRNA
ENSG00000107165	39.872	1.61662	0.182785	8.84436	9.20529e-19	2.27439e-18	7306	TYRP1	tyrosinase related protein 1	protein-coding
ENSG00000173068	425.885	-1.34784	0.075533	-17.8444	3.19374e-71	4.72619e-70	54796	BNC2	basonuclin 2	protein-coding
ENSG00000155886	39.9138	1.63494	0.165879	9.85625	6.44105e-23	1.84744e-22	25769	SLC24A2	solute carrier family 24 member 2	protein-coding
ENSG00000184995	8.3197	-3.01424	0.214993	-14.0202	1.17356e-44	7.04606e-44	338376	IFNE	interferon epsilon	protein-coding
ENSG00000176399	304.905	1.23593	0.094657	13.0569	5.80241e-39	2.91147e-38	63951	DMRTA1	DMRT like family A1	protein-coding
ENSG00000107105	133.973	2.7568	0.142225	19.3833	1.06719e-83	2.46087e-82	1993	ELAVL2	ELAV like RNA binding protein 2	protein-coding
ENSG00000276759	45.7257	2.21134	0.417505	5.29657	1.17999e-07	1.89594e-07	100506422	LOC100506422	putative deoxyuridine 5'-triphosphate nucleotidohydrolase-like protein FLJ16323	ncRNA
ENSG00000174482	19.4375	-2.30795	0.19737	-11.6935	1.37577e-31	5.38604e-31	158038	LINGO2	leucine rich repeat and Ig domain containing 2	protein-coding
ENSG00000165269	39.3227	-1.63015	0.110414	-14.764	2.5003e-49	1.75708e-48	364	AQP7	aquaporin 7	protein-coding
ENSG00000226562	20.4369	-2.35129	0.188568	-12.4692	1.09987e-35	4.92733e-35	106478958	CYP4F26P	cytochrome P450 family 4 subfamily F member 26, pseudogene	pseudo
ENSG00000122756	171.354	-2.25827	0.123185	-18.3323	4.57124e-75	7.69847e-74	1271	CNTFR	ciliary neurotrophic factor receptor	protein-coding
ENSG00000137070	406.691	-1.21536	0.080504	-15.0968	1.69908e-51	1.28528e-50	3590	IL11RA	interleukin 11 receptor subunit alpha	protein-coding
ENSG00000122733	15.081	-1.46591	0.132665	-11.0498	2.19755e-28	7.69068e-28	23349	PHF24	PHD finger protein 24	protein-coding
ENSG00000137094	887.247	-1.11684	0.0640152	-17.4465	3.66056e-68	4.92708e-67	25822	DNAJB5	DnaJ heat shock protein family (Hsp40) member B5	protein-coding
ENSG00000198853	1250.92	-1.34793	0.0583841	-23.0872	6.22265e-118	4.68014e-116	9853	RUSC2	RUN and SH3 domain containing 2	protein-coding
ENSG00000107159	61.5325	-2.32337	0.161345	-14.4	5.17755e-47	3.35844e-46	768	CA9	carbonic anhydrase 9	protein-coding
ENSG00000198467	24772.4	-1.28662	0.0909327	-14.1492	1.88968e-45	1.16799e-44	7169	TPM2	tropomyosin 2	protein-coding
ENSG00000159899	510.1	-1.54812	0.0612053	-25.2939	3.72555e-141	7.30626e-139	4882	NPR2	natriuretic peptide receptor 2	protein-coding
ENSG00000137098	92.3427	-1.1575	0.0711472	-16.2691	1.63671e-59	1.63158e-58	26206	SPAG8	sperm associated antigen 8	protein-coding
ENSG00000235387	31.169	-1.84372	0.102075	-18.0624	6.30609e-73	9.91956e-72	158376	SPAAR	small regulatory polypeptide of amino acid response	protein-coding
ENSG00000185972	8.34358	-1.03834	0.110633	-9.38543	6.26612e-21	1.6795e-20	881	CCIN	calicin	protein-coding
ENSG00000165304	279.281	1.83909	0.0945977	19.4412	3.46307e-84	8.17425e-83	9833	MELK	maternal embryonic leucine zipper kinase	protein-coding
ENSG00000196092	89.0652	1.30585	0.150448	8.67973	3.96697e-18	9.56485e-18	5079	PAX5	paired box 5	protein-coding
ENSG00000277778	31.7784	-1.47687	0.0967603	-15.2631	1.34601e-52	1.05864e-51	595135	PGM5P2	phosphoglucomutase 5 pseudogene 2	pseudo
ENSG00000215126	111.863	-1.02305	0.105098	-9.73422	2.15458e-22	6.07765e-22	644019	ZNG1F	Zn regulated GTPase metalloprotein activator 1F	protein-coding
ENSG00000154529	36.7872	-1.31285	0.103081	-12.736	3.73002e-37	1.75692e-36	728577	CNTNAP3B	contactin associated protein family member 3B	protein-coding
ENSG00000238113	34.2723	-1.73397	0.102677	-16.8876	5.55465e-64	6.50077e-63	103352539	LINC01410	long intergenic non-protein coding RNA 1410	ncRNA
ENSG00000237238	25.4813	-1.38706	0.116694	-11.8863	1.39432e-32	5.66912e-32	728611	BMS1P10	BMS1 pseudogene 10	pseudo
ENSG00000204778	19.809	-1.29082	0.163676	-7.88643	3.10955e-15	6.74915e-15	653510	ZNG1DP	Zn regulated GTPase metalloprotein activator 1D, pseudogene	pseudo
ENSG00000274026	24.9273	-1.87148	0.15206	-12.3075	8.25202e-35	3.60375e-34	100131997	FAM27E3	family with sequence similarity 27 member E3	ncRNA
ENSG00000196873	52.3145	-1.59539	0.107227	-14.8787	4.5351e-50	3.27026e-49	445571	ZNG1C	Zn regulated GTPase metalloprotein activator 1C	protein-coding
ENSG00000154330	4167.38	-1.08434	0.0914067	-11.8628	1.84705e-32	7.47369e-32	5239	PGM5	phosphoglucomutase 5	protein-coding
ENSG00000224958	213.52	-1.95565	0.17778	-11.0004	3.8047e-28	1.31811e-27	572558	PGM5-AS1	PGM5 antisense RNA 1	ncRNA
ENSG00000181778	54.7394	-1.02489	0.126497	-8.10207	5.40303e-16	1.20717e-15	169693	TMEM252	transmembrane protein 252	protein-coding
ENSG00000107242	168.889	-1.07081	0.0899764	-11.901	1.16869e-32	4.76559e-32	8395	PIP5K1B	phosphatidylinositol-4-phosphate 5-kinase type 1 beta	protein-coding
ENSG00000119139	74.1752	-1.40881	0.0773506	-18.2133	4.05112e-74	6.61032e-73	9414	TJP2	tight junction protein 2	protein-coding
ENSG00000165072	139.462	-1.71263	0.0842809	-20.3204	8.48025e-92	2.58272e-90	256691	MAMDC2	MAM domain containing 2	protein-coding
ENSG00000083067	74.5415	-1.65352	0.122845	-13.4602	2.68172e-41	1.45521e-40	80036	TRPM3	transient receptor potential cation channel subfamily M member 3	protein-coding
ENSG00000119125	71.2971	1.86556	0.24551	7.59872	2.99063e-14	6.27743e-14	9615	GDA	guanine deaminase	protein-coding
ENSG00000225434	12.4788	-1.07458	0.15962	-6.73215	1.67174e-11	3.17148e-11	100507540	LINC01504	long intergenic non-protein coding RNA 1504	ncRNA
ENSG00000119121	78.9518	-1.08657	0.0991811	-10.9554	6.26049e-28	2.15679e-27	140803	TRPM6	transient receptor potential cation channel subfamily M member 6	protein-coding
ENSG00000187210	2516	2.21969	0.083188	26.6828	7.44822e-157	2.8417e-154	2650	GCNT1	glucosaminyl (N-acetyl) transferase 1	protein-coding
ENSG00000225937	6252.11	4.10164	0.1689	24.2844	2.86442e-130	3.51503e-128	50652	PCA3	prostate cancer associated 3	ncRNA
ENSG00000204612	47.8168	5.36463	0.284286	18.8705	1.99229e-79	3.92546e-78	442425	FOXB2	forkhead box B2	protein-coding
ENSG00000135069	1216.2	1.38858	0.0788172	17.6177	1.80074e-69	2.51743e-68	29968	PSAT1	phosphoserine aminotransferase 1	protein-coding
ENSG00000172159	228.878	-1.53779	0.0674474	-22.7999	4.59999e-115	3.18568e-113	257019	FRMD3	FERM domain containing 3	protein-coding
ENSG00000178966	791.592	1.04743	0.0505596	20.7168	2.44581e-95	8.71357e-94	80010	RMI1	RecQ mediated genome instability 1	protein-coding
ENSG00000197506	23.7449	-2.22912	0.178426	-12.4932	8.13037e-36	3.65797e-35	64078	SLC28A3	solute carrier family 28 member 3	protein-coding
ENSG00000135052	30986.8	2.6728	0.0865242	30.8908	1.58628e-209	5.54774e-206	51280	GOLM1	golgi membrane protein 1	protein-coding
ENSG00000180447	577.892	-1.58174	0.0977267	-16.1853	6.40259e-59	6.26058e-58	2619	GAS1	growth arrest specific 1	protein-coding
ENSG00000231007	19.8208	-1.76933	0.115666	-15.2969	8.02203e-53	6.34506e-52	157956	CDC20P1	cell division cycle 20 pseudogene 1	pseudo
ENSG00000204446	9.08331	-1.71506	0.114317	-15.0028	7.04374e-51	5.22282e-50	401535	LINC02872	long intergenic non-protein coding RNA 2872	ncRNA
ENSG00000130045	30.6854	-1.4368	0.0947857	-15.1584	6.66747e-52	5.10994e-51	158046	NXNL2	nucleoredoxin like 2	protein-coding
ENSG00000213694	1263.22	-1.25147	0.0832674	-15.0296	4.70087e-51	3.50794e-50	1903	S1PR3	sphingosine-1-phosphate receptor 3	protein-coding
ENSG00000148082	98.7884	-1.73278	0.0870791	-19.8989	4.16058e-88	1.11359e-86	53358	SHC3	SHC adaptor protein 3	protein-coding
ENSG00000123975	563.336	1.17645	0.0762486	15.4291	1.04318e-53	8.51093e-53	1164	CKS2	CDC28 protein kinase regulatory subunit 2	protein-coding
ENSG00000237372	24.9914	1.81541	0.123343	14.7184	4.91323e-49	3.41388e-48	100129066	LOC100129066	uncharacterized LOC100129066	ncRNA
ENSG00000165023	134.37	2.38951	0.189497	12.6097	1.86658e-36	8.6084e-36	54769	DIRAS2	DIRAS family GTPase 2	protein-coding
ENSG00000169071	823.442	-1.27795	0.0934999	-13.6679	1.57823e-42	8.91697e-42	4920	ROR2	receptor tyrosine kinase like orphan receptor 2	protein-coding
ENSG00000131668	44.7822	1.45161	0.214211	6.77653	1.231e-11	2.34488e-11	56033	BARX1	BARX homeobox 1	protein-coding
ENSG00000175787	163.492	-1.01987	0.0494239	-20.6352	1.32601e-94	4.57648e-93	169841	ZNF169	zinc finger protein 169	protein-coding
ENSG00000165140	1261.65	1.94835	0.0934491	20.8493	1.54728e-96	5.75676e-95	2203	FBP1	fructose-bisphosphatase 1	protein-coding
ENSG00000148120	1660.42	-1.42133	0.0583208	-24.3709	3.48354e-131	4.40353e-129	84909	AOPEP	aminopeptidase O (putative)	protein-coding
ENSG00000275465	21.2252	-2.80624	0.206088	-13.6167	3.18674e-42	1.78322e-41	158434	LOC158434	uncharacterized LOC158434	ncRNA
ENSG00000188152	30.7399	-1.11846	0.110643	-10.1087	5.0543e-24	1.51168e-23	441457	NUTM2G	NUT family member 2G	protein-coding
ENSG00000136842	316.02	-1.29261	0.0818991	-15.783	4.07213e-56	3.61768e-55	7111	TMOD1	tropomodulin 1	protein-coding
ENSG00000136929	87.1635	-1.64016	0.250141	-6.55692	5.49292e-11	1.02129e-10	55363	HEMGN	hemogen	protein-coding
ENSG00000119514	526.259	1.27236	0.117365	10.8411	2.19802e-27	7.42725e-27	79695	GALNT12	polypeptide N-acetylgalactosaminyltransferase 12	protein-coding
ENSG00000106803	3427.04	1.234	0.0722968	17.0684	2.54881e-65	3.10774e-64	10952	SEC61B	SEC61 translocon subunit beta	protein-coding
ENSG00000119508	600.281	-1.2737	0.109166	-11.6675	1.86734e-31	7.28062e-31	8013	NR4A3	nuclear receptor subfamily 4 group A member 3	protein-coding
ENSG00000198785	1545.71	2.44717	0.153585	15.9336	3.70352e-57	3.41004e-56	116443	GRIN3A	glutamate ionotropic receptor NMDA type subunit 3A	protein-coding
ENSG00000095203	2027.73	1.47983	0.0703143	21.0459	2.49194e-98	1.00366e-96	54566	EPB41L4B	erythrocyte membrane protein band 4.1 like 4B	protein-coding
ENSG00000188959	2090.37	1.3813	0.0809688	17.0596	2.96492e-65	3.60254e-64	401546	C9orf152	chromosome 9 open reading frame 152	protein-coding
ENSG00000136810	4919.29	1.48877	0.0685199	21.7276	1.12498e-104	5.52846e-103	7295	TXN	thioredoxin	protein-coding
ENSG00000030304	9.34936	-1.91115	0.172152	-11.1015	1.23296e-28	4.35857e-28	4593	MUSK	muscle associated receptor tyrosine kinase	protein-coding
ENSG00000198121	722.062	-1.51634	0.0734116	-20.6553	8.74969e-95	3.04989e-93	1902	LPAR1	lysophosphatidic acid receptor 1	protein-coding
ENSG00000173258	173.673	-1.01876	0.0745453	-13.6663	1.61499e-42	9.12222e-42	158399	ZNF483	zinc finger protein 483	protein-coding
ENSG00000119457	10.6464	-1.50569	0.150776	-9.98624	1.75091e-23	5.13501e-23	57864	SLC46A2	solute carrier family 46 member 2	protein-coding
ENSG00000225684	13.7091	-1.3372	0.161706	-8.26934	1.34706e-16	3.07984e-16	100128385	FAM225B	family with sequence similarity 225 member B	ncRNA
ENSG00000231528	12.4008	-2.68856	0.205138	-13.1062	3.0362e-39	1.5367e-38	286333	FAM225A	family with sequence similarity 225 member A	ncRNA
ENSG00000165188	29.1476	-2.15084	0.154112	-13.9564	2.87745e-44	1.71487e-43	138065	RNF183	ring finger protein 183	protein-coding
ENSG00000196739	1294.89	-2.19893	0.0942518	-23.3304	2.18177e-120	1.81676e-118	85301	COL27A1	collagen type XXVII alpha 1 chain	protein-coding
ENSG00000229314	2268.87	1.573	0.259451	6.06281	1.33766e-09	2.34969e-09	5004	ORM1	orosomucoid 1	protein-coding
ENSG00000228278	746.258	1.09651	0.187102	5.86049	4.61495e-09	7.90403e-09	5005	ORM2	orosomucoid 2	protein-coding
ENSG00000136888	7684.57	1.36405	0.0553845	24.6287	6.2253e-134	9.53516e-132	9550	ATP6V1G1	ATPase H+ transporting V1 subunit G1	protein-coding
ENSG00000173077	14.522	-1.44389	0.153407	-9.41215	4.86089e-21	1.31022e-20	50514	DELEC1	deleted in esophageal cancer 1	ncRNA
ENSG00000182752	206.564	-1.42609	0.0741293	-19.2379	1.78238e-82	3.94114e-81	5069	PAPPA	pappalysin 1	protein-coding
ENSG00000230734	20.2949	1.19433	0.123278	9.68812	3.38695e-22	9.47623e-22	619445	RPL10P3	ribosomal protein L10 pseudogene 3	pseudo
ENSG00000233569	10.1391	1.43676	0.230905	6.22228	4.89995e-10	8.75293e-10	101928797	LOC101928797	uncharacterized LOC101928797	ncRNA
ENSG00000214654	76.316	1.17515	0.0928433	12.6574	1.01841e-36	4.73528e-36	100288842	B3GALT9	beta-1,3-galactosyltransferase 9	protein-coding
ENSG00000119403	923.133	-1.11266	0.0518316	-21.4669	3.17803e-102	1.45925e-100	26147	PHF19	PHD finger protein 19	protein-coding
ENSG00000056558	559.555	-1.58217	0.0772064	-20.4928	2.49674e-93	8.08512e-92	7185	TRAF1	TNF receptor associated factor 1	protein-coding
ENSG00000235865	31.531	-1.15368	0.101848	-11.3275	9.5886e-30	3.51208e-29	57000	GSN-AS1	GSN antisense RNA 1	ncRNA
ENSG00000136848	2385.08	-1.0672	0.0499403	-21.3694	2.57225e-101	1.15333e-99	153090	DAB2IP	DAB2 interacting protein	protein-coding
ENSG00000095303	977.861	-2.355	0.0964359	-24.4203	1.04057e-131	1.34786e-129	5742	PTGS1	prostaglandin-endoperoxide synthase 1	protein-coding
ENSG00000106689	23.8784	1.16871	0.185052	6.3156	2.69112e-10	4.86019e-10	9355	LHX2	LIM homeobox 2	protein-coding
ENSG00000180264	26.1835	-3.22376	0.196048	-16.4438	9.29445e-61	9.69839e-60	347088	ADGRD2	adhesion G protein-coupled receptor D2	protein-coding
ENSG00000136944	83.7478	2.52276	0.129449	19.4884	1.3764e-84	3.316e-83	4010	LMX1B	LIM homeobox transcription factor 1 beta	protein-coding
ENSG00000225032	98.4152	-1.89132	0.0811771	-23.2986	4.57592e-120	3.76553e-118	102723566	LOC102723566	uncharacterized LOC102723566	ncRNA
ENSG00000106992	72.6385	-1.38794	0.132586	-10.4682	1.20926e-25	3.83947e-25	203	AK1	adenylate kinase 1	protein-coding
ENSG00000136840	356.17	-1.55221	0.079654	-19.4869	1.41731e-84	3.40675e-83	27090	ST6GALNAC4	ST6 N-acetylgalactosaminide alpha-2,6-sialyltransferase 4	protein-coding
ENSG00000167103	69.5805	-1.65241	0.0924375	-17.8759	1.81582e-71	2.70812e-70	138429	PIP5KL1	phosphatidylinositol-4-phosphate 5-kinase like 1	protein-coding
ENSG00000227218	14.8346	-1.01141	0.127128	-7.95585	1.7791e-15	3.90061e-15	124902280	LOC124902280	uncharacterized LOC124902280	ncRNA
ENSG00000232850	15.4164	-2.18214	0.116552	-18.7225	3.24569e-78	6.14135e-77	389791	PTGES2-AS1	PTGES2 antisense RNA 1 (head to head)	ncRNA
ENSG00000106976	511.623	-1.4602	0.0744149	-19.6224	9.95912e-86	2.46732e-84	1759	DNM1	dynamin 1	protein-coding
ENSG00000223551	29.3065	-1.16729	0.122874	-9.4999	2.10083e-21	5.72741e-21	7118	TMSB4XP4	TMSB4X pseudogene 4	pseudo
ENSG00000160447	291.323	-1.02044	0.0640218	-15.9389	3.40273e-57	3.13997e-56	29941	PKN3	protein kinase N3	protein-coding
ENSG00000223478	95.7818	1.39507	0.113865	12.2519	1.64083e-34	7.09627e-34	100506100	ZDHHC12-DT	ZDHHC12 divergent transcript	ncRNA
ENSG00000148343	1217.65	-1.04426	0.0512942	-20.3583	3.92196e-92	1.21743e-90	84895	MIGA2	mitoguardin 2	protein-coding
ENSG00000233901	98.9049	-1.35714	0.133447	-10.1699	2.7023e-24	8.16606e-24	100506119	LINC01503	long intergenic non-protein coding RNA 1503	ncRNA
ENSG00000179058	12.8405	-1.07605	0.130741	-8.2304	1.86595e-16	4.24445e-16	375759	C9orf50	chromosome 9 open reading frame 50	protein-coding
ENSG00000148344	490.306	-1.38752	0.102214	-13.5747	5.66026e-42	3.14136e-41	9536	PTGES	prostaglandin E synthase	protein-coding
ENSG00000107130	2013.02	-1.35387	0.0667574	-20.2804	1.91662e-91	5.7785e-90	23413	NCS1	neuronal calcium sensor 1	protein-coding
ENSG00000148357	582.514	-1.72104	0.103888	-16.5663	1.22168e-61	1.32007e-60	256158	HMCN2	hemicentin 2	protein-coding
ENSG00000160539	103.566	-1.39239	0.102547	-13.5781	5.40288e-42	3.00011e-41	84814	PLPP7	phospholipid phosphatase 7 (inactive)	protein-coding
ENSG00000231587	22.1534	-1.2961	0.0983708	-13.1756	1.21192e-39	6.19966e-39	692093	SNORD62B	small nucleolar RNA, C/D box 62B	snoRNA
ENSG00000283526	102.856	1.32902	0.138888	9.56899	1.07958e-21	2.96712e-21	642515	PRRT1B	proline rich transmembrane protein 1B	protein-coding
ENSG00000188523	19.2515	1.18598	0.169442	6.99932	2.57202e-12	5.02759e-12	389799	CFAP77	cilia and flagella associated protein 77	protein-coding
ENSG00000175164	63.2175	-2.41363	0.125313	-19.2608	1.14534e-82	2.54595e-81	28	ABO	ABO, alpha 1-3-N-acetylgalactosaminyltransferase and alpha 1-3-galactosyltransferase	protein-coding
ENSG00000196990	13.9182	-2.68856	0.206341	-13.0297	8.2924e-39	4.13713e-38	642968	FAM163B	family with sequence similarity 163 member B	protein-coding
ENSG00000235138	11.2028	-1.11841	0.121151	-9.23159	2.66645e-20	6.97665e-20	100130548	LOC100130548	uncharacterized LOC100130548	ncRNA
ENSG00000130635	4918.15	-1.32452	0.080713	-16.4102	1.61539e-60	1.67394e-59	1289	COL5A1	collagen type V alpha 1 chain	protein-coding
ENSG00000160339	65.6533	-1.47337	0.150618	-9.78214	1.34341e-22	3.81204e-22	2220	FCN2	ficolin 2	protein-coding
ENSG00000122133	9.99687	-3.9844	0.289955	-13.7414	5.73279e-43	3.27785e-42	5047	PAEP	progestagen associated endometrial protein	protein-coding
ENSG00000107147	50.1708	-2.10632	0.130577	-16.1309	1.54694e-58	1.49315e-57	57582	KCNT1	potassium sodium-activated channel subfamily T member 1	protein-coding
ENSG00000148384	785.724	-1.00868	0.0436251	-23.1215	2.81198e-118	2.14569e-116	56623	INPP5E	inositol polyphosphate-5-phosphatase E	protein-coding
ENSG00000148400	2450.83	-1.21285	0.0613637	-19.7649	5.97123e-87	1.53743e-85	4851	NOTCH1	notch receptor 1	protein-coding
ENSG00000279141	41.4643	-3.88091	0.194566	-19.9465	1.60669e-88	4.36721e-87	401561	LINC01451	long intergenic non-protein coding RNA 1451	ncRNA
ENSG00000187922	20.3886	-2.97006	0.167754	-17.7049	3.84506e-70	5.49624e-69	414332	LCN10	lipocalin 10	protein-coding
ENSG00000177984	13.6519	-1.49818	0.216422	-6.9225	4.43753e-12	8.59093e-12	389812	LCN15	lipocalin 15	protein-coding
ENSG00000265806	12.605	-1.62311	0.107137	-15.1499	7.58446e-52	5.80424e-51	100422860	MIR4292	microRNA 4292	ncRNA
ENSG00000232434	425.896	-1.02229	0.0689885	-14.8182	1.11662e-49	7.96169e-49	389813	AJM1	apical junction component 1 homolog	protein-coding
ENSG00000177943	701.011	-1.15595	0.0708568	-16.3139	7.85989e-60	7.9447e-59	158056	MAMDC4	MAM domain containing 4	protein-coding
ENSG00000184925	143.248	-1.40103	0.0922922	-15.1803	4.77497e-52	3.67969e-51	286256	LCN12	lipocalin 12	protein-coding
ENSG00000107317	257.088	-1.46398	0.132665	-11.0352	2.58487e-28	9.01612e-28	5730	PTGDS	prostaglandin D2 synthase	protein-coding
ENSG00000214402	48.3365	-3.06271	0.145553	-21.0419	2.71504e-98	1.08934e-96	401562	LCNL1	lipocalin like 1	protein-coding
ENSG00000186193	568.37	1.43545	0.0736585	19.488	1.38928e-84	3.34319e-83	89958	SAPCD2	suppressor APC domain containing 2	protein-coding
ENSG00000184709	1075.87	1.17746	0.127468	9.23733	2.52727e-20	6.61745e-20	389816	LRRC26	leucine rich repeat containing 26	protein-coding
ENSG00000185863	23.679	1.49316	0.11292	13.2231	6.45183e-40	3.32806e-39	100505993	TMEM210	transmembrane protein 210	protein-coding
ENSG00000188229	10538.4	1.11079	0.0553605	20.0648	1.50015e-89	4.21409e-88	10383	TUBB4B	tubulin beta 4B class IVb	protein-coding
ENSG00000198113	175.396	-1.14228	0.0783943	-14.571	4.29529e-48	2.89629e-47	54863	TOR4A	torsin family 4 member A	protein-coding
ENSG00000255585	37.2	-1.17767	0.0889189	-13.2444	4.86358e-40	2.52305e-39	651337	LOC651337	uncharacterized LOC651337	ncRNA
ENSG00000237399	19.288	-2.5047	0.145679	-17.1933	2.98323e-66	3.74179e-65	100507034	PITRM1-AS1	PITRM1 antisense RNA 1	ncRNA
ENSG00000187134	382.652	-1.30735	0.101354	-12.8989	4.56827e-38	2.22673e-37	1645	AKR1C1	aldo-keto reductase family 1 member C1	protein-coding
ENSG00000151632	212.092	-1.76606	0.102562	-17.2195	1.89678e-66	2.39915e-65	1646	AKR1C2	aldo-keto reductase family 1 member C2	protein-coding
ENSG00000178473	13.9446	1.88682	0.300425	6.2805	3.37481e-10	6.0709e-10	114131	UCN3	urocortin 3	protein-coding
ENSG00000134470	315.963	-1.25418	0.0674106	-18.6052	2.91805e-77	5.36185e-76	3601	IL15RA	interleukin 15 receptor subunit alpha	protein-coding
ENSG00000170525	1697.57	-1.02424	0.0618977	-16.5472	1.67609e-61	1.80364e-60	5209	PFKFB3	6-phosphofructo-2-kinase/fructose-2,6-biphosphatase 3	protein-coding
ENSG00000215244	33.3935	-1.16743	0.0883901	-13.2077	7.92301e-40	4.07691e-39	399715	LINC02649	long intergenic non-protein coding RNA 2649	ncRNA
ENSG00000198879	924.327	-1.0165	0.0581007	-17.4956	1.54871e-68	2.10344e-67	57713	SFMBT2	Scm like with four mbt domains 2	protein-coding
ENSG00000123243	1450.71	-1.20128	0.0812113	-14.792	1.64994e-49	1.1677e-48	80760	ITIH5	inter-alpha-trypsin inhibitor heavy chain 5	protein-coding
ENSG00000107485	460.474	-1.53562	0.10194	-15.064	2.79535e-51	2.09941e-50	2625	GATA3	GATA binding protein 3	protein-coding
ENSG00000197308	17.56	-4.3147	0.199383	-21.6403	7.50603e-104	3.62084e-102	399717	GATA3-AS1	GATA3 antisense RNA 1	ncRNA
ENSG00000181800	12.5218	-1.67438	0.157131	-10.656	1.63566e-26	5.35205e-26	414196	CELF2-AS1	CELF2 antisense RNA 1	ncRNA
ENSG00000225778	17.5647	-1.1648	0.120801	-9.64231	5.29824e-22	1.471e-21	219731	PROSER2-AS1	PROSER2 antisense RNA 1	ncRNA
ENSG00000151468	845.937	-1.609	0.0875569	-18.3767	2.02005e-75	3.45748e-74	83643	CCDC3	coiled-coil domain containing 3	protein-coding
ENSG00000065328	133.137	1.15884	0.0895387	12.9424	2.59442e-38	1.27348e-37	55388	MCM10	minichromosome maintenance 10 replication initiation factor	protein-coding
ENSG00000077943	1798.77	-1.02188	0.101053	-10.1123	4.87188e-24	1.45795e-23	8516	ITGA8	integrin subunit alpha 8	protein-coding
ENSG00000107611	179.271	-1.31823	0.0733455	-17.9728	3.17997e-72	4.86359e-71	8029	CUBN	cubilin	protein-coding
ENSG00000204832	311.182	2.18472	0.179344	12.1818	3.88716e-34	1.65856e-33	100128098	ST8SIA6-AS1	ST8SIA6 antisense RNA 1	ncRNA
ENSG00000165996	238.652	-1.30856	0.0777865	-16.8225	1.66935e-63	1.91838e-62	9200	HACD1	3-hydroxyacyl-CoA dehydratase 1	protein-coding
ENSG00000233968	10.5481	-1.0145	0.145914	-6.95271	3.58341e-12	6.96307e-12	101928834	LOC101928834	uncharacterized LOC101928834	ncRNA
ENSG00000204682	44.4076	-1.48939	0.0932018	-15.9802	1.75467e-57	1.63572e-56	399726	MIR1915HG	MIR1915 host gene	ncRNA
ENSG00000180592	52.4601	-1.11923	0.0769998	-14.5355	7.21966e-48	4.83245e-47	387640	SKIDA1	SKI/DACH domain containing 1	protein-coding
ENSG00000165309	49.7391	1.80967	0.163487	11.0692	1.76924e-28	6.20624e-28	219681	ARMC3	armadillo repeat containing 3	protein-coding
ENSG00000099256	166.048	-1.26002	0.0853885	-14.7563	2.80312e-49	1.96527e-48	56952	PRTFDC1	phosphoribosyl transferase domain containing 1	protein-coding
ENSG00000151025	271.841	2.17482	0.133651	16.2724	1.54928e-59	1.54663e-58	57512	GPR158	G protein-coupled receptor 158	protein-coding
ENSG00000095777	12.6051	-1.68091	0.161805	-10.3885	2.79766e-25	8.76603e-25	53904	MYO3A	myosin IIIA	protein-coding
ENSG00000283709	33.6416	-1.55835	0.144326	-10.7974	3.54046e-27	1.1885e-26	387644	FAM238C	family with sequence similarity 238 member C	ncRNA
ENSG00000197321	5193.41	-1.27888	0.0680712	-18.7873	9.58815e-79	1.84585e-77	6840	SVIL	supervillin	protein-coding
ENSG00000107968	290.804	-1.44453	0.0712251	-20.2811	1.88707e-91	5.69759e-90	1326	MAP3K8	mitogen-activated protein kinase kinase kinase 8	protein-coding
ENSG00000148516	1509.81	-1.07861	0.0592842	-18.1939	5.77e-74	9.3786e-73	6935	ZEB1	zinc finger E-box binding homeobox 1	protein-coding
ENSG00000177283	575.17	1.42931	0.0773968	18.4673	3.78841e-76	6.67167e-75	8325	FZD8	frizzled class receptor 8	protein-coding
ENSG00000280719	11.6275	4.35179	0.271385	16.0355	7.21997e-58	6.82757e-57	102578074	PCAT5	prostate cancer associated transcript 5	ncRNA
ENSG00000099251	113.376	-1.40944	0.0830872	-16.9633	1.53428e-64	1.82721e-63	158160	HSD17B7P2	hydroxysteroid 17-beta dehydrogenase 7 pseudogene 2	pseudo
ENSG00000185904	22.5178	-2.64068	0.150133	-17.589	2.9914e-69	4.15155e-68	84856	LINC00839	long intergenic non-protein coding RNA 839	ncRNA
[truncated: 2,045 more rows]

## Sheet: DEGs_mhspc_vs_prim
Differentially expressed genes (Padj < 0.05, abs(LFC) ≥ 1) from pair-wise comparison mhspc/prim (only unique ENTREZID and SYMBOL)
	baseMean	log2FoldChange	lfcSE	stat	pvalue	padj	ENTREZID	SYMBOL	GENENAME	GENETYPE
ENSG00000225972	202.534	-2.23576	0.452041	-4.94594	7.57791e-07	3.42778e-06	100887749	MTND1P23	MT-ND1 pseudogene 23	pseudo
ENSG00000237973	1647.48	-1.2247	0.246545	-4.96743	6.78444e-07	3.08549e-06	107075141	MTCO1P12	MT-CO1 pseudogene 12	pseudo
ENSG00000229344	56.2868	-3.53499	0.260275	-13.5817	5.13979e-42	7.39736e-41	107075310	MTCO2P12	MT-CO2 pseudogene 12	pseudo
ENSG00000198744	98.6921	-5.58592	0.28846	-19.3646	1.53565e-83	7.11349e-82	107075270	MTCO3P12	MT-CO3 pseudogene 12	pseudo
ENSG00000177757	14.677	-5.62708	0.323063	-17.4179	6.0339e-68	1.80107e-66	400728	FAM87B	family with sequence similarity 87 member B	ncRNA
ENSG00000223764	278.594	-2.07831	0.227038	-9.15402	5.48514e-20	5.32625e-19	100130417	LINC02593	long intergenic non-protein coding RNA 2593	ncRNA
ENSG00000142609	38.003	1.80954	0.272245	6.64673	2.99686e-11	2.01429e-10	85452	CFAP74	cilia and flagella associated protein 74	protein-coding
ENSG00000187730	67.4496	1.16591	0.196441	5.93516	2.93556e-09	1.69137e-08	2563	GABRD	gamma-aminobutyric acid type A receptor subunit delta	protein-coding
ENSG00000182873	75.8155	-1.12952	0.20996	-5.37968	7.46185e-08	3.76302e-07	100506504	PRKCZ-AS1	PRKCZ antisense RNA 1	ncRNA
ENSG00000236423	34.4967	-2.11275	0.20821	-10.1472	3.41109e-24	3.65568e-23	100133612	LINC01134	long intergenic non-protein coding RNA 1134	ncRNA
ENSG00000226944	9.26158	-5.4763	0.338392	-16.1833	6.61556e-59	1.45667e-57	102724450	RNF207-AS1	RNF207 antisense RNA 1	ncRNA
ENSG00000230679	9.36941	-5.82612	0.323637	-18.002	1.87858e-72	6.59198e-71	100505975	ENO1-AS1	ENO1 antisense RNA 1	ncRNA
ENSG00000234546	32.366	-1.74055	0.327666	-5.31196	1.08455e-07	5.37636e-07	102724571	LNCTAM34A	long non coding transcriptional activator of miR34a	ncRNA
ENSG00000284693	22.5732	-5.89838	0.321369	-18.3539	3.07255e-75	1.14316e-73	100506022	LINC02606	long intergenic non-protein coding RNA 2606	ncRNA
ENSG00000231789	29.9677	-5.45125	0.286957	-18.9968	1.81341e-80	7.75002e-79	101929074	PIK3CD-AS2	PIK3CD antisense RNA 2	ncRNA
ENSG00000175279	34.0114	-7.38711	0.335356	-22.0276	1.56509e-107	1.46615e-105	378708	CENPS	centromere protein S	protein-coding
ENSG00000175262	24.5524	1.37997	0.254028	5.43235	5.56153e-08	2.84573e-07	148345	C1orf127	chromosome 1 open reading frame 127	protein-coding
ENSG00000009724	145.422	1.08583	0.139213	7.79972	6.20447e-15	5.06397e-14	10747	MASP2	MBL associated serine protease 2	protein-coding
ENSG00000230337	8.58818	-5.56871	0.328569	-16.9484	1.97836e-64	5.11254e-63	105376736	EXOSC10-AS1	EXOSC10 antisense RNA 1	ncRNA
ENSG00000175147	52.3424	-2.55245	0.197507	-12.9233	3.32396e-38	4.44834e-37	200197	TMEM51-AS1	TMEM51 antisense RNA 1	ncRNA
ENSG00000162438	8.69189	1.9026	0.283047	6.72183	1.7946e-11	1.22068e-10	11330	CTRC	chymotrypsin C	protein-coding
ENSG00000215704	11.8005	1.17916	0.184152	6.40318	1.52174e-10	9.71177e-10	51032	CELA2B	chymotrypsin like elastase 2B	protein-coding
ENSG00000179743	141.321	-6.33611	0.246182	-25.7375	4.45449e-146	1.0869e-143	729614	SPEN-AS1	SPEN antisense RNA 1	ncRNA
ENSG00000238142	13.3247	-5.86055	0.356891	-16.4211	1.35109e-60	3.11895e-59	105376805	LOC105376805	uncharacterized LOC105376805	ncRNA
ENSG00000230424	12.3043	-5.12675	0.318406	-16.1013	2.4984e-58	5.40479e-57	101927895	EMC1-AS1	EMC1 antisense RNA 1	ncRNA
ENSG00000158748	10.4444	1.34896	0.230103	5.86242	4.56166e-09	2.5808e-08	3362	HTR6	5-hydroxytryptamine receptor 6	protein-coding
ENSG00000158786	41.1028	1.13466	0.275082	4.12482	3.71021e-05	0.000133405	64600	PLA2G2F	phospholipase A2 group IIF	protein-coding
ENSG00000117242	112.595	-2.01208	0.18735	-10.7397	6.62785e-27	7.51371e-26	100861548	PINK1-AS	PINK1 antisense RNA	ncRNA
ENSG00000189410	24.6036	1.01835	0.231304	4.40262	1.06953e-05	4.16151e-05	400745	SH2D5	SH2 domain containing 5	protein-coding
ENSG00000218510	31.1518	-1.66111	0.207717	-7.99699	1.27494e-15	1.074e-14	29092	LINC00339	long intergenic non-protein coding RNA 339	ncRNA
ENSG00000285873	13.8719	-5.93982	0.342628	-17.336	2.51451e-67	7.298e-66	105376845	LOC105376845	uncharacterized LOC105376845	ncRNA
ENSG00000179546	20.0444	1.18914	0.2613	4.55085	5.34302e-06	2.16845e-05	3352	HTR1D	5-hydroxytryptamine receptor 1D	protein-coding
ENSG00000236810	31.2746	-1.00862	0.181887	-5.5453	2.9345e-08	1.53752e-07	100506963	ELOA-AS1	ELOA antisense RNA 1	ncRNA
ENSG00000176092	63.2397	1.11211	0.22926	4.85087	1.22924e-06	5.42695e-06	55057	CRYBG2	crystallin beta-gamma domain containing 2	protein-coding
ENSG00000260063	22.9485	-6.82223	0.333116	-20.48	3.24383e-93	2.0441e-91	101928728	LOC101928728	uncharacterized LOC101928728	ncRNA
ENSG00000131910	17.5781	2.52309	0.359812	7.01224	2.34524e-12	1.68421e-11	8431	NR0B2	nuclear receptor subfamily 0 group B member 2	protein-coding
ENSG00000253368	200.827	-1.86339	0.247968	-7.51464	5.70676e-14	4.45336e-13	388610	TRNP1	TMF1 regulated nuclear protein 1	protein-coding
ENSG00000142748	84.2183	1.37204	0.221902	6.18309	6.28573e-10	3.84212e-09	8547	FCN3	ficolin 3	protein-coding
ENSG00000229388	13.0246	-3.07948	0.241501	-12.7514	3.06019e-37	4.04122e-36	105378616	TAF12-DT	TAF12 divergent transcript	ncRNA
ENSG00000116329	26.5947	1.50142	0.339625	4.42083	9.83226e-06	3.84782e-05	4985	OPRD1	opioid receptor delta 1	protein-coding
ENSG00000186056	43.7043	-7.35219	0.309126	-23.7838	4.91252e-125	6.96516e-123	100129196	MATN1-AS1	MATN1 antisense RNA 1	ncRNA
ENSG00000223382	12.0433	-5.87643	0.344393	-17.0632	2.7908e-65	7.44118e-64	105378622	LINC01778	long intergenic non-protein coding RNA 1778	ncRNA
ENSG00000134668	70.7558	1.74419	0.246806	7.06705	1.58265e-12	1.14756e-11	90853	SPOCD1	SPOC domain containing 1	protein-coding
ENSG00000220785	219.822	-1.77316	0.205001	-8.64951	5.17208e-18	4.74763e-17	339483	MTMR9LP	myotubularin related protein 9 like, pseudogene	pseudo
ENSG00000162526	17.2611	-1.61756	0.202684	-7.98071	1.45492e-15	1.22121e-14	81629	TSSK3	testis specific serine kinase 3	protein-coding
ENSG00000116544	39.639	1.33915	0.210483	6.36227	1.98788e-10	1.25757e-09	58512	DLGAP3	DLG associated protein 3	protein-coding
ENSG00000284640	9.38662	-5.28135	0.34713	-15.2143	2.84106e-52	5.06945e-51	105378644	LOC105378644	uncharacterized LOC105378644	ncRNA
ENSG00000092853	132.477	1.85947	0.168742	11.0196	3.07411e-28	3.56197e-27	63967	CLSPN	claspin	protein-coding
ENSG00000142694	293.373	-10.3367	0.355959	-29.0389	2.12621e-185	9.91473e-183	55194	EVA1B	eva-1 homolog B	protein-coding
ENSG00000119535	443.218	1.06166	0.170508	6.22646	4.77083e-10	2.94012e-09	1441	CSF3R	colony stimulating factor 3 receptor	protein-coding
ENSG00000233621	277.271	-2.87528	0.223963	-12.8382	1.00181e-37	1.33473e-36	728431	ZC3H12A-DT	ZC3H12A divergent transcript	ncRNA
ENSG00000228436	17.4272	-5.11326	0.360667	-14.1772	1.26764e-45	1.9402e-44	105378663	LOC105378663	uncharacterized LOC105378663	ncRNA
ENSG00000214114	457.571	-1.23216	0.140621	-8.76228	1.91337e-18	1.78208e-17	26292	MYCBP	MYC binding protein	protein-coding
ENSG00000183682	44.7373	1.0044	0.128478	7.81766	5.38149e-15	4.41229e-14	353500	BMP8A	bone morphogenetic protein 8a	protein-coding
ENSG00000168389	184.137	1.64539	0.226473	7.26527	3.72291e-13	2.79605e-12	84879	MFSD2A	major facilitator superfamily domain containing 2A	protein-coding
ENSG00000171790	42.7919	1.05149	0.16147	6.51197	7.417e-11	4.84704e-10	200172	SLFNL1	schlafen like 1	protein-coding
ENSG00000230638	37.7717	-6.86582	0.323467	-21.2257	5.52794e-100	4.32829e-98	100418723	LOC100418723	vir like m6A methyltransferase associated pseudogene	pseudo
ENSG00000164008	77.3704	-1.49006	0.13515	-11.0252	2.88777e-28	3.3479e-27	79078	C1orf50	chromosome 1 open reading frame 50	protein-coding
ENSG00000227533	25.7666	-2.46863	0.22208	-11.116	1.04916e-28	1.22444e-27	440584	SLC2A1-DT	SLC2A1 divergent transcript	ncRNA
ENSG00000117400	30.2453	1.18552	0.133811	8.85963	8.02796e-19	7.5373e-18	4352	MPL	MPL proto-oncogene, thrombopoietin receptor	protein-coding
ENSG00000234694	30.5559	-6.96174	0.321705	-21.6402	7.52534e-104	6.31647e-102	105378687	CDC20-DT	CDC20 divergent transcript	ncRNA
ENSG00000117399	427.74	1.15677	0.140952	8.20685	2.27068e-16	1.96811e-15	991	CDC20	cell division cycle 20	protein-coding
ENSG00000230615	20.0482	-2.10935	0.261822	-8.05641	7.85682e-16	6.6694e-15	107984948	LOC107984948	uncharacterized LOC107984948	ncRNA
ENSG00000142945	264.904	1.06346	0.119162	8.92451	4.47675e-19	4.23345e-18	11004	KIF2C	kinesin family member 2C	protein-coding
ENSG00000142959	19.2102	1.07269	0.185785	5.77384	7.7484e-09	4.29684e-08	266675	BEST4	bestrophin 4	protein-coding
ENSG00000281912	40.8414	-7.66564	0.367337	-20.8681	1.04363e-96	7.25149e-95	400752	LINC01144	long intergenic non-protein coding RNA 1144	ncRNA
ENSG00000227857	8.36556	-5.49862	0.351584	-15.6396	3.91363e-55	7.56203e-54	101929626	LOC101929626	uncharacterized LOC101929626	ncRNA
ENSG00000085999	107.676	1.21243	0.137105	8.84309	9.31054e-19	8.72587e-18	8438	RAD54L	RAD54 like	protein-coding
ENSG00000197587	15.5934	2.47428	0.313241	7.89897	2.81208e-15	2.33883e-14	127343	DMBX1	diencephalon/mesencephalon homeobox 1	protein-coding
ENSG00000269956	8.37386	-4.44392	0.322365	-13.7854	3.12166e-43	4.58717e-42	100507423	MKNK1-AS1	MKNK1 antisense RNA 1	ncRNA
ENSG00000154198	40.8601	1.2374	0.266335	4.64602	3.38406e-06	1.41456e-05	163720	CYP4Z2P	cytochrome P450 family 4 subfamily Z member 2, pseudogene	pseudo
ENSG00000187048	53.3462	4.51797	0.397063	11.3785	5.35205e-30	6.34506e-29	1579	CYP4A11	cytochrome P450 family 4 subfamily A member 11	protein-coding
ENSG00000186160	30.5522	1.30261	0.222163	5.86331	4.53737e-09	2.56844e-08	199974	CYP4Z1	cytochrome P450 family 4 subfamily Z member 1	protein-coding
ENSG00000162365	27.259	4.42031	0.36294	12.1792	4.01297e-34	5.06668e-33	284541	CYP4A22	cytochrome P450 family 4 subfamily A member 22	protein-coding
ENSG00000224805	18.751	-6.807	0.35367	-19.2468	1.50283e-82	6.73834e-81	100874253	LINC00853	long intergenic non-protein coding RNA 853	ncRNA
ENSG00000162367	189.913	1.08156	0.174648	6.19282	5.90981e-10	3.6155e-09	6886	TAL1	TAL bHLH transcription factor 1, erythroid differentiation factor	protein-coding
ENSG00000237424	63.7059	-7.7434	0.342826	-22.587	5.82241e-113	6.46442e-111	84793	FOXD2-AS1	FOXD2 adjacent opposite strand RNA 1	ncRNA
ENSG00000186094	35.4602	1.05889	0.171237	6.18378	6.25834e-10	3.82649e-09	84871	AGBL4	AGBL carboxypeptidase 4	protein-coding
ENSG00000162374	28.8658	1.26854	0.247299	5.12957	2.90408e-07	1.37965e-06	1996	ELAVL4	ELAV like RNA binding protein 4	protein-coding
ENSG00000261664	26.9234	-3.9721	0.246955	-16.0843	3.28883e-58	7.09279e-57	102724097	TTC39A-AS1	TTC39A antisense RNA 1	ncRNA
ENSG00000198841	57.6915	-8.24602	0.31986	-25.7801	1.48338e-146	3.70562e-144	112970	KTI12	KTI12 chromatin associated homolog	protein-coding
ENSG00000085840	115.565	1.05814	0.124182	8.52089	1.58332e-17	1.43332e-16	4998	ORC1	origin recognition complex subunit 1	protein-coding
ENSG00000226754	21.8192	-6.94146	0.330997	-20.9714	1.19748e-97	8.63505e-96	100507564	MAGOH-DT	MAGOH divergent transcript	ncRNA
ENSG00000169174	25.4807	1.99858	0.329191	6.07118	1.26973e-09	7.56719e-09	255738	PCSK9	proprotein convertase subtilisin/kexin type 9	protein-coding
ENSG00000157131	40.1003	6.57609	0.628912	10.4563	1.37107e-25	1.51744e-24	731	C8A	complement C8 alpha chain	protein-coding
ENSG00000021852	59.3945	6.15364	0.658752	9.34136	9.51052e-21	9.43142e-20	732	C8B	complement C8 beta chain	protein-coding
ENSG00000232453	51.4149	-8.25768	0.333637	-24.7505	3.06369e-135	5.5421e-133	105378753	LINC02777	long intergenic non-protein coding RNA 2777	ncRNA
ENSG00000224609	18.0059	-5.45404	0.34268	-15.9158	4.92183e-57	1.01753e-55	729467	HSD52	uncharacterized LOC729467	ncRNA
ENSG00000132855	212.165	1.22386	0.252395	4.84899	1.24093e-06	5.47167e-06	27329	ANGPTL3	angiopoietin like 3	protein-coding
ENSG00000230798	30.161	-7.26657	0.380512	-19.0968	2.68358e-81	1.16588e-79	100996301	FOXD3-AS1	FOXD3 antisense RNA 1	ncRNA
ENSG00000081985	42.8702	1.07122	0.151053	7.09169	1.32488e-12	9.65323e-12	3595	IL12RB2	interleukin 12 receptor subunit beta 2	protein-coding
ENSG00000232284	36.9834	-3.14314	0.235215	-13.3629	9.96354e-41	1.39476e-39	100289178	GNG12-AS1	GNG12, DIRAS3 and WLS antisense RNA 1	ncRNA
ENSG00000178965	24.504	1.50308	0.347903	4.3204	1.55745e-05	5.917e-05	127254	ERICH3	glutamate rich 3	protein-coding
ENSG00000057468	21.6543	1.35672	0.19783	6.85804	6.98141e-12	4.86381e-11	4438	MSH4	mutS homolog 4	protein-coding
ENSG00000235613	14.17	1.61017	0.211486	7.61361	2.66536e-14	2.10976e-13	100420557	NSRP1P1	nuclear speckle splicing regulatory protein 1 pseudogene 1	pseudo
ENSG00000171502	104.742	1.33108	0.17264	7.71014	1.25683e-14	1.00815e-13	255631	COL24A1	collagen type XXIV alpha 1 chain	protein-coding
ENSG00000137975	156.491	1.54618	0.338206	4.57171	4.83768e-06	1.9769e-05	9635	CLCA2	chloride channel accessory 2	protein-coding
ENSG00000231999	22.191	-1.88455	0.241064	-7.81763	5.38289e-15	4.41229e-14	400761	LRRC8C-DT	LRRC8C divergent transcript	ncRNA
ENSG00000097046	295.015	1.06774	0.110578	9.65605	4.63376e-22	4.72014e-21	8317	CDC7	cell division cycle 7	protein-coding
ENSG00000207523	23.7471	1.17807	0.157351	7.48691	7.05166e-14	5.48858e-13	26782	SNORA66	small nucleolar RNA, H/ACA box 66	snoRNA
ENSG00000198691	56.6118	1.46239	0.199863	7.31695	2.53678e-13	1.92034e-12	24	ABCA4	ATP binding cassette subfamily A member 4	protein-coding
ENSG00000226026	21.0887	-2.14147	0.188797	-11.3427	8.06105e-30	9.5405e-29	101928118	RWDD3-DT	RWDD3 divergent transcript	ncRNA
ENSG00000225206	12.1295	-21.2869	0.645564	-32.9741	1.90901e-238	2.67058e-235	400765	MIR137HG	MIR137 host gene	ncRNA
ENSG00000233184	109.03	-3.03473	0.218466	-13.8911	7.17294e-44	1.06372e-42	102606465	DPH5-DT	DPH5 divergent transcript	ncRNA
ENSG00000060718	393.877	2.30931	0.255219	9.04835	1.45141e-19	1.39452e-18	1301	COL11A1	collagen type XI alpha 1 chain	protein-coding
ENSG00000156097	17.1805	1.1123	0.204447	5.44052	5.31264e-08	2.72169e-07	83873	GPR61	G protein-coupled receptor 61	protein-coding
ENSG00000198758	19.373	1.07126	0.365627	2.92992	0.0033905	0.00815387	79574	EPS8L3	EPS8 like 3	protein-coding
ENSG00000227963	9.97347	-5.21044	0.339854	-15.3314	4.715e-53	8.62595e-52	440600	RBM15-AS1	RBM15 antisense RNA 1	ncRNA
ENSG00000224699	54.3034	-1.10765	0.201665	-5.4925	3.96278e-08	2.05168e-07	101410535	LAMTOR5-AS1	LAMTOR5 antisense RNA 1	ncRNA
ENSG00000233337	13.2456	-5.48727	0.338263	-16.2219	3.52912e-59	7.85313e-58	106480360	UBE2FP3	UBE2F pseudogene 3	pseudo
ENSG00000121933	38.9557	1.42952	0.191988	7.44586	9.63151e-14	7.43863e-13	57413	TMIGD3	transmembrane and immunoglobulin domain containing 3	protein-coding
ENSG00000284830	9.77657	-4.83433	0.343981	-14.054	7.27585e-45	1.09524e-43	101928718	LOC101928718	uncharacterized LOC101928718	ncRNA
ENSG00000231246	9.89293	-2.06559	0.266847	-7.74071	9.88603e-15	7.97265e-14	105378909	LINC02884	long intergenic non-protein coding RNA 2884	ncRNA
ENSG00000232499	11.2444	1.3573	0.197884	6.85905	6.93181e-12	4.83086e-11	100421402	LOC100421402	heterogeneous nuclear ribonucleoprotein A1 pseudogene	pseudo
ENSG00000235527	10.7026	-2.42285	0.259239	-9.34602	9.10076e-21	9.03361e-20	101928846	HIPK1-AS1	HIPK1 antisense RNA 1	ncRNA
ENSG00000233730	8.21733	-5.70083	0.387826	-14.6995	6.49785e-49	1.07278e-47	105378916	LINC01765	long intergenic non-protein coding RNA 1765	ncRNA
ENSG00000233154	9.63787	-4.91884	0.389466	-12.6297	1.44776e-36	1.894e-35	101929023	LINC01762	long intergenic non-protein coding RNA 1762	ncRNA
ENSG00000236137	8.83533	-4.88859	0.333745	-14.6477	1.39348e-48	2.28265e-47	101929099	CD101-AS1	CD101 antisense RNA 1	ncRNA
ENSG00000155761	55.9989	1.20287	0.243011	4.94986	7.42671e-07	3.36374e-06	200162	SPAG17	sperm associated antigen 17	protein-coding
ENSG00000092607	94.3855	1.3313	0.232355	5.72958	1.0068e-08	5.53489e-08	6913	TBX15	T-box transcription factor 15	protein-coding
ENSG00000116882	15.2641	2.45055	0.306623	7.99204	1.32725e-15	1.11538e-14	51179	HAO2	hydroxyacid oxidase 2	protein-coding
ENSG00000260941	23.7442	-6.37864	0.357532	-17.8408	3.41011e-71	1.14676e-69	644242	LINC00622	long intergenic non-protein coding RNA 622	ncRNA
ENSG00000188610	19.7364	1.30608	0.2138	6.1089	1.00317e-09	6.02651e-09	653820	FAM72B	family with sequence similarity 72 member B	protein-coding
ENSG00000174827	29.9641	1.00415	0.175073	5.73562	9.71542e-09	5.34947e-08	5174	PDZK1	PDZ domain containing 1	protein-coding
ENSG00000143127	252.956	1.26806	0.14234	8.90865	5.16594e-19	4.8742e-18	8515	ITGA10	integrin subunit alpha 10	protein-coding
ENSG00000234222	17.4818	-1.86144	0.203096	-9.16531	4.94066e-20	4.80867e-19	105371260	LIX1L-AS1	LIX1L antisense RNA 1	ncRNA
ENSG00000168509	17.6838	1.6948	0.382363	4.43243	9.31784e-06	3.66565e-05	148738	HJV	hemojuvelin BMP co-receptor	protein-coding
ENSG00000278811	24.4846	-1.90797	0.240904	-7.92007	2.37375e-15	1.97976e-14	100289211	LINC00624	long intergenic non-protein coding RNA 624	ncRNA
ENSG00000274210	14.7658	-1.72439	0.245688	-7.01862	2.24066e-12	1.61076e-11	124904621	LOC124904621	U1 spliceosomal RNA	snRNA
ENSG00000271383	204.967	-1.81589	0.303689	-5.97944	2.23907e-09	1.30332e-08	101060226	NBPF19	NBPF member 19	protein-coding
ENSG00000183598	11.7326	1.1884	0.230577	5.15404	2.54934e-07	1.21913e-06	653604	H3C13	H3 clustered histone 13	protein-coding
ENSG00000184260	175.013	1.38145	0.123206	11.2125	3.54193e-29	4.15217e-28	8338	H2AC20	H2A clustered histone 20	protein-coding
ENSG00000184270	19.3107	1.20615	0.239862	5.02852	4.94275e-07	2.28757e-06	317772	H2AC21	H2A clustered histone 21	protein-coding
ENSG00000159409	50.1314	2.42956	0.268622	9.04453	1.50304e-19	1.44281e-18	11189	CELF3	CUGBP Elav-like family member 3	protein-coding
ENSG00000203288	21.3919	-3.0971	0.359871	-8.60613	7.5569e-18	6.90353e-17	109729141	TDRKH-AS1	TDRKH antisense RNA 1	ncRNA
ENSG00000159450	35.8679	1.54586	0.222574	6.94538	3.77451e-12	2.67491e-11	7062	TCHH	trichohyalin	protein-coding
ENSG00000237975	60.343	-1.63456	0.284126	-5.75294	8.77037e-09	4.84564e-08	339400	FLG-AS1	FLG antisense RNA 1	ncRNA
ENSG00000143520	11.0761	1.99412	0.349817	5.70045	1.1949e-08	6.52623e-08	388698	FLG2	filaggrin 2	protein-coding
ENSG00000163207	11.1591	2.77269	0.449944	6.1623	7.1697e-10	4.35453e-09	3713	IVL	involucrin	protein-coding
ENSG00000163209	10.6804	3.04084	0.585432	5.19418	2.05619e-07	9.92115e-07	6707	SPRR3	small proline rich protein 3	protein-coding
ENSG00000163220	591.881	1.56781	0.296203	5.29305	1.20296e-07	5.93671e-07	6280	S100A9	S100 calcium binding protein A9	protein-coding
ENSG00000163221	60.0247	5.52104	0.377051	14.6427	1.49977e-48	2.45103e-47	6283	S100A12	S100 calcium binding protein A12	protein-coding
ENSG00000143546	396.537	2.39034	0.281656	8.48676	2.12486e-17	1.92024e-16	6279	S100A8	S100 calcium binding protein A8	protein-coding
ENSG00000143614	92.5048	1.38099	0.151877	9.09286	9.6466e-20	9.31114e-19	57459	GATAD2B	GATA zinc finger domain containing 2B	protein-coding
ENSG00000284738	9.30578	-4.609	0.327462	-14.0749	5.41663e-45	8.18306e-44	101928059	LOC101928059	uncharacterized LOC101928059	ncRNA
ENSG00000143570	25.3754	-5.58813	0.297844	-18.7619	1.54662e-78	6.19356e-77	27173	SLC39A1	solute carrier family 39 member 1	protein-coding
ENSG00000143543	369.353	-2.50193	0.21571	-11.5986	4.19062e-31	5.05961e-30	10899	JTB	jumping translocation breakpoint	protein-coding
ENSG00000143545	512.144	-1.97692	0.224552	-8.80382	1.32233e-18	1.23433e-17	5872	RAB13	RAB13, member RAS oncogene family	protein-coding
ENSG00000143552	29.6158	1.27269	0.181354	7.01772	2.25524e-12	1.62068e-11	91181	NUP210L	nucleoporin 210 like	protein-coding
ENSG00000228013	8.81681	-5.10379	0.341225	-14.9573	1.39642e-50	2.39792e-49	101928101	IL6R-AS1	IL6R antisense RNA 1	ncRNA
ENSG00000160716	68.187	2.6443	0.248227	10.6527	1.69295e-26	1.89669e-25	1141	CHRNB2	cholinergic receptor nicotinic beta 2 subunit	protein-coding
ENSG00000163352	13.5444	1.12298	0.201468	5.57396	2.49009e-08	1.31188e-07	55891	LENEP	lens epithelial protein	protein-coding
ENSG00000143590	97.8337	-1.73927	0.223093	-7.79618	6.38119e-15	5.20415e-14	1944	EFNA3	ephrin A3	protein-coding
ENSG00000231064	23.0869	-1.52712	0.23583	-6.47551	9.44917e-11	6.13115e-10	105371450	THBS3-AS1	THBS3 antisense RNA 1	ncRNA
ENSG00000160766	51.5667	1.09178	0.140148	7.7902	6.69011e-15	5.44974e-14	2630	GBAP1	glucosylceramidase beta pseudogene 1	pseudo
ENSG00000236675	14.5818	1.25878	0.21038	5.98336	2.18587e-09	1.27341e-08	4581	MTX1P1	metaxin 1 pseudogene 1	pseudo
ENSG00000273002	14.2934	-4.40787	0.345546	-12.7563	2.87692e-37	3.80159e-36	107985209	ARHGEF2-AS2	ARHGEF2 antisense RNA 2	ncRNA
ENSG00000132677	15.6858	1.52256	0.247046	6.16305	7.13587e-10	4.33524e-09	57127	RHBG	Rh family B glycoprotein	protein-coding
ENSG00000125462	20.8585	1.37134	0.273763	5.00924	5.46452e-07	2.51409e-06	10485	MIR9-1HG	MIR9-1 host gene	ncRNA
ENSG00000183856	502.173	1.66094	0.148017	11.2213	3.20663e-29	3.7612e-28	128239	IQGAP3	IQ motif containing GTPase activating protein 3	protein-coding
ENSG00000160818	1005.64	-1.39629	0.216636	-6.44533	1.1535e-10	7.43626e-10	54865	GPATCH4	G-patch domain containing 4 (gene/pseudogene)	protein-coding
ENSG00000143297	89.3404	1.15101	0.281214	4.09299	4.25838e-05	0.000151377	83416	FCRL5	Fc receptor like 5	protein-coding
ENSG00000073754	20.5594	3.49533	0.47687	7.32974	2.30599e-13	1.75195e-12	922	CD5L	CD5 molecule like	protein-coding
ENSG00000163554	117.346	5.2682	0.388699	13.5534	7.56156e-42	1.08382e-40	6708	SPTA1	spectrin alpha, erythrocytic 1	protein-coding
ENSG00000132703	80.7372	5.32353	0.849372	6.2676	3.6665e-10	2.27559e-09	325	APCS	amyloid P component, serum	protein-coding
ENSG00000224259	56.8918	-2.34958	0.303195	-7.74939	9.23384e-15	7.46103e-14	100505633	LINC01133	long intergenic non-protein coding RNA 1133	ncRNA
ENSG00000227741	14.6275	-4.50325	0.307524	-14.6436	1.48067e-48	2.42359e-47	729867	LOC729867	uncharacterized LOC729867	ncRNA
ENSG00000228606	13.8706	-5.67595	0.307041	-18.486	2.67756e-76	1.03093e-74	100287049	DCAF8-DT	DCAF8 divergent transcript	ncRNA
ENSG00000158874	248.433	4.39713	0.606126	7.25447	4.03228e-13	3.02298e-12	336	APOA2	apolipoprotein A2	protein-coding
ENSG00000143257	33.6137	1.02284	0.167355	6.11181	9.85069e-10	5.92453e-09	9970	NR1I3	nuclear receptor subfamily 1 group I member 3	protein-coding
ENSG00000162747	50.1174	1.44946	0.282409	5.13247	2.85968e-07	1.35979e-06	2215	FCGR3B	Fc gamma receptor IIIb	protein-coding
ENSG00000171722	21.4665	1.82225	0.24467	7.44778	9.49227e-14	7.33379e-13	284680	SPATA46	spermatogenesis associated 46	protein-coding
ENSG00000232995	43.1387	-5.72192	0.37479	-15.267	1.26843e-52	2.29257e-51	8490	RGS5	regulator of G protein signaling 5	protein-coding
ENSG00000143228	171.471	1.39142	0.157103	8.85676	8.23719e-19	7.72683e-18	83540	NUF2	NUF2 component of NDC80 kinetochore complex	protein-coding
ENSG00000143167	13.2244	2.13509	0.286192	7.46034	8.62994e-14	6.67984e-13	10223	GPA33	glycoprotein A33	protein-coding
ENSG00000231605	1.96024	-2.55975	0.524803	-4.87755	1.07414e-06	4.77334e-06	101928484	LINC01363	long intergenic non-protein coding RNA 1363	ncRNA
ENSG00000143199	44.5184	1.00324	0.166862	6.01243	1.82759e-09	1.07153e-08	55811	ADCY10	adenylate cyclase 10	protein-coding
ENSG00000007933	137.652	1.54337	0.16795	9.18945	3.94857e-20	3.84665e-19	2328	FMO3	flavin containing dimethylaniline monoxygenase 3	protein-coding
ENSG00000117507	13.5161	1.38863	0.303997	4.56791	4.9261e-06	2.01147e-05	388714	FMO6P	flavin containing dimethylaniline monoxygenase 6, pseudogene	pseudo
ENSG00000117601	126.543	3.72644	0.294245	12.6644	9.31009e-37	1.22255e-35	462	SERPINC1	serpin family C member 1	protein-coding
ENSG00000203737	11.7629	2.25868	0.43235	5.2242	1.7491e-07	8.49414e-07	9293	GPR52	G protein-coupled receptor 52	protein-coding
ENSG00000116147	25.5963	1.65549	0.296953	5.57491	2.47663e-08	1.30544e-07	7143	TNR	tenascin R	protein-coding
ENSG00000116183	159.625	3.39959	0.261155	13.0175	9.72822e-39	1.31871e-37	60676	PAPPA2	pappalysin 2	protein-coding
ENSG00000198797	16.0771	2.34081	0.354791	6.59772	4.17542e-11	2.77973e-10	57795	BRINP2	BMP/retinoic acid inducible neural specific 2	protein-coding
ENSG00000143340	11.2812	1.2431	0.337733	3.68071	0.000232581	0.000724537	148753	FAM163A	family with sequence similarity 163 member A	protein-coding
ENSG00000121454	88.0254	1.04046	0.145083	7.17152	7.41693e-13	5.48597e-12	89884	LHX4	LIM homeobox 4	protein-coding
ENSG00000198216	51.6624	3.33887	0.320527	10.4168	2.07791e-25	2.29247e-24	777	CACNA1E	calcium voltage-gated channel subunit alpha1 E	protein-coding
ENSG00000203730	11.1727	1.23842	0.226663	5.46369	4.66332e-08	2.399e-07	127670	TEDDM1	transmembrane epididymal protein 1	protein-coding
ENSG00000135824	8.72174	3.01492	0.366834	8.21874	2.05654e-16	1.78693e-15	85397	RGS8	regulator of G protein signaling 8	protein-coding
ENSG00000135838	333.304	1.06835	0.123246	8.6684	4.38246e-18	4.02987e-17	80896	NPL	N-acetylneuraminate pyruvate lyase	protein-coding
ENSG00000157064	183.554	1.27391	0.235983	5.39831	6.72719e-08	3.41386e-07	23057	NMNAT2	nicotinamide nucleotide adenylyltransferase 2	protein-coding
ENSG00000232860	13.4112	-1.01358	0.273246	-3.7094	0.00020775	0.000652999	284649	SMG7-AS1	SMG7 antisense RNA 1	ncRNA
ENSG00000271387	20.8618	-5.92119	0.345897	-17.1184	1.08285e-65	2.93951e-64	118827814	C1orf21-DT	C1orf21 divergent transcript	ncRNA
ENSG00000116690	97.4049	1.50568	0.216778	6.94575	3.76451e-12	2.66873e-11	10216	PRG4	proteoglycan 4	protein-coding
ENSG00000233196	14.5248	-6.53554	0.38511	-16.9706	1.35607e-64	3.52611e-63	100131939	LOC100131939	parkin coregulated like pseudogene	pseudo
ENSG00000232077	10.3807	-1.90937	0.273943	-6.96995	3.17049e-12	2.25984e-11	101929184	LINC01031	long intergenic non-protein coding RNA 1031	ncRNA
ENSG00000116785	32.2781	4.28724	0.37233	11.5146	1.11334e-30	1.3327e-29	10878	CFHR3	complement factor H related 3	protein-coding
ENSG00000244414	33.7254	3.99204	0.580539	6.87643	6.13719e-12	4.29419e-11	3078	CFHR1	complement factor H related 1	protein-coding
ENSG00000080910	18.791	5.48821	0.872339	6.29138	3.14663e-10	1.96223e-09	3080	CFHR2	complement factor H related 2	protein-coding
ENSG00000134389	12.5926	4.42114	0.67852	6.51586	7.22756e-11	4.72765e-10	81494	CFHR5	complement factor H related 5	protein-coding
ENSG00000066279	549.789	1.93697	0.155963	12.4195	2.04941e-35	2.63509e-34	259266	ASPM	assembly factor for spindle microtubules	protein-coding
ENSG00000134376	10.3853	1.29968	0.271499	4.78705	1.69248e-06	7.33879e-06	23418	CRB1	crumbs cell polarity complex component 1	protein-coding
ENSG00000143355	19.3527	1.89777	0.425824	4.45669	8.32344e-06	3.29857e-05	56956	LHX9	LIM homeobox 9	protein-coding
ENSG00000203721	14.8492	1.20969	0.243197	4.97413	6.55415e-07	2.98723e-06	554279	LINC00862	long intergenic non-protein coding RNA 862	ncRNA
ENSG00000118193	164.504	1.74119	0.148947	11.69	1.43307e-31	1.74429e-30	9928	KIF14	kinesin family member 14	protein-coding
ENSG00000232237	12.1398	-5.27728	0.343681	-15.3552	3.26995e-53	6.02958e-52	647219	ASCL5	achaete-scute family bHLH transcription factor 5	protein-coding
ENSG00000118194	50.094	1.09769	0.279241	3.93097	8.46041e-05	0.000286021	7139	TNNT2	troponin T2, cardiac type	protein-coding
ENSG00000224536	56.7565	-3.12816	0.307425	-10.1754	2.55433e-24	2.74731e-23	107985246	CSRP1-AS1	CSRP1 antisense RNA 1	ncRNA
ENSG00000077152	320.783	1.10911	0.120245	9.22377	2.86843e-20	2.80219e-19	29089	UBE2T	ubiquitin conjugating enzyme E2 T	protein-coding
ENSG00000228288	146.711	-5.60765	0.166098	-33.7612	7.33253e-250	1.18358e-246	100506696	PCAT6	prostate cancer associated transcript 6	ncRNA
ENSG00000143847	255.108	1.85142	0.171677	10.7843	4.08287e-27	4.64866e-26	8497	PPFIA4	PTPRF interacting protein alpha 4	protein-coding
ENSG00000133055	39.4095	1.72939	0.498541	3.46889	0.000522607	0.00151553	4608	MYBPH	myosin binding protein H	protein-coding
ENSG00000257315	8.63949	-4.29798	0.350858	-12.2499	1.68171e-34	2.13614e-33	100381270	ZBED6	zinc finger BED-type containing 6	protein-coding
ENSG00000143839	19.4002	1.05026	0.270977	3.87584	0.000106259	0.000351766	5972	REN	renin	protein-coding
ENSG00000184144	55.7374	1.03553	0.203056	5.09975	3.401e-07	1.60158e-06	6900	CNTN2	contactin 2	protein-coding
ENSG00000162873	37.3649	1.0043	0.177007	5.67378	1.39681e-08	7.56016e-08	55220	KLHDC8A	kelch domain containing 8A	protein-coding
ENSG00000281406	5.58863	-4.117	0.455867	-9.03114	1.69887e-19	1.62558e-18	101669762	BLACAT1	BLACAT1 overlapping LEMD1 locus	protein-coding
ENSG00000206762	10.5364	-5.31152	0.365932	-14.515	9.72909e-48	1.55369e-46	106481310	RNU6-418P	RNA, U6 small nuclear 418, pseudogene	pseudo
ENSG00000162877	17.063	2.36703	0.220246	10.7472	6.10795e-27	6.92806e-26	148811	PM20D1	peptidase M20 domain containing 1	protein-coding
ENSG00000174502	16.9308	1.46875	0.294142	4.99335	5.93424e-07	2.71768e-06	115019	SLC26A9	solute carrier family 26 member 9	protein-coding
ENSG00000276600	125.265	-1.31547	0.288199	-4.56443	5.00853e-06	2.04354e-05	338382	RAB7B	RAB7B, member RAS oncogene family	protein-coding
ENSG00000196188	80.6338	2.31715	0.322636	7.18194	6.87313e-13	5.09272e-12	1510	CTSE	cathepsin E	protein-coding
ENSG00000198049	11.7481	1.73992	0.389466	4.46745	7.91586e-06	3.14655e-05	553	AVPR1B	arginine vasopressin receptor 1B	protein-coding
ENSG00000196550	15.7383	1.21617	0.252444	4.81758	1.45308e-06	6.36566e-06	729533	FAM72A	family with sequence similarity 72 member A	protein-coding
ENSG00000123843	39.5039	3.77766	0.379653	9.95029	2.5145e-23	2.64483e-22	725	C4BPB	complement component 4 binding protein beta	protein-coding
ENSG00000117322	45.8124	-1.11439	0.3787	-2.94267	0.00325393	0.00785195	1380	CR2	complement C3d receptor 2	protein-coding
ENSG00000197721	12.3651	2.03239	0.346823	5.86003	4.6278e-09	2.6161e-08	1379	CR1L	complement C3b/C4b receptor 1 like	protein-coding
ENSG00000162757	103.469	-8.8047	0.322528	-27.299	4.35532e-164	1.49823e-161	148304	C1orf74	chromosome 1 open reading frame 74	protein-coding
ENSG00000117650	178.387	1.25572	0.190121	6.60483	3.97987e-11	2.65533e-10	4751	NEK2	NIMA related kinase 2	protein-coding
ENSG00000143476	283.998	1.46939	0.123151	11.9316	8.10254e-33	1.00073e-31	51514	DTL	denticleless E3 ubiquitin protein ligase homolog	protein-coding
ENSG00000198468	46.3063	-2.63273	0.281503	-9.35242	8.56675e-21	8.51158e-20	642946	FLVCR1-DT	FLVCR1 divergent transcript	ncRNA
ENSG00000117707	284.114	1.13068	0.209228	5.40405	6.51523e-08	3.3103e-07	5629	PROX1	prospero homeobox 1	protein-coding
ENSG00000117724	1322.18	1.74325	0.142012	12.2754	1.22783e-34	1.5634e-33	1063	CENPF	centromere protein F	protein-coding
ENSG00000042781	29.1529	1.41624	0.196037	7.22435	5.03499e-13	3.75592e-12	7399	USH2A	usherin	protein-coding
ENSG00000196660	30.2939	1.97208	0.299884	6.57614	4.82803e-11	3.19192e-10	55532	SLC30A10	solute carrier family 30 member 10	protein-coding
ENSG00000238078	9.28357	-5.40487	0.333139	-16.224	3.40961e-59	7.61142e-58	101929730	LINC01352	long intergenic non-protein coding RNA 1352	ncRNA
ENSG00000225265	43.4081	-7.85841	0.332174	-23.6575	9.88477e-124	1.36462e-121	100506161	TAF1A-AS1	TAF1A antisense RNA 1	ncRNA
ENSG00000203697	115.342	1.1667	0.240899	4.84311	1.27825e-06	5.63265e-06	388743	CAPN8	calpain 8	protein-coding
ENSG00000237101	11.9627	-4.84878	0.347978	-13.9342	3.92779e-44	5.85374e-43	101927164	LOC101927164	uncharacterized LOC101927164	ncRNA
ENSG00000227496	9.41034	-4.76754	0.385458	-12.3685	3.8691e-35	4.95661e-34	102723834	LOC102723834	uncharacterized LOC102723834	ncRNA
ENSG00000234478	16.7298	-5.45016	0.327336	-16.65	3.02447e-62	7.37113e-61	107985353	ACBD3-AS1	ACBD3 antisense RNA 1	ncRNA
ENSG00000163050	1598.52	-4.19278	0.16651	-25.1804	6.57172e-140	1.39294e-137	56997	COQ8A	coenzyme Q8A	protein-coding
ENSG00000203684	23.5569	1.05098	0.163605	6.42391	1.32821e-10	8.52588e-10	574432	IBA57-DT	IBA57 divergent transcript	ncRNA
ENSG00000269934	8.11966	-1.97554	0.274555	-7.19544	6.22578e-13	4.62449e-12	124904535	LOC124904535	uncharacterized LOC124904535	ncRNA
ENSG00000119283	20.0633	2.05918	0.252685	8.1492	3.66346e-16	3.15058e-15	440730	TRIM67	tripartite motif containing 67	protein-coding
ENSG00000233461	117.553	-3.20224	0.325811	-9.82851	8.48623e-23	8.80252e-22	122526782	LOC122526782	uncharacterized LOC122526782	ncRNA
ENSG00000231663	61.9816	-8.29737	0.347088	-23.9057	2.6735e-126	4.00719e-124	101927765	COA6-AS1	COA6 antisense RNA 1	ncRNA
ENSG00000231768	45.4512	-2.49826	0.232371	-10.7512	5.85193e-27	6.64126e-26	100506795	LINC01354	long intergenic non-protein coding RNA 1354	ncRNA
ENSG00000227630	14.0018	-5.57258	0.362811	-15.3595	3.06121e-53	5.65461e-52	100506810	LINC01132	long intergenic non-protein coding RNA 1132	ncRNA
ENSG00000238005	12.2933	-5.61097	0.348767	-16.088	3.0966e-58	6.68508e-57	101927851	LNCATV	lncRNA negative regulator of antiviral signaling	ncRNA
ENSG00000280587	11.144	-3.91073	0.378598	-10.3295	5.1818e-25	5.66033e-24	731656	LINC01348	long intergenic non-protein coding RNA 1348	ncRNA
ENSG00000285053	47.9328	-1.54981	0.215013	-7.20794	5.68032e-13	4.2283e-12	6905	TBCE	tubulin folding cofactor E	protein-coding
ENSG00000215808	20.6693	-5.77748	0.428946	-13.469	2.38008e-41	3.37001e-40	339535	LINC01139	long intergenic non-protein coding RNA 1139	ncRNA
ENSG00000233355	22.0131	1.35821	0.355733	3.81806	0.000134503	0.000436499	100506915	CHRM3-AS2	CHRM3 antisense RNA 2	ncRNA
ENSG00000182901	11.8907	1.36139	0.348867	3.90232	9.52762e-05	0.000318559	6000	RGS7	regulator of G protein signaling 7	protein-coding
ENSG00000174371	166.597	1.51761	0.167957	9.03568	1.62982e-19	1.56308e-18	9156	EXO1	exonuclease 1	protein-coding
ENSG00000117020	42.1544	1.36325	0.19705	6.91829	4.57114e-12	3.22423e-11	10000	AKT3	AKT serine/threonine kinase 3	protein-coding
ENSG00000162849	25.6731	1.47964	0.258495	5.72406	1.04007e-08	5.70288e-08	55083	KIF26B	kinesin family member 26B	protein-coding
ENSG00000197472	32.9314	1.44214	0.155849	9.25345	2.17352e-20	2.13226e-19	57116	ZNF695	zinc finger protein 695	protein-coding
ENSG00000186487	21.7753	3.29262	0.359765	9.15216	5.58085e-20	5.41668e-19	23040	MYT1L	myelin transcription factor 1 like	protein-coding
ENSG00000234171	110.689	-2.32453	0.254338	-9.13955	6.27115e-20	6.07543e-19	100506054	RNASEH1-DT	RNASEH1 divergent transcript	ncRNA
ENSG00000176887	77.544	3.71193	0.348218	10.6598	1.56967e-26	1.76233e-25	6664	SOX11	SRY-box transcription factor 11	protein-coding
ENSG00000228203	75.7216	-2.30866	0.245282	-9.41227	4.85521e-21	4.86309e-20	386597	GRASLND	glycosaminoglycan regulatory associated long non-coding RNA	ncRNA
ENSG00000236008	37.0235	-1.54439	0.264205	-5.84544	5.05217e-09	2.84833e-08	101929567	LINC01814	long intergenic non-protein coding RNA 1814	ncRNA
ENSG00000171848	464.377	1.28695	0.17018	7.56228	3.96069e-14	3.11044e-13	6241	RRM2	ribonucleotide reductase regulatory subunit M2	protein-coding
ENSG00000285872	10.8408	-5.30039	0.337902	-15.6862	1.8803e-55	3.70134e-54	101929691	LOC101929691	uncharacterized LOC101929691	ncRNA
ENSG00000143882	218.769	1.16526	0.187868	6.20255	5.55546e-10	3.40865e-09	245973	ATP6V1C2	ATPase H+ transporting V1 subunit C2	protein-coding
ENSG00000162975	17.7932	1.16058	0.337214	3.44168	0.000578119	0.00165972	3754	KCNF1	potassium voltage-gated channel modifier subfamily F member 1	protein-coding
ENSG00000225649	65.3254	-1.62703	0.380249	-4.27885	1.87865e-05	7.06355e-05	100506474	LOC100506474	uncharacterized LOC100506474	ncRNA
ENSG00000285876	23.6529	-7.10973	0.606342	-11.7256	9.42172e-32	1.1528e-30	105373436	LOC105373436	uncharacterized LOC105373436	ncRNA
ENSG00000134323	15.8842	1.39654	0.20754	6.72904	1.70781e-11	1.16278e-10	4613	MYCN	MYCN proto-oncogene, bHLH transcription factor	protein-coding
ENSG00000236204	32.5649	-1.62686	0.173072	-9.39987	5.46329e-21	5.45653e-20	400945	LINC01376	long intergenic non-protein coding RNA 1376	ncRNA
ENSG00000205639	30.1826	1.50438	0.190861	7.88206	3.22031e-15	2.66568e-14	388931	MFSD2B	major facilitator superfamily domain containing 2B	protein-coding
ENSG00000119782	71.7045	-1.43669	0.26545	-5.41227	6.22308e-08	3.16801e-07	2281	FKBP1B	FKBP prolyl isomerase 1B	protein-coding
ENSG00000224165	98.3613	-3.3038	0.179508	-18.4048	1.20322e-75	4.54106e-74	729723	DNAJC27-AS1	DNAJC27 antisense RNA 1	ncRNA
ENSG00000115155	14.5916	1.76072	0.226899	7.75991	8.49876e-15	6.89096e-14	9381	OTOF	otoferlin	protein-coding
ENSG00000115163	111.669	1.2591	0.17526	7.18419	6.76052e-13	5.01104e-12	1058	CENPA	centromere protein A	protein-coding
ENSG00000157851	117.557	2.07488	0.313517	6.61809	3.6387e-11	2.43245e-10	56896	DPYSL5	dihydropyrimidinase like 5	protein-coding
ENSG00000115194	35.613	1.26782	0.226785	5.59038	2.2657e-08	1.19727e-07	7781	SLC30A3	solute carrier family 30 member 3	protein-coding
ENSG00000084734	44.2481	1.6437	0.221654	7.41561	1.21063e-13	9.31913e-13	2646	GCKR	glucokinase regulator	protein-coding
ENSG00000229951	18.4565	-4.7329	0.314408	-15.0533	3.28248e-51	5.7304e-50	403150	FOSL2-AS1	FOSL2 antisense RNA 1	ncRNA
ENSG00000171094	29.5581	1.49084	0.196481	7.58771	3.25599e-14	2.5676e-13	238	ALK	ALK receptor tyrosine kinase	protein-coding
ENSG00000214711	36.7887	1.27212	0.204956	6.20678	5.40803e-10	3.32207e-09	440854	CAPN14	calpain 14	protein-coding
ENSG00000232973	66.7024	-1.86446	0.205019	-9.0941	9.53769e-20	9.21026e-19	285154	CYP1B1-AS1	CYP1B1 antisense RNA 1	ncRNA
ENSG00000231367	20.8444	-1.10376	0.256408	-4.3047	1.67211e-05	6.32549e-05	101929596	LINC02613	long intergenic non-protein coding RNA 2613	ncRNA
ENSG00000231826	9.93574	-4.61047	0.366419	-12.5825	2.63607e-36	3.43147e-35	102723854	LINC01819	long intergenic non-protein coding RNA 1819	ncRNA
ENSG00000138075	23.9419	2.35163	0.197727	11.8933	1.28194e-32	1.58051e-31	64240	ABCG5	ATP binding cassette subfamily G member 5	protein-coding
ENSG00000143921	21.8166	2.86744	0.275566	10.4056	2.33705e-25	2.57702e-24	64241	ABCG8	ATP binding cassette subfamily G member 8	protein-coding
ENSG00000138079	12.6811	1.02069	0.228101	4.47473	7.65092e-06	3.04765e-05	6519	SLC3A1	solute carrier family 3 member 1	protein-coding
ENSG00000138083	13.6719	3.59418	0.384621	9.34473	9.21263e-21	9.14033e-20	6496	SIX3	SIX homeobox 3	protein-coding
ENSG00000205054	14.8007	-4.78325	0.346223	-13.8155	2.05528e-43	3.02653e-42	400952	LINC01121	long intergenic non-protein coding RNA 1121	ncRNA
ENSG00000250116	15.6605	-1.38733	0.251242	-5.52187	3.35409e-08	1.74993e-07	100506142	RHOQ-AS1	RHOQ antisense RNA 1	ncRNA
ENSG00000234690	107.768	-1.34872	0.255422	-5.28035	1.28935e-07	6.34815e-07	101927043	EPCAM-DT	EPCAM divergent transcript	ncRNA
ENSG00000233230	31.3258	1.22109	0.370197	3.29847	0.00097213	0.0026558	100506235	LOC100506235	uncharacterized LOC100506235	ncRNA
ENSG00000179915	361.787	1.11604	0.234982	4.74949	2.03927e-06	8.765e-06	9378	NRXN1	neurexin 1	protein-coding
ENSG00000265452	16.2191	-6.02323	0.33527	-17.9653	3.64162e-72	1.26936e-70	100500850	MIR3682	microRNA 3682	ncRNA
ENSG00000162997	66.8555	-2.60242	0.216916	-11.9973	3.66934e-33	4.56416e-32	344405	PRORSD1P	prolyl-tRNA synthetase associated domain containing 1, pseudogene	pseudo
ENSG00000233251	23.0091	-4.624	0.36702	-12.5988	2.14458e-36	2.79862e-35	100129434	LOC100129434	uncharacterized LOC100129434	ncRNA
ENSG00000212978	176.72	-2.45244	0.21462	-11.4269	3.06991e-30	3.6581e-29	339803	C2orf74-DT	C2orf74 divergent transcript	ncRNA
ENSG00000223863	15.0088	-6.32483	0.378892	-16.693	1.47495e-62	3.64122e-61	105374774	LINC01805	long intergenic non-protein coding RNA 1805	ncRNA
ENSG00000260101	27.9637	-5.86492	0.344544	-17.0223	5.61467e-65	1.47827e-63	101927402	AFTPH-DT	AFTPH divergent transcript	ncRNA
ENSG00000243667	160.803	-1.03509	0.128641	-8.04635	8.5299e-16	7.22614e-15	116143	DNAAF10	dynein axonemal assembly factor 10	protein-coding
ENSG00000244617	56.8186	-7.95346	0.307941	-25.8279	4.31007e-147	1.11657e-144	151516	ASPRV1	aspartic peptidase retroviral like 1	protein-coding
ENSG00000231327	20.9005	-6.67437	0.329076	-20.2821	1.84897e-91	1.08376e-89	100133985	LINC01816	long intergenic non-protein coding RNA 1816	ncRNA
ENSG00000225439	48.5232	-2.88998	0.198963	-14.5252	8.38874e-48	1.34374e-46	100507171	BOLA3-DT	BOLA3 divergent transcript	ncRNA
ENSG00000188687	25.4655	-3.34986	0.280341	-11.9492	6.55231e-33	8.11652e-32	57835	SLC4A5	solute carrier family 4 member 5	protein-coding
ENSG00000115274	27.7815	2.10362	0.340381	6.1802	6.40206e-10	3.90753e-09	83444	INO80B	INO80 complex subunit B	protein-coding
ENSG00000204822	44.1752	-8.03595	0.325235	-24.7082	8.74105e-135	1.54136e-132	116540	MRPL53	mitochondrial ribosomal protein L53	protein-coding
ENSG00000179528	17.2516	1.00046	0.203523	4.91571	8.84623e-07	3.97068e-06	85474	LBX2	ladybird homeobox 2	protein-coding
ENSG00000257702	32.974	-7.09384	0.338719	-20.9432	2.16643e-97	1.53582e-95	151534	LBX2-AS1	LBX2 antisense RNA 1	ncRNA
ENSG00000144045	27.074	1.38194	0.247777	5.57735	2.44208e-08	1.28755e-07	165545	DQX1	DEAQ-box RNA dependent ATPase 1	protein-coding
ENSG00000204792	90.5356	-1.46798	0.333977	-4.39545	1.10546e-05	4.29346e-05	102724515	LINC01291	long intergenic non-protein coding RNA 1291	ncRNA
ENSG00000270571	40.3189	-5.27388	0.395925	-13.3204	1.76182e-40	2.45485e-39	105374811	LOC105374811	uncharacterized LOC105374811	ncRNA
ENSG00000115363	44.7811	1.19677	0.217042	5.51402	3.50729e-08	1.82759e-07	84141	EVA1A	eva-1 homolog A, regulator of programmed cell death	protein-coding
ENSG00000115386	40.412	2.59417	0.614827	4.21935	2.45005e-05	9.03229e-05	5967	REG1A	regenerating family member 1 alpha	protein-coding
ENSG00000066032	110.999	1.9712	0.292287	6.74407	1.54007e-11	1.05095e-10	1496	CTNNA2	catenin alpha 2	protein-coding
ENSG00000168878	61.581	3.74282	0.375615	9.96452	2.17919e-23	2.29443e-22	6439	SFTPB	surfactant protein B	protein-coding
ENSG00000208772	24.6757	1.01171	0.178376	5.67179	1.41309e-08	7.64434e-08	692225	SNORD94	small nucleolar RNA, C/D box 94	snoRNA
ENSG00000115561	1813.35	-1.18844	0.183172	-6.48811	8.69227e-11	5.65577e-10	51652	CHMP3	charged multivesicular body protein 3	protein-coding
ENSG00000228363	11.432	-5.15652	0.343789	-14.9991	7.44613e-51	1.28495e-49	105374845	CHMP3-AS1	CHMP3 and RNF103 antisense RNA 1	ncRNA
ENSG00000185304	15.3583	1.49279	0.312478	4.77725	1.77707e-06	7.6855e-06	729857	RGPD2	RANBP2 like and GRIP domain containing 2	protein-coding
ENSG00000229604	5.03331	-4.10171	0.477916	-8.58249	9.28373e-18	8.45895e-17	106479042	MTATP8P2	MT-ATP8 pseudogene 2	pseudo
ENSG00000163586	59.2597	2.241	0.564173	3.97219	7.12163e-05	0.000243724	2168	FABP1	fatty acid binding protein 1	protein-coding
ENSG00000234028	65.6942	-3.65939	0.248718	-14.713	5.31979e-49	8.82455e-48	101928403	EIF2AK3-DT	EIF2AK3 divergent transcript	ncRNA
ENSG00000230006	58.2729	1.20759	0.278418	4.3373	1.44241e-05	5.51623e-05	645784	ANKRD36BP2	ankyrin repeat domain 36B pseudogene 2	pseudo
ENSG00000243466	9.9851	2.24366	0.888695	2.52467	0.0115807	0.0242816	28299	IGKV1-5	immunoglobulin kappa variable 1-5	other
ENSG00000241755	18.2512	6.64086	1.07435	6.18126	6.35908e-10	3.88356e-09	28941	IGKV1-9	immunoglobulin kappa variable 1-9	other
ENSG00000240864	13.0932	3.77787	1.13238	3.33623	0.000849234	0.00235376	28938	IGKV1-16	immunoglobulin kappa variable 1-16	other
ENSG00000240382	8.58492	3.29464	1.11541	2.95376	0.00313928	0.00760238	28937	IGKV1-17	immunoglobulin kappa variable 1-17	other
ENSG00000239951	23.7285	2.31291	0.846844	2.73122	0.00631012	0.0141768	28912	IGKV3-20	immunoglobulin kappa variable 3-20	other
ENSG00000244575	13.5961	3.01572	1.17702	2.56216	0.0104023	0.0221001	28935	IGKV1-27	immunoglobulin kappa variable 1-27	other
ENSG00000223564	28.6783	-6.64353	0.421716	-15.7536	6.49314e-56	1.29271e-54	107133497	CYP4F32P	cytochrome P450 family 4 subfamily F member 32, pseudogene	pseudo
ENSG00000188886	10.9186	1.01939	0.299637	3.40208	0.000668753	0.00189893	431705	ASTL	astacin like metalloendopeptidase	protein-coding
ENSG00000121152	226.801	1.23678	0.137514	8.99383	2.38753e-19	2.27108e-18	23397	NCAPH	non-SMC condensin I complex subunit H	protein-coding
ENSG00000273265	15.3423	-6.41972	0.335431	-19.1387	1.20168e-81	5.2643e-80	100506036	CNNM3-DT	CNNM3 divergent transcript	ncRNA
ENSG00000226791	22.9351	-3.86813	0.300559	-12.8698	6.65979e-38	8.88423e-37	101927070	LINC02611	long intergenic non-protein coding RNA 2611	ncRNA
ENSG00000272902	27.2535	-7.04155	0.360758	-19.5188	7.60191e-85	3.70113e-83	100506286	TBC1D8-AS1	TBC1D8 antisense RNA 1	ncRNA
ENSG00000175874	19.1569	1.7736	0.296164	5.98856	2.11712e-09	1.23508e-08	200407	CREG2	cellular repressor of E1A stimulated genes 2	protein-coding
ENSG00000196460	22.7873	1.67099	0.189766	8.80552	1.30243e-18	1.2163e-17	731220	RFX8	regulatory factor X8	protein-coding
ENSG00000115590	58.5823	1.13651	0.210823	5.39083	7.01321e-08	3.54786e-07	7850	IL1R2	interleukin 1 receptor type 2	protein-coding
ENSG00000115602	140.728	1.02329	0.181499	5.63796	1.72079e-08	9.22326e-08	9173	IL1RL1	interleukin 1 receptor like 1	protein-coding
ENSG00000234177	10.607	-5.41067	0.490708	-11.0263	2.8552e-28	3.31197e-27	284998	LINC01114	long intergenic non-protein coding RNA 1114	ncRNA
ENSG00000198914	9.86658	2.57548	0.577152	4.46241	8.10446e-06	3.21603e-05	5455	POU3F3	POU class 3 homeobox 3	protein-coding
ENSG00000153165	33.7086	1.12213	0.288619	3.88793	0.000101104	0.000335958	653489	RGPD3	RANBP2 like and GRIP domain containing 3	protein-coding
ENSG00000196228	27.1689	1.39875	0.390409	3.58278	0.000339958	0.0010251	442038	SULT1C3	sulfotransferase family 1C member 3	protein-coding
ENSG00000198203	305.462	1.64102	0.207279	7.917	2.43316e-15	2.02851e-14	6819	SULT1C2	sulfotransferase family 1C member 2	protein-coding
ENSG00000237223	23.3384	-6.28107	0.3759	-16.7094	1.11973e-62	2.77079e-61	151234	SULT1C2P1	sulfotransferase family 1C member 2 pseudogene 1	pseudo
ENSG00000214184	11.2296	-5.56009	0.326023	-17.0543	3.24915e-65	8.64135e-64	644903	GCC2-AS1	GCC2 antisense RNA 1	ncRNA
ENSG00000175701	310.537	-2.19829	0.309618	-7.1	1.24754e-12	9.09601e-12	205251	MTLN	mitoregulin	protein-coding
ENSG00000230650	27.6571	1.42699	0.255537	5.58429	2.34653e-08	1.23842e-07	442041	LOC442041	zinc finger protein 532 pseudogene	pseudo
ENSG00000169679	385.413	1.35981	0.131509	10.34	4.64465e-25	5.08416e-24	699	BUB1	BUB1 mitotic checkpoint serine/threonine kinase	protein-coding
ENSG00000204581	23.9628	-2.09645	0.35224	-5.95177	2.65255e-09	1.53294e-08	400997	ACOXL-AS1	ACOXL antisense RNA 1	ncRNA
ENSG00000169607	140.176	1.40558	0.162942	8.62626	6.33881e-18	5.80338e-17	150468	CKAP2L	cytoskeleton associated protein 2 like	protein-coding
ENSG00000136695	21.4006	1.68143	0.387701	4.33692	1.44493e-05	5.52385e-05	26525	IL36RN	interleukin 36 receptor antagonist	protein-coding
ENSG00000136689	162.374	1.19509	0.239162	4.99697	5.82373e-07	2.66998e-06	3557	IL1RN	interleukin 1 receptor antagonist	protein-coding
ENSG00000226856	16.0972	-5.76773	0.352942	-16.3418	4.97373e-60	1.12831e-58	100506797	THORLNC	testis associated oncogenic lncRNA	ncRNA
ENSG00000163064	14.6455	2.05036	0.364976	5.61778	1.93426e-08	1.0299e-07	2019	EN1	engrailed homeobox 1	protein-coding
ENSG00000080293	15.3648	1.89313	0.256565	7.37876	1.59768e-13	1.22134e-12	6344	SCTR	secretin receptor	protein-coding
ENSG00000236859	130.943	-1.38878	0.2257	-6.15321	7.593e-10	4.60363e-09	254128	NIFK-AS1	NIFK antisense RNA 1	ncRNA
ENSG00000155052	13.111	1.86787	0.417024	4.47905	7.49775e-06	2.99055e-05	129684	CNTNAP5	contactin associated protein family member 5	protein-coding
ENSG00000236682	37.7907	-6.48069	0.375345	-17.266	8.48535e-67	2.41596e-65	100506922	MAP3K2-DT	MAP3K2 divergent transcript	ncRNA
ENSG00000169994	142.631	1.64695	0.185553	8.87592	6.93571e-19	6.52348e-18	4648	MYO7B	myosin VIIB	protein-coding
ENSG00000196604	79.9913	1.75611	0.271685	6.46375	1.0214e-10	6.61103e-10	728378	POTEF	POTE ankyrin domain family member F	protein-coding
ENSG00000230646	27.3445	1.09055	0.331442	3.29033	0.0010007	0.00272251	106480678	KLF2P2	Kruppel like factor 2 pseudogene 2	pseudo
ENSG00000239402	175.137	1.12775	0.293771	3.83886	0.000123608	0.000404144	646802	CYP4F62P	cytochrome P450 family 4 subfamily F member 62, pseudogene	pseudo
ENSG00000196834	174.667	1.7415	0.274681	6.3401	2.29619e-10	1.44607e-09	653269	POTEI	POTE ankyrin domain family member I	protein-coding
ENSG00000222038	110.224	2.03864	0.28942	7.04391	1.86925e-12	1.35163e-11	653781	POTEJ	POTE ankyrin domain family member J	protein-coding
ENSG00000214081	66.9665	1.36927	0.319066	4.2915	1.77468e-05	6.68819e-05	100132708	CYP4F30P	cytochrome P450 family 4 subfamily F member 30, pseudogene	pseudo
ENSG00000178171	36.1938	3.29477	0.355321	9.27268	1.81531e-20	1.78586e-19	205147	AMER3	APC membrane recruitment protein 3	protein-coding
ENSG00000188219	81.7962	1.22925	0.249644	4.92403	8.47814e-07	3.81607e-06	445582	POTEE	POTE ankyrin domain family member E	protein-coding
ENSG00000224559	41.2815	1.33544	0.429647	3.10823	0.00188211	0.00480056	101927994	LINC01087	long intergenic non-protein coding RNA 1087	ncRNA
ENSG00000153086	26.0839	1.37593	0.186401	7.38158	1.56419e-13	1.19617e-12	130013	ACMSD	aminocarboxymuconate semialdehyde decarboxylase	protein-coding
ENSG00000115850	15.5663	4.44418	0.324457	13.6973	1.05389e-42	1.53682e-41	3938	LCT	lactase	protein-coding
ENSG00000226674	28.5598	1.09694	0.210312	5.21578	1.83045e-07	8.87482e-07	401014	TEX41	testis expressed 41	ncRNA
ENSG00000123610	62.367	1.72213	0.207786	8.288	1.15166e-16	1.01115e-15	7130	TNFAIP6	TNF alpha induced protein 6	protein-coding
ENSG00000123612	53.4468	1.02205	0.196647	5.19739	2.02109e-07	9.75627e-07	130399	ACVR1C	activin A receptor type 1C	protein-coding
ENSG00000204380	21.5779	-1.02124	0.267271	-3.82098	0.000132925	0.000431931	100129029	PKP4-AS1	PKP4 antisense RNA 1	ncRNA
ENSG00000224152	45.7865	-5.67718	0.283543	-20.0223	3.52105e-89	1.95983e-87	643072	BAZ2B-AS1	BAZ2B antisense RNA 1	ncRNA
ENSG00000226266	19.5178	-2.18455	0.231247	-9.44683	3.49232e-21	3.50468e-20	29994	BAZ2B	bromodomain adjacent to zinc finger domain 2B	protein-coding
ENSG00000227403	36.2326	-6.22109	0.400661	-15.527	2.27654e-54	4.31535e-53	100996579	LINC01806	long intergenic non-protein coding RNA 1806	ncRNA
ENSG00000236841	41.105	-3.89468	0.351812	-11.0703	1.74742e-28	2.03371e-27	101929532	LOC101929532	uncharacterized LOC101929532	ncRNA
ENSG00000184611	14.5776	2.74237	0.324727	8.44517	3.03602e-17	2.71907e-16	90134	KCNH7	potassium voltage-gated channel subfamily H member 7	protein-coding
ENSG00000115290	91.431	1.00389	0.155751	6.44549	1.15225e-10	7.43275e-10	2888	GRB14	growth factor receptor bound protein 14	protein-coding
ENSG00000223318	23.164	-6.90231	0.395931	-17.4331	4.62679e-68	1.38303e-66	100873381	RNA5SP111	RNA, 5S ribosomal pseudogene 111	pseudo
ENSG00000153253	159.005	2.4211	0.194473	12.4495	1.40699e-35	1.81242e-34	6328	SCN3A	sodium voltage-gated channel alpha subunit 3	protein-coding
ENSG00000136531	183.688	1.27019	0.210507	6.03397	1.59981e-09	9.43782e-09	6326	SCN2A	sodium voltage-gated channel alpha subunit 2	protein-coding
ENSG00000081479	93.7739	2.05594	0.252245	8.15057	3.62219e-16	3.11636e-15	4036	LRP2	LDL receptor related protein 2	protein-coding
ENSG00000225205	27.4802	-2.23691	0.226312	-9.88419	4.87494e-23	5.08681e-22	124900513	LOC124900513	uncharacterized LOC124900513	ncRNA
ENSG00000224189	187.163	-8.99751	0.422909	-21.2753	1.92398e-100	1.53509e-98	401022	HAGLR	HOXD antisense growth-associated long non-coding RNA	ncRNA
ENSG00000128645	14.0041	-1.23766	0.371486	-3.33165	0.000863316	0.00238837	3231	HOXD1	homeobox D1	protein-coding
ENSG00000163364	27.6278	-5.39156	0.404059	-13.3435	1.29237e-40	1.80794e-39	375295	LINC01116	long intergenic non-protein coding RNA 1116	ncRNA
ENSG00000162992	8.60785	3.538	0.611994	5.78111	7.421e-09	4.12509e-08	4760	NEUROD1	neuronal differentiation 1	protein-coding
ENSG00000231646	9.54255	-2.38997	0.296769	-8.05329	8.05991e-16	6.83626e-15	107985781	FSIP2-AS1	FSIP2 antisense RNA 1	ncRNA
ENSG00000233654	13.3875	-3.39689	0.275664	-12.3225	6.84944e-35	8.74793e-34	105376748	NEMP2-DT	NEMP2 divergent transcript	ncRNA
ENSG00000227418	496.823	-1.12465	0.420188	-2.67654	0.00743871	0.016405	64002	PCGEM1	PCGEM1 prostate-specific transcript	ncRNA
ENSG00000138411	345.601	1.08213	0.120187	9.00368	2.18279e-19	2.08293e-18	57520	HECW2	HECT, C2 and WW domain containing E3 ubiquitin protein ligase 2	protein-coding
ENSG00000229056	313.488	-3.2169	0.338751	-9.49637	2.17335e-21	2.18837e-20	101927482	HECW2-AS1	HECW2 antisense RNA 1	ncRNA
ENSG00000144395	64.7682	1.70842	0.157542	10.8442	2.12414e-27	2.43036e-26	284992	CCDC150	coiled-coil domain containing 150	protein-coding
ENSG00000225953	11.2918	-5.22066	0.355141	-14.7002	6.42407e-49	1.06144e-47	150538	SATB2-AS1	SATB2 antisense RNA 1	ncRNA
ENSG00000232732	7.61585	-1.48523	0.419358	-3.54166	0.000397611	0.00118532	101927687	LOC101927687	uncharacterized LOC101927687	ncRNA
ENSG00000155749	33.6875	1.11698	0.145226	7.69132	1.45629e-14	1.16636e-13	130540	FLACC1	flagellum associated containing coiled-coil domains 1	protein-coding
ENSG00000213090	14.7868	1.66338	0.230729	7.20924	5.62643e-13	4.19116e-12	100420110	SCYL2P1	SCYL2 pseudogene 1	pseudo
ENSG00000082126	10.5951	1.83042	0.195219	9.37623	6.83737e-21	6.81917e-20	58538	MPP4	MAGUK p55 scaffold protein 4	protein-coding
ENSG00000233031	12.8451	-1.32044	0.411708	-3.20722	0.00134022	0.00354331	100287498	LOC100287498	NDUFA4, mitochondrial complex associated pseudogene	pseudo
ENSG00000232125	50.7385	1.58497	0.469093	3.37881	0.000728014	0.00204808	391475	DYTN	dystrotelin	protein-coding
ENSG00000231908	30.8765	-7.50044	0.347236	-21.6004	1.78063e-103	1.48273e-101	100507475	IDH1-AS1	IDH1 antisense RNA 1	ncRNA
ENSG00000144407	51.8969	1.1132	0.286574	3.88452	0.000102531	0.000340105	5746	PTH2R	parathyroid hormone 2 receptor	protein-coding
ENSG00000021826	1480.63	2.3878	0.269138	8.87202	7.18336e-19	6.75037e-18	1373	CPS1	carbamoyl-phosphate synthase 1	protein-coding
ENSG00000229267	9.88977	-5.04878	0.370443	-13.629	2.69115e-42	3.89725e-41	101928103	SNHG31	small nucleolar RNA host gene 31	ncRNA
ENSG00000144452	178.352	2.39945	0.244833	9.80033	1.12215e-22	1.16054e-21	26154	ABCA12	ATP binding cassette subfamily A member 12	protein-coding
ENSG00000115414	29904.9	1.1822	0.168207	7.02824	2.09151e-12	1.50663e-11	2335	FN1	fibronectin 1	protein-coding
ENSG00000260804	126.136	-1.77496	0.228149	-7.77983	7.26214e-15	5.90425e-14	150967	LINC01963	long intergenic non-protein coding RNA 1963	ncRNA
ENSG00000144583	38.2662	1.95152	0.309689	6.30153	2.94727e-10	1.84064e-09	57574	MARCHF4	membrane associated ring-CH-type finger 4	protein-coding
ENSG00000180871	41.0069	1.02396	0.254786	4.0189	5.84696e-05	0.000202999	3579	CXCR2	C-X-C motif chemokine receptor 2	protein-coding
ENSG00000163464	22.5174	1.79278	0.319943	5.60345	2.10129e-08	1.1146e-07	3577	CXCR1	C-X-C motif chemokine receptor 1	protein-coding
ENSG00000018280	318.36	1.12493	0.163735	6.87043	6.40077e-12	4.47116e-11	6556	SLC11A1	solute carrier family 11 member 1	protein-coding
ENSG00000127831	56.8996	2.03151	0.308511	6.5849	4.55205e-11	3.01897e-10	7429	VIL1	villin 1	protein-coding
ENSG00000171450	26.75	2.34672	0.347809	6.74714	1.50788e-11	1.02966e-10	8941	CDK5R2	cyclin dependent kinase 5 regulatory subunit 2	protein-coding
ENSG00000224090	28.4147	-7.18655	0.344581	-20.8559	1.34659e-96	9.29499e-95	100129175	LOC100129175	uncharacterized LOC100129175	ncRNA
ENSG00000054356	53.55	1.67878	0.282922	5.93373	2.96136e-09	1.70483e-08	5798	PTPRN	protein tyrosine phosphatase receptor type N	protein-coding
ENSG00000072182	15.8464	1.05222	0.220473	4.77257	1.81888e-06	7.85823e-06	55515	ASIC4	acid sensing ion channel subunit family member 4	protein-coding
ENSG00000135903	15.1058	1.95406	0.355692	5.49369	3.93623e-08	2.03895e-07	5077	PAX3	paired box 3	protein-coding
ENSG00000085449	1348.79	-1.1522	0.27254	-4.22763	2.36162e-05	8.72777e-05	57590	WDFY1	WD repeat and FYVE domain containing 1	protein-coding
ENSG00000168955	18.1924	2.98838	0.379944	7.86531	3.68177e-15	3.03688e-14	79853	TM4SF20	transmembrane 4 L six family member 20	protein-coding
ENSG00000171551	46.3721	1.12118	0.263262	4.2588	2.05527e-05	7.66579e-05	9427	ECEL1	endothelin converting enzyme like 1	protein-coding
ENSG00000237412	4.61795	1.91284	0.699287	2.73541	0.00623032	0.0140216	646960	PRSS56	serine protease 56	protein-coding
ENSG00000135902	11.7419	1.92659	0.554851	3.47227	0.000516075	0.00149908	1144	CHRND	cholinergic receptor nicotinic delta subunit	protein-coding
ENSG00000196811	15.4423	1.18545	0.283763	4.17759	2.94614e-05	0.000107292	1146	CHRNG	cholinergic receptor nicotinic gamma subunit	protein-coding
ENSG00000115474	11.7973	1.46528	0.264647	5.53675	3.0813e-08	1.61201e-07	3769	KCNJ13	potassium inwardly rectifying channel subfamily J member 13	protein-coding
ENSG00000242366	12.7904	2.65363	0.555422	4.77769	1.77322e-06	7.67107e-06	54576	UGT1A8	UDP glucuronosyltransferase family 1 member A8	protein-coding
ENSG00000242515	22.452	3.60017	0.639282	5.63158	1.78571e-08	9.54926e-08	54575	UGT1A10	UDP glucuronosyltransferase family 1 member A10	protein-coding
ENSG00000244122	7.76476	4.89308	0.561211	8.71879	2.81201e-18	2.59943e-17	54577	UGT1A7	UDP glucuronosyltransferase family 1 member A7	protein-coding
ENSG00000167165	14.2108	1.68217	0.366135	4.59439	4.34009e-06	1.78643e-05	54578	UGT1A6	UDP glucuronosyltransferase family 1 member A6	protein-coding
ENSG00000241635	63.0664	1.93189	0.398269	4.85072	1.23015e-06	5.42983e-06	54658	UGT1A1	UDP glucuronosyltransferase family 1 member A1	protein-coding
ENSG00000185038	17.1272	2.22442	0.389631	5.70904	1.13618e-08	6.21523e-08	339766	MROH2A	maestro heat like repeat family member 2A	protein-coding
ENSG00000123485	385.906	1.2936	0.155186	8.33581	7.69684e-17	6.79472e-16	55355	HJURP	Holliday junction recognition protein	protein-coding
ENSG00000235529	12.0192	-2.0212	0.279092	-7.24205	4.41952e-13	3.31093e-12	100506749	AGAP1-IT1	AGAP1 intronic transcript 1	ncRNA
ENSG00000178752	58.9341	1.51264	0.193164	7.83085	4.84571e-15	3.98286e-14	151176	ERFE	erythroferrone	protein-coding
ENSG00000188542	162.768	-1.12633	0.162284	-6.94048	3.90762e-12	2.76552e-11	285193	DUSP28	dual specificity phosphatase 28	protein-coding
ENSG00000260942	98.8514	-1.51068	0.180806	-8.35527	6.52858e-17	5.78041e-16	101752400	CAPN10-DT	CAPN10 divergent transcript	ncRNA
ENSG00000172482	107.248	4.32778	0.406435	10.6482	1.77854e-26	1.99045e-25	189	AGXT	alanine--glyoxylate aminotransferase	protein-coding
ENSG00000226321	14.3655	1.39879	0.2913	4.80188	1.5718e-06	6.85569e-06	728763	CROCC2	ciliary rootlet coiled-coil, rootletin family member 2	protein-coding
ENSG00000224957	17.0682	-2.41383	0.303564	-7.95162	1.84089e-15	1.54147e-14	101927215	LINC01266	long intergenic non-protein coding RNA 1266	ncRNA
ENSG00000231249	23.5578	-5.36685	0.414788	-12.9388	2.71972e-38	3.65134e-37	100996539	ITPR1-DT	ITPR1 divergent transcript	ncRNA
ENSG00000235947	12.1848	-4.68199	0.376021	-12.4514	1.37403e-35	1.77105e-34	100126791	EGOT	eosinophil granule ontogeny transcript	ncRNA
ENSG00000125046	29.6633	1.30474	0.189412	6.88837	5.64339e-12	3.96189e-11	51066	SSUH2	ssu-2 homolog	protein-coding
ENSG00000228723	9.41455	-3.75026	0.502991	-7.45593	8.92376e-14	6.90218e-13	101927416	SRGAP3-AS2	SRGAP3 antisense RNA 2	ncRNA
ENSG00000156959	41.6724	1.01267	0.305107	3.31907	0.000903191	0.00248607	375323	LHFPL4	LHFPL tetraspan subfamily member 4	protein-coding
ENSG00000144550	14.0138	1.42733	0.242736	5.88015	4.09889e-09	2.32777e-08	151835	CPNE9	copine family member 9	protein-coding
ENSG00000230082	53.1523	-2.27528	0.28531	-7.97477	1.52663e-15	1.28037e-14	100874032	PRRT3-AS1	PRRT3 antisense RNA 1	ncRNA
ENSG00000157014	661.368	-2.09449	0.221824	-9.44212	3.65326e-21	3.66444e-20	9797	TATDN2	TatD DNase domain containing 2	protein-coding
ENSG00000231177	35.8332	-1.90167	0.206938	-9.18958	3.94363e-20	3.84362e-19	84657	LINC00852	long intergenic non-protein coding RNA 852	ncRNA
ENSG00000157087	46.6563	2.51312	0.240072	10.4682	1.20967e-25	1.34093e-24	491	ATP2B2	ATPase plasma membrane Ca2+ transporting 2	protein-coding
ENSG00000157103	123.789	1.0025	0.144189	6.95267	3.58438e-12	2.54705e-11	6529	SLC6A1	solute carrier family 6 member 1	protein-coding
ENSG00000285906	27.6385	-1.24591	0.234225	-5.31931	1.04164e-07	5.16854e-07	102723663	LOC102723663	uncharacterized LOC102723663	ncRNA
ENSG00000131386	151.332	1.10579	0.170763	6.4756	9.44374e-11	6.12952e-10	117248	GALNT15	polypeptide N-acetylgalactosaminyltransferase 15	protein-coding
ENSG00000129810	78.9497	1.27122	0.147769	8.60277	7.78159e-18	7.10261e-17	151648	SGO1	shugoshin 1	protein-coding
ENSG00000144644	13.9932	1.05844	0.338107	3.13049	0.00174516	0.00448011	339896	GADL1	glutamate decarboxylase like 1	protein-coding
ENSG00000271643	135.256	-2.10753	0.189218	-11.1381	8.18179e-29	9.5594e-28	105377023	PDCD6IP-DT	PDCD6IP divergent transcript	ncRNA
ENSG00000163673	14.8603	1.7215	0.222999	7.71973	1.16573e-14	9.37226e-14	85443	DCLK3	doublecortin like kinase 3	protein-coding
ENSG00000270194	107.901	-1.08817	0.18536	-5.8706	4.34225e-09	2.46065e-08	152048	GOLGA4-AS1	GOLGA4 antisense RNA 1	ncRNA
ENSG00000144671	15.0187	1.92052	0.277591	6.91854	4.56319e-12	3.21971e-11	9389	SLC22A14	solute carrier family 22 member 14	protein-coding
ENSG00000229589	95.8178	-1.55372	0.167494	-9.27623	1.75583e-20	1.72897e-19	100128640	ACVR2B-AS1	ACVR2B antisense RNA 1	ncRNA
ENSG00000168356	19.4891	1.22355	0.203596	6.00969	1.8588e-09	1.08922e-08	11280	SCN11A	sodium voltage-gated channel alpha subunit 11	protein-coding
ENSG00000223797	113.716	-1.98365	0.252893	-7.84382	4.37028e-15	3.59913e-14	285266	ENTPD3-AS1	ENTPD3 antisense RNA 1	ncRNA
ENSG00000180432	74.2813	3.05402	0.29838	10.2354	1.37689e-24	1.48931e-23	1582	CYP8B1	cytochrome P450 family 8 subfamily B member 1	protein-coding
ENSG00000163817	39.7827	2.11869	0.267061	7.93333	2.13346e-15	1.78077e-14	54716	SLC6A20	solute carrier family 6 member 20	protein-coding
ENSG00000283646	35.5486	-6.18056	0.417567	-14.8013	1.43578e-49	2.40642e-48	105377068	LINC02009	long intergenic non-protein coding RNA 2009	ncRNA
ENSG00000241186	11.6056	1.90339	0.329364	5.779	7.51477e-09	4.1739e-08	6997	TDGF1	teratocarcinoma-derived growth factor 1	protein-coding
ENSG00000164047	27.3625	2.64313	0.342495	7.71727	1.18852e-14	9.55183e-14	820	CAMP	cathelicidin antimicrobial peptide	protein-coding
ENSG00000164049	13.1832	1.24562	0.229779	5.42095	5.92841e-08	3.02313e-07	285231	FBXW12	F-box and WD repeat domain containing 12	protein-coding
ENSG00000008300	761.932	1.39704	0.150334	9.29295	1.50068e-20	1.4805e-19	1951	CELSR3	cadherin EGF LAG seven-pass G-type receptor 3	protein-coding
ENSG00000228350	10.2886	-1.16706	0.278627	-4.1886	2.80682e-05	0.000102521	102724368	LINC02585	long intergenic non-protein coding RNA 2585	ncRNA
ENSG00000224424	65.871	-2.67695	0.223854	-11.9584	5.865e-33	7.27801e-32	100506637	PRKAR2A-AS1	PRKAR2A antisense RNA 1	ncRNA
ENSG00000164061	305.711	1.37227	0.14153	9.69597	3.13645e-22	3.21207e-21	8927	BSN	bassoon presynaptic cytomatrix protein	protein-coding
ENSG00000164076	21.4859	1.928	0.403909	4.77336	1.81177e-06	7.83073e-06	79012	CAMKV	CaM kinase like vesicle associated	protein-coding
ENSG00000235016	37.3889	-1.36336	0.203162	-6.71071	1.93674e-11	1.31353e-10	100129060	SEMA3F-AS1	SEMA3F antisense RNA 1	ncRNA
ENSG00000188338	81.6636	1.43532	0.238927	6.00735	1.88585e-09	1.10445e-08	10991	SLC38A3	solute carrier family 38 member 3	protein-coding
ENSG00000271858	9.46893	-2.38032	0.283464	-8.39724	4.57109e-17	4.0713e-16	11068	CYB561D2	cytochrome b561 family member D2	protein-coding
ENSG00000243224	11.244	-4.5905	0.320828	-14.3083	1.94258e-46	3.02621e-45	101929054	TWF2-DT	TWF2 divergent transcript	ncRNA
ENSG00000055957	120.723	4.55707	0.396884	11.4821	1.62264e-30	1.93903e-29	3697	ITIH1	inter-alpha-trypsin inhibitor heavy chain 1	protein-coding
ENSG00000162267	241.829	1.44475	0.222127	6.50415	7.81361e-11	5.0967e-10	3699	ITIH3	inter-alpha-trypsin inhibitor heavy chain 3	protein-coding
ENSG00000163689	89.7023	1.18602	0.150288	7.89167	2.98161e-15	2.47493e-14	200844	CFAP20DC	CFAP20 domain containing	protein-coding
ENSG00000241472	29.6161	-1.92657	0.270911	-7.11144	1.14836e-12	8.39329e-12	100506994	PTPRG-AS1	PTPRG antisense RNA 1	ncRNA
ENSG00000163632	15.922	1.6534	0.132843	12.4463	1.46423e-35	1.88499e-34	132200	C3orf49	chromosome 3 open reading frame 49	protein-coding
ENSG00000241158	168.231	-1.43662	0.29937	-4.79883	1.59594e-06	6.9523e-06	101929335	ADAMTS9-AS1	ADAMTS9 antisense RNA 1	ncRNA
ENSG00000241316	41.8473	-1.35993	0.19056	-7.13647	9.57557e-13	7.03058e-12	101927111	SUCLG2-DT	SUCLG2 divergent transcript	ncRNA
ENSG00000163421	12.1674	3.03403	0.35815	8.47138	2.42496e-17	2.18204e-16	60675	PROK2	prokineticin 2	protein-coding
ENSG00000241163	18.7105	-1.74193	0.318231	-5.4738	4.40488e-08	2.27105e-07	285286	LINC00877	long intergenic non-protein coding RNA 877	ncRNA
ENSG00000179097	41.7159	1.82304	0.23614	7.72016	1.16188e-14	9.34488e-14	3355	HTR1F	5-hydroxytryptamine receptor 1F	protein-coding
ENSG00000144820	19.7623	1.56205	0.685424	2.27896	0.0226694	0.0438025	84873	ADGRG7	adhesion G protein-coupled receptor G7	protein-coding
ENSG00000256628	51.3833	-2.75902	0.163995	-16.8238	1.63277e-63	4.14293e-62	100009676	ZBTB11-AS1	ZBTB11 antisense RNA 1	ncRNA
ENSG00000170044	12.4527	3.69292	0.374352	9.86483	5.91327e-23	6.15496e-22	131368	ZPLD1	zona pellucida like domain containing 1	protein-coding
ENSG00000273125	8.08063	-5.08606	0.375578	-13.542	8.83912e-42	1.26521e-40	101929607	LINC01990	long intergenic non-protein coding RNA 1990	ncRNA
ENSG00000271856	7.77609	-5.26013	0.413142	-12.732	3.92671e-37	5.17901e-36	101929623	LINC01215	long intergenic non-protein coding RNA 1215	ncRNA
ENSG00000114455	23.6497	1.43341	0.242935	5.90037	3.62687e-09	2.06867e-08	11148	HHLA2	HERV-H LTR-associating 2	protein-coding
ENSG00000114487	15.7523	1.957	0.4221	4.63634	3.54632e-06	1.47768e-05	27136	MORC1	MORC family CW-type zinc finger 1	protein-coding
ENSG00000144834	25.6776	1.86353	0.387169	4.81323	1.4851e-06	6.49237e-06	29114	TAGLN3	transgelin 3	protein-coding
ENSG00000240922	16.9391	-1.60688	0.284898	-5.64017	1.69882e-08	9.1125e-08	101926903	LSAMP-AS1	LSAMP antisense RNA 1	ncRNA
ENSG00000114638	14.7159	2.1088	0.399867	5.27376	1.33657e-07	6.56368e-07	7348	UPK1B	uroplakin 1B	protein-coding
ENSG00000241155	14.0287	-5.77645	0.330568	-17.4743	2.24756e-68	6.76653e-67	100874246	ARHGAP31-AS1	ARHGAP31 antisense RNA 1	ncRNA
ENSG00000144852	17.8355	1.71835	0.236828	7.25565	3.99724e-13	2.99779e-12	8856	NR1I2	nuclear receptor subfamily 1 group I member 2	protein-coding
ENSG00000051341	225.087	1.87027	0.143203	13.0602	5.55594e-39	7.56069e-38	10721	POLQ	DNA polymerase theta	protein-coding
ENSG00000272758	87.7419	-1.41268	0.203248	-6.95051	3.63958e-12	2.58454e-11	102723582	WDR5B-DT	WDR5B divergent transcript	ncRNA
ENSG00000082684	113.745	1.13135	0.155914	7.25623	3.98028e-13	2.98614e-12	54437	SEMA5B	semaphorin 5B	protein-coding
ENSG00000239523	36.9629	-1.12578	0.196518	-5.7286	1.0126e-08	5.56243e-08	100506826	MYLK-AS1	MYLK antisense RNA 1	ncRNA
ENSG00000173702	535.791	1.2606	0.344466	3.65959	0.000252621	0.000781052	56667	MUC13	mucin 13, cell surface associated	protein-coding
ENSG00000246022	11.04	-2.38337	0.307433	-7.75249	9.0108e-15	7.29204e-14	100862662	ALDH1L1-AS2	ALDH1L1 antisense RNA 2	ncRNA
ENSG00000163885	18.9887	1.37581	0.233668	5.88789	3.9116e-09	2.22321e-08	348807	CFAP100	cilia and flagella associated protein 100	protein-coding
ENSG00000132394	9.93382	1.38566	0.465426	2.97719	0.00290904	0.00709515	60678	EEFSEC	eukaryotic elongation factor, selenocysteine-tRNA specific	protein-coding
ENSG00000249846	19.8246	-1.77088	0.299914	-5.90461	3.53477e-09	2.01888e-08	105374104	LINC02021	long intergenic non-protein coding RNA 2021	ncRNA
ENSG00000206384	31.4722	1.53835	0.175754	8.75285	2.08026e-18	1.93322e-17	131873	COL6A6	collagen type VI alpha 6 chain	protein-coding
ENSG00000240854	57.0084	1.31495	0.212124	6.199	5.68243e-10	3.48451e-09	729674	PSMC2P1	PSMC2 pseudogene 1	pseudo
ENSG00000174564	88.119	1.17438	0.155674	7.54386	4.56277e-14	3.57658e-13	53833	IL20RB	interleukin 20 receptor subunit beta	protein-coding
ENSG00000066405	49.868	2.22779	0.212618	10.4779	1.09123e-25	1.21091e-24	51208	CLDN18	claudin 18	protein-coding
ENSG00000158220	133.149	1.15874	0.137198	8.44578	3.02029e-17	2.70613e-16	83850	ESYT3	extended synaptotagmin 3	protein-coding
ENSG00000114113	30.1453	2.29325	0.223649	10.2538	1.1378e-24	1.23516e-23	5948	RBP2	retinol binding protein 2	protein-coding
ENSG00000175093	13.7635	2.36693	0.333225	7.10308	1.22003e-12	8.90475e-12	92369	SPSB4	splA/ryanodine receptor domain and SOCS box containing 4	protein-coding
ENSG00000152977	12.1959	2.99086	0.442132	6.76463	1.33651e-11	9.1472e-11	7545	ZIC1	Zic family member 1	protein-coding
ENSG00000240541	34.5436	-6.82927	0.353243	-19.3331	2.83143e-83	1.30296e-81	100874091	TM4SF1-AS1	TM4SF1 antisense RNA 1	ncRNA
ENSG00000169903	42.3722	4.31771	0.447123	9.65665	4.60686e-22	4.69501e-21	7104	TM4SF4	transmembrane 4 L six family member 4	protein-coding
ENSG00000241313	10.6961	-5.46542	0.335306	-16.2998	9.9047e-60	2.23966e-58	100128025	WWTR1-AS1	WWTR1 antisense RNA 1	ncRNA
ENSG00000244541	52.948	-8.12521	0.349874	-23.2233	2.6514e-119	3.31172e-117	101927992	LINC01213	long intergenic non-protein coding RNA 1213	ncRNA
ENSG00000240137	43.0935	-1.73435	0.209892	-8.26307	1.41976e-16	1.24186e-15	101928085	ERICH6-AS1	ERICH6 antisense RNA 1	ncRNA
ENSG00000152580	45.0835	1.37676	0.228921	6.01413	1.80857e-09	1.06097e-08	285313	IGSF10	immunoglobulin superfamily member 10	protein-coding
ENSG00000114771	25.3607	4.64498	0.556246	8.35059	6.79237e-17	6.00637e-16	13	AADAC	arylacetamide deacetylase	protein-coding
ENSG00000229619	203.336	-1.79548	0.282885	-6.34705	2.19485e-10	1.3835e-09	401093	MBNL1-AS1	MBNL1 antisense RNA 1	ncRNA
ENSG00000221962	15.1408	1.11283	0.409034	2.72064	0.00651564	0.014587	645843	TMEM14EP	transmembrane protein 14E, pseudogene	pseudo
ENSG00000243069	184.446	-1.52735	0.258097	-5.91774	3.26402e-09	1.86831e-08	100507524	ARHGEF26-AS1	ARHGEF26 antisense RNA 1	ncRNA
ENSG00000240045	11.1319	-5.22095	0.633147	-8.24603	1.63741e-16	1.42926e-15	100507537	STRIT1	small transmembrane regulator of ion transport 1	protein-coding
ENSG00000114805	194.623	1.08117	0.180892	5.9769	2.27418e-09	1.32302e-08	23007	PLCH1	phospholipase C eta 1	protein-coding
ENSG00000240875	60.0585	-2.99416	0.292339	-10.2421	1.28418e-24	1.39047e-23	730091	LINC00886	long intergenic non-protein coding RNA 886	ncRNA
ENSG00000163661	116.664	2.05687	0.220984	9.30776	1.30559e-20	1.29228e-19	5806	PTX3	pentraxin 3	protein-coding
ENSG00000168779	63.4975	1.94913	0.249853	7.80111	6.13629e-15	5.01222e-14	6474	SHOX2	short stature homeobox 2	protein-coding
ENSG00000244128	17.7605	3.24091	0.512761	6.32051	2.60698e-10	1.63494e-09	103695433	LINC01322	long intergenic non-protein coding RNA 1322	ncRNA
ENSG00000169064	40.0092	1.57974	0.339821	4.64873	3.33983e-06	1.39719e-05	79740	ZBBX	zinc finger B-box domain containing	protein-coding
ENSG00000244227	10.909	-4.55681	0.484384	-9.40744	5.08387e-21	5.08484e-20	646168	LRRC77P	leucine rich repeat containing 77, pseudogene	pseudo
ENSG00000188306	16.692	1.53001	0.279805	5.46814	4.54781e-08	2.3413e-07	344657	LRRIQ4	leucine rich repeats and IQ motif containing 4	protein-coding
ENSG00000163581	31.3416	6.59195	0.636589	10.3551	3.96727e-25	4.34949e-24	6514	SLC2A2	solute carrier family 2 member 2	protein-coding
ENSG00000223387	9.30045	-4.95087	0.363575	-13.6172	3.16485e-42	4.57063e-41	105374219	LINC02068	long intergenic non-protein coding RNA 2068	ncRNA
ENSG00000197584	40.7915	-1.76806	0.322617	-5.48038	4.24419e-08	2.18982e-07	10242	KCNMB2	potassium calcium-activated channel subfamily M regulatory beta subunit 2	protein-coding
ENSG00000240024	125.558	-8.81531	0.329167	-26.7806	5.43063e-158	1.75317e-155	100505687	LINC00888	long intergenic non-protein coding RNA 888	ncRNA
ENSG00000145198	123.52	1.27022	0.177662	7.14966	8.69903e-13	6.40043e-12	90113	VWA5B2	von Willebrand factor A domain containing 5B2	protein-coding
ENSG00000272970	19.3663	-3.20542	0.276658	-11.5862	4.84071e-31	5.83778e-30	107986163	LOC107986163	uncharacterized LOC107986163	ncRNA
ENSG00000073792	172.515	1.0494	0.181613	5.77824	7.54848e-09	4.19151e-08	10644	IGF2BP2	insulin like growth factor 2 mRNA binding protein 2	protein-coding
ENSG00000145192	134.655	5.50801	0.549016	10.0325	1.09685e-23	1.16126e-22	197	AHSG	alpha 2-HS glycoprotein	protein-coding
ENSG00000113905	85.5372	6.2509	0.615261	10.1597	2.99846e-24	3.22004e-23	3273	HRG	histidine rich glycoprotein	protein-coding
ENSG00000113889	102.379	4.23845	0.46808	9.05498	1.36597e-19	1.31484e-18	3827	KNG1	kininogen 1	protein-coding
ENSG00000157005	23.8125	1.19635	0.509326	2.3489	0.018829	0.0372989	6750	SST	somatostatin	protein-coding
ENSG00000285938	23.4499	-4.52066	0.380505	-11.8807	1.49112e-32	1.83732e-31	122526776	LOC122526776	uncharacterized LOC122526776	ncRNA
ENSG00000270959	102.949	-3.19192	0.239893	-13.3056	2.14761e-40	2.99041e-39	339929	LPP-AS2	LPP antisense RNA 2	ncRNA
ENSG00000279891	28.5625	1.28559	0.322842	3.98209	6.8311e-05	0.000234605	401105	FLJ42393	uncharacterized LOC401105	ncRNA
ENSG00000127249	22.172	1.46986	0.245774	5.98053	2.22414e-09	1.29499e-08	84239	ATP13A4	ATPase 13A4	protein-coding
ENSG00000214146	9.28848	-4.59887	0.339149	-13.56	6.91204e-42	9.91402e-41	647323	LINC02026	long intergenic non-protein coding RNA 2026	ncRNA
ENSG00000230102	20.2608	-1.88038	0.224582	-8.37279	5.627e-17	4.99691e-16	285389	LINC02028	long intergenic non-protein coding RNA 2028	ncRNA
ENSG00000214145	19.9553	-4.60089	0.363714	-12.6497	1.1225e-36	1.47125e-35	100131551	LINC00887	long intergenic non-protein coding RNA 887	ncRNA
ENSG00000178772	45.3441	6.70888	0.469138	14.3004	2.17461e-46	3.37764e-45	1370	CPN2	carboxypeptidase N subunit 2	protein-coding
ENSG00000172061	176.779	3.74127	0.326141	11.4713	1.83829e-30	2.19423e-29	131578	LRRC15	leucine rich repeat containing 15	protein-coding
ENSG00000224652	42.1979	-7.06961	0.395624	-17.8695	2.03712e-71	6.90582e-70	401109	LINC00885	long intergenic non-protein coding RNA 885	ncRNA
ENSG00000228109	96.2589	-8.49617	0.366313	-23.1937	5.2693e-119	6.54266e-117	100507057	MELTF-AS1	MELTF antisense RNA 1	ncRNA
ENSG00000227375	9.51398	-5.69188	0.355264	-16.0216	9.03298e-58	1.90884e-56	100507086	DLG1-AS1	DLG1 antisense RNA 1	ncRNA
ENSG00000161267	15.9595	3.7265	0.32345	11.5211	1.03287e-30	1.23709e-29	622	BDH1	3-hydroxybutyrate dehydrogenase 1	protein-coding
ENSG00000215367	22.4674	-6.26776	0.466786	-13.4275	4.17395e-41	5.88221e-40	100379220	TMED11P	transmembrane p24 trafficking protein 11, pseudogene	pseudo
ENSG00000109758	42.157	1.12692	0.255702	4.40716	1.04734e-05	4.08197e-05	3083	HGFAC	HGF activator	protein-coding
ENSG00000251580	37.0329	-1.7447	0.279596	-6.24007	4.37366e-10	2.7033e-09	105374366	LINC02482	long intergenic non-protein coding RNA 2482	ncRNA
ENSG00000246526	16.8631	-6.02512	0.309055	-19.4953	1.20305e-84	5.77682e-83	339988	LINC02481	long intergenic non-protein coding RNA 2481	ncRNA
ENSG00000109805	243.178	1.27331	0.166421	7.65112	1.99242e-14	1.58728e-13	64151	NCAPG	non-SMC condensin I complex subunit G	protein-coding
ENSG00000249948	14.8051	1.03778	0.337256	3.07712	0.00209008	0.00528158	57733	GBA3	glucosylceramidase beta 3 (gene/pseudogene)	protein-coding
ENSG00000174145	19.8926	1.18208	0.427825	2.763	0.00572725	0.0129981	57495	NWD2	NACHT and WD repeat domain containing 2	protein-coding
ENSG00000182308	25.4382	1.17258	0.173363	6.76371	1.34504e-11	9.20262e-11	285429	DCAF4L1	DDB1 and CUL4 associated factor 4 like 1	protein-coding
ENSG00000188993	23.9374	1.02782	0.168769	6.09013	1.12816e-09	6.74066e-09	339977	LRRC66	leucine rich repeat containing 66	protein-coding
ENSG00000248866	48.1144	-6.57333	0.379211	-17.3342	2.59597e-67	7.52401e-66	643783	USP46-DT	USP46 divergent transcript	ncRNA
ENSG00000226950	1774.58	-1.09356	0.244866	-4.46598	7.97043e-06	3.16525e-05	57291	DANCR	differentiation antagonizing non-protein coding RNA	ncRNA
ENSG00000212588	22.8433	-6.24618	0.367008	-17.0192	5.91888e-65	1.55252e-63	677810	SNORA26	small nucleolar RNA, H/ACA box 26	snoRNA
ENSG00000128045	100.811	-1.04747	0.271043	-3.8646	0.000111272	0.000367068	65997	RASL11B	RAS like family 11 member B	protein-coding
ENSG00000128039	487.245	-2.05514	0.149591	-13.7384	5.97824e-43	8.75417e-42	79644	SRD5A3	steroid 5 alpha-reductase 3	protein-coding
ENSG00000109255	28.9675	2.0904	0.258214	8.09561	5.69768e-16	4.86017e-15	10874	NMU	neuromedin U	protein-coding
ENSG00000128040	31.158	1.03202	0.302423	3.4125	0.000643694	0.00183274	6691	SPINK2	serine peptidase inhibitor Kazal type 2	protein-coding
ENSG00000250846	19.7738	-5.76909	0.379325	-15.2088	3.09106e-52	5.51086e-51	100144602	EPHA5-AS1	EPHA5 antisense RNA 1	ncRNA
ENSG00000109163	14.0832	1.65058	0.162694	10.1453	3.47727e-24	3.72281e-23	2798	GNRHR	gonadotropin releasing hormone receptor	protein-coding
ENSG00000153802	10.2941	1.13459	0.328889	3.44977	0.000561066	0.00161412	9407	TMPRSS11D	transmembrane serine protease 11D	protein-coding
ENSG00000087128	11.0731	1.19551	0.450507	2.65369	0.00796168	0.0174356	28983	TMPRSS11E	transmembrane serine protease 11E	protein-coding
ENSG00000196620	30.5303	4.06474	0.513478	7.91609	2.45099e-15	2.04256e-14	7366	UGT2B15	UDP glucuronosyltransferase family 2 member B15	protein-coding
ENSG00000171234	26.2349	2.83084	0.438215	6.45993	1.0475e-10	6.77166e-10	7364	UGT2B7	UDP glucuronosyltransferase family 2 member B7	protein-coding
ENSG00000213759	19.6194	2.00851	0.569828	3.52477	0.000423844	0.0012555	10720	UGT2B11	UDP glucuronosyltransferase family 2 member B11	protein-coding
ENSG00000135226	12.9753	1.46765	0.424836	3.45462	0.000551072	0.00158951	54490	UGT2B28	UDP glucuronosyltransferase family 2 member B28	protein-coding
ENSG00000173597	57.7621	1.4122	0.188593	7.48807	6.98913e-14	5.44192e-13	27284	SULT1B1	sulfotransferase family 1B member 1	protein-coding
ENSG00000079557	12.8967	4.2075	0.658168	6.39275	1.62931e-10	1.03698e-09	173	AFM	afamin	protein-coding
ENSG00000163737	14.8853	-2.86982	0.446007	-6.43447	1.23904e-10	7.97302e-10	5196	PF4	platelet factor 4	protein-coding
ENSG00000163736	50.7473	-3.02229	0.475834	-6.35156	2.13147e-10	1.34598e-09	5473	PPBP	pro-platelet basic protein	protein-coding
ENSG00000163735	37.178	-1.40262	0.417714	-3.35786	0.000785491	0.00219477	6374	CXCL5	C-X-C motif chemokine ligand 5	protein-coding
ENSG00000249307	444.448	-1.11363	0.263404	-4.22784	2.35942e-05	8.72118e-05	100505875	LINC01088	long intergenic non-protein coding RNA 1088	ncRNA
ENSG00000250334	11.8219	-4.44481	0.414633	-10.7199	8.21359e-27	9.29131e-26	100506035	LINC00989	long intergenic non-protein coding RNA 989	ncRNA
ENSG00000251321	1091.76	-1.71402	0.51189	-3.34841	0.000812772	0.00226347	118425	PCAT4	prostate cancer associated transcript 4	ncRNA
ENSG00000272677	10.619	-5.5053	0.343246	-16.0389	6.83114e-58	1.45086e-56	101928963	HNRNPD-DT	HNRNPD divergent transcript	ncRNA
ENSG00000251022	555.827	-1.26207	0.219538	-5.74875	8.99046e-09	4.96332e-08	100499177	THAP9-AS1	THAP9 antisense RNA 1	ncRNA
ENSG00000180769	80.2178	-1.389	0.236873	-5.86389	4.52135e-09	2.56006e-08	404201	WDFY3-AS2	WDFY3 antisense RNA 2	ncRNA
ENSG00000152592	27.2457	5.06058	0.473516	10.6872	1.16794e-26	1.31552e-25	1758	DMP1	dentin matrix acidic phosphoprotein 1	protein-coding
ENSG00000029559	308.137	5.58377	0.538247	10.374	3.25657e-25	3.57779e-24	3381	IBSP	integrin binding sialoprotein	protein-coding
ENSG00000152595	15.7893	3.98219	0.54626	7.28992	3.10142e-13	2.33681e-12	56955	MEPE	matrix extracellular phosphoglycoprotein	protein-coding
ENSG00000118785	2230.71	2.1188	0.257387	8.23199	1.84125e-16	1.60252e-15	6696	SPP1	secreted phosphoprotein 1	protein-coding
ENSG00000246375	35.4283	-7.62189	0.360886	-21.1199	5.21619e-99	3.96582e-97	105369192	PPM1K-DT	PPM1K divergent transcript	ncRNA
ENSG00000145337	1892.66	-13.3093	0.356757	-37.3063	1.29483e-304	3.39633e-301	100996939	PYURF	PIGY upstream open reading frame	protein-coding
ENSG00000152208	19.8771	1.18997	0.409411	2.90654	0.00365445	0.00871915	2895	GRID2	glutamate ionotropic receptor delta type subunit 2	protein-coding
ENSG00000249599	118.963	-9.55671	0.354592	-26.9513	5.51246e-160	1.83609e-157	100507012	BMPR1B-DT	BMPR1B divergent transcript	ncRNA
ENSG00000198099	65.9565	2.61283	0.354959	7.36092	1.82647e-13	1.39471e-12	127	ADH4	alcohol dehydrogenase 4 (class II), pi polypeptide	protein-coding
ENSG00000187758	32.6171	2.11155	0.339029	6.22824	4.71706e-10	2.90955e-09	124	ADH1A	alcohol dehydrogenase 1A (class I), alpha polypeptide	protein-coding
ENSG00000196616	714.277	1.34888	0.222844	6.05303	1.42146e-09	8.43073e-09	125	ADH1B	alcohol dehydrogenase 1B (class I), beta polypeptide	protein-coding
ENSG00000138823	40.4738	1.55222	0.293197	5.29413	1.19584e-07	5.90434e-07	4547	MTTP	microsomal triglyceride transfer protein	protein-coding
ENSG00000248971	12.5532	1.05145	0.172494	6.09555	1.09061e-09	6.52378e-09	100418744	KRT8P46	keratin 8 pseudogene 46	pseudo
ENSG00000138778	422.665	1.34394	0.11658	11.528	9.53149e-31	1.14225e-29	1062	CENPE	centromere protein E	protein-coding
ENSG00000249885	29.3732	-3.70858	0.274122	-13.5289	1.05539e-41	1.50552e-40	100874374	ARHGEF38-IT1	ARHGEF38 intronic transcript 1	ncRNA
ENSG00000232021	18.3928	-6.14799	0.351152	-17.5081	1.24371e-68	3.77683e-67	641518	LEF1-AS1	LEF1 antisense RNA 1	ncRNA
ENSG00000174607	99.111	1.88877	0.237972	7.93696	2.07195e-15	1.73012e-14	7368	UGT8	UDP glycosyltransferase 8	protein-coding
ENSG00000269893	2421.64	-1.31949	0.295475	-4.46567	7.98176e-06	3.16915e-05	100093630	SNHG8	small nucleolar RNA host gene 8	ncRNA
ENSG00000145386	348.559	1.0578	0.121181	8.72909	2.56732e-18	2.37953e-17	890	CCNA2	cyclin A2	protein-coding
ENSG00000142731	218.111	1.01729	0.0984925	10.3286	5.2336e-25	5.71393e-24	10733	PLK4	polo like kinase 4	protein-coding
ENSG00000250241	14.7715	-1.17547	0.245458	-4.78888	1.67718e-06	7.27901e-06	101927359	PCDH10-DT	PCDH10 divergent transcript	ncRNA
ENSG00000250326	9.51388	-5.13465	0.318825	-16.1049	2.35624e-58	5.10778e-57	105377623	LOC105377623	uncharacterized LOC105377623	ncRNA
ENSG00000236296	10.5412	-5.60875	0.358563	-15.6423	3.7482e-55	7.25575e-54	441046	GUSBP5	GUSB pseudogene 5	pseudo
ENSG00000197465	22.3532	1.53886	0.23318	6.59945	4.1268e-11	2.7491e-10	2996	GYPE	glycophorin E (MNS blood group)	protein-coding
ENSG00000248890	46.0526	-7.8868	0.336281	-23.453	1.23214e-121	1.63641e-119	646576	HHIP-AS1	HHIP antisense RNA 1	ncRNA
ENSG00000248809	12.9371	-5.45035	0.38839	-14.0332	9.76818e-45	1.46831e-43	100505545	LINC01095	long intergenic non-protein coding RNA 1095	ncRNA
ENSG00000249690	11.6409	1.38067	0.373753	3.69408	0.000220688	0.000690665	729558	LOC729558	uncharacterized LOC729558	ncRNA
ENSG00000268471	147.845	-3.81427	0.120905	-31.5477	1.92832e-218	1.686e-215	54553	MIR4453HG	MIR4453 host gene	ncRNA
ENSG00000185149	16.6228	1.2425	0.478475	2.59679	0.00940997	0.0202087	4887	NPY2R	neuropeptide Y receptor Y2	protein-coding
ENSG00000248771	461.494	-1.61471	0.273858	-5.89617	3.72042e-09	2.11914e-08	100505989	SMIM31	small integral membrane protein 31	protein-coding
ENSG00000248329	93.7396	-1.58243	0.284281	-5.56644	2.59991e-08	1.36699e-07	100506013	APELA	apelin receptor early endogenous ligand	protein-coding
ENSG00000109511	17.6084	1.44233	0.29244	4.93205	8.13712e-07	3.66966e-06	11199	ANXA10	annexin A10	protein-coding
ENSG00000250266	9.82816	-4.07489	0.579534	-7.03132	2.04591e-12	1.4748e-11	101928223	LINC01612	long intergenic non-protein coding RNA 1612	ncRNA
ENSG00000272870	64.1468	-1.35507	0.272665	-4.96971	6.70544e-07	3.05287e-06	105377540	SAP30-DT	SAP30 divergent transcript	ncRNA
ENSG00000109674	81.0141	1.74318	0.175055	9.9579	2.3293e-23	2.45125e-22	55247	NEIL3	nei like DNA glycosylase 3	protein-coding
ENSG00000251359	15.2416	-4.23496	0.269691	-15.703	1.44224e-55	2.84435e-54	152641	WWC2-AS2	WWC2 antisense RNA 2	ncRNA
ENSG00000249138	16.5223	-5.55588	0.343624	-16.1685	8.41125e-59	1.8424e-57	643036	SLED1	proteoglycan 3, pro eosinophil major basic protein 2 pseudogene	pseudo
ENSG00000249173	12.6385	-5.71385	0.365573	-15.6299	4.55797e-55	8.75099e-54	100506229	LINC01093	long intergenic non-protein coding RNA 1093	ncRNA
ENSG00000251008	10.5944	-5.15013	0.379409	-13.5741	5.704e-42	8.20375e-41	100873907	LTO1P1	LTO1 pseudogene 1	pseudo
ENSG00000279943	15.684	-5.95914	0.306254	-19.4582	2.48548e-84	1.17998e-82	651430	FLJ38576	uncharacterized LOC651430	ncRNA
ENSG00000088926	14.7781	3.42506	0.415934	8.23461	1.8015e-16	1.57053e-15	2160	F11	coagulation factor XI	protein-coding
ENSG00000250590	11.3318	-6.10316	0.406005	-15.0322	4.5165e-51	7.84556e-50	100506272	LINC02492	long intergenic non-protein coding RNA 2492	ncRNA
ENSG00000164362	22.5929	1.48681	0.281059	5.29004	1.22288e-07	6.03079e-07	7015	TERT	telomerase reverse transcriptase	protein-coding
ENSG00000153395	124.768	1.92583	0.159816	12.0503	1.93315e-33	2.41892e-32	79888	LPCAT1	lysophosphatidylcholine acyltransferase 1	protein-coding
ENSG00000248118	10.7445	-6.09201	0.456913	-13.333	1.48823e-40	2.07778e-39	285577	LINC01019	long intergenic non-protein coding RNA 1019	ncRNA
ENSG00000250056	53.1773	-7.75049	0.374762	-20.6811	5.12626e-95	3.40409e-93	255167	LINC01018	long intergenic non-protein coding RNA 1018	ncRNA
ENSG00000247516	233.133	-10.1857	0.367401	-27.7235	3.63632e-169	1.2933e-166	100505738	MIR4458HG	MIR4458 host gene	ncRNA
ENSG00000250786	194.669	-9.68381	0.32554	-29.7469	1.90102e-194	1.07814e-191	100505806	SNHG18	small nucleolar RNA host gene 18	ncRNA
ENSG00000261360	43.4505	-1.57212	0.263495	-5.96643	2.42504e-09	1.40689e-08	728178	OTULIN-DT	OTULIN divergent transcript	ncRNA
ENSG00000246214	12.3636	-4.42946	0.361737	-12.245	1.7876e-34	2.26789e-33	101929524	RETREG1-AS1	RETREG1 antisense RNA 1	ncRNA
ENSG00000185296	12.9724	-5.85195	0.371497	-15.7524	6.61748e-56	1.31622e-54	646012	LOC646012	aurora kinase A interacting protein 1 pseudogene	pseudo
ENSG00000154162	13.0325	2.06902	0.360105	5.7456	9.15943e-09	5.05129e-08	1010	CDH12	cadherin 12	protein-coding
ENSG00000151388	233.352	1.16425	0.128589	9.05405	1.3776e-19	1.32543e-18	81792	ADAMTS12	ADAM metallopeptidase with thrombospondin type 1 motif 12	protein-coding
ENSG00000272323	52.4082	-8.33791	0.337022	-24.7399	3.97782e-135	7.13424e-133	101929704	TTC23L-AS1	TTC23L antisense RNA 1	ncRNA
ENSG00000145626	18.4057	2.65191	0.466155	5.6889	1.27863e-08	6.95276e-08	133688	UGT3A1	UDP glycosyltransferase family 3 member A1	protein-coding
ENSG00000245711	9.90994	-4.89949	0.334954	-14.6273	1.8797e-48	3.06715e-47	101056700	NADK2-AS1	NADK2 antisense RNA 1	ncRNA
ENSG00000285967	472.536	-1.38688	0.134449	-10.3153	6.0105e-25	6.55872e-24	646719	NIPBL-DT	NIPBL divergent transcript	ncRNA
ENSG00000228212	11.1948	1.48637	0.259436	5.72924	1.0088e-08	5.54441e-08	23738	OFD1P17	OFD1 pseudogene 17	pseudo
ENSG00000244968	94.7173	-2.26703	0.212739	-10.6564	1.62801e-26	1.8249e-25	100506495	LIFR-AS1	LIFR antisense RNA 1	ncRNA
ENSG00000113600	105.483	5.17821	0.413272	12.5298	5.1294e-36	6.64006e-35	735	C9	complement C9	protein-coding
ENSG00000039537	117.245	1.46216	0.279774	5.22619	1.73037e-07	8.409e-07	729	C6	complement C6	protein-coding
ENSG00000248668	17.4996	-1.35152	0.274921	-4.91602	8.83206e-07	3.96601e-06	100874002	OXCT1-AS1	OXCT1 antisense RNA 1	ncRNA
ENSG00000177738	157.895	-1.41581	0.193436	-7.31928	2.49298e-13	1.88923e-12	648987	ANXA2R-OT1	ANXA2R overlapping transcript	ncRNA
ENSG00000259663	168.382	-1.22464	0.290006	-4.22283	2.41252e-05	8.90488e-05	642366	ISL1-DT	ISL1 divergent transcript	ncRNA
ENSG00000247796	79.9767	-6.06007	0.289789	-20.912	4.16191e-97	2.91112e-95	257396	MOCS2-DT	MOCS2 divergent transcript	ncRNA
ENSG00000164283	263.091	1.17391	0.242485	4.84115	1.29089e-06	5.68359e-06	11082	ESM1	endothelial cell specific molecule 1	protein-coding
ENSG00000164287	53.6813	1.27471	0.370156	3.44372	0.000573775	0.0016482	166979	CDC20B	cell division cycle 20B	protein-coding
ENSG00000152932	43.7921	1.36446	0.271534	5.02499	5.03459e-07	2.32751e-06	115827	RAB3C	RAB3C, member RAS oncogene family	protein-coding
ENSG00000152931	967.317	-1.50066	0.263694	-5.6909	1.26375e-08	6.8754e-08	25859	PART1	prostate androgen-regulated transcript 1	ncRNA
ENSG00000035499	147.715	1.18803	0.143415	8.28384	1.19269e-16	1.04586e-15	55789	DEPDC1B	DEP domain containing 1B	protein-coding
ENSG00000152939	54.1079	1.22838	0.178556	6.87953	6.00512e-12	4.20459e-11	153562	MARVELD2	MARVEL domain containing 2	protein-coding
ENSG00000250138	10.3105	1.18698	0.386113	3.07417	0.00211091	0.00532974	728488	LOC728488	POM121 membrane glycoprotein (rat) pseudogene	pseudo
ENSG00000215630	18.7652	1.20065	0.20483	5.86171	4.58133e-09	2.59123e-08	118126072	GUSBP9	GUSB pseudogene 9	pseudo
ENSG00000157111	14.2391	1.91122	0.278903	6.85263	7.25031e-12	5.0478e-11	134285	TMEM171	transmembrane protein 171	protein-coding
ENSG00000238961	9.13328	1.74127	0.277397	6.27719	3.44748e-10	2.1441e-09	677828	SNORA47	small nucleolar RNA, H/ACA box 47	snoRNA
ENSG00000245556	230.057	-1.83789	0.200577	-9.16301	5.04695e-20	4.90984e-19	728769	SCAMP1-AS1	SCAMP1 antisense RNA 1	ncRNA
ENSG00000145692	45.7205	2.36618	0.280875	8.4243	3.62912e-17	3.24196e-16	635	BHMT	betaine--homocysteine S-methyltransferase	protein-coding
ENSG00000249825	42.8851	-1.8415	0.27067	-6.80349	1.02118e-11	7.05113e-11	101929215	THBS4-AS1	THBS4 antisense RNA 1	ncRNA
ENSG00000164299	15.2276	1.35307	0.472311	2.86478	0.00417296	0.00980028	84654	SPZ1	spermatogenic leucine zipper 1	protein-coding
ENSG00000172497	13.2348	1.61966	0.287052	5.64242	1.67679e-08	8.99663e-08	134526	ACOT12	acyl-CoA thioesterase 12	protein-coding
ENSG00000038427	3307.23	1.14406	0.162522	7.03941	1.9306e-12	1.39359e-11	1462	VCAN	versican	protein-coding
ENSG00000145681	84.0347	1.33482	0.351705	3.79527	0.000147481	0.000474799	1404	HAPLN1	hyaluronan and proteoglycan link protein 1	protein-coding
ENSG00000248309	25.1165	-2.62721	0.220848	-11.896	1.24171e-32	1.53181e-31	101929423	MEF2C-AS1	MEF2C antisense RNA 1	ncRNA
ENSG00000248323	42.3581	1.10998	0.221211	5.01777	5.2275e-07	2.41191e-06	100505994	LUCAT1	lung cancer associated transcript 1	ncRNA
ENSG00000248483	32.2377	1.31073	0.210495	6.2269	4.75742e-10	2.93272e-09	134187	POU5F2	POU domain class 5, transcription factor 2	protein-coding
ENSG00000236882	21.1577	1.59303	0.282981	5.62945	1.80785e-08	9.66027e-08	202299	LINC01554	long intergenic non-protein coding RNA 1554	ncRNA
ENSG00000251314	12.7163	-1.68979	0.300514	-5.62298	1.87687e-08	1.00087e-07	101929710	LOC101929710	uncharacterized LOC101929710	ncRNA
ENSG00000175426	181.858	1.80784	0.204588	8.83649	9.87689e-19	9.2484e-18	5122	PCSK1	proprotein convertase subtilisin/kexin type 1	protein-coding
ENSG00000246763	222.245	-3.12049	0.227456	-13.7191	7.80271e-43	1.14179e-41	503569	RGMB-AS1	RGMB antisense RNA 1	ncRNA
ENSG00000173930	22.4046	1.81123	0.335691	5.39553	6.832e-08	3.46454e-07	353189	SLCO4C1	solute carrier organic anion transporter family member 4C1	protein-coding
ENSG00000172901	12.19	1.48643	0.235264	6.31814	2.64724e-10	1.65919e-09	206338	LVRN	laeverin	protein-coding
ENSG00000248445	28.9578	-1.84682	0.183369	-10.0716	7.37816e-24	7.83518e-23	101927233	SEMA6A-AS1	SEMA6A antisense RNA 1	ncRNA
ENSG00000263432	9.21468	-4.34217	0.29238	-14.8512	6.83801e-50	1.15624e-48	106481111	RN7SL689P	RNA, 7SL, cytoplasmic 689, pseudogene	pseudo
ENSG00000230561	10.3508	-5.21642	0.362847	-14.3764	7.28018e-47	1.14176e-45	728586	CCDC192	coiled-coil domain containing 192	protein-coding
ENSG00000263597	24.5892	-6.67142	0.336268	-19.8396	1.35601e-87	7.25879e-86	100500865	MIR3936	microRNA 3936	ncRNA
ENSG00000244921	16.4424	-2.81766	0.330005	-8.53822	1.36311e-17	1.23611e-16	107075130	MTCYBP18	MT-CYB pseudogene 18	pseudo
ENSG00000249082	8.71506	-4.90702	0.41801	-11.739	8.04458e-32	9.85449e-31	101927953	EPIST	esophagus epithelial intergenic associated transcript	ncRNA
ENSG00000248211	7.21607	-5.30482	0.423702	-12.5202	5.79096e-36	7.49183e-35	100874024	TRPC7-AS1	TRPC7 antisense RNA 1	ncRNA
ENSG00000112984	403.759	1.36652	0.145596	9.38573	6.24831e-21	6.23464e-20	10112	KIF20A	kinesin family member 20A	protein-coding
ENSG00000158402	94.0268	1.21334	0.166144	7.30292	2.81593e-13	2.12323e-12	995	CDC25C	cell division cycle 25C	protein-coding
ENSG00000253404	24.7196	-7.2544	0.355912	-20.3826	2.38835e-92	1.43192e-90	105379194	CTNNA1-AS1	CTNNA1 antisense RNA 1	ncRNA
ENSG00000146006	37.8311	1.21131	0.156159	7.75691	8.70244e-15	7.05338e-14	26045	LRRTM2	leucine rich repeat transmembrane neuronal 2	protein-coding
ENSG00000249751	19.7129	-6.68505	0.364477	-18.3415	3.85965e-75	1.43093e-73	641700	ECSCR	endothelial cell surface expressed chemotaxis and apoptosis regulator	protein-coding
ENSG00000113073	14.5191	1.7519	0.234081	7.48416	7.20064e-14	5.60246e-13	83697	SLC4A9	solute carrier family 4 member 9	protein-coding
ENSG00000204970	21.6688	-7.37468	0.416098	-17.7234	2.76568e-70	8.99769e-69	56147	PCDHA1	protocadherin alpha 1	protein-coding
ENSG00000204969	38.527	1.00864	0.265686	3.79637	0.000146831	0.000472997	56146	PCDHA2	protocadherin alpha 2	protein-coding
ENSG00000204965	34.1874	1.30024	0.25955	5.0096	5.45438e-07	2.50997e-06	56143	PCDHA5	protocadherin alpha 5	protein-coding
ENSG00000204962	19.4947	1.29741	0.318068	4.07904	4.52219e-05	0.000159996	56140	PCDHA8	protocadherin alpha 8	protein-coding
ENSG00000204961	20.9276	1.47209	0.317019	4.64354	3.42486e-06	1.43019e-05	9752	PCDHA9	protocadherin alpha 9	protein-coding
ENSG00000248383	30.122	1.03692	0.238521	4.3473	1.37825e-05	5.28336e-05	56135	PCDHAC1	protocadherin alpha subfamily C, 1	protein-coding
ENSG00000255622	28.3645	1.24279	0.209568	5.93024	3.02484e-09	1.73995e-08	54661	PCDHB17P	protocadherin beta 17 pseudogene	pseudo
ENSG00000262209	113.921	1.09357	0.166436	6.57053	5.01349e-11	3.31035e-10	56102	PCDHGB3	protocadherin gamma subfamily B, 3	protein-coding
ENSG00000253767	59.0084	1.2917	0.166664	7.75031	9.16689e-15	7.40979e-14	9708	PCDHGA8	protocadherin gamma subfamily A, 8	protein-coding
ENSG00000248449	30.9792	1.56944	0.193131	8.1263	4.42589e-16	3.79848e-15	56120	PCDHGB8P	protocadherin gamma subfamily B, 8 pseudogene	pseudo
ENSG00000242419	29.4598	1.16446	0.20249	5.75069	8.88815e-09	4.90942e-08	56098	PCDHGC4	protocadherin gamma subfamily C, 4	protein-coding
ENSG00000240764	43.3052	1.00219	0.176132	5.68997	1.27065e-08	6.91117e-08	56097	PCDHGC5	protocadherin gamma subfamily C, 5	protein-coding
ENSG00000183775	64.7271	1.35838	0.238584	5.6935	1.24463e-08	6.78546e-08	57528	KCTD16	potassium channel tetramerization domain containing 16	protein-coding
ENSG00000133710	270.531	1.44321	0.254469	5.67143	1.41611e-08	7.65867e-08	11005	SPINK5	serine peptidase inhibitor Kazal type 5	protein-coding
ENSG00000214510	25.2825	1.28194	0.291256	4.40141	1.07547e-05	4.18386e-05	153218	SPINK13	serine peptidase inhibitor Kazal type 13	protein-coding
ENSG00000169247	71.8499	1.01459	0.15868	6.3939	1.61712e-10	1.03016e-09	79628	SH3TC2	SH3 domain and tetratricopeptide repeats 2	protein-coding
ENSG00000132915	43.7905	1.0162	0.180262	5.63736	1.72677e-08	9.24824e-08	5145	PDE6A	phosphodiesterase 6A	protein-coding
ENSG00000011083	11.0452	1.89328	0.279356	6.77731	1.22433e-11	8.39864e-11	6534	SLC6A7	solute carrier family 6 member 7	protein-coding
ENSG00000237693	15.125	2.3622	0.288681	8.18274	2.77464e-16	2.39897e-15	345611	IRGM	immunity related GTPase M	protein-coding
ENSG00000186335	20.1725	2.58993	0.481125	5.38306	7.32298e-08	3.69922e-07	153201	SLC36A2	solute carrier family 36 member 2	protein-coding
ENSG00000275765	33.3369	-6.19803	0.305313	-20.3006	1.26973e-91	7.4843e-90	100652758	LOC100652758	uncharacterized LOC100652758	ncRNA
ENSG00000155511	18.3413	1.95037	0.287767	6.77759	1.22196e-11	8.38782e-11	2890	GRIA1	glutamate ionotropic receptor AMPA type subunit 1	protein-coding
ENSG00000113249	12.9116	2.73402	0.357924	7.63855	2.19683e-14	1.74548e-13	26762	HAVCR1	hepatitis A virus cellular receptor 1	protein-coding
ENSG00000245812	14.9643	-5.74387	0.348946	-16.4606	7.03463e-61	1.64565e-59	101927740	LINC02202	long intergenic non-protein coding RNA 2202	ncRNA
ENSG00000170214	21.8094	1.01442	0.207707	4.88392	1.03999e-06	4.63139e-06	147	ADRA1B	adrenoceptor alpha 1B	protein-coding
ENSG00000164611	469.559	1.39887	0.149526	9.35542	8.32679e-21	8.27709e-20	9232	PTTG1	PTTG1 regulator of sister chromatid separation, securin	protein-coding
ENSG00000253522	17.1034	-6.34717	0.385524	-16.4637	6.68353e-61	1.56526e-59	107075116	MIR3142HG	MIR3142 host gene	ncRNA
ENSG00000118322	28.1086	1.56774	0.299478	5.23491	1.65064e-07	8.04015e-07	23120	ATP10B	ATPase phospholipid transporting 10B (putative)	protein-coding
ENSG00000145864	39.4933	1.7572	0.245864	7.14704	8.86701e-13	6.51946e-12	2561	GABRB2	gamma-aminobutyric acid type A receptor subunit beta2	protein-coding
ENSG00000072571	260.124	1.10428	0.150782	7.32372	2.41188e-13	1.83041e-12	3161	HMMR	hyaluronan mediated motility receptor	protein-coding
ENSG00000241956	38.1339	-1.75924	0.333687	-5.27213	1.34852e-07	6.61769e-07	102546299	LOC102546299	uncharacterized LOC102546299	ncRNA
ENSG00000253978	27.9098	-7.15829	0.350858	-20.4023	1.59634e-92	9.62576e-91	101927862	TENM2-AS1	TENM2 antisense RNA 2	ncRNA
ENSG00000183072	9.61104	1.56535	0.538969	2.90433	0.00368038	0.00877604	1482	NKX2-5	NK2 homeobox 5	protein-coding
ENSG00000253955	10.7464	-2.46324	0.26569	-9.2711	1.84228e-20	1.8107e-19	285593	LINC02995	long intergenic non-protein coding RNA 2995	ncRNA
ENSG00000170091	80.4123	3.57952	0.448361	7.98355	1.42179e-15	1.19387e-14	51617	NSG2	neuronal vesicle trafficking associated 2	protein-coding
ENSG00000249306	59.7781	-1.84346	0.334907	-5.50438	3.70459e-08	1.92419e-07	101928176	LINC01411	long intergenic non-protein coding RNA 1411	ncRNA
ENSG00000145920	202.709	2.21906	0.288242	7.69862	1.37547e-14	1.10205e-13	10814	CPLX2	complexin 2	protein-coding
ENSG00000074276	51.3471	2.65182	0.218297	12.1477	5.89731e-34	7.43684e-33	54825	CDHR2	cadherin related family member 2	protein-coding
ENSG00000160883	118.685	1.31432	0.192426	6.83023	8.47794e-12	5.8752e-11	3101	HK3	hexokinase 3	protein-coding
ENSG00000169228	99.3696	-6.16125	0.240268	-25.6432	5.02867e-145	1.18564e-142	53917	RAB24	RAB24, member RAS oncogene family	protein-coding
ENSG00000131187	175.3	1.02944	0.189631	5.42862	5.67902e-08	2.90372e-07	2161	F12	coagulation factor XII	protein-coding
ENSG00000218227	111.254	-8.89965	0.351402	-25.3261	1.64629e-141	3.6179e-139	653314	RPL19P9	ribosomal protein L19 pseudogene 9	pseudo
ENSG00000250420	13.3682	2.20755	0.430162	5.13191	2.86814e-07	1.3635e-06	729522	AACSP1	acetoacetyl-CoA synthetase pseudogene 1	pseudo
ENSG00000176783	29.1843	1.61408	0.209983	7.6867	1.50977e-14	1.20736e-13	80230	RUFY1	RUN and FYVE domain containing 1	protein-coding
ENSG00000248367	40.7841	-2.41922	0.246142	-9.82855	8.48306e-23	8.80252e-22	124901151	LOC124901151	uncharacterized LOC124901151	ncRNA
ENSG00000278970	432.599	-4.98071	0.126829	-39.2711	0	0	100859930	HEIH	hepatocellular carcinoma up-regulated EZH2-associated long non-coding RNA	ncRNA
ENSG00000245060	388.962	-4.32882	0.13303	-32.5401	2.89358e-232	3.5717e-229	729678	LINC00847	long intergenic non-protein coding RNA 847	ncRNA
ENSG00000165810	389.318	1.00561	0.147054	6.83836	8.01027e-12	5.56213e-11	153579	BTNL9	butyrophilin like 9	protein-coding
ENSG00000250222	11.028	-5.41642	0.341113	-15.8787	8.90646e-57	1.82157e-55	105377769	TRIM7-AS2	TRIM7 antisense RNA 2	ncRNA
ENSG00000233937	44.825	-5.4124	0.272098	-19.8914	4.83545e-88	2.63551e-86	101928649	CTC-338M12.4	uncharacterized LOC101928649	ncRNA
ENSG00000248275	235.811	-3.61546	0.183324	-19.7216	1.40592e-86	7.19558e-85	100507602	TRIM52-AS1	TRIM52 antisense RNA 1 (head to head)	ncRNA
ENSG00000244041	77.6871	-5.34808	0.21244	-25.1746	7.61033e-140	1.59695e-137	401232	LINC01011	long intergenic non-protein coding RNA 1011	ncRNA
ENSG00000137285	272.534	1.41214	0.223901	6.30696	2.84564e-10	1.77876e-09	347733	TUBB2B	tubulin beta 2B class IIb	protein-coding
ENSG00000145975	7.34288	1.51104	0.247742	6.09925	1.06569e-09	6.38381e-09	222826	FAM217A	family with sequence similarity 217 member A	protein-coding
ENSG00000234817	9.43523	-5.12252	0.32577	-15.7244	1.02999e-55	2.03899e-54	100507506	ECI2-DT	ECI2 divergent transcript	ncRNA
ENSG00000272142	30.6986	-2.67722	0.187647	-14.2674	3.49549e-46	5.40924e-45	100129461	LYRM4-AS1	LYRM4 antisense RNA 1	ncRNA
ENSG00000269985	49.5763	-5.87291	0.279781	-20.9911	7.90512e-98	5.75976e-96	101927972	FARS2-AS1	FARS2 antisense RNA 1	ncRNA
ENSG00000285278	36.8945	-5.42242	0.287681	-18.8487	3.01103e-79	1.23165e-77	109729173	TFAP2A-AS2	TFAP2A antisense RNA 2	ncRNA
ENSG00000272097	16.2746	-4.74781	0.367088	-12.9337	2.90489e-38	3.89745e-37	118597831	TMEM14B-DT	TMEM14B divergent transcript	ncRNA
ENSG00000230314	8.38115	-4.97362	0.348168	-14.2851	2.70976e-46	4.20574e-45	100506409	ELOVL2-AS1	ELOVL2 antisense RNA 1	ncRNA
ENSG00000180537	36.4238	1.21121	0.237305	5.104	3.32544e-07	1.56882e-06	221687	RNF182	ring finger protein 182	protein-coding
ENSG00000272269	12.2506	-6.0739	0.312231	-19.4533	2.7351e-84	1.29556e-82	105374952	NUP153-AS1	NUP153 antisense RNA 1	ncRNA
ENSG00000172179	3.55949	3.25878	0.562199	5.79648	6.77194e-09	3.7733e-08	5617	PRL	prolactin	protein-coding
ENSG00000152954	22.4843	1.15763	0.325639	3.55494	0.000378063	0.00113074	140767	NRSN1	neurensin 1	protein-coding
ENSG00000137261	114.835	1.18495	0.191744	6.17983	6.4172e-10	3.91563e-09	9856	KIAA0319	KIAA0319	protein-coding
ENSG00000146039	132.708	2.43646	0.4792	5.08442	3.68747e-07	1.72911e-06	10050	SLC17A4	solute carrier family 17 member 4	protein-coding
ENSG00000275714	11.7812	1.30577	0.240824	5.4221	5.89029e-08	3.00735e-07	8350	H3C1	H3 clustered histone 1	protein-coding
ENSG00000278705	41.3732	1.83982	0.27689	6.64457	3.04094e-11	2.04326e-10	8366	H4C2	H4 clustered histone 2	protein-coding
ENSG00000197061	43.3734	2.23309	0.230973	9.66819	4.11595e-22	4.19879e-21	8364	H4C3	H4 clustered histone 3	protein-coding
ENSG00000187475	11.2484	1.56818	0.275354	5.69515	1.23267e-08	6.72551e-08	3010	H1-6	H1.6 linker histone, cluster member	protein-coding
ENSG00000168298	424.789	1.82617	0.166974	10.9368	7.68456e-28	8.85358e-27	3008	H1-4	H1.4 linker histone, cluster member	protein-coding
ENSG00000277224	284.749	1.20444	0.177715	6.77734	1.22408e-11	8.39864e-11	8343	H2BC7	H2B clustered histone 7	protein-coding
ENSG00000124575	63.8966	1.73923	0.201386	8.63628	5.80743e-18	5.32273e-17	3007	H1-3	H1.3 linker histone, cluster member	protein-coding
ENSG00000277775	15.5351	3.04362	0.397561	7.65574	1.92209e-14	1.53241e-13	8968	H3C7	H3 clustered histone 7	protein-coding
ENSG00000275713	122.378	1.56455	0.213958	7.31241	2.62401e-13	1.98351e-12	8345	H2BC9	H2B clustered histone 9	protein-coding
ENSG00000273983	16.7532	2.74857	0.302758	9.07844	1.10142e-19	1.06263e-18	8355	H3C8	H3 clustered histone 8	protein-coding
ENSG00000224843	68.9549	-5.47265	0.324845	-16.847	1.10421e-63	2.81199e-62	100133205	LINC00240	long intergenic non-protein coding RNA 240	ncRNA
ENSG00000196787	245.432	1.03214	0.15975	6.46096	1.04042e-10	6.73003e-10	8969	H2AC11	H2A clustered histone 11	protein-coding
ENSG00000274997	18.194	4.45276	0.306418	14.5316	7.63666e-48	1.22513e-46	85235	H2AC12	H2A clustered histone 12	protein-coding
ENSG00000281706	14.5028	-1.05936	0.269309	-3.93362	8.36777e-05	0.000283072	100507173	LINC01012	long intergenic non-protein coding RNA 1012	ncRNA
ENSG00000185130	32.2701	1.21128	0.1923	6.29892	2.99725e-10	1.87074e-09	8340	H2BC13	H2B clustered histone 13	protein-coding
ENSG00000196747	106.099	2.69832	0.244624	11.0305	2.72341e-28	3.16259e-27	8329	H2AC13	H2A clustered histone 13	protein-coding
ENSG00000276368	21.4564	3.90488	0.352224	11.0864	1.46096e-28	1.70315e-27	8331	H2AC14	H2A clustered histone 14	protein-coding
ENSG00000273703	17.3421	2.29962	0.403751	5.69563	1.22916e-08	6.70809e-08	8342	H2BC14	H2B clustered histone 14	protein-coding
ENSG00000273542	13.4446	1.15441	0.232344	4.96854	6.74606e-07	3.06937e-06	8362	H4C12	H4 clustered histone 12	protein-coding
ENSG00000275221	19.2705	11.4253	1.7224	6.63332	3.2821e-11	2.19967e-10	8330	H2AC15	H2A clustered histone 15	protein-coding
ENSG00000276903	42.1899	4.00356	0.334969	11.952	6.3351e-33	7.85208e-32	8332	H2AC16	H2A clustered histone 16	protein-coding
ENSG00000184357	36.8162	3.66155	0.336983	10.8657	1.67958e-27	1.92487e-26	3009	H1-5	H1.5 linker histone, cluster member	protein-coding
ENSG00000275379	22.5681	4.29706	0.50241	8.55289	1.20047e-17	1.0908e-16	8354	H3C11	H3 clustered histone 11	protein-coding
ENSG00000197153	26.3091	3.11839	0.273996	11.3812	5.19079e-30	6.16083e-29	8356	H3C12	H3 clustered histone 12	protein-coding
ENSG00000274641	29.1418	3.21992	0.224157	14.3646	8.63517e-47	1.35147e-45	8348	H2BC17	H2B clustered histone 17	protein-coding
ENSG00000124657	22.6654	1.14647	0.211454	5.42185	5.89862e-08	3.01086e-07	26212	OR2B6	olfactory receptor family 2 subfamily B member 6	protein-coding
ENSG00000204580	24.3954	1.55272	0.219039	7.0888	1.35285e-12	9.84331e-12	780	DDR1	discoidin domain receptor tyrosine kinase 1	protein-coding
ENSG00000137310	45.865	1.43167	0.468016	3.05902	0.00222065	0.00556927	6941	TCF19	transcription factor 19	protein-coding
ENSG00000204531	12.1384	1.54549	0.360914	4.28214	1.85103e-05	6.96466e-05	5460	POU5F1	POU class 5 homeobox 1	protein-coding
ENSG00000204498	22.2386	2.12217	0.706793	3.00253	0.00267745	0.00658351	4795	NFKBIL1	NFKB inhibitor like 1	protein-coding
ENSG00000204301	12.6344	3.29614	0.585125	5.63324	1.76859e-08	9.46013e-08	4855	NOTCH4	notch receptor 4	protein-coding
ENSG00000242574	13.5594	1.84879	0.565458	3.26954	0.00107723	0.00290659	3109	HLA-DMB	major histocompatibility complex, class II, DM beta	protein-coding
ENSG00000227057	12.571	1.42853	0.64203	2.22501	0.0260805	0.0494732	9277	WDR46	WD repeat domain 46	protein-coding
ENSG00000231925	12.7444	2.09997	0.231951	9.05351	1.38445e-19	1.3308e-18	6892	TAPBP	TAP binding protein	protein-coding
ENSG00000197283	40.2415	1.33132	0.166259	8.00749	1.17077e-15	9.87044e-15	8831	SYNGAP1	synaptic Ras GTPase activating protein 1	protein-coding
ENSG00000124493	50.3533	1.42646	0.218714	6.52203	6.93622e-11	4.54133e-10	2914	GRM4	glutamate metabotropic receptor 4	protein-coding
ENSG00000272288	75.0245	-8.52269	0.337599	-25.245	1.28427e-140	2.74992e-138	101929243	ILRUN-AS1	ILRUN antisense RNA 1	ncRNA
ENSG00000197753	12.1982	4.09286	0.483107	8.47194	2.41334e-17	2.17252e-16	222662	LHFPL5	LHFPL tetraspan subfamily member 5	protein-coding
ENSG00000112053	18.0778	1.01295	0.205475	4.9298	8.23127e-07	3.70961e-06	116369	SLC26A8	solute carrier family 26 member 8	protein-coding
ENSG00000112164	68.4501	1.81142	0.318974	5.67889	1.35574e-08	7.34923e-08	2740	GLP1R	glucagon like peptide 1 receptor	protein-coding
ENSG00000217165	110.986	-1.19532	0.199162	-6.00174	1.95214e-09	1.14137e-08	100131031	ANKRD18EP	ankyrin repeat domain 18E, pseudogene	pseudo
ENSG00000124780	50.2162	1.44803	0.209581	6.90917	4.8751e-12	3.43516e-11	89822	KCNK17	potassium two pore domain channel subfamily K member 17	protein-coding
ENSG00000235033	13.7605	1.15451	0.264401	4.36651	1.2625e-05	4.85828e-05	100505635	DAAM2-AS1	DAAM2 antisense RNA 1	ncRNA
ENSG00000112212	15.1071	2.55287	0.317859	8.03144	9.63363e-16	8.13489e-15	222642	TSPO2	translocator protein 2	protein-coding
ENSG00000161911	19.2872	1.07936	0.176877	6.10231	1.0455e-09	6.27177e-09	340205	TREML1	triggering receptor expressed on myeloid cells like 1	protein-coding
ENSG00000112195	12.4875	1.25254	0.306811	4.08244	4.45653e-05	0.000157939	79865	TREML2	triggering receptor expressed on myeloid cells like 2	protein-coding
ENSG00000124731	40.207	1.72883	0.280476	6.16391	7.09695e-10	4.31284e-09	54210	TREM1	triggering receptor expressed on myeloid cells 1	protein-coding
ENSG00000234753	36.1887	-5.53323	0.27298	-20.2697	2.37999e-91	1.38727e-89	101060264	FOXP4-AS1	FOXP4 antisense RNA 1	ncRNA
ENSG00000112651	529.884	-1.30604	0.155168	-8.41691	3.86558e-17	3.45172e-16	51069	MRPL2	mitochondrial ribosomal protein L2	protein-coding
ENSG00000146216	38.3501	1.37351	0.216092	6.35614	2.06885e-10	1.308e-09	84630	TTBK1	tau tubulin kinase 1	protein-coding
ENSG00000137204	26.7847	2.39376	0.323884	7.39079	1.45956e-13	1.11902e-12	10864	SLC22A7	solute carrier family 22 member 7	protein-coding
ENSG00000237686	12.6032	-4.92466	0.412376	-11.9422	7.13452e-33	8.82728e-32	101929705	SCIRT	stem cell inhibitory RNA transcript	ncRNA
ENSG00000181577	10.9207	2.43498	0.416289	5.84924	4.9381e-09	2.78626e-08	221416	LINC03040	long intergenic non-protein coding RNA 3040	ncRNA
ENSG00000112818	29.4413	2.52797	0.309413	8.17022	3.07825e-16	2.65382e-15	4224	MEP1A	meprin A subunit alpha	protein-coding
ENSG00000153294	15.6705	1.56733	0.309042	5.07157	3.9454e-07	1.84388e-06	221393	ADGRF4	adhesion G protein-coupled receptor F4	protein-coding
ENSG00000203972	39.6321	2.55934	0.727128	3.51979	0.00043189	0.00127699	389396	GLYATL3	glycine-N-acyltransferase like 3	protein-coding
ENSG00000197261	63.2952	1.46934	0.28908	5.08282	3.71873e-07	1.74299e-06	135398	C6orf141	chromosome 6 open reading frame 141	protein-coding
ENSG00000112077	50.7352	2.10007	0.356614	5.88892	3.88718e-09	2.20993e-08	6005	RHAG	Rh associated glycoprotein	protein-coding
ENSG00000124490	66.1347	1.00568	0.322383	3.11953	0.00181143	0.00463718	7180	CRISP2	cysteine rich secretory protein 2	protein-coding
ENSG00000008196	39.9481	4.07898	0.412031	9.89969	4.17566e-23	4.36582e-22	7021	TFAP2B	transcription factor AP-2 beta	protein-coding
ENSG00000225791	182.951	-3.59846	0.226558	-15.8832	8.2872e-57	1.69823e-55	401264	TRAM2-AS1	TRAM2 antisense RNA 1 (head to head)	ncRNA
ENSG00000216775	216.076	-6.46698	0.311969	-20.7295	1.87559e-95	1.26145e-93	730101	LOC730101	uncharacterized LOC730101	ncRNA
ENSG00000227885	45.828	-1.41617	0.206335	-6.86345	6.72168e-12	4.68909e-11	124901333	LOC124901333	uncharacterized LOC124901333	ncRNA
ENSG00000225096	24.6566	-1.48317	0.272054	-5.45174	4.98783e-08	2.55779e-07	101927293	LOC101927293	uncharacterized LOC101927293	ncRNA
ENSG00000236345	8.37566	-4.54156	0.386991	-11.7356	8.37757e-32	1.02564e-30	112935969	SCAT8	S-phase cancer associated transcript 8	ncRNA
ENSG00000112309	23.5609	1.40063	0.293874	4.76607	1.87851e-06	8.10251e-06	135152	B3GAT2	beta-1,3-glucuronyltransferase 2	protein-coding
ENSG00000234882	45.6284	-7.73932	0.32382	-23.9001	3.05687e-126	4.54931e-124	3647	EIF3EP1	eukaryotic translation initiation factor 3 subunit E pseudogene 1	pseudo
ENSG00000225793	15.7599	-5.54402	0.311678	-17.7877	8.80805e-71	2.91616e-69	100506804	TMEM30A-DT	TMEM30A divergent transcript	ncRNA
ENSG00000135312	8.98497	1.40543	0.262508	5.35386	8.60976e-08	4.31496e-07	3351	HTR1B	5-hydroxytryptamine receptor 1B	protein-coding
ENSG00000270362	40.48	-1.56992	0.286045	-5.48837	4.0566e-08	2.09768e-07	100288198	HMGN3-AS1	HMGN3 antisense RNA 1	ncRNA
ENSG00000146250	51.9128	1.35482	0.256589	5.28011	1.29109e-07	6.35518e-07	167681	PRSS35	serine protease 35	protein-coding
ENSG00000112837	58.0211	1.2964	0.228607	5.67085	1.42087e-08	7.68243e-08	9096	TBX18	T-box transcription factor 18	protein-coding
ENSG00000220563	39.2317	-7.32121	0.33641	-21.7628	5.22611e-105	4.5504e-103	100419758	PKMP3	pyruvate kinase M1/2 pseudogene 3	pseudo
ENSG00000164414	413.492	-1.87917	0.222442	-8.44791	2.96567e-17	2.65948e-16	10559	SLC35A1	solute carrier family 35 member A1	protein-coding
ENSG00000111886	33.7584	1.48255	0.174189	8.51118	1.7217e-17	1.55792e-16	2570	GABRR2	gamma-aminobutyric acid type A receptor subunit rho2	protein-coding
ENSG00000184486	14.0698	2.36263	0.327815	7.20721	5.71083e-13	4.24951e-12	5454	POU3F2	POU class 3 homeobox 2	protein-coding
ENSG00000219755	24.8777	-7.23489	0.320656	-22.5628	1.00561e-112	1.09905e-110	100131956	RPS3P5	ribosomal protein S3 pseudogene 5	pseudo
ENSG00000235142	9.98955	-4.11018	0.429929	-9.56016	1.17579e-21	1.18905e-20	100422737	LINC02532	long intergenic non-protein coding RNA 2532	ncRNA
ENSG00000203799	65.401	1.36162	0.186574	7.29802	2.92031e-13	2.20115e-12	221262	CCDC162P	coiled-coil domain containing 162, pseudogene	pseudo
ENSG00000004809	40.3456	1.32789	0.277549	4.78433	1.71561e-06	7.42759e-06	85413	SLC22A16	solute carrier family 22 member 16	protein-coding
ENSG00000232316	11.2003	-5.65554	0.347251	-16.2866	1.22925e-59	2.77362e-58	105377957	LINC02518	long intergenic non-protein coding RNA 2518	ncRNA
ENSG00000230943	33.7832	1.28694	0.425127	3.0272	0.00246833	0.00612167	101927686	LINC02541	long intergenic non-protein coding RNA 2541	ncRNA
ENSG00000228624	15.4265	-2.08865	0.249984	-8.35513	6.53623e-17	5.78474e-16	101927768	HDAC2-AS2	HDAC2 and HS3ST5 antisense RNA 2	ncRNA
ENSG00000249853	10.9475	1.35846	0.314247	4.32291	1.53986e-05	5.85763e-05	222537	HS3ST5	heparan sulfate-glucosamine 3-sulfotransferase 5	protein-coding
ENSG00000185002	160.683	1.27564	0.295626	4.31504	1.59573e-05	6.05511e-05	222546	RFX6	regulatory factor X6	protein-coding
ENSG00000047936	24.7706	1.54585	0.340228	4.54358	5.53055e-06	2.23911e-05	6098	ROS1	ROS proto-oncogene 1, receptor tyrosine kinase	protein-coding
ENSG00000188580	27.0899	1.11517	0.241193	4.62354	3.77248e-06	1.56632e-05	154215	NKAIN2	sodium/potassium transporting ATPase interacting 2	protein-coding
ENSG00000118520	122.464	1.86174	0.206108	9.03285	1.67263e-19	1.60194e-18	383	ARG1	arginase 1	protein-coding
ENSG00000112299	109.493	1.17647	0.207096	5.6808	1.34065e-08	7.27307e-08	8876	VNN1	vanin 1	protein-coding
ENSG00000093134	28.5205	1.11844	0.301554	3.70893	0.000208136	0.000654115	55350	VNN3P	vanin 3, pseudogene	pseudo
ENSG00000227954	18.5226	-1.4594	0.294546	-4.95476	7.24198e-07	3.28432e-06	100507308	TARID	TCF21 antisense RNA inducing promoter demethylation	ncRNA
ENSG00000232310	15.1533	-5.45348	0.348722	-15.6385	3.9815e-55	7.67197e-54	101928304	LINC03002	long intergenic non-protein coding RNA 3002	ncRNA
ENSG00000118514	43.0652	1.13819	0.191296	5.94986	2.68375e-09	1.54969e-08	64577	ALDH8A1	aldehyde dehydrogenase 8 family member A1	protein-coding
ENSG00000237596	12.5817	1.72878	0.354341	4.87887	1.06696e-06	4.74446e-06	644135	LOC644135	uncharacterized LOC644135	ncRNA
ENSG00000146410	54.1098	1.31152	0.164721	7.96208	1.69171e-15	1.41825e-14	113115	MTFR2	mitochondrial fission regulator 2	protein-coding
ENSG00000234263	20.2771	-5.64542	0.381853	-14.7843	1.84971e-49	3.09277e-48	101928461	MAP3K5-AS1	MAP3K5 antisense RNA 1	ncRNA
ENSG00000212242	8.92554	-2.52491	0.307425	-8.2131	2.15545e-16	1.87133e-15	100873479	RNA5SP219	RNA, 5S ribosomal pseudogene 219	pseudo
ENSG00000182747	8.98773	1.49122	0.333787	4.46759	7.91074e-06	3.14511e-05	340146	SLC35D3	solute carrier family 35 member D3	protein-coding
ENSG00000230533	8.22733	-4.96924	0.438547	-11.3311	9.20051e-30	1.08768e-28	102723649	LINC03004	long intergenic non-protein coding RNA 3004	ncRNA
ENSG00000237499	40.336	-1.8083	0.245945	-7.35249	1.9455e-13	1.48291e-12	100130476	WAKMAR2	wound and keratinocyte migration associated lncRNA 2	ncRNA
ENSG00000254440	24.1398	1.12563	0.256091	4.39544	1.10549e-05	4.29346e-05	59351	PBOV1	prostate and breast cancer overexpressed 1	protein-coding
ENSG00000262543	7.07576	-5.38921	0.373546	-14.4272	3.49159e-47	5.50884e-46	110806279	SMIM28	small integral membrane protein 28	protein-coding
ENSG00000135540	618.351	1.06605	0.128252	8.31213	9.39978e-17	8.26677e-16	57224	NHSL1	NHS like 1	protein-coding
ENSG00000283122	8.57009	-4.82571	0.358322	-13.4675	2.42895e-41	3.4369e-40	57061	HYMAI	hydatidiform mole associated and imprinted	ncRNA
ENSG00000235652	69.7124	-1.20235	0.234578	-5.12558	2.96618e-07	1.40724e-06	100507557	EPM2A-DT	EPM2A divergent transcript	ncRNA
ENSG00000118492	10.9461	1.51996	0.382263	3.97622	7.00193e-05	0.000240001	79747	ADGB	androglobin	protein-coding
ENSG00000233452	105.988	-1.58585	0.2527	-6.27561	3.48263e-10	2.16404e-09	729178	STXBP5-AS1	STXBP5 antisense RNA 1	ncRNA
ENSG00000177688	15.2819	1.04163	0.184772	5.63739	1.72647e-08	9.24824e-08	387082	SUMO4	small ubiquitin like modifier 4	protein-coding
ENSG00000202343	10.912	-5.67953	0.327165	-17.3599	1.66134e-67	4.86893e-66	124901526	LOC124901526	small nucleolar RNA SNORA2/SNORA34 family	snoRNA
ENSG00000278899	17.4272	-6.68624	0.317714	-21.0449	2.54872e-98	1.88318e-96	645967	LOC645967	uncharacterized LOC645967	ncRNA
ENSG00000285991	16.604	-5.72208	0.398955	-14.3427	1.18407e-46	1.84733e-45	135250	RAET1E	retinoic acid early transcript 1E	protein-coding
ENSG00000111981	30.632	1.24981	0.247396	5.05184	4.37578e-07	2.03235e-06	80329	ULBP1	UL16 binding protein 1	protein-coding
ENSG00000074706	99.9476	-2.01919	0.202552	-9.96876	2.0881e-23	2.19963e-22	26034	IPCEF1	interaction protein for cytohesin exchange factors 1	protein-coding
ENSG00000271551	11.3773	-5.63962	0.339	-16.6361	3.81958e-62	9.28737e-61	115308161	LOC115308161	uncharacterized LOC115308161	ncRNA
ENSG00000188451	12.8109	1.11765	0.205755	5.43196	5.57374e-08	2.85128e-07	153932	SRP72P2	signal recognition particle 72 pseudogene 2	pseudo
ENSG00000164694	300.44	1.93063	0.210384	9.17668	4.44592e-20	4.32915e-19	84624	FNDC1	fibronectin type III domain containing 1	protein-coding
ENSG00000146453	24.2201	1.30498	0.241503	5.40358	6.53231e-08	3.31818e-07	154197	PNLDC1	PARN like ribonuclease domain containing exonuclease 1	protein-coding
ENSG00000175003	63.9549	1.05028	0.163924	6.40715	1.48263e-10	9.47655e-10	6580	SLC22A1	solute carrier family 22 member 1	protein-coding
ENSG00000122194	178.457	2.76659	0.337791	8.19023	2.60726e-16	2.25704e-15	5340	PLG	plasminogen	protein-coding
ENSG00000272841	69.3796	-8.60688	0.324096	-26.5566	2.15533e-155	6.6511e-153	117981787	MAP3K4-AS1	MAP3K4 antisense RNA 1	ncRNA
ENSG00000270419	17.8921	-5.97734	0.342097	-17.4726	2.31557e-68	6.96131e-67	100526820	CAHM	colon adenocarcinoma hypermethylated	ncRNA
ENSG00000213065	7.7134	-5.29513	0.363137	-14.5816	3.67684e-48	5.93956e-47	100422263	LOC100422263	serine palmitoyltransferase long chain base subunit 2 pseudogene	pseudo
ENSG00000269155	9.7919	-4.82002	0.358995	-13.4264	4.23391e-41	5.96271e-40	441179	LOC441179	uncharacterized LOC441179	ncRNA
ENSG00000153303	13.2422	1.80894	0.283772	6.37461	1.83429e-10	1.16357e-09	79981	FRMD1	FERM domain containing 1	protein-coding
ENSG00000249574	18.5468	-5.64027	0.442063	-12.759	2.77879e-37	3.67423e-36	442497	LOC442497	uncharacterized LOC442497	ncRNA
ENSG00000223855	99.4061	-1.6613	0.325918	-5.09731	3.44521e-07	1.62168e-06	441307	PDGFA-DT	PDGFA divergent transcript	ncRNA
ENSG00000237181	10.3215	-5.15144	0.337527	-15.2623	1.3635e-52	2.45805e-51	101926963	PRKAR1B-AS1	PRKAR1B antisense RNA 1	ncRNA
ENSG00000236081	58.2332	-1.67121	0.393005	-4.2524	2.11492e-05	7.8743e-05	101927125	ELFN1-AS1	ELFN1 antisense RNA 1	ncRNA
ENSG00000174945	37.2643	1.09164	0.151868	7.18809	6.57038e-13	4.87355e-12	155185	AMZ1	archaelysin family metallopeptidase 1	protein-coding
ENSG00000157999	46.8531	1.08573	0.128059	8.47836	2.28391e-17	2.06043e-16	100310846	ANKRD61	ankyrin repeat domain 61	protein-coding
ENSG00000231359	14.514	-5.98522	0.395013	-15.152	7.35181e-52	1.29748e-50	100271193	RPL31P34	ribosomal protein L31 pseudogene 34	pseudo
ENSG00000122584	14.5028	1.47373	0.425667	3.46216	0.000535849	0.00154965	30010	NXPH1	neurexophilin 1	protein-coding
ENSG00000235920	12.0311	2.62609	0.43017	6.10478	1.02942e-09	6.18065e-09	100421595	THRAP3P3	THRAP3 pseudogene 3	pseudo
ENSG00000226690	7.37264	-5.16109	0.372743	-13.8463	1.34e-43	1.97879e-42	102725191	LOC102725191	uncharacterized LOC102725191	protein-coding
ENSG00000237773	10.6339	-5.42739	0.35354	-15.3516	3.4577e-53	6.36459e-52	101927609	LOC101927609	uncharacterized LOC101927609	ncRNA
ENSG00000236039	9.69754	-3.96968	0.440501	-9.01175	2.02794e-19	1.93604e-18	101927630	LINC02889	long intergenic non-protein coding RNA 2889	ncRNA
ENSG00000233834	22.9918	-6.55111	0.399167	-16.412	1.57033e-60	3.61314e-59	100506098	MACC1-DT	MACC1 divergent transcript	ncRNA
ENSG00000271133	36.4798	-7.72589	0.34367	-22.4805	6.43502e-112	6.85444e-110	101927811	ITGB8-AS1	ITGB8 antisense RNA 1	ncRNA
ENSG00000105877	256.896	1.38871	0.183428	7.57083	3.70834e-14	2.91664e-13	8701	DNAH11	dynein axonemal heavy chain 11	protein-coding
ENSG00000136231	26.9287	2.9371	0.295559	9.93744	2.86093e-23	3.00469e-22	10643	IGF2BP3	insulin like growth factor 2 mRNA binding protein 3	protein-coding
ENSG00000225792	20.3902	-6.45852	0.358881	-17.9963	2.08305e-72	7.28511e-71	105375304	SNX10-AS1	SNX10 antisense RNA 1	ncRNA
ENSG00000214870	64.607	-1.8979	0.245203	-7.74013	9.93156e-15	8.0063e-14	441204	LINC02981	long intergenic non-protein coding RNA 2981	ncRNA
ENSG00000233760	85.7669	-9.11015	0.430791	-21.1475	2.90955e-99	2.22825e-97	100506289	LOC100506289	uncharacterized LOC100506289	ncRNA
ENSG00000233429	37.0422	-5.6354	0.352854	-15.9709	2.03827e-57	4.27284e-56	100506311	HOTAIRM1	HOXA transcript antisense RNA, myeloid-specific 1	ncRNA
ENSG00000253187	15.2126	-2.21878	0.24666	-8.99532	2.35548e-19	2.24161e-18	100874323	HOXA10-AS	HOXA10 antisense RNA	ncRNA
ENSG00000240990	356.939	-2.81093	0.22065	-12.7393	3.57526e-37	4.71844e-36	221883	HOXA11-AS	HOXA11 antisense RNA	ncRNA
ENSG00000253405	20.867	-5.94955	0.362541	-16.4107	1.60395e-60	3.68645e-59	101410536	EVX1-AS	EVX1 antisense RNA	ncRNA
ENSG00000146592	225.696	1.28862	0.142576	9.03815	1.59352e-19	1.52896e-18	9586	CREB5	cAMP responsive element binding protein 5	protein-coding
ENSG00000272568	16.0094	-1.44579	0.315449	-4.58328	4.57735e-06	1.876e-05	100506497	CPVL-AS2	CPVL antisense RNA 2	ncRNA
ENSG00000106113	24.3056	1.51737	0.20532	7.39026	1.46546e-13	1.12313e-12	1395	CRHR2	corticotropin releasing hormone receptor 2	protein-coding
ENSG00000106128	72.8321	1.11701	0.288805	3.8677	0.000109868	0.000362724	2692	GHRHR	growth hormone releasing hormone receptor	protein-coding
ENSG00000180347	12.2714	1.53805	0.328667	4.67968	2.87328e-06	1.21143e-05	223075	ITPRID1	ITPR interacting domain containing 1	protein-coding
ENSG00000189212	23.0784	1.60944	0.228106	7.05566	1.7178e-12	1.2434e-11	554236	DPY19L2P1	DPY19L2 pseudogene 1	pseudo
ENSG00000271122	345.926	-1.07359	0.212482	-5.05262	4.35796e-07	2.02496e-06	101930085	HERPUD2-AS1	HERPUD2 antisense RNA 1	ncRNA
ENSG00000227544	12.6543	-4.38445	0.430627	-10.1816	2.3968e-24	2.58053e-23	100506725	LINC03013	long intergenic non-protein coding RNA 3013	ncRNA
ENSG00000011426	513.474	1.57315	0.137959	11.403	4.03798e-30	4.80346e-29	54443	ANLN	anillin, actin binding protein	protein-coding
ENSG00000211690	11.6128	1.11617	0.30736	3.63149	0.00028179	0.000863474	6968	TRGJ1	T cell receptor gamma joining 1	other
ENSG00000211691	9.63299	-4.82838	0.430021	-11.2282	2.9637e-29	3.48015e-28	6970	TRGJP	T cell receptor gamma joining P	other
ENSG00000106536	24.913	1.64117	0.347128	4.72785	2.26914e-06	9.676e-06	11281	POU6F2	POU class 6 homeobox 2	protein-coding
ENSG00000259826	30.4684	-1.72998	0.240739	-7.1861	6.66687e-13	4.94338e-12	112267983	CDK13-DT	CDK13 divergent transcript	ncRNA
ENSG00000136197	16.0941	-6.00495	0.318727	-18.8404	3.52218e-79	1.43514e-77	79020	C7orf25	chromosome 7 open reading frame 25	protein-coding
ENSG00000237972	11.3297	1.23968	0.216263	5.73228	9.90883e-09	5.45167e-08	442673	TUBG1P	tubulin gamma 1 pseudogene	pseudo
ENSG00000214783	60.0553	-1.32573	0.212127	-6.2497	4.11238e-10	2.54555e-09	84820	POLR2J4	RNA polymerase II subunit J4, pseudogene	pseudo
ENSG00000136206	33.0669	1.48907	0.149814	9.93949	2.80251e-23	2.94481e-22	285955	SPDYE1	speedy/RINGO cell cycle regulator family member E1	protein-coding
ENSG00000106633	21.9673	1.08993	0.267689	4.07163	4.66848e-05	0.000164728	2645	GCK	glucokinase	protein-coding
ENSG00000015520	65.2472	1.74094	0.209482	8.31065	9.51776e-17	8.36702e-16	29881	NPC1L1	NPC1 like intracellular cholesterol transporter 1	protein-coding
ENSG00000206838	9.95368	1.54567	0.241352	6.4042	1.51162e-10	9.65595e-10	654319	SNORA5A	small nucleolar RNA, H/ACA box 5A	snoRNA
ENSG00000201772	13.811	1.10847	0.169714	6.53141	6.51548e-11	4.27386e-10	677796	SNORA5C	small nucleolar RNA, H/ACA box 5C	snoRNA
ENSG00000146678	46.9187	5.63302	0.551601	10.2121	1.74979e-24	1.88682e-23	3484	IGFBP1	insulin like growth factor binding protein 1	protein-coding
ENSG00000158683	53.9781	1.41162	0.134876	10.466	1.23758e-25	1.37042e-24	168507	PKD1L1	polycystin 1 like 1, transient receptor potential channel interacting	protein-coding
ENSG00000179869	73.9139	3.61787	0.310308	11.659	2.06553e-31	2.50249e-30	154664	ABCA13	ATP binding cassette subfamily A member 13	protein-coding
ENSG00000132437	483.743	1.47622	0.315933	4.67258	2.97446e-06	1.25233e-05	1644	DDC	dopa decarboxylase	protein-coding
ENSG00000224223	6.99891	-5.58361	0.539141	-10.3565	3.91037e-25	4.28935e-24	285878	VSTM2A-OT1	VSTM2A overlapping transcript 1	ncRNA
ENSG00000239789	213.651	-1.46472	0.18207	-8.04486	8.63456e-16	7.31185e-15	51373	MRPS17	mitochondrial ribosomal protein S17	protein-coding
ENSG00000185290	69.1533	-1.58612	0.307155	-5.16389	2.41873e-07	1.15958e-06	389493	NUPR2	nuclear protein 2, transcriptional regulator	protein-coding
ENSG00000260653	9.34236	-4.03526	0.440389	-9.16295	5.04989e-20	4.91042e-19	100653233	MIR3147HG	MIR3147 host gene	ncRNA
ENSG00000223845	17.4301	-5.38443	0.736357	-7.31225	2.62708e-13	1.98511e-12	100312792	VN1R40P	vomeronasal 1 receptor 40 pseudogene	pseudo
ENSG00000228653	70.8538	1.23223	0.141382	8.71556	2.89313e-18	2.67324e-17	100127907	HNRNPCP7	heterogeneous nuclear ribonucleoprotein C pseudogene 7	pseudo
ENSG00000271550	15.0124	-4.53618	0.387165	-11.7164	1.05046e-31	1.2838e-30	106480286	BNIP3P11	BCL2 interacting protein 3 pseudogene 11	pseudo
ENSG00000237310	64.9042	-3.40616	0.199793	-17.0484	3.59148e-65	9.52765e-64	100289098	LINC03011	long intergenic non-protein coding RNA 3011	ncRNA
ENSG00000230358	37.878	1.18651	0.191572	6.19353	5.88324e-10	3.60029e-09	442572	SPDYE21	speedy/RINGO cell cycle regulator family member E21	protein-coding
ENSG00000226829	9.23236	-1.52115	0.346504	-4.39001	1.13347e-05	4.39238e-05	105375341	LOC105375341	uncharacterized LOC105375341	ncRNA
ENSG00000009950	174.431	1.01801	0.17201	5.91835	3.25193e-09	1.8624e-08	51085	MLXIPL	MLX interacting protein like	protein-coding
ENSG00000232415	40.4031	-1.88708	0.220907	-8.54243	1.31426e-17	1.19233e-16	107986809	ELN-AS1	ELN antisense RNA 1	ncRNA
ENSG00000277053	50.6124	2.12831	0.293261	7.25739	3.94621e-13	2.96163e-12	2970	GTF2IP1	general transcription factor IIi pseudogene 1	pseudo
ENSG00000135218	647.015	1.13674	0.181632	6.25848	3.88748e-10	2.40776e-09	948	CD36	CD36 molecule	protein-coding
ENSG00000153993	530.374	-1.08375	0.263285	-4.11626	3.85066e-05	0.000138006	223117	SEMA3D	semaphorin 3D	protein-coding
ENSG00000198822	14.5493	1.31942	0.24766	5.32754	9.95508e-08	4.95135e-07	2913	GRM3	glutamate metabotropic receptor 3	protein-coding
ENSG00000224046	24.2402	-6.85559	0.307562	-22.2901	4.60914e-110	4.67238e-108	101927420	DMTF1-AS1	DMTF1 antisense RNA 1	ncRNA
ENSG00000182165	237.345	-3.06016	0.226045	-13.5378	9.35044e-42	1.33658e-40	11257	TP53TG1	TP53 target 1	ncRNA
ENSG00000227646	25.0353	-1.0689	0.334609	-3.19448	0.00140084	0.003685	100874100	STEAP2-AS1	STEAP2 antisense RNA 1	ncRNA
ENSG00000242265	1203.22	1.92474	0.229981	8.36913	5.80444e-17	5.15012e-16	23089	PEG10	paternally expressed 10	protein-coding
ENSG00000105852	54.6124	1.2492	0.234046	5.3374	9.42887e-08	4.69854e-07	5446	PON3	paraoxonase 3	protein-coding
ENSG00000005981	14.9658	1.53209	0.330167	4.64036	3.47807e-06	1.45011e-05	51666	ASB4	ankyrin repeat and SOCS box containing 4	protein-coding
ENSG00000106236	216.557	1.0338	0.20002	5.16849	2.35999e-07	1.13219e-06	4885	NPTX2	neuronal pentraxin 2	protein-coding
ENSG00000266019	7.89889	1.79317	0.424689	4.22232	2.41804e-05	8.92213e-05	100500819	MIR3609	microRNA 3609	ncRNA
ENSG00000002079	19.3715	1.69402	0.211164	8.02231	1.03775e-15	8.75598e-15	84176	MYH16	myosin heavy chain 16 pseudogene	pseudo
ENSG00000160868	108.604	3.083	0.303769	10.1492	3.34209e-24	3.58357e-23	1576	CYP3A4	cytochrome P450 family 3 subfamily A member 4	protein-coding
ENSG00000021461	23.5981	1.2325	0.23215	5.30907	1.10184e-07	5.45694e-07	64816	CYP3A43	cytochrome P450 family 3 subfamily A member 43	protein-coding
ENSG00000146834	1387.15	-1.8815	0.251881	-7.4698	8.03189e-14	6.23303e-13	56257	MEPCE	methylphosphate capping enzyme	protein-coding
ENSG00000106327	153.957	2.77359	0.193495	14.3342	1.33824e-46	2.0863e-45	7036	TFR2	transferrin receptor 2	protein-coding
ENSG00000077080	35.7678	3.4347	0.395389	8.68688	3.72542e-18	3.43321e-17	51412	ACTL6B	actin like 6B	protein-coding
ENSG00000146839	4.72041	2.13378	0.420772	5.0711	3.95527e-07	1.84767e-06	7455	ZAN	zonadhesin	protein-coding
ENSG00000236305	19.8651	-6.58013	0.330809	-19.891	4.86533e-88	2.64492e-86	105375430	SLC12A9-AS1	SLC12A9 antisense RNA 1	ncRNA
ENSG00000205277	1276.79	1.16299	0.270378	4.30134	1.6977e-05	6.41884e-05	10071	MUC12	mucin 12, cell surface associated	protein-coding
ENSG00000169876	42.0118	2.68916	0.440569	6.10384	1.0355e-09	6.21357e-09	140453	MUC17	mucin 17, cell surface associated	protein-coding
ENSG00000260097	45.5797	1.32129	0.175779	7.5168	5.61325e-14	4.38201e-13	729597	SPDYE6	speedy/RINGO cell cycle regulator family member E6	protein-coding
ENSG00000228049	10.0191	1.1224	0.219199	5.12045	3.048e-07	1.44312e-06	246721	POLR2J2	RNA polymerase II subunit J2	protein-coding
ENSG00000161048	8.08843	3.20466	0.354728	9.03412	1.65328e-19	1.58413e-18	222236	NAPEPLD	N-acyl phosphatidylethanolamine phospholipase D	protein-coding
ENSG00000234715	76.2575	-6.78103	0.319838	-21.2014	9.26325e-100	7.22602e-98	101927870	SLC26A5-AS1	SLC26A5 antisense RNA 1	ncRNA
ENSG00000241764	61.2516	-8.57207	0.331983	-25.8208	5.17595e-147	1.32454e-144	101927974	CBLL1-AS1	CBLL1 antisense RNA 1	ncRNA
ENSG00000091128	19.7953	1.04687	0.255131	4.10326	4.07374e-05	0.000145355	22798	LAMB4	laminin subunit beta 4	protein-coding
ENSG00000164604	58.2612	1.21224	0.186542	6.49849	8.11287e-11	5.28697e-10	54329	GPR85	G protein-coupled receptor 85	protein-coding
ENSG00000227199	22.5233	-6.82676	0.322797	-21.1488	2.83026e-99	2.17547e-97	93653	ST7-AS1	ST7 antisense RNA 1	ncRNA
ENSG00000154438	58.0323	2.98517	0.548822	5.43923	5.35108e-08	2.74071e-07	136991	ASZ1	ankyrin repeat, SAM and basic leucine zipper domain containing 1	protein-coding
ENSG00000128610	13.5533	1.62045	0.334622	4.84262	1.28136e-06	5.64282e-06	389549	FEZF1	FEZ family zinc finger 1	protein-coding
ENSG00000230316	32.0881	-5.98383	0.409133	-14.6256	1.92731e-48	3.1424e-47	154860	FEZF1-AS1	FEZF1 antisense RNA 1	ncRNA
[truncated: 1,365 more rows]

## Sheet: DEGs_mcrpc_vs_mhspc
Differentially expressed genes (Padj < 0.05, abs(LFC) ≥ 1) from pair-wise comparison mcrpc/mhspc (only unique ENTREZID and SYMBOL)
[truncated: 2,664 more rows]
