# Supplementary material for: Unravelling TPX2-centered co-expression networks as key drivers of aggressive prostate cancer
Source: Sci Rep. 2025 Dec 16;15:43908. doi: 10.1038/s41598-025-27704-4 (PMC12708838; doi:10.1038/s41598-025-27704-4)
Supplement: Supplementary file 7 — Supplementary Material 7 [file 41598_2025_27704_MOESM7_ESM.xlsx]

## Sheet: All_Deregulated_GO_Pathways_ATC
GO ontology enrichment analysis of significantly differentially expressed genes obtained from adaptive two-cluster (ATC) hierarchical clustering and simplifyEnrichment analysis
ID	Description	GeneRatio	BgRatio	pvalue	p.adjust	qvalue	geneID	Count	Cluster
GO:0061061	muscle structure development	170/1751	698/18870	3.51474e-33	2.05682e-29	1.62381e-29	TGFBR3/SYPL2/PLEKHO1/LMNA/CASQ1/TNNI1/CSRP1/LMOD1/MYOG/BTG2/ATF3/WNT3A/OBSCN/ACTA1/ACTN2/SLC8A1/EPAS1/MEIS1/VAMP5/SMYD1/SEMA4C/FHL2/BIN1/CACNB4/HOXD10/HOXD9/FZD7/IGFBP5/DES/SPEG/OBSL1/DNER/GPC1/CAV3/RARB/KLHL40/MYL3/LAMB2/TNNC1/BOC/POPDC2/MYLK/EPHB1/KY/WDR1/CXCL10/MYOZ2/EDNRA/PDLIM3/FGF10/ISL1/PRDM6/PDLIM4/PITX1/EGR1/HBEGF/MIR145/PDLIM7/SCGB3A1/FOXC1/RBM24/PI16/SRF/COL19A1/BVES/TCF21/SYNE1/ACTB/E…	170	Cluster1
GO:0003012	muscle system process	120/1751	452/18870	3.75256e-27	8.53649e-24	6.73933e-24	RNF207/UTS2/TRIM63/EDN2/PTGER3/GSTM2/CASQ2/LMNA/ATP1A2/CASQ1/MYOC/PTGS2/TNNI1/LMOD1/PPP1R12B/MYOG/MYBPH/ATP2B4/ACTA1/SLC8A1/MEIS1/ADRA2B/BIN1/SCN7A/MYL1/IGFBP5/PRKAG3/DES/NMUR1/LMCD1/CAV3/GPD1L/STAC/MYL3/TNNC1/MYLK/ADRA2C/CD38/MYOZ2/PDE5A/EDNRA/HAND2/GDNF/MYOT/MIR145/ANXA6/DRD1/PI16/SRF/PLN/GJA1/TRDN/CACNA2D1/CAV1/CALD1/CHRM2/ADRA1A/KCNB2/FBXO32/TPM2/TMOD1/NR4A3/GSN/TACR2/MYOZ1/CAMK2G/ACTA2/MYOF/…	120	Cluster1
GO:0048729	tissue morphogenesis	148/1751	631/18870	4.37619e-27	8.53649e-24	6.73933e-24	RNF207/PDPN/EPHA2/ARHGEF19/CLIC4/AHDC1/ARTN/CCN1/LMO4/TGFBR3/CSF1/WNT2B/TMEM79/VANGL2/PBX1/TNNI1/WNT3A/ACTA1/OSR1/RHOB/GDF7/ACTG2/SEMA4C/BBS5/HOXD13/HOXD11/FZD7/IGFBP5/WNT6/WNT10A/CAV3/WNT7A/MYL3/TNNC1/PRICKLE2/MYLK/TP63/WDR1/AREG/CXCL10/FGF2/SPRY1/HHIP/EDNRA/SFRP2/HAND2/GDNF/FGF10/ISL1/FST/GCNT4/HBEGF/MIR145/FOXF2/FOXC1/ID4/SRF/BMP5/GJA1/RSPO3/TCF21/ESR1/ACTB/HOXA11/GLI3/MAGI2/NRG1/SFRP1/SOX17/E…	148	Cluster1
GO:0006936	muscle contraction	102/1751	351/18870	1.40274e-26	2.0522e-23	1.62016e-23	RNF207/UTS2/TRIM63/EDN2/PTGER3/GSTM2/CASQ2/ATP1A2/CASQ1/PTGS2/TNNI1/LMOD1/PPP1R12B/MYBPH/ATP2B4/ACTA1/SLC8A1/ADRA2B/BIN1/SCN7A/MYL1/DES/NMUR1/CAV3/GPD1L/STAC/MYL3/TNNC1/MYLK/ADRA2C/CD38/PDE5A/EDNRA/GDNF/MYOT/MIR145/ANXA6/DRD1/SRF/PLN/GJA1/TRDN/CACNA2D1/CAV1/CALD1/CHRM2/ADRA1A/KCNB2/TPM2/TMOD1/GSN/TACR2/ACTA2/MYOF/ANKRD2/TNNT3/APBB1/VEGFB/CRYAB/SCN4B/SCN2B/SSPN/NR4A1/TRPV4/MYL2/TBX3/NOS1/P2RX2/EDN…	102	Cluster1
GO:0007517	muscle organ development	100/1751	354/18870	5.00201e-25	5.85435e-22	4.62185e-22	TGFBR3/CASQ1/TNNI1/MYOG/BTG2/ATF3/WNT3A/ACTA1/VAMP5/SMYD1/HOXD10/HOXD9/DES/SPEG/DNER/GPC1/CAV3/KLHL40/MYL3/TNNC1/POPDC2/MYLK/EPHB1/KY/CXCL10/MYOZ2/EDNRA/ISL1/PITX1/EGR1/HBEGF/MIR145/FOXC1/RBM24/COL19A1/BVES/TCF21/ETV1/ELN/CAV2/CAV1/BIN3/EGR3/NRG1/CNTFR/ASS1/MKX/SVIL/MYOZ1/ANKRD1/ANKRD2/FGFR2/WT1/EFEMP2/CRYAB/TAGLN/USP2/POU6F1/NR4A1/ITGA7/MYF6/MYL2/P2RX2/SGCG/KLF5/MYH6/MYH7/CFL2/BMP4/FOS/ACTC1/TPM…	100	Cluster1
GO:0060537	muscle tissue development	109/1751	433/18870	9.83632e-23	9.59369e-20	7.57396e-20	TGFBR3/LMNA/CASQ1/TNNI1/CSRP1/MYOG/BTG2/ATF3/WNT3A/ACTA1/ACTN2/OSR1/FOSL2/SLC8A1/MEIS1/VAMP5/SMYD1/FHL2/HOXD10/HOXD9/FZD7/IGFBP5/OBSL1/DNER/GPC1/CAV3/RARB/KLHL40/MYL3/TNNC1/POPDC2/MYLK/EPHB1/MYOZ2/FGF2/EDNRA/ISL1/PITX1/EGR1/MIR145/FOXC1/RBM24/PI16/SRF/BMP5/COL19A1/BVES/PLN/GJA1/TCF21/SYNE1/ELN/CAV2/CAV1/BIN3/ADRA1A/NRG1/EYA1/NPR2/PGM5/ITGA8/SVIL/DKK1/MYOZ1/ANKRD1/NRAP/FGFR2/WT1/EFEMP2/YAP1/NR4A1/…	109	Cluster1
GO:0002009	morphogenesis of an epithelium	119/1751	516/18870	2.77588e-21	2.32063e-18	1.83208e-18	RNF207/PDPN/EPHA2/ARHGEF19/CLIC4/CCN1/LMO4/CSF1/WNT2B/TMEM79/VANGL2/PBX1/WNT3A/OSR1/RHOB/GDF7/SEMA4C/BBS5/HOXD13/HOXD11/FZD7/IGFBP5/WNT6/WNT10A/CAV3/WNT7A/PRICKLE2/TP63/WDR1/AREG/CXCL10/FGF2/SPRY1/HHIP/EDNRA/SFRP2/HAND2/GDNF/FGF10/FST/HBEGF/FOXF2/ID4/SRF/BMP5/GJA1/RSPO3/TCF21/ESR1/ACTB/HOXA11/GLI3/MAGI2/SFRP1/SOX17/EYA1/RSPO2/KLF4/GATA3/DKK1/VCL/LZTS2/FGFR2/DCHS1/WT1/PGR/YAP1/WNT5B/ACVRL1/KRT6A/R…	119	Cluster1
GO:0042692	muscle cell differentiation	103/1751	419/18870	1.02931e-20	7.52942e-18	5.94428e-18	SYPL2/PLEKHO1/LMNA/CASQ1/CSRP1/LMOD1/MYOG/WNT3A/OBSCN/ACTA1/ACTN2/SLC8A1/MEIS1/SMYD1/SEMA4C/FHL2/BIN1/CACNB4/FZD7/IGFBP5/SPEG/OBSL1/DNER/CAV3/RARB/KLHL40/LAMB2/POPDC2/WDR1/CXCL10/MYOZ2/EDNRA/FGF10/ISL1/PRDM6/MIR145/SCGB3A1/RBM24/PI16/SRF/BVES/SYNE1/CAV2/FLNC/SMARCD3/BIN3/ADRA1A/NRG1/PGM5/TMOD1/PLPP7/ITGA8/DKK1/MYOZ1/SYNPO2L/LDB3/ANKRD1/NRAP/FGFR2/TNNT3/CD81/BDNF/WT1/EFEMP2/ADAMTS15/WNT5B/MYF6/MYL…	103	Cluster1
GO:0030198	extracellular matrix organization	86/1751	321/18870	4.88075e-20	3.17357e-17	2.50545e-17	VWA1/MMP23B/ANGPTL7/PDPN/COL16A1/COL8A2/CCN1/ADAMTSL4/PBXIP1/HAPLN2/ADAMTS4/DDR2/DPT/COLGALT2/WNT3A/EMILIN1/VIT/DPP4/COL4A4/COL4A3/COL7A1/LAMB2/CCDC80/PRDM5/NDNF/SFRP2/EGFLAM/COL23A1/FOXF2/FOXC1/COL19A1/COL9A1/IL6/AEBP1/ELN/CAV2/CAV1/BMP1/MATN2/COL14A1/COL27A1/ITGA8/COL13A1/HPSE2/NFKB2/COL17A1/WT1/EFEMP2/MMP7/PHLDB1/ADAMTS8/ADAMTS15/NTN4/MMP17/GAS6/MMP14/SMOC1/PAPLN/FLRT2/FBLN5/SMAD3/THSD4/LOXL1/…	86	Cluster1
GO:0043062	extracellular structure organization	86/1751	322/18870	6.07094e-20	3.55272e-17	2.80478e-17	VWA1/MMP23B/ANGPTL7/PDPN/COL16A1/COL8A2/CCN1/ADAMTSL4/PBXIP1/HAPLN2/ADAMTS4/DDR2/DPT/COLGALT2/WNT3A/EMILIN1/VIT/DPP4/COL4A4/COL4A3/COL7A1/LAMB2/CCDC80/PRDM5/NDNF/SFRP2/EGFLAM/COL23A1/FOXF2/FOXC1/COL19A1/COL9A1/IL6/AEBP1/ELN/CAV2/CAV1/BMP1/MATN2/COL14A1/COL27A1/ITGA8/COL13A1/HPSE2/NFKB2/COL17A1/WT1/EFEMP2/MMP7/PHLDB1/ADAMTS8/ADAMTS15/NTN4/MMP17/GAS6/MMP14/SMOC1/PAPLN/FLRT2/FBLN5/SMAD3/THSD4/LOXL1/…	86	Cluster1
GO:0045229	external encapsulating structure organization	86/1751	323/18870	7.54285e-20	4.01279e-17	3.168e-17	VWA1/MMP23B/ANGPTL7/PDPN/COL16A1/COL8A2/CCN1/ADAMTSL4/PBXIP1/HAPLN2/ADAMTS4/DDR2/DPT/COLGALT2/WNT3A/EMILIN1/VIT/DPP4/COL4A4/COL4A3/COL7A1/LAMB2/CCDC80/PRDM5/NDNF/SFRP2/EGFLAM/COL23A1/FOXF2/FOXC1/COL19A1/COL9A1/IL6/AEBP1/ELN/CAV2/CAV1/BMP1/MATN2/COL14A1/COL27A1/ITGA8/COL13A1/HPSE2/NFKB2/COL17A1/WT1/EFEMP2/MMP7/PHLDB1/ADAMTS8/ADAMTS15/NTN4/MMP17/GAS6/MMP14/SMOC1/PAPLN/FLRT2/FBLN5/SMAD3/THSD4/LOXL1/…	86	Cluster1
GO:0044057	regulation of system process	122/1751	560/18870	1.2764e-19	6.22456e-17	4.91413e-17	RNF207/HSPB7/TRIM63/EDN2/PTGER3/GSTM2/CASQ2/NPR1/LMNA/ATP1A2/CASQ1/PTGS2/TNNI1/PPP1R12B/MYOG/MYBPH/ATP2B4/POMC/SLC8A1/EPAS1/ADRA2B/BIN1/IGFBP5/PRKAG3/DES/SLC4A3/LMCD1/CAV3/HRH1/WNT7A/GPD1L/MYL3/TNNC1/TAFA4/POPDC2/MGLL/ACP3/TRPC1/ADRA2C/CD38/PDE5A/EDNRA/HAND2/FGF10/ISL1/CARTPT/HBEGF/MIR145/ANXA6/HRH2/PI16/SRF/BVES/PLN/GJA1/TRDN/SYNE1/AQP1/CACNA2D1/CAV1/CHRM2/ADRA1A/KCNB2/FBXO32/NR4A3/CELF2/TACR2/C…	122	Cluster1
GO:0051146	striated muscle cell differentiation	80/1751	305/18870	3.9484e-18	1.77739e-15	1.4032e-15	PLEKHO1/LMNA/CASQ1/CSRP1/LMOD1/MYOG/WNT3A/OBSCN/ACTA1/ACTN2/SLC8A1/MEIS1/SMYD1/FHL2/FZD7/IGFBP5/OBSL1/DNER/CAV3/RARB/KLHL40/POPDC2/WDR1/CXCL10/MYOZ2/ISL1/SCGB3A1/RBM24/PI16/SRF/BVES/SYNE1/CAV2/FLNC/BIN3/ADRA1A/NRG1/PGM5/TMOD1/PLPP7/DKK1/MYOZ1/SYNPO2L/LDB3/ANKRD1/NRAP/TNNT3/CD81/BDNF/WT1/ADAMTS15/MYF6/MYL2/TBX5/TBX3/NOS1/P2RX2/KLF5/MMP14/MYH6/MYH7/CFL2/BMP4/ACTC1/TPM1/CACNA1H/IL4R/MYH3/MYOCD/TCAP/…	80	Cluster1
GO:0035239	tube morphogenesis	169/1751	951/18870	3.44268e-17	1.43904e-14	1.13608e-14	RNF207/EPHA2/CLIC4/COL8A2/EDN2/CCN1/LMO4/TGFBR3/CSF1/PROK1/WNT2B/NPR1/VANGL2/PBX1/GLUL/PTGS2/ATP2B4/WNT3A/OSR1/RHOB/GDF7/EMILIN1/EPAS1/MEIS1/ATOH8/ADRA2B/SEMA4C/HS6ST1/BBS5/HOXD13/HOXD11/WNT6/COL4A3/CAV3/WNT7A/MYLK/AMOTL2/EPHB1/TP63/FGFBP1/AREG/CXCL10/NDNF/FGF2/SPRY1/HHIP/EDNRA/SFRP2/HAND2/GDNF/FGF10/ISL1/MIR145/FOXC1/SRF/BMP5/RSPO3/CCN2/TCF21/TNFAIP3/ESR1/ITGB8/IL6/HOXA11/AQP1/BMPER/GLI3/HSPB1/A…	169	Cluster1
GO:0003013	circulatory system process	122/1751	601/18870	4.64066e-17	1.81048e-14	1.42932e-14	RNF207/UTS2/SLC2A5/HSPB7/EDN2/GSTM2/CASQ2/NPR1/ATP1A2/PTGS2/TNNI1/ATP2B4/POMC/EMILIN1/SLC8A1/EPAS1/ADRA2B/BIN1/DES/SLC4A3/COL4A3/CAV3/HRH1/GPD1L/MYL3/TNNC1/POPDC2/SLC15A2/TRPC1/CPA3/WWTR1/ADRA2C/CD38/SOD3/CXCL10/ABCG2/ADH5/PDE5A/EDNRA/ISL1/CARTPT/HBEGF/KCNMB1/DRD1/HRH2/FOXC1/BVES/PLN/GJA1/TRDN/SLC22A3/NPY/RAMP3/ELN/CACNA2D1/ABCB1/CAV1/CHRM2/ADRA1A/ANGPT1/NPR2/GSN/PTGS1/CELF2/VSTM4/TACR2/ACTA2/SLC…	122	Cluster1
GO:0030029	actin filament-based process	150/1751	809/18870	5.3402e-17	1.95318e-14	1.54198e-14	RNF207/PDPN/ARHGEF19/ARHGEF10L/KANK4/INSRR/ATP1A2/CASQ1/F11R/SELE/MYOC/CSRP1/LMOD1/OBSCN/ACTA1/ACTN2/RHOB/CDC42EP3/RHOQ/CAPG/BIN1/RND3/MYL1/OBSL1/CAV3/GPD1L/VILL/TNNC1/NISCH/FAM107A/EPHA3/TF/AMOTL2/MRAS/WDR1/CXCL1/SYNPO2/MYOZ2/PALLD/PDLIM3/FGF10/PDLIM4/SHROOM1/DPYSL3/MIR145/SYNPO/PDLIM7/CAP2/DAAM2/SRF/MICAL1/PLN/GJA1/CCN2/ACTB/WIPF3/AQP1/ELN/CACNA2D1/CAV1/FLNC/CALD1/SORBS3/BIN3/RHOBTB2/SFRP1/KANK…	150	Cluster1
GO:0055001	muscle cell development	59/1751	195/18870	8.39615e-17	2.89025e-14	2.28178e-14	SYPL2/LMNA/CASQ1/CSRP1/LMOD1/MYOG/OBSCN/ACTA1/ACTN2/SLC8A1/MEIS1/FHL2/BIN1/CACNB4/OBSL1/DNER/CAV3/KLHL40/WDR1/MYOZ2/EDNRA/ISL1/PI16/SRF/BVES/CAV2/FLNC/BIN3/ADRA1A/PGM5/TMOD1/MYOZ1/SYNPO2L/LDB3/ANKRD1/NRAP/TNNT3/EFEMP2/MYF6/MYL2/TBX5/TBX3/P2RX2/MYH6/MYH7/CFL2/BMP4/ACTN1/ACTC1/TPM1/MYH3/TCAP/CNTNAP1/WFIKKN2/FHOD3/BCL2/MYL9/RCAN1/LARGE1	59	Cluster1
GO:0008015	blood circulation	107/1751	515/18870	8.07222e-16	2.62437e-13	2.07187e-13	RNF207/UTS2/SLC2A5/HSPB7/EDN2/GSTM2/CASQ2/NPR1/ATP1A2/PTGS2/TNNI1/ATP2B4/POMC/EMILIN1/SLC8A1/EPAS1/ADRA2B/BIN1/DES/SLC4A3/COL4A3/CAV3/HRH1/GPD1L/MYL3/TNNC1/POPDC2/TRPC1/CPA3/ADRA2C/CD38/SOD3/CXCL10/ADH5/PDE5A/EDNRA/ISL1/CARTPT/HBEGF/KCNMB1/DRD1/HRH2/FOXC1/BVES/PLN/GJA1/TRDN/NPY/ELN/CACNA2D1/CAV1/CHRM2/ADRA1A/ANGPT1/NPR2/GSN/PTGS1/CELF2/VSTM4/TACR2/ACTA2/MYOF/SERPING1/VEGFB/PDE2A/SCN4B/SCN2B/GNB3/…	107	Cluster1
GO:0030036	actin cytoskeleton organization	131/1751	719/18870	2.29992e-14	7.08377e-12	5.59245e-12	ARHGEF19/ARHGEF10L/KANK4/INSRR/CASQ1/F11R/MYOC/CSRP1/LMOD1/OBSCN/ACTA1/ACTN2/RHOB/CDC42EP3/RHOQ/CAPG/BIN1/RND3/OBSL1/CAV3/VILL/NISCH/FAM107A/EPHA3/TF/AMOTL2/MRAS/WDR1/CXCL1/SYNPO2/MYOZ2/PALLD/PDLIM3/FGF10/PDLIM4/SHROOM1/DPYSL3/MIR145/SYNPO/PDLIM7/CAP2/DAAM2/SRF/MICAL1/CCN2/ACTB/WIPF3/AQP1/ELN/FLNC/CALD1/SORBS3/BIN3/RHOBTB2/SFRP1/KANK1/TPM2/TLN1/PGM5/FRMD3/TMOD1/LPAR1/GSN/SVIL/MYOZ1/SYNPO2L/LDB3/A…	131	Cluster1
GO:0060485	mesenchyme development	76/1751	327/18870	3.2729e-14	9.57649e-12	7.56039e-12	PDPN/TGFBR3/S100A4/WNT3A/ACTA1/OSR1/ACTG2/SEMA4C/WNT10A/CRELD1/SEMA3F/SEMA3B/EPHA3/WWTR1/SPRY1/EDNRA/SFRP2/HAND2/GDNF/FGF10/ISL1/MIR145/ANXA6/FOXF2/FOXC1/RBM24/BMP5/TCF21/IL6/NRG1/FGFR1/SFRP1/BNC2/GLIPR2/DAB2IP/GATA3/DKK1/ACTA2/SEMA4G/FGFR2/TAF10/DCHS1/WT1/YAP1/NCAM1/PHLDB1/ACVRL1/TBX5/TBX3/EDNRB/SPRY2/FERMT2/BMP4/ZFP36L1/TGFB3/ACTC1/SEMA6D/ALDH1A2/SMAD3/TGFB1I1/FOXF1/MEOX1/TMEM100/NOG/TBX2/AXIN2…	76	Cluster1
GO:0007507	heart development	117/1751	617/18870	3.49772e-14	9.74698e-12	7.69499e-12	RNF207/DHRS3/HSPB7/CCN1/LMO4/TGFBR3/SYPL2/LMNA/VANGL2/TNNI1/WNT3A/ACTN2/OSR1/EMILIN1/SLC8A1/MEIS1/SMYD1/FHL2/BBS5/FZD7/OBSL1/CAV3/CRELD1/RARB/MYL3/TNNC1/POPDC2/FGF2/SPRY1/EDNRA/SFRP2/HAND2/PDLIM3/ISL1/PDLIM4/MIR145/PDLIM7/FOXC1/RBM24/PI16/SRF/BMP5/BVES/TRAF3IP2/PLN/GJA1/SYNE1/GLI3/ELN/SMARCD3/ADRA1A/NRG1/SOX17/EYA1/GATA3/ODAD2/DKK1/SYNPO2L/LDB3/ANKRD1/PDLIM1/NRAP/FGFR2/DCHS1/PARVA/WT1/VEGFB/PDE2A…	117	Cluster1
GO:0055002	striated muscle cell development	31/1751	73/18870	6.1372e-14	1.6325e-11	1.28881e-11	CASQ1/CSRP1/LMOD1/OBSCN/ACTA1/ACTN2/OBSL1/CAV3/WDR1/MYOZ2/SRF/FLNC/PGM5/TMOD1/MYOZ1/SYNPO2L/LDB3/ANKRD1/NRAP/TNNT3/MYL2/MYH6/MYH7/CFL2/ACTC1/TPM1/MYH3/TCAP/FHOD3/MYL9/LARGE1	31	Cluster1
GO:0097435	supramolecular fiber organization	145/1751	845/18870	1.31662e-13	3.34993e-11	2.64468e-11	ARHGEF10L/PLK3/KANK4/CASQ1/F11R/DDR2/DPT/MYOC/COLGALT2/PKP1/CSRP1/LMOD1/OBSCN/ACTA1/ACTN2/RHOB/EMILIN1/CLIP4/CDC42EP3/RHOQ/ANKRD53/CAPG/BIN1/RND3/DES/OBSL1/CAV3/VILL/FAM107A/TF/WDR1/SYNPO2/MYOZ2/SFRP2/SHROOM1/DPYSL3/SYNPO/FOXC1/CAP2/DAAM2/SRF/MICAL1/TRDN/CCN2/WIPF3/AEBP1/ELN/FLNC/CALD1/BMP1/SORBS3/BIN3/RHOBTB2/CLU/SFRP1/COL14A1/KANK1/TPM2/PGM5/TMOD1/LPAR1/COL27A1/GSN/SVIL/MYOZ1/SYNPO2L/LDB3/ANKRD…	145	Cluster1
GO:0030239	myofibril assembly	30/1751	71/18870	1.83009e-13	4.46238e-11	3.52293e-11	CASQ1/CSRP1/LMOD1/OBSCN/ACTA1/ACTN2/OBSL1/CAV3/WDR1/MYOZ2/SRF/FLNC/PGM5/TMOD1/MYOZ1/SYNPO2L/LDB3/ANKRD1/NRAP/TNNT3/MYL2/MYH6/MYH7/CFL2/ACTC1/TPM1/MYH3/TCAP/FHOD3/MYL9	30	Cluster1
GO:0009611	response to wounding	107/1751	557/18870	1.90938e-13	4.46947e-11	3.52853e-11	PDPN/ARHGEF19/PLPP3/CCN1/SPRR3/NTRK1/F11R/DDR2/SELP/PLA2G4A/CSRP1/WNT3A/EMILIN1/ZFP36L2/CHMP3/ADRA2B/ITGB6/FZD7/SERPINE2/CAV3/WNT7A/LAMB2/MYLK/DGKG/ADRA2C/NDNF/FGF2/EDNRA/FGF10/HBEGF/DPYSL3/ANXA6/SRF/DST/CCN2/TNFAIP3/ACTB/IL6/AQP1/HSPB1/TFPI2/CAV1/PTN/NRG1/KANK1/IL33/TLN1/NPR2/KLF4/ANXA8/MYOZ1/VCL/MYOF/LYVE1/CD59/SERPING1/FOSL1/YAP1/MCAM/ANO6/ACVRL1/KRT6A/KRT1/ITGA5/DGKA/GLI1/F10/GAS6/AJUBA/FERMT…	107	Cluster1
GO:0090257	regulation of muscle system process	62/1751	247/18870	2.05499e-13	4.62531e-11	3.65156e-11	RNF207/TRIM63/EDN2/GSTM2/CASQ2/LMNA/ATP1A2/CASQ1/PTGS2/TNNI1/PPP1R12B/MYOG/MYBPH/ATP2B4/SLC8A1/ADRA2B/BIN1/IGFBP5/PRKAG3/LMCD1/CAV3/MYL3/TNNC1/ADRA2C/PDE5A/HAND2/MIR145/ANXA6/PI16/SRF/PLN/CAV1/CHRM2/ADRA1A/KCNB2/FBXO32/NR4A3/TACR2/CAMK2G/TNNT3/SLN/NR4A1/TRPV4/MYL2/NOS1/FOXO1/MYH7/TPM1/KBTBD13/SMAD3/HCN4/P2RX1/RANGRF/MYOCD/SGCA/CACNG1/DAPK3/CNN1/DMPK/REM1/MYL9/GATA5	62	Cluster1
GO:0001944	vasculature development	142/1751	831/18870	3.34924e-13	7.25916e-11	5.73091e-11	ANGPTL7/PDPN/EPHA2/CLIC4/COL8A2/EDN2/PLPP3/CCN1/TGFBR3/PROK1/NPR1/GLUL/PTGS2/ATP2B4/OSR1/RHOB/EMILIN1/EPAS1/MEIS1/ADRA2B/HS6ST1/COL4A3/WNT7A/MYLK/AMOTL2/EPHB1/FGFBP1/CXCL10/NDNF/FGF2/EDNRA/SFRP2/HAND2/FGF10/ISL1/EGR1/MIR145/FOXC1/SRF/RSPO3/CCN2/TCF21/TNFAIP3/AHR/ITGB8/IL6/AQP1/BMPER/GLI3/HSPB1/ASB4/CAV1/CALD1/EGR3/ADGRA2/SFRP1/SOX17/EYA1/ANGPT1/NPR2/KLF4/COL27A1/DAB2IP/VSTM4/ACTA2/FGFR2/PARVA/WT1…	142	Cluster1
GO:0032989	cellular component morphogenesis	136/1751	789/18870	5.64833e-13	1.1805e-10	9.31975e-11	PDPN/EDN2/ARTN/NEXN/LMO4/PLEKHO1/S100A6/NES/NTRK1/CASQ1/CSRP1/LMOD1/LGR6/NFASC/WNT3A/OBSCN/ACTA1/ACTN2/GDF7/SEMA4C/NR4A2/OBSL1/PID1/GPC1/CAV3/WNT7A/CCK/PLXNB1/LAMB2/SEMA3F/SEMA3B/LRTM1/EPHA3/BOC/EPHB1/WDR1/SPINK2/PRDM8/MYOZ2/EDNRA/PALLD/GDNF/ISL1/MYOT/GFRA3/SRF/PLN/UST/SYNE1/ACTB/ETV1/GLI3/HECW1/NYAP1/CCDC136/FLNC/PTN/EPHB6/UNC5D/ARC/KANK1/NPR2/PGM5/TMOD1/DAB2IP/HMCN2/GATA3/ZNF365/MYOZ1/SYNPO2L/V…	136	Cluster1
GO:0001568	blood vessel development	137/1751	798/18870	6.28371e-13	1.26801e-10	1.00106e-10	EPHA2/CLIC4/COL8A2/EDN2/PLPP3/CCN1/TGFBR3/PROK1/NPR1/GLUL/PTGS2/ATP2B4/OSR1/RHOB/EMILIN1/EPAS1/MEIS1/ADRA2B/HS6ST1/COL4A3/WNT7A/MYLK/AMOTL2/EPHB1/FGFBP1/CXCL10/NDNF/FGF2/EDNRA/SFRP2/HAND2/FGF10/ISL1/EGR1/MIR145/FOXC1/SRF/RSPO3/CCN2/TCF21/TNFAIP3/AHR/ITGB8/IL6/AQP1/BMPER/GLI3/HSPB1/ASB4/CAV1/CALD1/EGR3/ADGRA2/SFRP1/SOX17/EYA1/ANGPT1/NPR2/KLF4/COL27A1/DAB2IP/VSTM4/ACTA2/FGFR2/PARVA/WT1/TSPAN18/VEGF…	137	Cluster1
GO:0072001	renal system development	72/1751	324/18870	1.61439e-12	3.14913e-10	2.48615e-10	CASP9/WNT2B/VANGL2/PBX1/OSR1/HOXD11/WNT6/COL4A4/COL4A3/RARB/LAMB2/WWTR1/WFS1/PROM1/FGF2/SPRY1/EDNRA/DCHS2/GDNF/FGF10/GCNT4/EGR1/FOXC1/TRAF3IP2/TCF21/DACT2/HOXA11/AQP1/BMPER/GLI3/MAGI2/AKR1B1/SFRP1/SOX17/EYA1/OSR2/ANGPT1/ASS1/GATA3/ITGA8/ACTA2/LZTS2/GFRA1/EMX2/FGFR2/DCHS1/WT1/YAP1/AQP2/TNS2/MMP17/FREM2/EDNRB/BMP4/ALDH1A2/SMAD3/STRA6/PKD1/GLIS2/FOXF1/SERPINF1/MYOCD/HS3ST3A1/RARA/ITGA3/NOG/BCL2/KANK…	72	Cluster1
GO:0060538	skeletal muscle organ development	49/1751	178/18870	1.79508e-12	3.38864e-10	2.67524e-10	CASQ1/MYOG/BTG2/ATF3/WNT3A/ACTA1/VAMP5/SMYD1/HOXD10/HOXD9/DES/DNER/GPC1/KLHL40/POPDC2/EPHB1/MYOZ2/PITX1/EGR1/RBM24/COL19A1/BVES/TCF21/ELN/CAV2/CAV1/BIN3/CNTFR/ASS1/SVIL/MYOZ1/ANKRD1/WT1/NR4A1/MYF6/P2RX2/KLF5/CFL2/FOS/STRA6/RBFOX1/MYOCD/CNTNAP1/HLF/MYOM1/BCL2/RCAN1/LARGE1/MAFF	49	Cluster1
GO:0022612	gland morphogenesis	39/1751	122/18870	2.0448e-12	3.73942e-10	2.95218e-10	EPHA2/CSF1/WNT3A/GDF7/LIMS2/HOXD13/IGFBP5/CAV3/TP63/AREG/FGF10/ID4/TNFAIP3/ESR1/IL6/GLI3/CAV1/PTN/SFRP1/PLAG1/FGFR2/PGR/RARG/STAT6/GLI1/NTN4/TBX3/BMP4/TGFB3/FGF7/MMP2/NTN1/NOG/TBX2/BCL2/SERPINB5/CEACAM1/CEBPB/LAMA5	39	Cluster1
GO:0048598	embryonic morphogenesis	112/1751	616/18870	2.20214e-12	3.90514e-10	3.083e-10	RNF207/EPHA2/AHDC1/GJB5/KCNQ4/PLPP3/CCN1/LMO4/WNT2B/VANGL2/PBX1/LAMB3/WNT3A/OSR1/GDF7/EFEMP1/ATOH8/DUSP2/SEMA4C/BBS5/MAP3K20/HOXD13/HOXD12/HOXD10/HOXD9/FZD7/WNT6/WNT7A/RARB/TMIE/COL7A1/TP63/FGF2/EDNRA/SFRP2/HAND2/GDNF/FGF10/PITX1/MIR145/FOXI1/DUSP1/FOXF2/FOXC1/SRF/BMP5/GJA1/RSPO3/TCF21/SP8/HOXA11/GLI3/SOX7/SFRP1/SOX17/EYA1/OSR2/RSPO2/NR4A3/KLF4/GATA3/ITGA8/BMI1/DKK1/FBXW4/DUSP5/FGFR2/TAF10/YAP1/P…	112	Cluster1
GO:0010927	cellular component assembly involved in morphogenesis	40/1751	128/18870	2.42426e-12	4.17258e-10	3.29414e-10	CASQ1/CSRP1/LMOD1/OBSCN/ACTA1/ACTN2/OBSL1/GPC1/CAV3/WDR1/SPINK2/MYOZ2/SRF/PLN/CCDC136/FLNC/PGM5/TMOD1/MYOZ1/SYNPO2L/LDB3/ANKRD1/NRAP/TNNT3/PHLDB1/CNTN1/MYL2/MYH6/MYH7/CFL2/ACTC1/TPM1/MYH3/PMP22/TCAP/CNTNAP1/ITGB4/FHOD3/MAG/MYL9	40	Cluster1
GO:0031589	cell-substrate adhesion	76/1751	356/18870	3.26432e-12	5.45795e-10	4.30891e-10	PDPN/COL16A1/CCN1/GBP1/CSF1/MYOC/ACTN2/EMILIN1/VIT/STON1/LIMS2/ITGB6/FZD7/SNED1/FBLN2/ITGA9/FAM107A/EPHA3/CCDC80/EPHB1/NDNF/EGFLAM/SRF/BVES/CCN2/ITGB8/TRIP6/SORBS3/SFRP1/ANGPT1/KANK1/TLN1/ITGA8/COL13A1/VCL/SORBS1/COL17A1/TIMM10B/LYVE1/PARVA/ARL2/EFEMP2/JAM3/ACVRL1/ITGA5/ITGA7/NTN4/PXN/OLFM4/GAS6/MMP14/AJUBA/FERMT2/ACTN1/FBLN5/SMAD3/CORO2B/MSLN/PKD1/CX3CL1/FOXF1/ATP1B2/DUSP3/ITGA3/ITGB4/BCL2/DAPK3…	76	Cluster1
GO:0008285	negative regulation of cell population proliferation	154/1751	957/18870	4.48435e-12	7.28956e-10	5.75492e-10	FBXO2/PDPN/PLA2G5/PLA2G2D/TENT5B/PTPRU/FABP3/PODN/TGFBR3/BNIPL/NPR1/LMNA/NTRK1/XCL1/DPT/PTGS2/MYOG/BTG2/IL24/WNT3A/ATOH8/SEMA4C/LIMS2/CACNB4/IGFBP5/SPEG/SERPINE2/COL4A3/ITM2C/RARB/PLXNB1/SEMA3F/SEMA3B/EPHB1/RARRES1/CD38/FGFBP1/CXCL1/PDE5A/FGF2/SPRY1/MGARP/SFRP2/FGF10/NR2F1/MCC/DPYSL3/MIR145/DUSP1/SRF/BMP5/TNFAIP3/IL6/GLI3/NUPR2/MAGI2/AZGP1/TES/CAV2/CAV1/PTN/VIPR2/SOX7/ADRA1A/SFRP1/KANK1/IL33/KLF9…	154	Cluster1
GO:0001822	kidney development	69/1751	314/18870	8.14473e-12	1.28819e-09	1.01699e-09	CASP9/WNT2B/VANGL2/PBX1/OSR1/HOXD11/WNT6/COL4A4/COL4A3/RARB/LAMB2/WWTR1/WFS1/PROM1/FGF2/SPRY1/EDNRA/DCHS2/GDNF/FGF10/GCNT4/EGR1/FOXC1/TRAF3IP2/TCF21/DACT2/HOXA11/AQP1/BMPER/GLI3/MAGI2/AKR1B1/SFRP1/SOX17/EYA1/OSR2/ANGPT1/ASS1/GATA3/ITGA8/ACTA2/LZTS2/GFRA1/FGFR2/DCHS1/WT1/YAP1/AQP2/TNS2/MMP17/FREM2/EDNRB/BMP4/ALDH1A2/SMAD3/STRA6/PKD1/GLIS2/SERPINF1/HS3ST3A1/RARA/ITGA3/NOG/BCL2/KANK2/LAMA5/ADAMTS1/L…	69	Cluster1
GO:0001501	skeletal system development	99/1751	530/18870	8.71081e-12	1.34146e-09	1.05905e-09	DHRS3/EPHA2/CCN1/WNT2B/PBXIP1/BGLAP/HAPLN2/ADAMTS4/DDR2/PBX1/MYOC/PRELP/OSR1/FOSL2/SRD5A2/EFEMP1/ARID5A/ITGB6/HOXD13/HOXD12/HOXD10/HOXD9/WNT7A/RARB/CSRNP1/LTF/PLXNB1/CHRD/TP63/FGFR3/CYTL1/FGF2/HHIP/EDNRA/SFRP2/PDGFC/HAND2/FST/PITX1/ANXA6/FOXC1/SRF/BMP5/COL19A1/GJA1/CCN2/ITGB8/HOXA11/GLI3/SBDS/BMP1/FGFR1/SFRP1/EYA1/OSR2/RSPO2/BNC2/NPR2/OGN/COL27A1/MIGA2/GATA3/BMI1/GDF10/COL13A1/FGFR2/DCHS1/LTBP3/C…	99	Cluster1
GO:0040017	positive regulation of locomotion	110/1751	614/18870	9.08126e-12	1.36265e-09	1.07578e-09	MIR200A/PDPN/EPHA2/EDN2/ARTN/PLPP3/CCN1/CSF1/S100A14/DDR2/XCL1/SELP/SELE/MYOC/PTGS2/LGR6/FAM110C/RHOB/ATOH8/SEMA4C/IGFBP5/TWIST2/WNT7A/SEMA3F/SEMA3B/FAM107A/MYLK/TF/FGFBP1/CXCL10/FGF2/PDGFC/FGF10/HBEGF/SH3RF2/MIR145/DRD1/DAAM2/BVES/IL6/AQP1/HSPB1/TRIP6/CAV1/PTN/RARRES2/DEFB1/ADGRA2/FGFR1/ANGPT1/GLIPR2/ROR2/NR4A3/LPAR1/DAB2IP/GATA3/TACR2/VSIR/ACTA2/SEMA4G/LYVE1/VEGFB/MMP7/MCAM/JAM3/WNT5B/NTF3/ANO6…	110	Cluster1
GO:2000147	positive regulation of cell motility	108/1751	600/18870	1.04841e-11	1.53383e-09	1.21092e-09	MIR200A/PDPN/EPHA2/EDN2/PLPP3/CCN1/CSF1/S100A14/DDR2/XCL1/SELP/SELE/MYOC/PTGS2/LGR6/FAM110C/RHOB/ATOH8/SEMA4C/IGFBP5/TWIST2/WNT7A/SEMA3F/SEMA3B/FAM107A/MYLK/TF/FGFBP1/CXCL10/FGF2/PDGFC/FGF10/HBEGF/SH3RF2/MIR145/DRD1/DAAM2/IL6/AQP1/HSPB1/TRIP6/CAV1/PTN/RARRES2/DEFB1/ADGRA2/FGFR1/ANGPT1/GLIPR2/ROR2/NR4A3/LPAR1/DAB2IP/GATA3/TACR2/VSIR/ACTA2/SEMA4G/LYVE1/VEGFB/MMP7/MCAM/JAM3/WNT5B/NTF3/ANO6/HDAC7/ITG…	108	Cluster1
GO:0061138	morphogenesis of a branching epithelium	49/1751	187/18870	1.28771e-11	1.83797e-09	1.45103e-09	EPHA2/CLIC4/CSF1/WNT2B/PBX1/GDF7/HOXD13/HOXD11/WNT6/CAV3/TP63/AREG/FGF2/SPRY1/HHIP/EDNRA/SFRP2/GDNF/FGF10/SRF/RSPO3/TCF21/ESR1/HOXA11/GLI3/SFRP1/EYA1/RSPO2/FGFR2/DCHS1/WT1/PGR/YAP1/NTN4/TBX3/SPRY2/MMP14/BMP4/FGF7/PKD1/FOXF1/HS3ST3A1/NOG/TBX2/SOCS3/BCL2/RASIP1/LAMA5/SOX10	49	Cluster1
GO:0048514	blood vessel morphogenesis	121/1751	707/18870	1.8598e-11	2.59132e-09	2.04578e-09	EPHA2/CLIC4/COL8A2/EDN2/CCN1/TGFBR3/PROK1/NPR1/GLUL/PTGS2/ATP2B4/RHOB/EMILIN1/EPAS1/MEIS1/ADRA2B/HS6ST1/COL4A3/WNT7A/MYLK/AMOTL2/EPHB1/FGFBP1/CXCL10/NDNF/FGF2/EDNRA/SFRP2/HAND2/FGF10/ISL1/MIR145/FOXC1/SRF/RSPO3/CCN2/TCF21/TNFAIP3/ITGB8/IL6/AQP1/BMPER/HSPB1/ASB4/CAV1/CALD1/EGR3/ADGRA2/SFRP1/SOX17/EYA1/ANGPT1/NPR2/KLF4/COL27A1/DAB2IP/VSTM4/FGFR2/PARVA/WT1/TSPAN18/VEGFB/EFEMP2/YAP1/MCAM/JAM3/APOLD1/…	121	Cluster1
GO:0014706	striated muscle tissue development	60/1751	264/18870	4.42303e-11	6.01944e-09	4.75219e-09	TGFBR3/LMNA/TNNI1/WNT3A/ACTN2/SLC8A1/MEIS1/FHL2/FZD7/OBSL1/CAV3/RARB/MYL3/TNNC1/FGF2/EDNRA/ISL1/FOXC1/PI16/SRF/BMP5/BVES/PLN/GJA1/SYNE1/ADRA1A/NRG1/EYA1/PGM5/DKK1/ANKRD1/NRAP/FGFR2/WT1/YAP1/GLI1/MYL2/TBX5/TBX3/SGCG/MYH6/MYH7/BMP4/ACTC1/ALDH1A2/TPM1/SMAD3/HCN4/FES/SOX15/MYOCD/TCAP/RARA/NOG/TBX2/FHOD3/JPH2/GATA5/LARGE1/MAPK11	60	Cluster1
GO:1903522	regulation of blood circulation	59/1751	258/18870	4.92431e-11	6.47501e-09	5.11185e-09	RNF207/HSPB7/EDN2/GSTM2/CASQ2/ATP1A2/PTGS2/ATP2B4/SLC8A1/EPAS1/ADRA2B/BIN1/DES/SLC4A3/CAV3/HRH1/GPD1L/MYL3/POPDC2/TRPC1/ADRA2C/CD38/PDE5A/EDNRA/ISL1/HBEGF/HRH2/BVES/PLN/GJA1/TRDN/CACNA2D1/CAV1/CHRM2/ADRA1A/CELF2/SCN4B/SCN2B/MYL2/TBX5/NOS1/EDNRB/MYH6/MYH7/BDKRB2/TPM1/HCN4/CACNA1H/MMP2/P2RX1/ATP1B2/RANGRF/TBX2/DMPK/SLC8A2/ADRA1D/EDN3/AVPR2/FLNA	59	Cluster1
GO:0000902	cell morphogenesis	151/1751	962/18870	4.97907e-11	6.47501e-09	5.11185e-09	PDPN/CASP9/FBLIM1/EPHA2/CLIC4/EDN2/ARTN/NEXN/LMO4/PLEKHO1/S100A6/NES/NTRK1/F11R/MAEL/LGR6/NFASC/WNT3A/GDF7/FOSL2/CDC42EP3/RHOQ/SEMA4C/TFCP2L1/NR4A2/ITGB6/OBSL1/WNT7A/CCK/PLXNB1/LAMB2/SEMA3F/SEMA3B/LRTM1/EPHA3/BOC/EPHB1/WDR1/PRDM8/EDNRA/PALLD/GDNF/ISL1/SHROOM1/MYOT/GFRA3/CAP2/SRF/BVES/UST/SYNE1/DACT2/ACTB/ETV1/GLI3/HECW1/NYAP1/PTN/EPHB6/BIN3/CLU/UNC5D/SOX17/CDH17/ARC/KANK1/NPR2/LPAR1/COL27A1/DAB2I…	151	Cluster1
GO:0045597	positive regulation of cell differentiation	142/1751	890/18870	6.05948e-11	7.55638e-09	5.96556e-09	PDPN/PLA2G5/FNDC5/CCN1/CSF1/HAPLN2/F11R/DDR2/PTGS2/MYOG/RAB7B/RHEX/WNT3A/GJC2/GDF7/ATOH8/SMYD1/ADRA2B/IL1RL2/BIN1/OBSL1/SERPINE2/GPC1/CAV3/LTF/PLXNB1/LAMB2/BOC/WWTR1/TP63/ADRA2C/PROM1/PDE5A/FGF2/IL15/SFRP2/GDNF/ISL1/MIR145/FAXDC2/FOXC1/RBM24/ID4/SRF/BEND6/GJA1/CCN2/ACTB/IL6/HOXA11/GLI3/VSTM2A/ASB4/PTN/RARRES2/SMARCD3/EGR3/NRG1/FGFR1/SFRP1/CEBPD/SOX17/PLAG1/IL33/GLIPR2/ROR2/GATA3/CCDC3/GDF10/DKK1/…	142	Cluster1
GO:0006937	regulation of muscle contraction	45/1751	170/18870	6.06886e-11	7.55638e-09	5.96556e-09	RNF207/EDN2/GSTM2/CASQ2/ATP1A2/CASQ1/PTGS2/TNNI1/PPP1R12B/MYBPH/SLC8A1/ADRA2B/BIN1/CAV3/MYL3/TNNC1/ADRA2C/PDE5A/MIR145/ANXA6/SRF/PLN/CAV1/CHRM2/ADRA1A/KCNB2/TACR2/TNNT3/NR4A1/TRPV4/MYL2/NOS1/MYH7/TPM1/KBTBD13/HCN4/P2RX1/RANGRF/MYOCD/CACNG1/DAPK3/CNN1/DMPK/REM1/MYL9	45	Cluster1
GO:0045214	sarcomere organization	21/1751	45/18870	7.82138e-11	9.53556e-09	7.52808e-09	CASQ1/CSRP1/OBSCN/ACTN2/CAV3/WDR1/MYOZ2/SRF/FLNC/MYOZ1/SYNPO2L/LDB3/ANKRD1/TNNT3/MYH6/MYH7/CFL2/TPM1/MYH3/TCAP/FHOD3	21	Cluster1
GO:0042060	wound healing	82/1751	423/18870	8.35461e-11	9.97779e-09	7.8772e-09	PDPN/ARHGEF19/PLPP3/CCN1/SPRR3/F11R/DDR2/SELP/PLA2G4A/CSRP1/WNT3A/EMILIN1/CHMP3/ADRA2B/ITGB6/FZD7/SERPINE2/CAV3/WNT7A/MYLK/DGKG/ADRA2C/NDNF/FGF2/FGF10/HBEGF/ANXA6/SRF/DST/TNFAIP3/ACTB/IL6/AQP1/HSPB1/TFPI2/CAV1/NRG1/KANK1/TLN1/NPR2/ANXA8/MYOZ1/VCL/MYOF/CD59/SERPING1/YAP1/MCAM/ANO6/ACVRL1/KRT6A/KRT1/ITGA5/DGKA/F10/GAS6/AJUBA/FERMT2/DUOX2/DUOX1/RAB27A/TPM1/SMAD3/TNFRSF12A/CX3CL1/WFDC1/CHMP1A/P2RX1/N…	82	Cluster1
GO:0003015	heart process	58/1751	255/18870	9.00292e-11	1.03829e-08	8.19703e-09	RNF207/HSPB7/EDN2/GSTM2/CASQ2/ATP1A2/TNNI1/ATP2B4/SLC8A1/EPAS1/BIN1/DES/SLC4A3/CAV3/GPD1L/MYL3/TNNC1/POPDC2/TRPC1/WWTR1/PDE5A/EDNRA/ISL1/HBEGF/BVES/PLN/GJA1/TRDN/RAMP3/CACNA2D1/CAV1/CHRM2/ADRA1A/GSN/CELF2/VEGFB/YAP1/SCN4B/SCN2B/MYL2/TBX5/NOS1/SGCG/EDNRB/MYH6/MYH7/ACTC1/TPM1/HCN4/CACNA1H/ATP1B2/RANGRF/TCAP/TBX2/DMPK/SLC8A2/EDN3/FLNA	58	Cluster1
GO:0001763	morphogenesis of a branching structure	50/1751	203/18870	9.04867e-11	1.03829e-08	8.19703e-09	EPHA2/CLIC4/CSF1/WNT2B/PBX1/GDF7/HOXD13/HOXD11/WNT6/CAV3/TP63/AREG/FGF2/SPRY1/HHIP/EDNRA/SFRP2/GDNF/FGF10/SRF/RSPO3/TCF21/ESR1/HOXA11/GLI3/SFRP1/EYA1/RSPO2/COL13A1/FGFR2/DCHS1/WT1/PGR/YAP1/NTN4/TBX3/SPRY2/MMP14/BMP4/FGF7/PKD1/FOXF1/HS3ST3A1/NOG/TBX2/SOCS3/BCL2/RASIP1/LAMA5/SOX10	50	Cluster1
GO:0007519	skeletal muscle tissue development	44/1751	166/18870	9.42286e-11	1.06043e-08	8.37185e-09	CASQ1/MYOG/BTG2/ATF3/WNT3A/ACTA1/VAMP5/SMYD1/HOXD10/HOXD9/DNER/GPC1/KLHL40/POPDC2/EPHB1/MYOZ2/PITX1/EGR1/RBM24/COL19A1/BVES/TCF21/ELN/CAV2/CAV1/BIN3/SVIL/MYOZ1/ANKRD1/NR4A1/MYF6/P2RX2/KLF5/CFL2/FOS/RBFOX1/MYOCD/CNTNAP1/HLF/MYOM1/BCL2/RCAN1/LARGE1/MAFF	44	Cluster1
GO:0098660	inorganic ion transmembrane transport	147/1751	938/18870	1.02758e-10	1.1346e-08	8.95739e-09	PLCH2/RNF207/CLIC4/KCNQ4/SLC1A7/CACHD1/CLCA2/CLCA4/GSTM2/KCNA2/CASQ2/ATP1A2/CASQ1/XCL1/ATP2B4/SLC26A9/WNT3A/GJC2/ACTN2/RGS7/OSR1/SLC8A1/KCNIP3/BIN1/CACNB4/SCN7A/SLC4A3/ANO7/CAV3/GPD1L/STAC/PLCD1/XCR1/LTF/CACNA2D3/SLC15A2/TF/TRPC1/KCNAB1/CLDN16/SLC2A9/SLC34A2/CXCL10/FGF2/EDNRA/GLRB/ANXA6/NIPAL4/KCNIP1/KCNMB1/GABRP/DRD1/KCNQ5/PLN/TRDN/AQP1/ADCYAP1R1/HECW1/RAMP3/CACNA2D1/SLC26A4/CAV1/CFTR/MICU3/ADRA…	147	Cluster1
GO:0006939	smooth muscle contraction	34/1751	109/18870	1.11611e-10	1.20953e-08	9.54894e-09	EDN2/PTGER3/ATP1A2/PTGS2/ATP2B4/SLC8A1/ADRA2B/NMUR1/MYLK/ADRA2C/CD38/EDNRA/GDNF/MIR145/DRD1/SRF/CAV1/CHRM2/ADRA1A/KCNB2/TACR2/ACTA2/APBB1/TBX3/P2RX2/EDNRB/BDKRB2/P2RX1/MYOCD/TBX2/DAPK3/CNN1/EDN3/SMTN	34	Cluster1
GO:0001503	ossification	84/1751	444/18870	1.7581e-10	1.85434e-08	1.46396e-08	DHRS3/EPHA2/CCN1/CSF1/BGLAP/DDR2/PBX1/MYOC/PTGS2/MYOG/WNT3A/OSR1/FOSL2/SLC8A1/FHL2/IGFBP5/TWIST2/CLEC3B/LTF/PLXNB1/WWTR1/CHRD/TP63/FGFR3/AREG/FGF2/SFRP2/HAND2/PDLIM7/FOXC1/ID4/BMP5/CCN2/IL6/GLI3/SBDS/PTN/BMP1/SFRP1/CEBPD/PENK/OSR2/RSPO2/NPR2/RORB/ROR2/GDF10/DKK1/COL13A1/FGFR2/IFITM1/DCHS1/LTBP3/CHRDL2/YAP1/MGP/ANO6/HDAC7/TMT1A/NAB2/GLI1/MMP14/FERMT2/BMP4/SMOC1/SMAD3/MMP2/CLEC3A/NOG/MRC2/AXIN2/BCL…	84	Cluster1
GO:0016055	Wnt signaling pathway	86/1751	459/18870	1.77449e-10	1.85434e-08	1.46396e-08	ARHGEF19/PTPRU/RSPO1/TRABD2B/PLPP3/WNT2B/PBXIP1/VANGL2/MYOC/LGR6/WNT3A/TCF7L1/NR4A2/FZD7/WNT6/WNT10A/WNT7A/RBMS3/PRICKLE2/MITF/AMOTL2/WWTR1/FGF2/EDNRA/SFRP2/FGF10/ISL1/MCC/EGR1/MIR145/DAAM2/RSPO3/TNFAIP3/GLI3/HECW1/MAGI2/CAV1/SOX7/ADGRA2/SFRP1/SOX17/RSPO2/KANK1/KLF4/DAB2IP/GATA3/DKK1/SFRP5/LZTS2/FBXW4/GRK5/FGFR2/DKK3/CTNND1/YAP1/DIXDC1/WNT5B/IGFBP6/RARG/PFDN5/GLI1/FOXO1/EDNRB/NDRG2/FERMT2/DACT1/S…	86	Cluster1
GO:0001704	formation of primary germ layer	37/1751	128/18870	2.00018e-10	2.05351e-08	1.62119e-08	EPHA2/AHDC1/LAMB3/WNT3A/ATOH8/DUSP2/FZD7/COL7A1/SFRP2/MIR145/DUSP1/FOXC1/SRF/GJA1/HOXA11/SOX7/SOX17/EYA1/KLF4/ITGA8/DKK1/DUSP5/FGFR2/TAF10/ITGA5/ITGA7/MMP14/BMP4/SMAD3/TBX6/MMP2/FOXF1/ITGA3/NOG/ITGB4/ETS2/COL6A1	37	Cluster1
GO:0048738	cardiac muscle tissue development	56/1751	247/18870	2.15879e-10	2.17815e-08	1.71959e-08	TGFBR3/LMNA/TNNI1/WNT3A/ACTN2/SLC8A1/MEIS1/FHL2/FZD7/OBSL1/CAV3/RARB/MYL3/TNNC1/FGF2/EDNRA/ISL1/FOXC1/PI16/SRF/BMP5/BVES/PLN/GJA1/SYNE1/ADRA1A/NRG1/DKK1/ANKRD1/NRAP/FGFR2/WT1/YAP1/GLI1/MYL2/TBX5/TBX3/SGCG/MYH6/MYH7/BMP4/ACTC1/ALDH1A2/TPM1/HCN4/FES/MYOCD/TCAP/RARA/NOG/TBX2/FHOD3/JPH2/GATA5/LARGE1/MAPK11	56	Cluster1
GO:0198738	cell-cell signaling by wnt	86/1751	461/18870	2.22848e-10	2.21035e-08	1.74501e-08	ARHGEF19/PTPRU/RSPO1/TRABD2B/PLPP3/WNT2B/PBXIP1/VANGL2/MYOC/LGR6/WNT3A/TCF7L1/NR4A2/FZD7/WNT6/WNT10A/WNT7A/RBMS3/PRICKLE2/MITF/AMOTL2/WWTR1/FGF2/EDNRA/SFRP2/FGF10/ISL1/MCC/EGR1/MIR145/DAAM2/RSPO3/TNFAIP3/GLI3/HECW1/MAGI2/CAV1/SOX7/ADGRA2/SFRP1/SOX17/RSPO2/KANK1/KLF4/DAB2IP/GATA3/DKK1/SFRP5/LZTS2/FBXW4/GRK5/FGFR2/DKK3/CTNND1/YAP1/DIXDC1/WNT5B/IGFBP6/RARG/PFDN5/GLI1/FOXO1/EDNRB/NDRG2/FERMT2/DACT1/S…	86	Cluster1
GO:0070848	response to growth factor	124/1751	761/18870	2.75867e-10	2.66003e-08	2.10002e-08	EPHA2/JUN/CCN1/TGFBR3/BGLAP/NTRK1/DDR2/XCL1/MYOG/ATP2B4/GDF7/EMILIN1/FNDC4/LTBP1/ZFP36L2/ITGB6/WNT10A/GPC1/CAV3/WNT7A/CLEC3B/CHRD/FGFR3/HTRA3/FGFBP1/NDNF/FGF2/SPRY1/HHIP/SFRP2/FGF10/FST/EGR1/FOXC1/BMP5/CCN2/ITGB8/BMPER/VSTM2A/HSPB1/MAGI2/CAV2/CAV1/EGR3/ADGRA2/FGFR1/SFRP1/PENK/NPR2/GAS1/KLF4/DAB2IP/GATA3/ITGA8/GDF10/DKK1/DDIT4/ACTA2/ANKRD1/GFRA1/FGFR2/DKK3/BDNF/SCGB1A1/VEGFB/LTBP3/PDE2A/CHRDL2/NTF…	124	Cluster1
GO:0048762	mesenchymal cell differentiation	58/1751	262/18870	2.77276e-10	2.66003e-08	2.10002e-08	PDPN/TGFBR3/S100A4/OSR1/SEMA4C/WNT10A/SEMA3F/SEMA3B/EPHA3/WWTR1/SPRY1/EDNRA/SFRP2/HAND2/GDNF/FGF10/ISL1/MIR145/ANXA6/FOXF2/FOXC1/BMP5/TCF21/IL6/NRG1/FGFR1/SFRP1/GLIPR2/DAB2IP/GATA3/SEMA4G/FGFR2/NCAM1/PHLDB1/TBX5/TBX3/EDNRB/SPRY2/FERMT2/BMP4/TGFB3/SEMA6D/ALDH1A2/SMAD3/TGFB1I1/TMEM100/NOG/AXIN2/ZNF750/BCL2/SERPINB3/NRTN/DACT3/EDN3/LAMA5/GATA5/SOX10/FLNA	58	Cluster1
GO:0060047	heart contraction	55/1751	243/18870	3.3415e-10	3.14668e-08	2.48422e-08	RNF207/HSPB7/EDN2/GSTM2/CASQ2/ATP1A2/TNNI1/ATP2B4/SLC8A1/EPAS1/BIN1/DES/SLC4A3/CAV3/GPD1L/MYL3/TNNC1/POPDC2/TRPC1/PDE5A/EDNRA/ISL1/HBEGF/BVES/PLN/GJA1/TRDN/CACNA2D1/CAV1/CHRM2/ADRA1A/GSN/CELF2/VEGFB/SCN4B/SCN2B/MYL2/TBX5/NOS1/SGCG/EDNRB/MYH6/MYH7/ACTC1/TPM1/HCN4/CACNA1H/ATP1B2/RANGRF/TCAP/TBX2/DMPK/SLC8A2/EDN3/FLNA	55	Cluster1
GO:0007422	peripheral nervous system development	28/1751	81/18870	3.38757e-10	3.14668e-08	2.48422e-08	ARTN/GSTM3/HAPLN2/MYOC/NFASC/HOXD10/HOXD9/GPC1/LAMB2/HAND2/GDNF/ISL1/GFRA3/ETV1/EGR3/BDNF/NTF3/NAB2/EDNRB/ISL2/PMP22/CNTNAP1/ITGB4/LGI4/PRX/NTF4/NEFH/SOX10	28	Cluster1
GO:0030335	positive regulation of cell migration	100/1751	575/18870	4.52211e-10	4.13491e-08	3.2644e-08	MIR200A/PDPN/EPHA2/EDN2/PLPP3/CCN1/CSF1/S100A14/DDR2/XCL1/SELP/SELE/MYOC/PTGS2/LGR6/FAM110C/RHOB/ATOH8/SEMA4C/IGFBP5/TWIST2/WNT7A/SEMA3F/SEMA3B/FAM107A/MYLK/FGFBP1/CXCL10/FGF2/PDGFC/FGF10/HBEGF/SH3RF2/MIR145/DRD1/DAAM2/IL6/AQP1/HSPB1/TRIP6/CAV1/PTN/RARRES2/ADGRA2/FGFR1/ANGPT1/GLIPR2/ROR2/NR4A3/LPAR1/DAB2IP/GATA3/VSIR/ACTA2/SEMA4G/LYVE1/VEGFB/MMP7/MCAM/JAM3/WNT5B/NTF3/ANO6/HDAC7/ITGA5/TRPV4/SPRY2/…	100	Cluster1
GO:0048754	branching morphogenesis of an epithelial tube	41/1751	156/18870	5.40086e-10	4.86244e-08	3.83877e-08	EPHA2/CLIC4/CSF1/WNT2B/PBX1/GDF7/HOXD11/WNT6/CAV3/AREG/FGF2/SPRY1/HHIP/EDNRA/SFRP2/GDNF/FGF10/SRF/TCF21/ESR1/HOXA11/GLI3/EYA1/RSPO2/FGFR2/DCHS1/WT1/PGR/YAP1/TBX3/SPRY2/MMP14/BMP4/PKD1/FOXF1/HS3ST3A1/NOG/TBX2/BCL2/RASIP1/LAMA5	41	Cluster1
GO:0007169	transmembrane receptor protein tyrosine kinase signaling pathway	107/1751	635/18870	7.11669e-10	6.23546e-08	4.92273e-08	EPHA2/RPE65/CSF1/NTRK1/INSRR/DDR2/MYOC/ANGPTL1/EMILIN1/RHOQ/STON1/EFEMP1/IGFBP5/COL4A3/PID1/GPC1/CSRNP1/EPHA3/EPHB1/FGFR3/FGFBP1/AREG/FGF2/SPRY1/HHIP/PDGFC/FGF10/HBEGF/FOXC1/FAM83B/BMP5/CCN2/HSPB1/PDK4/CAV2/EPHB6/RARRES2/GFRA2/NRG1/ADGRA2/FGFR1/ALKAL1/ANGPT1/KANK1/NPR2/ROR2/NR4A3/DAB2IP/GATA3/DDIT4/SORBS1/AFAP1L2/GFRA1/FGFR2/BDNF/VEGFB/NTF3/TNS2/IGFBP6/ITGA5/STAT6/PXN/FOXO1/SPRY2/EFS/CHURC1/FLRT2…	107	Cluster1
GO:0043269	regulation of monoatomic ion transport	99/1751	572/18870	7.24216e-10	6.23546e-08	4.92273e-08	RNF207/CLIC4/KCNQ4/GSTM2/KCNA2/CASQ2/ATP1A2/CASQ1/XCL1/PTGS2/ATP2B4/GJC2/ACTN2/RGS7/OSR1/SLC8A1/KCNIP3/BIN1/CACNB4/SCN7A/SERPINE2/CAV3/GPD1L/STAC/CACNA2D3/MYLK/TF/TRPC1/KCNAB1/WFS1/CXCL10/EDNRA/CAMK2A/KCNIP1/KCNMB1/DRD1/KCNQ5/PLN/TRDN/ADCYAP1R1/HECW1/RAMP3/CACNA2D1/ABCB1/CAV1/CFTR/KCNB2/ARC/STOM/TACR2/CAMK2G/CHRM1/SLN/FXYD6/SCN4B/SCN2B/CNTN1/ANO6/ISCU/NOS1/CABP1/P2RX2/JPH4/LGALS3/GNB5/GRAMD2A/HCN…	99	Cluster1
GO:0031032	actomyosin structure organization	49/1751	208/18870	7.24558e-10	6.23546e-08	4.92273e-08	ARHGEF10L/CASQ1/F11R/MYOC/CSRP1/LMOD1/OBSCN/ACTA1/ACTN2/OBSL1/CAV3/WDR1/MYOZ2/SRF/CCN2/ELN/FLNC/SORBS3/SFRP1/PGM5/FRMD3/TMOD1/LPAR1/MYOZ1/SYNPO2L/LDB3/ANKRD1/PDLIM1/SORBS1/NRAP/TNNT3/RAPGEF3/MYL2/PXN/MYH6/MYH7/CFL2/FERMT2/TGFB3/ACTC1/TPM1/SMAD3/CORO2B/MYH3/TCAP/FHOD3/CNN2/CNN1/MYL9	49	Cluster1
GO:0001525	angiogenesis	104/1751	617/18870	1.21911e-09	1.03395e-07	8.16275e-08	EPHA2/CLIC4/COL8A2/EDN2/CCN1/PROK1/NPR1/GLUL/PTGS2/ATP2B4/RHOB/EMILIN1/EPAS1/MEIS1/ADRA2B/HS6ST1/COL4A3/WNT7A/AMOTL2/EPHB1/FGFBP1/CXCL10/NDNF/FGF2/EDNRA/SFRP2/HAND2/FGF10/ISL1/MIR145/FOXC1/SRF/RSPO3/CCN2/TCF21/TNFAIP3/ITGB8/IL6/AQP1/BMPER/HSPB1/CAV1/CALD1/EGR3/ADGRA2/SFRP1/SOX17/ANGPT1/NPR2/KLF4/COL27A1/DAB2IP/VSTM4/FGFR2/PARVA/TSPAN18/VEGFB/MCAM/JAM3/APOLD1/RAPGEF3/HDAC7/ACVRL1/NR4A1/KRT1/ITGA5/…	104	Cluster1
GO:0071363	cellular response to growth factor stimulus	118/1751	730/18870	1.24102e-09	1.0375e-07	8.19075e-08	JUN/CCN1/TGFBR3/BGLAP/NTRK1/DDR2/XCL1/MYOG/ATP2B4/GDF7/EMILIN1/LTBP1/ZFP36L2/ITGB6/WNT10A/GPC1/CAV3/WNT7A/CLEC3B/CHRD/FGFR3/HTRA3/FGFBP1/NDNF/FGF2/SPRY1/HHIP/SFRP2/FGF10/FST/EGR1/FOXC1/BMP5/CCN2/ITGB8/BMPER/VSTM2A/HSPB1/MAGI2/CAV2/CAV1/EGR3/ADGRA2/FGFR1/SFRP1/PENK/GAS1/KLF4/DAB2IP/GATA3/ITGA8/GDF10/DKK1/DDIT4/ACTA2/ANKRD1/GFRA1/FGFR2/DKK3/BDNF/VEGFB/LTBP3/PDE2A/CHRDL2/NTF3/ACVRL1/NR4A1/ITGA5/NOS1…	118	Cluster1
GO:0006941	striated muscle contraction	45/1751	186/18870	1.44334e-09	1.18963e-07	9.39185e-08	RNF207/GSTM2/CASQ2/ATP1A2/CASQ1/TNNI1/MYBPH/SLC8A1/BIN1/CAV3/GPD1L/STAC/MYL3/TNNC1/PDE5A/PLN/GJA1/CACNA2D1/CAV1/ADRA1A/GSN/TNNT3/VEGFB/SCN4B/SCN2B/NR4A1/TRPV4/MYL2/NOS1/MYH6/MYH7/TPM1/KBTBD13/HCN4/SYNM/RANGRF/MYH3/STAC2/TCAP/DTNA/DMPK/REM1/LARGE1/SMPX/FLNA	45	Cluster1
GO:0060070	canonical Wnt signaling pathway	64/1751	316/18870	1.62646e-09	1.32195e-07	1.04365e-07	PTPRU/RSPO1/WNT2B/LGR6/WNT3A/TCF7L1/NR4A2/FZD7/WNT6/WNT10A/WNT7A/RBMS3/WWTR1/FGF2/EDNRA/SFRP2/FGF10/ISL1/MCC/EGR1/MIR145/DAAM2/RSPO3/GLI3/HECW1/CAV1/SOX7/ADGRA2/SFRP1/SOX17/RSPO2/KANK1/KLF4/DAB2IP/GATA3/DKK1/SFRP5/LZTS2/FGFR2/DKK3/CTNND1/YAP1/DIXDC1/WNT5B/IGFBP6/RARG/PFDN5/GLI1/FOXO1/EDNRB/DACT1/SMAD3/CDH3/IGFBP4/NOG/AXIN2/TLE2/TLE5/DAPK3/DACT3/PLEKHA4/FERMT1/SOX10/NDP	64	Cluster1
GO:0042063	gliogenesis	67/1751	338/18870	1.72486e-09	1.38273e-07	1.09163e-07	PLPP3/CSF1/TSPAN2/HAPLN2/MYOC/GJC2/MAL/BIN1/GPR17/SERPINE2/DNER/GPC1/BOK/LAMB2/WDR1/AREG/PRDM8/FGF2/FGF10/DRD1/ID4/DAAM2/IL6/GLI3/PTN/CLU/PLAG1/PENK/IL33/ROR2/LPAR1/DAB2IP/LAMC3/ZNF365/CHRM1/ANO1/CNTN1/NAB2/TRPC4/MMP14/NDN/CSPG4/HAPLN3/CX3CL1/IL34/ASPA/ATP1B2/NTN1/RNF112/CCL2/NR1D1/CNTNAP1/GFAP/NOG/ITGB4/LGI4/MAG/PRX/RRAS/DUSP15/LIF/LARGE1/SOX10/SUN2/GPM6B/NDP/PLP1	67	Cluster1
GO:0001823	mesonephros development	31/1751	103/18870	1.95871e-09	1.54689e-07	1.22123e-07	WNT2B/PBX1/OSR1/HOXD11/WNT6/RARB/FGF2/SPRY1/GDNF/FGF10/FOXC1/TCF21/HOXA11/BMPER/GLI3/SFRP1/EYA1/OSR2/GATA3/LZTS2/FGFR2/DCHS1/WT1/BMP4/SMAD3/PKD1/HS3ST3A1/RARA/NOG/BCL2/LAMA5	31	Cluster1
GO:0072073	kidney epithelium development	39/1751	150/18870	1.98252e-09	1.54689e-07	1.22123e-07	WNT2B/PBX1/OSR1/HOXD11/WNT6/RARB/LAMB2/WWTR1/PROM1/FGF2/SPRY1/EDNRA/GDNF/FOXC1/TCF21/HOXA11/AQP1/BMPER/GLI3/MAGI2/SFRP1/EYA1/GATA3/LZTS2/FGFR2/DCHS1/WT1/YAP1/EDNRB/BMP4/SMAD3/PKD1/HS3ST3A1/RARA/NOG/BCL2/KANK2/LAMA5/LIF	39	Cluster1
GO:0010959	regulation of metal ion transport	75/1751	398/18870	2.01207e-09	1.54929e-07	1.22313e-07	RNF207/GSTM2/CASQ2/ATP1A2/CASQ1/XCL1/PTGS2/ATP2B4/GJC2/ACTN2/RGS7/OSR1/SLC8A1/KCNIP3/BIN1/CACNB4/SERPINE2/CAV3/GPD1L/STAC/MYLK/TF/TRPC1/KCNAB1/WFS1/CXCL10/CAMK2A/KCNIP1/KCNMB1/DRD1/PLN/TRDN/ADCYAP1R1/HECW1/RAMP3/CACNA2D1/CAV1/CAMK2G/SLN/FXYD6/SCN4B/SCN2B/CNTN1/ANO6/ISCU/NOS1/CABP1/P2RX2/JPH4/LGALS3/GNB5/GRAMD2A/CHP2/CX3CL1/P2RX1/ATP1B2/PER1/VAMP2/RANGRF/CCL2/STAC2/HAP1/CACNG1/BCL2/KCNN4/DMPK/PRNP…	75	Cluster1
GO:0001654	eye development	74/1751	391/18870	2.11729e-09	1.60205e-07	1.26477e-07	ANGPTL7/EPHA2/CLIC4/COL8A2/RPE65/WNT2B/NES/PBX1/ATP2B4/EFEMP1/MEIS1/WNT6/WNT7A/RARB/LAMB2/MITF/EPHB1/PDE6B/PROM1/FGF2/SPRY1/TENM3/FGF10/FOXF2/FOXC1/PRPH2/SRF/AQP1/GLI3/SMARCD3/CRYGN/OSR2/RORB/TMOD1/KLF4/LAMC3/GATA3/VSTM4/WT1/ROM1/FAT3/CRYAB/WNT5B/MFAP5/AQP5/ACVRL1/RARG/PFDN5/MAB21L1/FREM2/SPRY2/BMP4/RHOJ/SMOC1/DIO3/MEIS2/ALDH1A2/SMAD3/STRA6/TMEM231/SERPINF1/UNC45B/RARA/TBX2/MYOM1/BCL2/CPAMD8/FKBP…	74	Cluster1
GO:0031175	neuron projection development	149/1751	996/18870	2.13533e-09	1.60205e-07	1.26477e-07	EDN2/ARTN/NEGR1/NEXN/LMO4/TSPAN2/S100A6/NTRK1/DDR2/MYOC/LGR6/BTG2/NFASC/WNT3A/GDF7/SEMA4C/NR4A2/ZNF804A/OBSL1/ITM2C/EFHD1/WNT7A/CCK/PLXNB1/LAMB2/SEMA3F/SEMA3B/LRTM1/EPHA3/BOC/EPHB1/DGKG/CD38/AREG/PRDM8/NDNF/MGARP/EDNRA/SFRP2/PALLD/TENM3/GDNF/ISL1/NR2F1/MYOT/GFRA3/DPYSL3/CAMK2A/SRF/BMP5/UST/SYNE1/ACTB/ETV1/IL6/NPY/GLI3/HECW1/MAGI2/NYAP1/PTN/EPHB6/UNC5D/SFRP1/ALKAL1/ARC/KANK1/NPR2/ROR2/KLF4/LPAR1/D…	149	Cluster1
GO:0008016	regulation of heart contraction	48/1751	208/18870	2.23752e-09	1.62177e-07	1.28035e-07	RNF207/HSPB7/EDN2/GSTM2/CASQ2/ATP1A2/ATP2B4/SLC8A1/EPAS1/BIN1/DES/SLC4A3/CAV3/GPD1L/MYL3/POPDC2/TRPC1/PDE5A/EDNRA/ISL1/HBEGF/BVES/PLN/GJA1/TRDN/CACNA2D1/CAV1/CHRM2/ADRA1A/CELF2/SCN4B/SCN2B/MYL2/TBX5/NOS1/EDNRB/MYH6/MYH7/TPM1/HCN4/CACNA1H/ATP1B2/RANGRF/TBX2/DMPK/SLC8A2/EDN3/FLNA	48	Cluster1
GO:0048736	appendage development	44/1751	182/18870	2.24477e-09	1.62177e-07	1.28035e-07	PBX1/OSR1/MAP3K20/EVX2/HOXD13/HOXD12/HOXD10/HOXD9/WNT7A/RARB/TP63/SFRP2/HAND2/FGF10/PITX1/SP8/HOXA11/GLI3/OSR2/RSPO2/NPR2/DKK1/FBXW4/FGFR2/TAF10/RARG/TBX5/TBX3/FREM2/ZNF219/FERMT2/BMP4/SMOC1/ALDH1A2/TMEM231/MYH3/FOXN1/RARA/NOG/TBX2/TBX4/ITGB4/ZNF358/LARGE1	44	Cluster1
GO:0060173	limb development	44/1751	182/18870	2.24477e-09	1.62177e-07	1.28035e-07	PBX1/OSR1/MAP3K20/EVX2/HOXD13/HOXD12/HOXD10/HOXD9/WNT7A/RARB/TP63/SFRP2/HAND2/FGF10/PITX1/SP8/HOXA11/GLI3/OSR2/RSPO2/NPR2/DKK1/FBXW4/FGFR2/TAF10/RARG/TBX5/TBX3/FREM2/ZNF219/FERMT2/BMP4/SMOC1/ALDH1A2/TMEM231/MYH3/FOXN1/RARA/NOG/TBX2/TBX4/ITGB4/ZNF358/LARGE1	44	Cluster1
GO:0048880	sensory system development	75/1751	401/18870	2.83902e-09	2.02609e-07	1.59955e-07	ANGPTL7/EPHA2/CLIC4/COL8A2/RPE65/WNT2B/NES/PBX1/ATP2B4/EFEMP1/MEIS1/WNT6/WNT7A/RARB/LAMB2/MITF/EPHB1/PDE6B/PROM1/FGF2/SPRY1/TENM3/FGF10/ISL1/FOXF2/FOXC1/PRPH2/SRF/AQP1/GLI3/SMARCD3/CRYGN/OSR2/RORB/TMOD1/KLF4/LAMC3/GATA3/VSTM4/WT1/ROM1/FAT3/CRYAB/WNT5B/MFAP5/AQP5/ACVRL1/RARG/PFDN5/MAB21L1/FREM2/SPRY2/BMP4/RHOJ/SMOC1/DIO3/MEIS2/ALDH1A2/SMAD3/STRA6/TMEM231/SERPINF1/UNC45B/RARA/TBX2/MYOM1/BCL2/CPAMD8…	75	Cluster1
GO:0003007	heart morphogenesis	56/1751	264/18870	2.96718e-09	2.09204e-07	1.65161e-07	RNF207/DHRS3/CCN1/TGFBR3/VANGL2/TNNI1/WNT3A/FHL2/BBS5/CAV3/MYL3/TNNC1/SPRY1/EDNRA/SFRP2/HAND2/ISL1/FOXC1/SRF/BMP5/ELN/SMARCD3/NRG1/SOX17/EYA1/GATA3/DKK1/SYNPO2L/ANKRD1/FGFR2/DCHS1/PARVA/YAP1/ACVRL1/MYL2/TBX5/TBX3/MYH6/MYH7/BMP4/FLRT2/ACTC1/ALDH1A2/TPM1/SMAD3/TBX6/FOXF1/TCAP/TMEM100/NOG/TBX2/AXIN2/GATA5/ADAMTS1/CLDN5/FLNA	56	Cluster1
GO:0035107	appendage morphogenesis	38/1751	146/18870	3.08199e-09	2.12186e-07	1.67515e-07	PBX1/OSR1/MAP3K20/EVX2/HOXD13/HOXD12/HOXD10/HOXD9/WNT7A/RARB/TP63/SFRP2/HAND2/FGF10/PITX1/SP8/HOXA11/GLI3/OSR2/RSPO2/NPR2/DKK1/FBXW4/FGFR2/RARG/TBX5/TBX3/FREM2/ZNF219/BMP4/ALDH1A2/TMEM231/MYH3/NOG/TBX2/TBX4/ZNF358/LARGE1	38	Cluster1
GO:0035108	limb morphogenesis	38/1751	146/18870	3.08199e-09	2.12186e-07	1.67515e-07	PBX1/OSR1/MAP3K20/EVX2/HOXD13/HOXD12/HOXD10/HOXD9/WNT7A/RARB/TP63/SFRP2/HAND2/FGF10/PITX1/SP8/HOXA11/GLI3/OSR2/RSPO2/NPR2/DKK1/FBXW4/FGFR2/RARG/TBX5/TBX3/FREM2/ZNF219/BMP4/ALDH1A2/TMEM231/MYH3/NOG/TBX2/TBX4/ZNF358/LARGE1	38	Cluster1
GO:0048565	digestive tract development	36/1751	134/18870	3.1665e-09	2.1547e-07	1.70108e-07	HOXD13/RARB/TP63/SFRP2/PDGFC/FGF10/FOXF2/TCF21/NPY/GLI3/RARRES2/SFRP1/SOX17/NPR2/ASS1/SFRP5/FGFR2/DCHS1/YAP1/CLMP/GLI1/KLF5/EDNRB/DACT1/TGFB3/ALDH1A2/RBPMS2/SMAD3/STRA6/PKD1/FOXF1/MYOCD/TBX2/BCL2/GATA5/SOX10	36	Cluster1
GO:0150063	visual system development	74/1751	395/18870	3.35999e-09	2.26007e-07	1.78427e-07	ANGPTL7/EPHA2/CLIC4/COL8A2/RPE65/WNT2B/NES/PBX1/ATP2B4/EFEMP1/MEIS1/WNT6/WNT7A/RARB/LAMB2/MITF/EPHB1/PDE6B/PROM1/FGF2/SPRY1/TENM3/FGF10/FOXF2/FOXC1/PRPH2/SRF/AQP1/GLI3/SMARCD3/CRYGN/OSR2/RORB/TMOD1/KLF4/LAMC3/GATA3/VSTM4/WT1/ROM1/FAT3/CRYAB/WNT5B/MFAP5/AQP5/ACVRL1/RARG/PFDN5/MAB21L1/FREM2/SPRY2/BMP4/RHOJ/SMOC1/DIO3/MEIS2/ALDH1A2/SMAD3/STRA6/TMEM231/SERPINF1/UNC45B/RARA/TBX2/MYOM1/BCL2/CPAMD8/FKBP…	74	Cluster1
GO:0033993	response to lipid	139/1751	923/18870	4.97874e-09	3.31086e-07	2.61384e-07	CASP9/PAQR7/TRIM63/PTPRU/GJB3/GBP2/TGFBR3/S100A14/BGLAP/ATP1A2/RXRG/SELP/SELE/PTGS2/MYOG/IL24/WNT3A/ACTA1/OSR1/FOSL2/SRD5A2/ZFP36L2/ARID5A/HOXD13/FZD7/WNT6/PID1/WNT7A/LTF/FAM107A/EPHA3/ADCY5/PLSCR4/TP63/CD38/CXCL6/CXCL1/CXCL3/CXCL2/AREG/CXCL10/ADH5/MGARP/LRAT/HAND2/ADCY2/FGF10/ISL1/CDO1/GPX3/KCNMB1/PAQR8/TCF21/TNFAIP3/ESR1/AHR/IL6/HOXA11/AQP1/ADCYAP1R1/RAMP3/PDK4/CAV1/CFTR/SFRP1/PENK/FBXO32/KLF9/…	139	Cluster1
GO:0034330	cell junction organization	119/1751	756/18870	5.23923e-09	3.44494e-07	2.71969e-07	EPHA2/COL16A1/NEGR1/NTRK1/F11R/MYOC/INAVA/PKP1/WNT3A/ACTN2/RHOB/STON1/LIMS2/CACNB4/ZNF804A/DNER/WNT7A/PLXNB1/LAMB2/SEMA3F/FAM107A/EPHA3/EPHB1/KY/CLDN11/CLDN16/DOK7/WDR1/SPARCL1/GLRB/GDNF/MYOT/SYNPO/DRD1/CAP2/SRF/DST/GJA1/ACTB/TRIP6/CAV1/SFRP1/CDH17/ARC/TLN1/ROR2/FRRS1L/DAB2IP/HMCN2/DKK1/ZNF365/VCL/SNCG/SORBS1/COL17A1/BDNF/CTNND1/NRXN2/ARL2/NPAS4/JAM3/HDAC7/ACVRL1/ITGA5/TRPV4/TBX5/P2RX2/PCDH8/MMP1…	119	Cluster1
GO:0034765	regulation of monoatomic ion transmembrane transport	81/1751	454/18870	6.39134e-09	4.15579e-07	3.28089e-07	RNF207/CLIC4/KCNQ4/GSTM2/KCNA2/CASQ2/ATP1A2/CASQ1/XCL1/ATP2B4/GJC2/ACTN2/RGS7/OSR1/SLC8A1/KCNIP3/BIN1/CACNB4/SCN7A/CAV3/GPD1L/STAC/CACNA2D3/TRPC1/KCNAB1/CXCL10/EDNRA/KCNIP1/KCNMB1/DRD1/KCNQ5/PLN/TRDN/ADCYAP1R1/HECW1/RAMP3/CACNA2D1/ABCB1/CAV1/CFTR/KCNB2/ARC/STOM/SLN/FXYD6/SCN4B/SCN2B/ANO6/ISCU/NOS1/CABP1/P2RX2/JPH4/GNB5/HCN4/CACNA1H/CHP2/CX3CL1/P2RX1/ATP1B2/VAMP2/RANGRF/CCL2/STAC2/HAP1/CACNG4/CACN…	81	Cluster1
GO:0060562	epithelial tube morphogenesis	65/1751	334/18870	6.46569e-09	4.15794e-07	3.28258e-07	RNF207/EPHA2/CLIC4/LMO4/CSF1/WNT2B/VANGL2/PBX1/WNT3A/OSR1/RHOB/GDF7/SEMA4C/BBS5/HOXD11/WNT6/CAV3/AREG/CXCL10/FGF2/SPRY1/HHIP/EDNRA/SFRP2/HAND2/GDNF/FGF10/SRF/BMP5/TCF21/ESR1/HOXA11/GLI3/SFRP1/SOX17/EYA1/RSPO2/GATA3/LZTS2/FGFR2/DCHS1/WT1/PGR/YAP1/ACVRL1/RARG/TBX3/SPRY2/MMP14/BMP4/SMAD3/RGMA/PKD1/TBX6/FOXF1/NTN1/HS3ST3A1/TCAP/RARA/NOG/TBX2/BCL2/VASP/RASIP1/LAMA5	65	Cluster1
GO:0007423	sensory organ development	98/1751	588/18870	6.72434e-09	4.27726e-07	3.37679e-07	ANGPTL7/EPHA2/CLIC4/COL8A2/KCNQ4/RPE65/WNT2B/NES/PBX1/ATP2B4/WNT3A/OSR1/EFEMP1/MEIS1/WNT6/WNT10A/WNT7A/RARB/TMIE/LAMB2/MITF/EPHB1/PDE6B/CYTL1/PROM1/FGF2/SPRY1/EDNRA/HAND2/TENM3/FGF10/FOXI1/FOXF2/FOXC1/PRPH2/SRF/BMP5/EYA4/AQP1/BMPER/GLI3/SMARCD3/CRYGN/CEBPD/EYA1/OSR2/BNC2/RORB/TMOD1/KLF4/LAMC3/GATA3/ITGA8/VSTM4/FGFR2/DCHS1/WT1/ROM1/FAT3/CRYAB/WNT5B/MFAP5/AQP5/ACVRL1/RARG/PFDN5/TBX3/MAB21L1/FREM2/S…	98	Cluster1
GO:0007409	axonogenesis	80/1751	448/18870	7.60995e-09	4.78854e-07	3.78043e-07	EDN2/ARTN/NEXN/LMO4/S100A6/NTRK1/LGR6/NFASC/WNT3A/GDF7/SEMA4C/NR4A2/WNT7A/CCK/PLXNB1/LAMB2/SEMA3F/SEMA3B/LRTM1/EPHA3/BOC/EPHB1/PRDM8/EDNRA/PALLD/GDNF/ISL1/MYOT/GFRA3/SRF/UST/ACTB/ETV1/GLI3/EPHB6/UNC5D/NPR2/HMCN2/GATA3/VCL/SEMA4G/FGFR2/APBB1/BDNF/MAP6/NCAM1/ROBO3/CNTN1/ARHGEF25/SPART/ARHGEF40/FLRT2/NDN/MAP1A/SEMA6D/ISL2/RGMA/NTN1/CNTNAP1/RND2/NGFR/NOG/NPTX1/BCL2/MAG/NUMBL/VASP/BRSK1/FLRT3/KIAA1755…	80	Cluster1
GO:0098662	inorganic cation transmembrane transport	129/1751	845/18870	7.95994e-09	4.95548e-07	3.91222e-07	PLCH2/RNF207/KCNQ4/CACHD1/GSTM2/KCNA2/CASQ2/ATP1A2/CASQ1/XCL1/ATP2B4/WNT3A/GJC2/ACTN2/RGS7/OSR1/SLC8A1/KCNIP3/BIN1/CACNB4/SCN7A/CAV3/GPD1L/STAC/PLCD1/XCR1/LTF/CACNA2D3/SLC15A2/TF/TRPC1/KCNAB1/CLDN16/SLC2A9/SLC34A2/CXCL10/FGF2/EDNRA/ANXA6/NIPAL4/KCNIP1/KCNMB1/DRD1/KCNQ5/PLN/TRDN/AQP1/ADCYAP1R1/HECW1/RAMP3/CACNA2D1/CAV1/MICU3/ADRA1A/SCARA5/KCNB2/TRPM6/LCN2/NCS1/SLC25A28/SLC18A2/SLC39A13/SLN/FXYD6/S…	129	Cluster1
GO:0061564	axon development	88/1751	513/18870	1.00335e-08	6.18064e-07	4.87945e-07	EDN2/ARTN/NEXN/LMO4/TSPAN2/S100A6/NTRK1/LGR6/NFASC/WNT3A/GDF7/SEMA4C/NR4A2/WNT7A/CCK/PLXNB1/LAMB2/SEMA3F/SEMA3B/LRTM1/EPHA3/BOC/EPHB1/PRDM8/MGARP/EDNRA/PALLD/GDNF/ISL1/MYOT/GFRA3/SRF/UST/ACTB/ETV1/GLI3/PTN/EPHB6/UNC5D/NPR2/KLF4/HMCN2/GATA3/VCL/SEMA4G/FGFR2/APBB1/BDNF/MAP6/NCAM1/ROBO3/CNTN1/ARHGEF25/SPART/ARHGEF40/FLRT2/NDN/MAP1A/SEMA6D/ISL2/RGMA/MMP2/NTN1/CNTNAP1/RND2/NGFR/NOG/NPTX1/BCL2/MAG/NUMB…	88	Cluster1
GO:0048333	mesodermal cell differentiation	16/1751	34/18870	1.23035e-08	7.50001e-07	5.92106e-07	WNT3A/SFRP2/MIR145/GJA1/HOXA11/EYA1/KLF4/ITGA8/DKK1/FGFR2/TAF10/BMP4/TBX6/FOXF1/ITGA3/ITGB4	16	Cluster1
GO:0072163	mesonephric epithelium development	29/1751	99/18870	1.27808e-08	7.63194e-07	6.02522e-07	WNT2B/PBX1/OSR1/HOXD11/WNT6/RARB/FGF2/SPRY1/GDNF/FOXC1/TCF21/HOXA11/BMPER/GLI3/SFRP1/EYA1/GATA3/LZTS2/FGFR2/DCHS1/WT1/BMP4/SMAD3/PKD1/HS3ST3A1/RARA/NOG/BCL2/LAMA5	29	Cluster1
GO:0072164	mesonephric tubule development	29/1751	99/18870	1.27808e-08	7.63194e-07	6.02522e-07	WNT2B/PBX1/OSR1/HOXD11/WNT6/RARB/FGF2/SPRY1/GDNF/FOXC1/TCF21/HOXA11/BMPER/GLI3/SFRP1/EYA1/GATA3/LZTS2/FGFR2/DCHS1/WT1/BMP4/SMAD3/PKD1/HS3ST3A1/RARA/NOG/BCL2/LAMA5	29	Cluster1
GO:0014070	response to organic cyclic compound	136/1751	913/18870	1.46797e-08	8.67736e-07	6.85055e-07	CASP9/PAQR7/TRIM63/PTPRU/GSTM2/CASQ2/BGLAP/ATP1A2/RXRG/PTGS2/MYOG/BTG2/ATP2B4/ACTA1/FOSL2/SRD5A2/SLC8A1/ZFP36L2/HOXD13/IGFBP5/TWIST2/HRH1/WNT7A/FAM107A/ADCY5/TP63/NSG1/CD38/AREG/CXCL10/MGARP/HAND2/ADCY2/FGF10/ISL1/FST/CDO1/EGR1/STING1/KCNMB1/DRD1/HRH2/PAQR8/NT5E/TCF21/ESR1/ACTB/AHR/IL6/HOXA11/AQP1/ADCYAP1R1/RAMP3/CAV2/CAV1/CFTR/CHRM2/SFRP1/PENK/FBXO32/LY6D/NPR2/KLF9/GNA14/NR4A3/ASS1/PTGDS/GDF10/D…	136	Cluster1
GO:0043270	positive regulation of monoatomic ion transport	47/1751	214/18870	1.74292e-08	1.00986e-06	7.97258e-07	RNF207/GSTM2/CASQ1/XCL1/GJC2/ACTN2/RGS7/GPD1L/STAC/MYLK/TRPC1/WFS1/CXCL10/EDNRA/CAMK2A/KCNMB1/DRD1/TRDN/ADCYAP1R1/RAMP3/CACNA2D1/ABCB1/CAV1/CFTR/ARC/TACR2/CHRM1/SCN4B/CNTN1/ANO6/NOS1/P2RX2/LGALS3/CHP2/CX3CL1/P2RX1/ATP1B2/CCL2/STAC2/HAP1/KCNN4/JPH2/EDN3/NLGN3/PLP1/FHL1/FLNA	47	Cluster1
GO:0060541	respiratory system development	47/1751	214/18870	1.74292e-08	1.00986e-06	7.97258e-07	PDPN/EDN2/WNT2B/HSD11B1/FOSL2/EPAS1/HS6ST1/ITGB6/IGFBP5/FGF2/SPRY1/HHIP/FGF10/SRF/CCN2/TCF21/GLI3/RSPO2/ASS1/FGFR2/WT1/LTBP3/PGR/YAP1/RARG/GLI1/TBX5/SPRY2/MMP14/BMP4/TGFB3/FGF7/ALDH1A2/STRA6/PKD1/CRISPLD2/FOXF1/MYOCD/RARA/ITGA3/NOG/TBX2/TBX4/CCBE1/KLF2/LAMA5/LIF	47	Cluster1
GO:0098655	monoatomic cation transmembrane transport	130/1751	865/18870	1.81738e-08	1.04268e-06	8.23165e-07	PLCH2/RNF207/KCNQ4/CACHD1/GSTM2/KCNA2/CASQ2/ATP1A2/CASQ1/XCL1/ATP2B4/WNT3A/GJC2/ACTN2/RGS7/OSR1/SLC8A1/KCNIP3/BIN1/CACNB4/SCN7A/CAV3/GPD1L/STAC/PLCD1/XCR1/LTF/CACNA2D3/SLC15A2/TF/TRPC1/KCNAB1/CLDN16/SLC2A9/SLC34A2/CXCL10/FGF2/EDNRA/ANXA6/NIPAL4/KCNIP1/KCNMB1/DRD1/KCNQ5/PLN/TRDN/AQP1/ADCYAP1R1/HECW1/RAMP3/CACNA2D1/CAV1/MICU3/ADRA1A/SCARA5/KCNB2/TRPM6/LCN2/NCS1/SLC25A28/CALHM2/SLC18A2/SLC39A13/ANO1…	130	Cluster1
GO:0030324	lung development	43/1751	188/18870	1.99932e-08	1.13593e-06	8.96784e-07	PDPN/EDN2/WNT2B/HSD11B1/FOSL2/EPAS1/HS6ST1/ITGB6/IGFBP5/FGF2/SPRY1/HHIP/FGF10/SRF/CCN2/TCF21/GLI3/RSPO2/FGFR2/LTBP3/PGR/YAP1/GLI1/TBX5/SPRY2/MMP14/BMP4/TGFB3/FGF7/ALDH1A2/STRA6/PKD1/CRISPLD2/FOXF1/MYOCD/ITGA3/NOG/TBX2/TBX4/CCBE1/KLF2/LAMA5/LIF	43	Cluster1
GO:0022603	regulation of anatomical structure morphogenesis	138/1751	935/18870	2.04433e-08	1.15033e-06	9.08153e-07	RNF207/PDPN/FBLIM1/EPHA2/ARHGEF19/CSF1/PROK1/WNT2B/PLEKHO1/NPR1/VANGL2/F11R/GLUL/ATP2B4/WNT3A/OSR1/RHOB/EMILIN1/CDC42EP3/RHOQ/SEMA4C/HOXD13/FZD7/TMBIM1/WNT10A/OBSL1/COL4A3/PID1/CAV3/WNT7A/PLXNB1/SEMA3F/SEMA3B/PRICKLE2/WDR1/CXCL10/FGF2/SPRY1/SFRP2/GDNF/FGF10/ISL1/MIR145/FOXC1/SRF/BVES/GJA1/RSPO3/TNFAIP3/UST/ESR1/SYNE1/ITGB8/IL6/HOXA11/AQP1/BMPER/HECW1/HSPB1/MAGI2/ADGRA2/SFRP1/RSPO2/ARC/KANK1/KLF4/…	138	Cluster1
GO:0072006	nephron development	38/1751	156/18870	2.19904e-08	1.2256e-06	9.67578e-07	WNT2B/PBX1/OSR1/HOXD11/WNT6/COL4A4/COL4A3/LAMB2/WWTR1/PROM1/FGF2/EDNRA/DCHS2/GDNF/EGR1/FOXC1/TCF21/HOXA11/AQP1/GLI3/MAGI2/EYA1/ANGPT1/GATA3/ACTA2/LZTS2/DCHS1/WT1/YAP1/EDNRB/BMP4/PKD1/HS3ST3A1/ITGA3/NOG/BCL2/LAMA5/LIF	38	Cluster1
GO:1904062	regulation of monoatomic cation transmembrane transport	61/1751	315/18870	2.27415e-08	1.24742e-06	9.84807e-07	RNF207/GSTM2/CASQ2/ATP1A2/CASQ1/XCL1/ATP2B4/GJC2/ACTN2/RGS7/OSR1/SLC8A1/KCNIP3/BIN1/CACNB4/CAV3/GPD1L/STAC/TRPC1/KCNAB1/CXCL10/EDNRA/KCNIP1/KCNMB1/DRD1/PLN/TRDN/ADCYAP1R1/HECW1/RAMP3/CACNA2D1/CAV1/SLN/FXYD6/SCN4B/SCN2B/ANO6/ISCU/NOS1/CABP1/P2RX2/JPH4/GNB5/CHP2/CX3CL1/P2RX1/ATP1B2/VAMP2/RANGRF/STAC2/HAP1/CACNG1/BCL2/KCNN4/PRNP/REM1/JPH2/EDN3/PLP1/FHL1/FLNA	61	Cluster1
GO:0070588	calcium ion transmembrane transport	66/1751	352/18870	2.28083e-08	1.24742e-06	9.84807e-07	PLCH2/CACHD1/GSTM2/CASQ2/ATP1A2/CASQ1/XCL1/ATP2B4/WNT3A/GJC2/SLC8A1/BIN1/CACNB4/SCN7A/CAV3/STAC/PLCD1/XCR1/CACNA2D3/TRPC1/CXCL10/FGF2/EDNRA/ANXA6/DRD1/PLN/TRDN/ADCYAP1R1/RAMP3/CACNA2D1/CAV1/MICU3/ADRA1A/TRPM6/NCS1/SLN/ANO6/TRPV4/NOS1/CABP1/P2RX2/TRPC4/EDNRB/GAS6/JPH4/GNB5/CACNA1H/PKD1/CX3CL1/NOL3/PKD1L2/P2RX1/STAC2/HAP1/CACNG4/CACNG1/BCL2/SLC8A2/PRNP/SLC24A3/REM1/JPH2/P2RX6/PLP1/HTR2C/FLNA	66	Cluster1
GO:0006816	calcium ion transport	78/1751	445/18870	2.69482e-08	1.45622e-06	1.14965e-06	PLCH2/CACHD1/GSTM2/CASQ2/ATP1A2/CASQ1/XCL1/PTGS2/ATP2B4/WNT3A/GJC2/SLC8A1/BIN1/CACNB4/SCN7A/NMUR1/CAV3/STAC/PLCD1/XCR1/CACNA2D3/MYLK/TRPC1/WFS1/CXCL10/FGF2/EDNRA/CAMK2A/ANXA6/DRD1/PLN/TRDN/ADCYAP1R1/RAMP3/CACNA2D1/CAV1/MICU3/ADRA1A/TRPM6/NCS1/CAMK2G/SLN/ANO6/TRPV4/NOS1/CABP1/P2RX2/TRPC4/EDNRB/GAS6/JPH4/LGALS3/GNB5/GRAMD2A/CACNA1H/PKD1/PRKCB/CX3CL1/NOL3/PKD1L2/P2RX1/CCL2/STAC2/HAP1/CACNG4/CACNG1/B…	78	Cluster1
GO:0048546	digestive tract morphogenesis	19/1751	49/18870	2.71237e-08	1.45622e-06	1.14965e-06	HOXD13/TP63/SFRP2/FGF10/TCF21/GLI3/SFRP1/SOX17/NPR2/SFRP5/FGFR2/GLI1/DACT1/RBPMS2/SMAD3/STRA6/FOXF1/BCL2/SOX10	19	Cluster1
GO:0030326	embryonic limb morphogenesis	32/1751	120/18870	2.83835e-08	1.4964e-06	1.18137e-06	PBX1/OSR1/MAP3K20/HOXD13/HOXD12/HOXD10/HOXD9/WNT7A/RARB/TP63/SFRP2/HAND2/PITX1/SP8/HOXA11/GLI3/OSR2/RSPO2/DKK1/FBXW4/RARG/TBX5/TBX3/FREM2/BMP4/ALDH1A2/TMEM231/MYH3/NOG/TBX2/TBX4/ZNF358	32	Cluster1
GO:0035113	embryonic appendage morphogenesis	32/1751	120/18870	2.83835e-08	1.4964e-06	1.18137e-06	PBX1/OSR1/MAP3K20/HOXD13/HOXD12/HOXD10/HOXD9/WNT7A/RARB/TP63/SFRP2/HAND2/PITX1/SP8/HOXA11/GLI3/OSR2/RSPO2/DKK1/FBXW4/RARG/TBX5/TBX3/FREM2/BMP4/ALDH1A2/TMEM231/MYH3/NOG/TBX2/TBX4/ZNF358	32	Cluster1
GO:0040007	growth	136/1751	923/18870	2.88711e-08	1.50852e-06	1.19093e-06	CLIC4/EDN2/TGFBR3/CSF1/BNIPL/NPR1/DDR2/MAEL/LGR6/ETNK2/WNT3A/FOSL2/MEIS1/SEMA4C/TFCP2L1/HOXD13/FZD7/IGFBP5/SERPINE2/CAV3/WNT7A/RARB/LAMB2/SEMA3F/SEMA3B/FAM107A/WWTR1/FGFR3/WFS1/CD38/AREG/FGF2/SPRY1/EDNRA/SFRP2/FGF10/HBEGF/ANXA6/SCGB3A1/FOXC1/PI16/SRF/GJA1/ESR1/HOXA11/GLI3/SBDS/MAGI2/PTN/BIN3/ADRA1A/SFRP1/SOX17/PLAG1/RSPO2/BNC2/NPR2/GAS1/COL27A1/GATA3/MYOZ1/VCL/SEMA4G/LZTS2/FGFR2/CD81/TAF10/BDNF/W…	136	Cluster1
GO:0048863	stem cell differentiation	51/1751	246/18870	3.29042e-08	1.70403e-06	1.34529e-06	BGLAP/OSR1/ZFP36L2/SEMA4C/WNT10A/WNT7A/SEMA3F/SEMA3B/TP63/FGF2/EDNRA/SFRP2/HAND2/GDNF/ISL1/ANXA6/FOXC1/RBM24/SRF/ESR1/PTN/NRG1/SFRP1/SOX17/SEMA4G/FGFR2/TRIM6/LTBP3/YAP1/A2M/TBX5/TBX3/EDNRB/BMP4/SEMA6D/SHC4/ALDH1A2/MYOCD/KRT14/MEOX1/NOG/TBX2/BCL2/MBD3/NRTN/ZFP36/EDN3/LAMA5/LIF/SOX10/FOXO4	51	Cluster1
GO:0030001	metal ion transport	133/1751	900/18870	3.46619e-08	1.77931e-06	1.40472e-06	PLCH2/RNF207/KCNQ4/CACHD1/GSTM2/KCNA2/CASQ2/ATP1A2/CASQ1/XCL1/PTGS2/ATP2B4/WNT3A/GJC2/ACTN2/RGS7/OSR1/SLC8A1/KCNIP3/SLC5A7/BIN1/CACNB4/SCN7A/CYBRD1/SERPINE2/NMUR1/CAV3/GPD1L/STAC/PLCD1/XCR1/LTF/CACNA2D3/MYLK/TF/TRPC1/KCNAB1/CLDN16/WFS1/SLC34A2/CXCL10/FGF2/EDNRA/CAMK2A/ANXA6/NIPAL4/KCNIP1/KCNMB1/DRD1/KCNQ5/PLN/TRDN/AQP1/ADCYAP1R1/HECW1/RAMP3/CACNA2D1/CAV1/MICU3/ADRA1A/SCARA5/KCNB2/TRPM6/LCN2/NCS1/…	133	Cluster1
GO:0055123	digestive system development	36/1751	146/18870	3.6592e-08	1.86206e-06	1.47005e-06	HOXD13/RARB/TP63/SFRP2/PDGFC/FGF10/FOXF2/TCF21/NPY/GLI3/RARRES2/SFRP1/SOX17/NPR2/ASS1/SFRP5/FGFR2/DCHS1/YAP1/CLMP/GLI1/KLF5/EDNRB/DACT1/TGFB3/ALDH1A2/RBPMS2/SMAD3/STRA6/PKD1/FOXF1/MYOCD/TBX2/BCL2/GATA5/SOX10	36	Cluster1
GO:0007015	actin filament organization	80/1751	464/18870	3.75804e-08	1.89586e-06	1.49674e-06	ARHGEF10L/KANK4/F11R/MYOC/LMOD1/ACTA1/ACTN2/RHOB/CDC42EP3/RHOQ/CAPG/BIN1/RND3/CAV3/VILL/FAM107A/TF/WDR1/SYNPO2/SHROOM1/DPYSL3/SYNPO/CAP2/DAAM2/SRF/MICAL1/CCN2/WIPF3/ELN/CALD1/SORBS3/BIN3/RHOBTB2/SFRP1/KANK1/TPM2/TMOD1/LPAR1/GSN/SVIL/SYNPO2L/PDLIM1/SORBS1/NRAP/SSH3/RAPGEF3/RND1/AQP2/TRPV4/PXN/CFL2/FERMT2/RHOJ/ACTN1/TGFB3/INF2/ACTC1/TPM1/KBTBD13/SMAD3/CORO2B/CX3CL1/GAS7/CORO6/TCAP/CSF3/RND2/SAMD14/…	80	Cluster1
GO:0030323	respiratory tube development	43/1751	192/18870	3.84197e-08	1.92164e-06	1.51709e-06	PDPN/EDN2/WNT2B/HSD11B1/FOSL2/EPAS1/HS6ST1/ITGB6/IGFBP5/FGF2/SPRY1/HHIP/FGF10/SRF/CCN2/TCF21/GLI3/RSPO2/FGFR2/LTBP3/PGR/YAP1/GLI1/TBX5/SPRY2/MMP14/BMP4/TGFB3/FGF7/ALDH1A2/STRA6/PKD1/CRISPLD2/FOXF1/MYOCD/ITGA3/NOG/TBX2/TBX4/CCBE1/KLF2/LAMA5/LIF	43	Cluster1
GO:0030855	epithelial cell differentiation	114/1751	741/18870	3.99085e-08	1.97919e-06	1.56252e-06	PDPN/EPHA2/CLIC4/GSTM3/ADAMTSL4/SPRR3/TMEM79/HAPLN2/NTRK1/F11R/OSR1/GDF7/FOSL2/EPAS1/ATOH8/TFCP2L1/FZD7/WNT7A/RARB/LAMB2/WWTR1/TP63/PROM1/BDH2/FGF2/SPRY1/EDNRA/PALLD/GDNF/FGF10/FST/FOXC1/BMP5/TCF21/ESR1/DACT2/NPY/MAGI2/CAV1/AKR1B1/NRG1/SOX17/NPR2/TMOD1/KLF4/COL27A1/GATA3/VCL/ACTA2/FGFR2/DMBT1/TAF10/WT1/PDE2A/PGR/YAP1/TAGLN/WNT5B/APOLD1/RAPGEF3/ACVRL1/KRT7/KRT6A/KRT5/KRT1/KRT4/RARG/GLI1/TBX3/RILPL…	114	Cluster1
GO:0001657	ureteric bud development	28/1751	98/18870	4.12153e-08	2.02682e-06	1.60012e-06	WNT2B/PBX1/OSR1/HOXD11/WNT6/RARB/FGF2/SPRY1/GDNF/FOXC1/TCF21/HOXA11/BMPER/GLI3/SFRP1/EYA1/GATA3/LZTS2/FGFR2/DCHS1/WT1/BMP4/SMAD3/HS3ST3A1/RARA/NOG/BCL2/LAMA5	28	Cluster1
GO:0048732	gland development	77/1751	443/18870	4.76823e-08	2.32531e-06	1.83577e-06	EPHA2/LMO4/TGFBR3/CSF1/PBX1/WNT3A/GDF7/TFCP2L1/LIMS2/CACNB4/HOXD13/HOXD9/IGFBP5/WNT10A/SERPINE2/CAV3/TP63/AREG/FGF2/EDNRA/HAND2/FGF10/ISL1/CDO1/PITX1/FOXC1/ID4/SRF/TCF21/TNFAIP3/ESR1/IL6/HOXA11/GLI3/CAV1/PTN/NRG1/SFRP1/PLAG1/TG/ASS1/GATA3/FGFR2/TAF10/DKK3/WT1/PGR/RARG/STAT6/GLI1/NTN4/TBX3/BMP4/TGFB3/FGF7/ALDH1A2/SMAD3/STRA6/PKD1/MMP2/FOXF1/SERPINF1/NTN1/FOXN1/RARA/STAT5A/NOG/TBX2/BCL2/SERPINB5/AC…	77	Cluster1
GO:0043010	camera-type eye development	64/1751	344/18870	5.0278e-08	2.43163e-06	1.9197e-06	ANGPTL7/EPHA2/CLIC4/COL8A2/RPE65/WNT2B/NES/ATP2B4/EFEMP1/MEIS1/WNT6/WNT7A/LAMB2/MITF/EPHB1/PDE6B/PROM1/FGF2/SPRY1/TENM3/FGF10/FOXF2/FOXC1/PRPH2/SRF/AQP1/GLI3/SMARCD3/CRYGN/OSR2/RORB/TMOD1/KLF4/LAMC3/GATA3/VSTM4/WT1/ROM1/FAT3/CRYAB/WNT5B/AQP5/ACVRL1/RARG/PFDN5/MAB21L1/SPRY2/BMP4/RHOJ/DIO3/ALDH1A2/SMAD3/STRA6/TMEM231/SERPINF1/UNC45B/RARA/TBX2/MYOM1/FKBP8/SIX5/LARGE1/ATF4/NDP	64	Cluster1
GO:0043500	muscle adaptation	31/1751	118/18870	6.76534e-08	3.24515e-06	2.56196e-06	TRIM63/LMNA/CASQ1/MYOC/TNNI1/MYOG/ATP2B4/ACTA1/IGFBP5/PRKAG3/LMCD1/CAV3/TNNC1/MYOZ2/PDE5A/HAND2/MIR145/PI16/ADRA1A/FBXO32/NR4A3/GSN/MYOZ1/CAMK2G/FOXO1/MYH6/MYH7/SMAD3/TCAP/SGCA/GATA5	31	Cluster1
GO:0010001	glial cell differentiation	51/1751	252/18870	7.44049e-08	3.53998e-06	2.79472e-06	PLPP3/TSPAN2/HAPLN2/MYOC/MAL/BIN1/GPR17/SERPINE2/DNER/GPC1/BOK/LAMB2/WDR1/PRDM8/FGF2/FGF10/DRD1/ID4/DAAM2/IL6/GLI3/PTN/CLU/IL33/ROR2/LPAR1/LAMC3/ZNF365/ANO1/CNTN1/NAB2/TRPC4/HAPLN3/IL34/ASPA/RNF112/NR1D1/CNTNAP1/GFAP/NOG/ITGB4/LGI4/MAG/PRX/DUSP15/LIF/LARGE1/SOX10/GPM6B/NDP/PLP1	51	Cluster1
GO:0048645	animal organ formation	22/1751	67/18870	7.55178e-08	3.56395e-06	2.81365e-06	WNT2B/TP63/FGF2/SPRY1/HAND2/GDNF/FGF10/ISL1/HOXA11/GLI3/SMARCD3/SOX17/EYA1/DKK1/FGFR2/WT1/TBX5/BMP4/NOG/AXIN2/NTF4/GATA5	22	Cluster1
GO:0007369	gastrulation	43/1751	197/18870	8.40711e-08	3.93587e-06	3.10727e-06	EPHA2/AHDC1/PLPP3/LAMB3/WNT3A/OSR1/ATOH8/DUSP2/FZD7/COL7A1/SFRP2/MIR145/DUSP1/FOXC1/SRF/GJA1/HOXA11/SOX7/SFRP1/SOX17/EYA1/NR4A3/KLF4/ITGA8/DKK1/DUSP5/FGFR2/TAF10/PHLDB1/WNT5B/ITGA5/ITGA7/MMP14/BMP4/SMAD3/TBX6/MMP2/FOXF1/ITGA3/NOG/ITGB4/ETS2/COL6A1	43	Cluster1
GO:0007160	cell-matrix adhesion	49/1751	239/18870	8.75873e-08	4.06794e-06	3.21153e-06	COL16A1/CSF1/MYOC/ACTN2/EMILIN1/STON1/ITGB6/SNED1/ITGA9/FAM107A/EPHA3/SRF/CCN2/ITGB8/TRIP6/SFRP1/TLN1/ITGA8/COL13A1/VCL/SORBS1/COL17A1/TIMM10B/LYVE1/EFEMP2/JAM3/ACVRL1/ITGA5/ITGA7/MMP14/AJUBA/FERMT2/ACTN1/FBLN5/SMAD3/CORO2B/MSLN/PKD1/CX3CL1/DUSP3/ITGA3/ITGB4/BCL2/DAPK3/COL5A3/RRAS/FERMT1/GPM6B/L1CAM	49	Cluster1
GO:2000027	regulation of animal organ morphogenesis	32/1751	126/18870	9.88216e-08	4.55357e-06	3.59493e-06	ARHGEF19/CSF1/WNT2B/VANGL2/WNT3A/FZD7/WNT10A/CAV3/WNT7A/PRICKLE2/FGF2/SPRY1/SFRP2/GDNF/FGF10/RSPO3/HOXA11/MAGI2/SFRP1/RSPO2/GATA3/DKK1/WT1/NTN4/BMP4/DACT1/FGF7/PRKCB/NGFR/NOG/PLEKHA4/GATA5	32	Cluster1
GO:0034767	positive regulation of monoatomic ion transmembrane transport	37/1751	158/18870	1.00436e-07	4.5636e-06	3.60284e-06	RNF207/GSTM2/CASQ1/XCL1/GJC2/ACTN2/RGS7/STAC/TRPC1/CXCL10/EDNRA/KCNMB1/DRD1/TRDN/ADCYAP1R1/RAMP3/CACNA2D1/ABCB1/CAV1/CFTR/ARC/ANO6/NOS1/P2RX2/CHP2/CX3CL1/P2RX1/ATP1B2/CCL2/STAC2/HAP1/KCNN4/JPH2/EDN3/NLGN3/PLP1/FLNA	37	Cluster1
GO:0007411	axon guidance	48/1751	233/18870	1.01379e-07	4.5636e-06	3.60284e-06	ARTN/NEXN/LMO4/NTRK1/LGR6/NFASC/WNT3A/GDF7/SEMA4C/PLXNB1/LAMB2/SEMA3F/SEMA3B/LRTM1/EPHA3/BOC/EPHB1/EDNRA/PALLD/GDNF/ISL1/MYOT/GFRA3/ETV1/GLI3/EPHB6/UNC5D/HMCN2/GATA3/SEMA4G/BDNF/NCAM1/ROBO3/CNTN1/ARHGEF25/ARHGEF40/FLRT2/SEMA6D/ISL2/NTN1/NGFR/NOG/VASP/FLRT3/KIAA1755/EDN3/NDP/L1CAM	48	Cluster1
GO:0097485	neuron projection guidance	48/1751	233/18870	1.01379e-07	4.5636e-06	3.60284e-06	ARTN/NEXN/LMO4/NTRK1/LGR6/NFASC/WNT3A/GDF7/SEMA4C/PLXNB1/LAMB2/SEMA3F/SEMA3B/LRTM1/EPHA3/BOC/EPHB1/EDNRA/PALLD/GDNF/ISL1/MYOT/GFRA3/ETV1/GLI3/EPHB6/UNC5D/HMCN2/GATA3/SEMA4G/BDNF/NCAM1/ROBO3/CNTN1/ARHGEF25/ARHGEF40/FLRT2/SEMA6D/ISL2/NTN1/NGFR/NOG/VASP/FLRT3/KIAA1755/EDN3/NDP/L1CAM	48	Cluster1
GO:0072009	nephron epithelium development	31/1751	120/18870	1.02625e-07	4.58445e-06	3.6193e-06	WNT2B/PBX1/OSR1/HOXD11/WNT6/LAMB2/WWTR1/PROM1/FGF2/EDNRA/GDNF/FOXC1/TCF21/HOXA11/AQP1/GLI3/MAGI2/EYA1/GATA3/LZTS2/DCHS1/WT1/YAP1/EDNRB/BMP4/PKD1/HS3ST3A1/NOG/BCL2/LAMA5/LIF	31	Cluster1
GO:0035051	cardiocyte differentiation	38/1751	165/18870	1.08116e-07	4.79314e-06	3.78405e-06	TGFBR3/LMNA/WNT3A/ACTN2/SLC8A1/MEIS1/FHL2/FZD7/OBSL1/CAV3/RARB/SPRY1/EDNRA/HAND2/ISL1/MIR145/PI16/SRF/BVES/SYNE1/ADRA1A/NRG1/SOX17/DKK1/NRAP/WT1/MYL2/TBX5/TBX3/MYH6/BMP4/ACTC1/MYOCD/TCAP/RARA/TBX2/FHOD3/LARGE1	38	Cluster1
GO:0099536	synaptic signaling	117/1751	781/18870	1.14566e-07	5.04091e-06	3.97967e-06	UTS2/FBXO2/RIMS3/SLC1A7/SV2A/BGLAP/NTRK1/ATP1A2/MPZ/PTGS2/WNT3A/SLC5A7/CACNB4/PLCL1/SERPINE2/HRH1/WNT7A/FAM107A/EPHB1/NSG1/SORCS2/CD38/GLRB/GDNF/CARTPT/SNCAIP/PDLIM4/CAMK2A/KCNMB1/GABRP/DRD1/HRH2/SRF/SYNE1/NPY/CHRM2/PTN/EGR3/ADRA1A/PENK/ARC/NPR2/ROR2/FRRS1L/DKK1/TACR2/SNCG/MYOF/SLC18A2/SYT8/RIC3/BDNF/CHRM1/NRXN2/NPAS4/GRIA4/SCN2B/NTF3/SYT10/NR4A1/NOS1/RIMBP2/P2RX2/PCDH8/JPH4/BEGAIN/MAP1A/NPTN/INS…	117	Cluster1
GO:0099537	trans-synaptic signaling	114/1751	756/18870	1.18101e-07	5.15768e-06	4.07185e-06	UTS2/FBXO2/RIMS3/SLC1A7/SV2A/BGLAP/NTRK1/ATP1A2/MPZ/PTGS2/WNT3A/SLC5A7/CACNB4/PLCL1/SERPINE2/HRH1/WNT7A/FAM107A/EPHB1/NSG1/SORCS2/CD38/GLRB/GDNF/CARTPT/SNCAIP/PDLIM4/CAMK2A/KCNMB1/GABRP/DRD1/HRH2/SRF/SYNE1/NPY/CHRM2/PTN/EGR3/ADRA1A/PENK/ARC/NPR2/ROR2/FRRS1L/DKK1/TACR2/SNCG/MYOF/SLC18A2/SYT8/RIC3/BDNF/CHRM1/NRXN2/NPAS4/GRIA4/SCN2B/NTF3/SYT10/NR4A1/NOS1/RIMBP2/P2RX2/PCDH8/JPH4/BEGAIN/MAP1A/NPTN/INS…	114	Cluster1
GO:0051384	response to glucocorticoid	32/1751	127/18870	1.20494e-07	5.22319e-06	4.12357e-06	CASP9/TRIM63/PTPRU/BGLAP/PTGS2/FOSL2/ZFP36L2/FAM107A/AREG/ISL1/CDO1/IL6/AQP1/FBXO32/KLF9/ASS1/PTGDS/DDIT4/FIBIN/SCGB1A1/FOSL1/NPAS4/A2M/ZFP36L1/FOS/SERPINF1/AXIN2/BCL2/ZFP36/FOSB/MAOB/ND3	32	Cluster1
GO:0007268	chemical synaptic transmission	113/1751	750/18870	1.40484e-07	6.00084e-06	4.7375e-06	UTS2/FBXO2/RIMS3/SLC1A7/SV2A/BGLAP/NTRK1/ATP1A2/MPZ/PTGS2/WNT3A/SLC5A7/CACNB4/PLCL1/SERPINE2/HRH1/WNT7A/FAM107A/EPHB1/NSG1/SORCS2/CD38/GLRB/GDNF/CARTPT/SNCAIP/PDLIM4/CAMK2A/KCNMB1/GABRP/DRD1/HRH2/SRF/SYNE1/NPY/CHRM2/PTN/EGR3/ADRA1A/PENK/ARC/NPR2/ROR2/FRRS1L/DKK1/TACR2/SNCG/MYOF/SLC18A2/SYT8/RIC3/BDNF/CHRM1/NRXN2/NPAS4/GRIA4/SCN2B/NTF3/SYT10/NR4A1/RIMBP2/P2RX2/PCDH8/JPH4/BEGAIN/MAP1A/NPTN/INSYN1/P…	113	Cluster1
GO:0098916	anterograde trans-synaptic signaling	113/1751	750/18870	1.40484e-07	6.00084e-06	4.7375e-06	UTS2/FBXO2/RIMS3/SLC1A7/SV2A/BGLAP/NTRK1/ATP1A2/MPZ/PTGS2/WNT3A/SLC5A7/CACNB4/PLCL1/SERPINE2/HRH1/WNT7A/FAM107A/EPHB1/NSG1/SORCS2/CD38/GLRB/GDNF/CARTPT/SNCAIP/PDLIM4/CAMK2A/KCNMB1/GABRP/DRD1/HRH2/SRF/SYNE1/NPY/CHRM2/PTN/EGR3/ADRA1A/PENK/ARC/NPR2/ROR2/FRRS1L/DKK1/TACR2/SNCG/MYOF/SLC18A2/SYT8/RIC3/BDNF/CHRM1/NRXN2/NPAS4/GRIA4/SCN2B/NTF3/SYT10/NR4A1/RIMBP2/P2RX2/PCDH8/JPH4/BEGAIN/MAP1A/NPTN/INSYN1/P…	113	Cluster1
GO:0007272	ensheathment of neurons	35/1751	147/18870	1.43e-07	6.02042e-06	4.75297e-06	TSPAN2/MPZ/MYOC/NFASC/MAL/GPC1/RARB/CLDN11/ID4/GJC3/PTN/CLU/TG/LPAR1/MARVELD1/JAM3/CNTN1/RARG/NAB2/PLLP/ASPA/PMP22/RARA/CNTNAP1/ITGB4/LGI4/MAG/PRX/BCAS1/JAM2/CLDN5/LARGE1/SOX10/GPM6B/PLP1	35	Cluster1
GO:0008366	axon ensheathment	35/1751	147/18870	1.43e-07	6.02042e-06	4.75297e-06	TSPAN2/MPZ/MYOC/NFASC/MAL/GPC1/RARB/CLDN11/ID4/GJC3/PTN/CLU/TG/LPAR1/MARVELD1/JAM3/CNTN1/RARG/NAB2/PLLP/ASPA/PMP22/RARA/CNTNAP1/ITGB4/LGI4/MAG/PRX/BCAS1/JAM2/CLDN5/LARGE1/SOX10/GPM6B/PLP1	35	Cluster1
GO:0071774	response to fibroblast growth factor	31/1751	123/18870	1.87686e-07	7.84529e-06	6.19365e-06	ZFP36L2/GPC1/FGFR3/FGFBP1/NDNF/FGF2/SPRY1/HHIP/FGF10/CCN2/EGR3/FGFR1/SFRP1/NPR2/GATA3/FGFR2/SCGB1A1/NR4A1/SPRY2/CHURC1/ZFP36L1/FLRT2/FGF7/NPTN/CCL2/NGFR/NOG/TBX2/IER2/ZFP36/FLRT3	31	Cluster1
GO:0001666	response to hypoxia	56/1751	298/18870	2.41403e-07	1.00191e-05	7.9098e-06	CASP9/PLK3/TGFBR3/LMNA/DDR2/PTGS2/FOSL2/EPAS1/NR4A2/DPP4/CAV3/CD38/SOD3/NDNF/MGARP/EDNRA/EGR1/MIR145/KCNMB1/SRF/AQP1/CAV1/SFRP1/PENK/DDIT4/PDLIM1/FGFR2/VEGFB/CRYAB/SDHD/ACVRL1/TRPV4/NOS1/P2RX2/MMP14/AJUBA/ZFP36L1/FOS/TGFB3/DIO3/SMAD3/MMP2/NOL3/CBFA2T3/SLC2A4/MYOCD/CYGB/BCL2/WTIP/HIF3A/NOP53/PTGIS/LIF/NDP/ND4/ND5	56	Cluster1
GO:0048568	embryonic organ development	76/1751	453/18870	2.56611e-07	1.05497e-05	8.32875e-06	RNF207/EPHA2/GJB5/KCNQ4/CCN1/NES/VANGL2/PBX1/WNT3A/OSR1/EPAS1/EFEMP1/HS6ST1/BBS5/HOXD10/HOXD9/RARB/TMIE/EDNRA/HAND2/GDNF/FGF10/FOXI1/FOXF2/FOXC1/TEAD3/SRF/BMP5/RSPO3/TCF21/HOXA11/GLI3/RARRES2/SOX17/EYA1/OSR2/COL27A1/GATA3/ITGA8/BMI1/FGFR2/TAF10/YAP1/MFAP5/A2M/RARG/GLI1/TBX3/SPRY2/MMP14/BMP4/ZFP36L1/TGFB3/ALDH1A2/RBPMS2/SMAD3/STRA6/PKD1/TBX6/FOXF1/SOX15/NTN1/RNF112/TCAP/RARA/PLCD3/NOG/TBX2/TBX4/SO…	76	Cluster1
GO:0003018	vascular process in circulatory system	52/1751	269/18870	2.57795e-07	1.05497e-05	8.32875e-06	UTS2/EDN2/NPR1/ATP1A2/PTGS2/ATP2B4/SLC8A1/ADRA2B/SLC4A3/HRH1/SLC15A2/ADRA2C/CD38/SOD3/ABCG2/EDNRA/KCNMB1/DRD1/HRH2/FOXC1/SLC22A3/ABCB1/CAV1/ADRA1A/ANGPT1/VSTM4/TACR2/ACTA2/SLC16A12/PDE2A/SLC2A3/TRPV4/NOS1/EDNRB/FERMT2/BDKRB2/MMP2/P2RX1/SLC2A4/ATP1B2/ABCC3/KLF2/SLC27A1/CEACAM1/SLC8A2/ADRA1D/SLC24A3/EDN3/CLDN5/SLC7A3/SLC16A2/AVPR2	52	Cluster1
GO:0048332	mesoderm morphogenesis	23/1751	77/18870	2.71246e-07	1.10231e-05	8.70248e-06	EPHA2/AHDC1/WNT3A/SFRP2/MIR145/FOXC1/SRF/GJA1/HOXA11/EYA1/KLF4/ITGA8/DKK1/FGFR2/TAF10/TBX3/BMP4/SMAD3/TBX6/FOXF1/ITGA3/NOG/ITGB4	23	Cluster1
GO:0061448	connective tissue development	54/1751	285/18870	2.99598e-07	1.20913e-05	9.5458e-06	CCN1/CSF1/WNT2B/PBXIP1/OSR1/GDF7/FOSL2/EFEMP1/ARID5A/WNT7A/RARB/FGFR3/CYTL1/FGF2/SFRP2/HAND2/PITX1/EGR1/ANXA6/ID4/SRF/BMP5/CCN2/ITGB8/HOXA11/GLI3/BMP1/OSR2/RSPO2/NPR2/OGN/COL27A1/GATA3/ACTA2/WT1/SLC39A13/LTBP3/CHRDL2/WNT5B/MGP/ACVRL1/RARG/TRPV4/SPART/ZNF219/BMP4/SMAD3/PKD1/RARA/NOG/AXIN2/ZNF516/SELENOM/LARGE1	54	Cluster1
GO:0030111	regulation of Wnt signaling pathway	61/1751	338/18870	3.11284e-07	1.24769e-05	9.85022e-06	PTPRU/RSPO1/TRABD2B/PLPP3/PBXIP1/LGR6/WNT3A/TCF7L1/FZD7/RBMS3/WWTR1/FGF2/SFRP2/FGF10/ISL1/MCC/EGR1/MIR145/DAAM2/RSPO3/TNFAIP3/GLI3/HECW1/CAV1/SOX7/ADGRA2/SFRP1/SOX17/RSPO2/KANK1/DAB2IP/DKK1/SFRP5/LZTS2/FGFR2/DKK3/CTNND1/YAP1/DIXDC1/WNT5B/IGFBP6/PFDN5/GLI1/FOXO1/DACT1/SMAD3/CDH3/NXN/HIC1/TAX1BP3/IGFBP4/ITGA3/NOG/AXIN2/TLE2/TLE5/DAPK3/DACT3/PLEKHA4/FERMT1/SOX10	61	Cluster1
GO:0042552	myelination	34/1751	145/18870	3.16288e-07	1.25631e-05	9.91827e-06	TSPAN2/MPZ/MYOC/NFASC/MAL/GPC1/RARB/ID4/GJC3/PTN/CLU/TG/LPAR1/MARVELD1/JAM3/CNTN1/RARG/NAB2/PLLP/ASPA/PMP22/RARA/CNTNAP1/ITGB4/LGI4/MAG/PRX/BCAS1/JAM2/CLDN5/LARGE1/SOX10/GPM6B/PLP1	34	Cluster1
GO:0007044	cell-substrate junction assembly	26/1751	95/18870	3.17728e-07	1.25631e-05	9.91827e-06	COL16A1/MYOC/ACTN2/STON1/FAM107A/EPHA3/DST/TRIP6/SFRP1/TLN1/VCL/SORBS1/COL17A1/ACVRL1/ITGA5/MMP14/AJUBA/FERMT2/ACTN1/SMAD3/CORO2B/DUSP3/ITGB4/BCL2/DAPK3/GPM6B	26	Cluster1
GO:0002064	epithelial cell development	44/1751	214/18870	3.60827e-07	1.4163e-05	1.11813e-05	EPHA2/CLIC4/GSTM3/ADAMTSL4/TMEM79/HAPLN2/NTRK1/F11R/FOSL2/EPAS1/TFCP2L1/WNT7A/RARB/LAMB2/TP63/EDNRA/PALLD/BMP5/ESR1/DACT2/MAGI2/AKR1B1/TMOD1/COL27A1/VCL/ACTA2/PDE2A/PGR/YAP1/WNT5B/RAPGEF3/RARG/RILPL2/KLF5/EDNRB/FRMD6/BMP4/RARA/S1PR2/COL18A1/CLDN5/ATF4/TNMD/FLNA	44	Cluster1
GO:0051216	cartilage development	43/1751	207/18870	3.63029e-07	1.4163e-05	1.11813e-05	CCN1/WNT2B/PBXIP1/OSR1/FOSL2/EFEMP1/ARID5A/WNT7A/RARB/FGFR3/CYTL1/FGF2/SFRP2/HAND2/PITX1/ANXA6/SRF/BMP5/CCN2/ITGB8/HOXA11/GLI3/BMP1/OSR2/RSPO2/NPR2/OGN/COL27A1/GATA3/LTBP3/CHRDL2/WNT5B/MGP/ACVRL1/RARG/TRPV4/ZNF219/BMP4/SMAD3/PKD1/RARA/NOG/AXIN2	43	Cluster1
GO:0003206	cardiac chamber morphogenesis	31/1751	127/18870	4.04268e-07	1.56674e-05	1.2369e-05	DHRS3/CCN1/TGFBR3/TNNI1/FHL2/CAV3/MYL3/TNNC1/EDNRA/SFRP2/HAND2/ISL1/FOXC1/SRF/BMP5/SMARCD3/NRG1/GATA3/FGFR2/PARVA/MYL2/TBX5/TBX3/MYH6/MYH7/BMP4/TPM1/FOXF1/NOG/TBX2/ADAMTS1	31	Cluster1
GO:0072132	mesenchyme morphogenesis	19/1751	57/18870	4.43952e-07	1.70922e-05	1.34938e-05	WNT3A/ACTA1/OSR1/ACTG2/ISL1/FOXC1/BMP5/ACTA2/TAF10/DCHS1/ACVRL1/TBX3/ACTC1/SMAD3/FOXF1/TMEM100/NOG/TBX2/GATA5	19	Cluster1
GO:0006935	chemotaxis	77/1751	468/18870	4.77143e-07	1.82499e-05	1.44079e-05	EPHA2/EDN2/ARTN/CCN1/CSF1/S100A4/S100A14/XCL1/LGR6/WNT3A/SEMA4C/DPP4/ITGA9/XCR1/SEMA3F/SEMA3B/LRTM1/TAFA4/EPHB1/CXCL6/CXCL1/CXCL3/CXCL2/CXCL10/FGF2/GDNF/FGF10/HBEGF/DUSP1/IL6/SBDS/HSPB1/PTN/RARRES2/DEFB1/EGR3/NRG1/ADGRA2/FGFR1/ANGPT1/LPAR1/GPR15LG/CH25H/SEMA4G/PARVA/VEGFB/FOSL1/ROBO3/JAM3/NTF3/PIK3C2G/ANO6/NR4A1/TRPV4/EDNRB/GAS6/CMTM5/BMP4/LGALS3/FLRT2/RIN3/SEMA6D/FGF7/SMAD3/NTRK3/FES/MMP2/CX3CL1…	77	Cluster1
GO:0048667	cell morphogenesis involved in neuron differentiation	90/1751	575/18870	5.12929e-07	1.94913e-05	1.53879e-05	EDN2/ARTN/NEXN/LMO4/S100A6/NTRK1/LGR6/NFASC/WNT3A/GDF7/SEMA4C/NR4A2/OBSL1/WNT7A/CCK/PLXNB1/LAMB2/SEMA3F/SEMA3B/LRTM1/EPHA3/BOC/EPHB1/PRDM8/EDNRA/PALLD/GDNF/ISL1/MYOT/GFRA3/SRF/UST/SYNE1/ACTB/ETV1/GLI3/HECW1/PTN/EPHB6/UNC5D/ARC/NPR2/HMCN2/GATA3/ZNF365/VCL/SEMA4G/FGFR2/APBB1/BDNF/MAP6/NCAM1/ROBO3/CNTN1/ARHGEF25/SPART/ARHGEF40/FLRT2/NDN/MAP1A/SEMA6D/PARP6/ISL2/RGMA/DLG4/NTN1/CNTNAP1/RND2/NGFR/NOG/NP…	90	Cluster1
GO:0010975	regulation of neuron projection development	75/1751	453/18870	5.23165e-07	1.96724e-05	1.55309e-05	NEGR1/NTRK1/DDR2/WNT3A/SEMA4C/ZNF804A/OBSL1/ITM2C/WNT7A/PLXNB1/SEMA3F/SEMA3B/EPHA3/DGKG/CD38/NDNF/MGARP/SFRP2/TENM3/NR2F1/DPYSL3/SRF/BMP5/UST/SYNE1/HECW1/MAGI2/PTN/SFRP1/ALKAL1/ARC/KANK1/ROR2/KLF4/LPAR1/DAB2IP/NCS1/GATA3/DKK1/ZNF365/CAMK2G/SEMA4G/BDNF/MAP6/FAT3/ROBO3/CNTN1/TRPV4/SPART/SEMA6D/PARP6/NPTN/NTRK3/FES/RGMA/TBX6/STX1B/CX3CL1/SERPINF1/ATP1B2/NTN1/PMP22/RND2/GFAP/ITGA3/SF3A2/MAG/BRSK1/LZT…	75	Cluster1
GO:0070482	response to oxygen levels	61/1751	343/18870	5.24419e-07	1.96724e-05	1.55309e-05	PDPN/CASP9/PLK3/TGFBR3/LMNA/DDR2/PTGS2/FOSL2/EPAS1/NR4A2/DPP4/CAV3/CD38/SOD3/NDNF/MGARP/EDNRA/EGR1/MIR145/KCNMB1/SRF/AQP1/CAV1/SFRP1/PENK/LPAR1/DDIT4/PDLIM1/FGFR2/VEGFB/CRYAB/SDHD/ACVRL1/TRPV4/NOS1/P2RX2/FOXO1/MMP14/AJUBA/ZFP36L1/FOS/TGFB3/DIO3/SMAD3/MMP2/NOL3/CBFA2T3/SLC2A4/MYOCD/CYGB/BCL2/WTIP/HIF3A/NOP53/PTGIS/LIF/ATF4/NDP/ATP6/ND4/ND5	61	Cluster1
GO:0090066	regulation of anatomical structure size	82/1751	510/18870	5.42462e-07	2.02197e-05	1.59629e-05	UTS2/EDN2/KANK4/NPR1/ATP1A2/PTGS2/LMOD1/WNT3A/ACTN2/CDC42EP3/SLC8A1/CAPG/CHMP3/ADRA2B/SEMA4C/BIN1/CAV3/HRH1/WNT7A/VILL/SEMA3F/SEMA3B/ADRA2C/WDR1/CD38/SOD3/EDNRA/KCNMB1/DRD1/HRH2/FOXC1/DAAM2/SRF/AQP1/ELN/CAV1/ADRA1A/KANK1/TMOD1/GSN/SVIL/VSTM4/ACTA2/SEMA4G/BORCS7/BDNF/SSH3/GNB3/ANO6/RARG/TRPV4/NOS1/SPART/EDNRB/CFL2/RIN3/BDKRB2/SEMA6D/RGMA/MMP2/SLC12A3/SLC12A4/P2RX1/NTN1/CSF3/RND2/CDC42EP4/FHOD3/KAN…	82	Cluster1
GO:0042330	taxis	77/1751	470/18870	5.6698e-07	2.09998e-05	1.65788e-05	EPHA2/EDN2/ARTN/CCN1/CSF1/S100A4/S100A14/XCL1/LGR6/WNT3A/SEMA4C/DPP4/ITGA9/XCR1/SEMA3F/SEMA3B/LRTM1/TAFA4/EPHB1/CXCL6/CXCL1/CXCL3/CXCL2/CXCL10/FGF2/GDNF/FGF10/HBEGF/DUSP1/IL6/SBDS/HSPB1/PTN/RARRES2/DEFB1/EGR3/NRG1/ADGRA2/FGFR1/ANGPT1/LPAR1/GPR15LG/CH25H/SEMA4G/PARVA/VEGFB/FOSL1/ROBO3/JAM3/NTF3/PIK3C2G/ANO6/NR4A1/TRPV4/EDNRB/GAS6/CMTM5/BMP4/LGALS3/FLRT2/RIN3/SEMA6D/FGF7/SMAD3/NTRK3/FES/MMP2/CX3CL1…	77	Cluster1
GO:0048858	cell projection morphogenesis	100/1751	660/18870	5.71542e-07	2.10356e-05	1.66071e-05	PDPN/EDN2/ARTN/NEXN/LMO4/PLEKHO1/S100A6/NES/NTRK1/LGR6/NFASC/WNT3A/GDF7/SEMA4C/NR4A2/OBSL1/WNT7A/CCK/PLXNB1/LAMB2/SEMA3F/SEMA3B/LRTM1/EPHA3/BOC/EPHB1/PRDM8/EDNRA/PALLD/GDNF/ISL1/MYOT/GFRA3/SRF/UST/SYNE1/ACTB/ETV1/GLI3/HECW1/NYAP1/PTN/EPHB6/UNC5D/ARC/KANK1/NPR2/DAB2IP/HMCN2/GATA3/ZNF365/VCL/SEMA4G/FGFR2/APBB1/BDNF/ANO1/MAP6/NCAM1/ROBO3/NTF3/CNTN1/ARHGEF25/SPART/ARHGEF40/FLRT2/NDN/MAP1A/SEMA6D/PARP…	100	Cluster1
GO:0003401	axis elongation	13/1751	29/18870	5.91909e-07	2.16491e-05	1.70914e-05	WNT3A/HOXD13/AREG/SPRY1/SFRP2/FGF10/ESR1/MAGI2/SFRP1/FGFR2/YAP1/SPRY2/BMP4	13	Cluster1
GO:0060828	regulation of canonical Wnt signaling pathway	50/1751	262/18870	6.51057e-07	2.36645e-05	1.86825e-05	PTPRU/RSPO1/LGR6/WNT3A/FZD7/RBMS3/WWTR1/FGF2/SFRP2/FGF10/ISL1/MCC/EGR1/MIR145/DAAM2/RSPO3/GLI3/HECW1/CAV1/SOX7/ADGRA2/SFRP1/SOX17/RSPO2/KANK1/DAB2IP/DKK1/SFRP5/LZTS2/FGFR2/DKK3/CTNND1/YAP1/IGFBP6/PFDN5/GLI1/FOXO1/DACT1/SMAD3/CDH3/IGFBP4/NOG/AXIN2/TLE2/TLE5/DAPK3/DACT3/PLEKHA4/FERMT1/SOX10	50	Cluster1
GO:0060443	mammary gland morphogenesis	16/1751	43/18870	6.58951e-07	2.38036e-05	1.87923e-05	EPHA2/CSF1/IGFBP5/CAV3/AREG/FGF10/ESR1/GLI3/CAV1/FGFR2/PGR/STAT6/TBX3/BMP4/NTN1/TBX2	16	Cluster1
GO:0050673	epithelial cell proliferation	78/1751	480/18870	6.67565e-07	2.39668e-05	1.89212e-05	EPHA2/COL8A2/TGFBR3/PROK1/BGLAP/WNT3A/OSR1/ATOH8/LIMS2/FZD7/IGFBP5/COL4A3/WNT7A/TP63/FGFBP1/AREG/FGF2/SFRP2/FGF10/FST/MCC/SERPINB1/BMP5/TNFAIP3/ESR1/IL6/BMPER/CAV2/CAV1/PTN/EGR3/FGFR1/SFRP1/SDR16C5/EYA1/OSR2/KLF9/NR4A3/DAB2IP/GATA3/VSTM4/GPR15LG/FGFR2/VEGFB/PGR/YAP1/ST8SIA1/ACVRL1/NR4A1/KRT4/STAT6/GLI1/EDNRB/MMP14/BCL2L2/BMP4/ZFP36L1/FGF7/ALDH1A2/SMAD3/CDH3/SERPINF1/TNFSF12/CCL2/NR1D1/IGFBP4/STAT…	78	Cluster1
GO:0036293	response to decreased oxygen levels	57/1751	315/18870	6.88706e-07	2.4575e-05	1.94013e-05	CASP9/PLK3/TGFBR3/LMNA/DDR2/PTGS2/FOSL2/EPAS1/NR4A2/DPP4/CAV3/CD38/SOD3/NDNF/MGARP/EDNRA/EGR1/MIR145/KCNMB1/SRF/AQP1/CAV1/SFRP1/PENK/DDIT4/PDLIM1/FGFR2/VEGFB/CRYAB/SDHD/ACVRL1/TRPV4/NOS1/P2RX2/MMP14/AJUBA/ZFP36L1/FOS/TGFB3/DIO3/SMAD3/MMP2/NOL3/CBFA2T3/SLC2A4/MYOCD/CYGB/BCL2/WTIP/HIF3A/NOP53/PTGIS/LIF/ATF4/NDP/ND4/ND5	57	Cluster1
GO:0001707	mesoderm formation	22/1751	75/18870	6.93889e-07	2.46099e-05	1.94289e-05	EPHA2/AHDC1/WNT3A/SFRP2/MIR145/FOXC1/SRF/GJA1/HOXA11/EYA1/KLF4/ITGA8/DKK1/FGFR2/TAF10/BMP4/SMAD3/TBX6/FOXF1/ITGA3/NOG/ITGB4	22	Cluster1
GO:0014902	myotube differentiation	31/1751	130/18870	6.99979e-07	2.46764e-05	1.94813e-05	PLEKHO1/MYOG/ACTA1/SMYD1/DNER/CAV3/KLHL40/CXCL10/SCGB3A1/RBM24/CAV2/BIN3/PLPP7/CD81/BDNF/ADAMTS15/MYF6/NOS1/P2RX2/KLF5/MMP14/CACNA1H/IL4R/MYOCD/CNTNAP1/BCL2/DMPK/EHD2/JAM2/RCAN1/LARGE1	31	Cluster1
GO:0045444	fat cell differentiation	48/1751	248/18870	7.08394e-07	2.47735e-05	1.9558e-05	FABP3/FNDC5/PTGS2/LAMB3/WNT3A/FOSL2/ZFP36L2/NR4A2/WWTR1/SFRP2/FGF10/ID4/DLK2/ARL4A/IL6/VSTM2A/RARRES2/SFRP1/CEBPD/NPR2/NR4A3/KLF4/CCDC3/GDF10/GRK5/SLC39A13/YAP1/WNT5B/GNB3/LMO3/NR4A1/PTPRQ/TRPV4/FOXO1/KLF5/FERMT2/ZFP36L1/JDP2/SMAD3/TGFB1I1/SLC2A4/NR1D1/AXIN2/ZNF516/CLIP3/ZFP36/CEBPB/HTR2C	48	Cluster1
GO:0001667	ameboidal-type cell migration	80/1751	497/18870	7.112e-07	2.47735e-05	1.9558e-05	MIR200A/EPHA2/EDN2/PLPP3/S100A2/DDR2/GLUL/PTGS2/ATP2B4/RHOB/ATOH8/SEMA4C/DPP4/TNS1/WNT7A/SEMA3F/SEMA3B/AMOTL2/S100P/FGFBP1/FGF2/EDNRA/HAND2/GDNF/FGF10/ISL1/MCC/HBEGF/MIR145/ANXA6/DAAM2/SRF/GJA1/AQP1/BMPER/HSPB1/PTN/EGR3/ADGRA2/FGFR1/SOX17/ANGPT1/KANK1/GLIPR2/KLF4/DAB2IP/GATA3/VSTM4/ACTA2/PDLIM1/SEMA4G/HDAC7/ACVRL1/NR4A1/PXN/EDNRB/BMP4/RHOJ/SEMA6D/FGF7/SERPINF1/TNFSF12/KRT16/STAT5A/ITGA3/ITGB4/CYG…	80	Cluster1
GO:0070252	actin-mediated cell contraction	27/1751	105/18870	7.4112e-07	2.56629e-05	2.02602e-05	RNF207/PDPN/ATP1A2/BIN1/MYL1/CAV3/GPD1L/TNNC1/PLN/GJA1/CACNA2D1/CAV1/GSN/ACTA2/PARVA/SCN4B/SCN2B/MYH6/MYH7/FRMD6/ACTC1/TPM1/HCN4/RANGRF/MYH2/MYH3/FLNA	27	Cluster1
GO:0006942	regulation of striated muscle contraction	26/1751	99/18870	7.62192e-07	2.62373e-05	2.07137e-05	RNF207/GSTM2/CASQ2/ATP1A2/CASQ1/TNNI1/MYBPH/SLC8A1/BIN1/CAV3/MYL3/PDE5A/PLN/CAV1/ADRA1A/TNNT3/NR4A1/TRPV4/MYL2/NOS1/MYH7/KBTBD13/HCN4/RANGRF/DMPK/REM1	26	Cluster1
GO:0045165	cell fate commitment	53/1751	286/18870	7.88764e-07	2.69933e-05	2.13105e-05	PDPN/LMO4/WNT2B/MYOG/WNT3A/GDF7/EPAS1/HOXD10/FZD7/WNT6/WNT10A/WNT7A/MITF/FGF2/EDNRA/SFRP2/FGF10/ISL1/PITX1/TEAD3/IL6/HOXA11/GLI3/SFRP1/SOX17/EYA1/GAS1/KLF4/GATA3/DKK1/FGFR2/WT1/WNT5B/STAT6/MYF6/MYL2/TBX5/TBX3/SPRY2/BMP4/ISL2/TBX6/TGFB1I1/FOXN1/RARA/TBX2/TBX4/SOCS3/BCL2/MBD3/FKBP8/GATA5/ETS2	53	Cluster1
GO:0055007	cardiac muscle cell differentiation	31/1751	131/18870	8.36506e-07	2.84607e-05	2.24689e-05	LMNA/WNT3A/ACTN2/SLC8A1/MEIS1/FHL2/FZD7/OBSL1/CAV3/RARB/ISL1/PI16/SRF/BVES/SYNE1/ADRA1A/NRG1/DKK1/NRAP/WT1/MYL2/TBX5/TBX3/MYH6/BMP4/ACTC1/MYOCD/TCAP/RARA/FHOD3/LARGE1	31	Cluster1
GO:0072080	nephron tubule development	26/1751	100/18870	9.40004e-07	3.17971e-05	2.5103e-05	WNT2B/PBX1/OSR1/HOXD11/WNT6/WWTR1/PROM1/FGF2/GDNF/TCF21/HOXA11/AQP1/GLI3/EYA1/GATA3/LZTS2/DCHS1/WT1/YAP1/BMP4/PKD1/HS3ST3A1/NOG/BCL2/LAMA5/LIF	26	Cluster1
GO:0002026	regulation of the force of heart contraction	12/1751	26/18870	1.0995e-06	3.69787e-05	2.91937e-05	EDN2/ATP1A2/ATP2B4/SLC8A1/MYL3/PLN/CAV1/ADRA1A/MYL2/NOS1/MYH6/MYH7	12	Cluster1
GO:0014888	striated muscle adaptation	18/1751	55/18870	1.20762e-06	4.03827e-05	3.18811e-05	TRIM63/LMNA/MYOC/TNNI1/MYOG/ATP2B4/ACTA1/IGFBP5/TNNC1/MYOZ2/GSN/MYOZ1/CAMK2G/FOXO1/MYH6/MYH7/SMAD3/TCAP	18	Cluster1
GO:0034097	response to cytokine	132/1751	949/18870	1.23498e-06	4.10629e-05	3.24181e-05	MIB2/TRIM63/EDN2/GBP1/GBP2/CSF1/BGLAP/ACKR1/XCL1/SELP/SELE/PTGS2/MYOG/RAB7B/RHEX/IL24/FOSL2/ZFP36L2/IL1RL2/IL1RL1/IL18R1/GPR17/CACNB4/PID1/IL17RE/TIMP4/XCR1/MRAS/PCOLCE2/CD38/CXCL6/CXCL1/CXCL3/CXCL2/CXCL10/PRDM5/IL15/LRAT/OSMR/TSLP/EGR1/STING1/DPYSL3/CAMK2A/DUSP1/GFPT2/FOXC1/SRF/TRAF3IP2/TNFAIP3/IL6/CAV1/SFRP1/SOX17/ANGPT1/IL33/CNTFR/IL11RA/NPR2/ENTREP1/KLF4/TRAF1/GSN/DAB2IP/ASS1/GATA3/CCDC3/CH25…	132	Cluster1
GO:0018958	phenol-containing compound metabolic process	28/1751	114/18870	1.26798e-06	4.1863e-05	3.30498e-05	NPR1/EPAS1/NR4A2/TRPC1/EDNRA/HAND2/RNF180/GCNT4/SNCAIP/DRD1/MOXD1/TG/GATA3/RAB38/PDE1B/ALDH2/DIO2/DIO3/DUOX2/DUOXA2/DUOXA1/DUOX1/HDC/CDH3/PNMT/BCL2/MAOB/SLC16A2	28	Cluster1
GO:0032990	cell part morphogenesis	101/1751	680/18870	1.27335e-06	4.1863e-05	3.30498e-05	PDPN/EDN2/ARTN/NEXN/LMO4/PLEKHO1/S100A6/NES/NTRK1/LGR6/NFASC/WNT3A/GDF7/SEMA4C/NR4A2/OBSL1/PID1/WNT7A/CCK/PLXNB1/LAMB2/SEMA3F/SEMA3B/LRTM1/EPHA3/BOC/EPHB1/PRDM8/EDNRA/PALLD/GDNF/ISL1/MYOT/GFRA3/SRF/UST/SYNE1/ACTB/ETV1/GLI3/HECW1/NYAP1/PTN/EPHB6/UNC5D/ARC/KANK1/NPR2/DAB2IP/HMCN2/GATA3/ZNF365/VCL/SEMA4G/FGFR2/APBB1/BDNF/ANO1/MAP6/NCAM1/ROBO3/NTF3/CNTN1/ARHGEF25/SPART/ARHGEF40/FLRT2/NDN/MAP1A/SEMA6D…	101	Cluster1
GO:0030850	prostate gland development	17/1751	50/18870	1.3002e-06	4.25072e-05	3.35583e-05	HOXD13/TP63/FGF10/ID4/ESR1/HOXA11/SFRP1/PLAG1/FGFR2/RARG/GLI1/BMP4/MMP2/SERPINF1/RARA/NOG/SERPINB5	17	Cluster1
GO:0120039	plasma membrane bounded cell projection morphogenesis	98/1751	655/18870	1.31851e-06	4.28662e-05	3.38417e-05	PDPN/EDN2/ARTN/NEXN/LMO4/PLEKHO1/S100A6/NTRK1/LGR6/NFASC/WNT3A/GDF7/SEMA4C/NR4A2/OBSL1/WNT7A/CCK/PLXNB1/LAMB2/SEMA3F/SEMA3B/LRTM1/EPHA3/BOC/EPHB1/PRDM8/EDNRA/PALLD/GDNF/ISL1/MYOT/GFRA3/SRF/UST/SYNE1/ACTB/ETV1/GLI3/HECW1/NYAP1/PTN/EPHB6/UNC5D/ARC/KANK1/NPR2/DAB2IP/HMCN2/GATA3/ZNF365/VCL/SEMA4G/FGFR2/APBB1/BDNF/MAP6/NCAM1/ROBO3/NTF3/CNTN1/ARHGEF25/SPART/ARHGEF40/FLRT2/NDN/MAP1A/SEMA6D/PARP6/ISL2/RG…	98	Cluster1
GO:0009725	response to hormone	123/1751	871/18870	1.32978e-06	4.29937e-05	3.39424e-05	CASP9/PAQR7/TRIM63/PTPRU/CITED4/RPE65/TGFBR3/GSTM3/BGLAP/INSRR/ATP1A2/DDR2/RXRG/PTGS2/BTG2/ACTA1/ACTN2/POMC/FOSL2/SRD5A2/ZFP36L2/RHOQ/REG1A/ARID5A/FHL2/NR4A2/IGFBP5/PID1/TWIST2/TIMP4/WNT7A/RARB/UCN2/FAM107A/TP63/CD38/SLC34A2/AREG/MGARP/EDNRA/ISL1/CDO1/EGR1/MIR145/CAMK2A/SRF/PAQR8/TCF21/ESR1/IL6/HOXA11/AQP1/RAMP3/PDK4/CAV2/CAV1/RARRES2/ADRA1A/SFRP1/FBXO32/KANK1/NPR2/KLF9/NR4A3/ASS1/PTGDS/GATA3/NPF…	123	Cluster1
GO:0042391	regulation of membrane potential	72/1751	440/18870	1.37222e-06	4.41221e-05	3.48333e-05	RNF207/RIMS3/SLC1A7/KCNA2/CASQ2/ATP1A2/MYOC/ACTN2/SLC8A1/BIN1/CACNB4/SLC4A3/PID1/BOK/CAV3/WNT7A/GPD1L/TAFA4/POPDC2/WDR1/GLRB/RGS7BP/GABRP/DRD1/KCNQ5/BVES/PLN/GJA1/TRDN/SYNE1/CACNA2D1/CAV1/CFTR/ADRA1A/RNF122/NPR2/GNA14/CHRM1/NPAS4/GRIA4/SCN4B/SCN2B/TBX5/P2RX2/SPART/HCN4/INSYN1/CACNA1H/STX1B/P2RX1/DLG4/ATP1B2/RANGRF/CNTNAP1/MPP2/BCL2/GNA11/GNA15/S1PR2/SLC1A6/GRIK5/KCNN4/DMPK/SLC8A2/RIMS4/KCNB1/P2RX…	72	Cluster1
GO:0150115	cell-substrate junction organization	26/1751	102/18870	1.41512e-06	4.52528e-05	3.57259e-05	COL16A1/MYOC/ACTN2/STON1/FAM107A/EPHA3/DST/TRIP6/SFRP1/TLN1/VCL/SORBS1/COL17A1/ACVRL1/ITGA5/MMP14/AJUBA/FERMT2/ACTN1/SMAD3/CORO2B/DUSP3/ITGB4/BCL2/DAPK3/GPM6B	26	Cluster1
GO:0003205	cardiac chamber development	36/1751	168/18870	1.47e-06	4.67523e-05	3.69097e-05	DHRS3/CCN1/LMO4/TGFBR3/TNNI1/FHL2/CAV3/CRELD1/MYL3/TNNC1/EDNRA/SFRP2/HAND2/ISL1/FOXC1/SRF/BMP5/SMARCD3/NRG1/GATA3/FGFR2/PARVA/PDE2A/MYL2/TBX5/TBX3/MYH6/MYH7/BMP4/TPM1/STRA6/FOXF1/MYOCD/NOG/TBX2/ADAMTS1	36	Cluster1
GO:1904064	positive regulation of cation transmembrane transport	32/1751	141/18870	1.4993e-06	4.74264e-05	3.74419e-05	RNF207/GSTM2/CASQ1/XCL1/GJC2/ACTN2/RGS7/STAC/TRPC1/CXCL10/EDNRA/KCNMB1/DRD1/TRDN/ADCYAP1R1/RAMP3/CACNA2D1/CAV1/ANO6/NOS1/P2RX2/CHP2/CX3CL1/P2RX1/ATP1B2/STAC2/HAP1/KCNN4/JPH2/EDN3/PLP1/FLNA	32	Cluster1
GO:0044344	cellular response to fibroblast growth factor stimulus	28/1751	115/18870	1.52942e-06	4.8119e-05	3.79887e-05	ZFP36L2/GPC1/FGFR3/FGFBP1/NDNF/FGF2/SPRY1/HHIP/FGF10/CCN2/EGR3/FGFR1/SFRP1/GATA3/FGFR2/NR4A1/SPRY2/CHURC1/ZFP36L1/FLRT2/FGF7/NPTN/CCL2/NGFR/NOG/TBX2/ZFP36/FLRT3	28	Cluster1
GO:0001655	urogenital system development	20/1751	67/18870	1.62668e-06	5.09056e-05	4.01886e-05	PBX1/OSR1/HOXD13/TP63/FGF10/ID4/ESR1/HOXA11/SFRP1/PLAG1/OSR2/FGFR2/RARG/GLI1/BMP4/MMP2/SERPINF1/RARA/NOG/SERPINB5	20	Cluster1
GO:0007389	pattern specification process	76/1751	475/18870	1.69587e-06	5.27886e-05	4.16752e-05	RNF207/WNT2B/VANGL2/PBX1/GPR161/BTG2/LEFTY2/WNT3A/OSR1/MEIS1/BBS5/HOXD13/HOXD12/HOXD11/HOXD10/HOXD9/WNT6/WNT7A/SEMA3F/CHRD/TP63/FGF2/SPRY1/HHIP/SFRP2/HAND2/GDNF/FGF10/ISL1/FST/FOXC1/DAAM2/SRF/BMP5/SP8/HOXA11/GLI3/SMARCD3/BMP1/SFRP1/SOX17/EYA1/ARC/BMI1/ODAD2/DKK1/EMX2/FGFR2/TAF10/DCHS1/WT1/ACVRL1/RARG/GLI1/MYF6/TBX5/TBX3/PCDH8/BMP4/MEIS2/ALDH1A2/SMAD3/TBX6/FOXF1/TCAP/MEOX1/NOG/TBX2/AXIN2/FKBP8/MEI…	76	Cluster1
GO:0010092	specification of animal organ identity	14/1751	36/18870	1.77363e-06	5.46279e-05	4.31273e-05	WNT2B/FGF2/SPRY1/GDNF/FGF10/ISL1/HOXA11/GLI3/SMARCD3/DKK1/FGFR2/BMP4/AXIN2/GATA5	14	Cluster1
GO:0035137	hindlimb morphogenesis	14/1751	36/18870	1.77363e-06	5.46279e-05	4.31273e-05	OSR1/HOXD10/HOXD9/WNT7A/RARB/TP63/PITX1/OSR2/RSPO2/RARG/TBX3/BMP4/TBX4/LARGE1	14	Cluster1
GO:0072088	nephron epithelium morphogenesis	22/1751	79/18870	1.8347e-06	5.6213e-05	4.43787e-05	WNT2B/PBX1/OSR1/HOXD11/WNT6/FGF2/GDNF/TCF21/HOXA11/GLI3/EYA1/GATA3/LZTS2/DCHS1/WT1/BMP4/PKD1/HS3ST3A1/NOG/BCL2/LAMA5/LIF	22	Cluster1
GO:0031960	response to corticosteroid	33/1751	149/18870	1.84467e-06	5.62242e-05	4.43875e-05	CASP9/TRIM63/PTPRU/BGLAP/PTGS2/FOSL2/ZFP36L2/FAM107A/AREG/ISL1/CDO1/IL6/AQP1/FBXO32/KLF9/ASS1/PTGDS/DDIT4/FIBIN/SCGB1A1/FOSL1/NPAS4/A2M/ZFP36L1/FOS/SLC12A3/SERPINF1/AXIN2/BCL2/ZFP36/FOSB/MAOB/ND3	33	Cluster1
GO:0048589	developmental growth	98/1751	660/18870	1.85586e-06	5.6272e-05	4.44252e-05	CLIC4/EDN2/TGFBR3/CSF1/DDR2/MAEL/LGR6/ETNK2/WNT3A/FOSL2/MEIS1/SEMA4C/HOXD13/FZD7/CAV3/WNT7A/RARB/LAMB2/SEMA3F/SEMA3B/WWTR1/FGFR3/AREG/FGF2/SPRY1/EDNRA/SFRP2/FGF10/ANXA6/FOXC1/PI16/SRF/ESR1/HOXA11/GLI3/SBDS/MAGI2/PTN/BIN3/ADRA1A/SFRP1/PLAG1/RSPO2/BNC2/NPR2/GAS1/COL27A1/GATA3/MYOZ1/VCL/SEMA4G/LZTS2/FGFR2/CD81/TAF10/BDNF/WT1/YAP1/TNS2/RARG/GLI1/ACACB/TBX5/SPART/KLF5/SPRY2/MYH6/BMP4/ZFP36L1/DIO3/NDN/…	98	Cluster1
GO:0003009	skeletal muscle contraction	16/1751	46/18870	1.88234e-06	5.67807e-05	4.48269e-05	GSTM2/CASQ1/TNNI1/CAV3/STAC/TNNC1/TNNT3/NR4A1/MYH7/KBTBD13/SYNM/MYH3/STAC2/TCAP/DMPK/REM1	16	Cluster1
GO:0071407	cellular response to organic cyclic compound	85/1751	551/18870	1.93787e-06	5.81558e-05	4.59125e-05	CASP9/PAQR7/GSTM2/CASQ2/BGLAP/ATP1A2/RXRG/PTGS2/MYOG/ATP2B4/SLC8A1/ZFP36L2/IGFBP5/HRH1/FAM107A/ADCY5/TP63/NSG1/MGARP/HAND2/ADCY2/ISL1/EGR1/STING1/KCNMB1/DRD1/HRH2/PAQR8/TCF21/ESR1/ACTB/AHR/AQP1/RAMP3/CAV2/CAV1/CFTR/CHRM2/SFRP1/PENK/FBXO32/NPR2/KLF9/GNA14/NR4A3/ASS1/DDIT4/IFIT1/WT1/CHRM1/NPAS4/PDE2A/PGR/YAP1/LMO3/RAPGEF3/BCL2L2/ZFP36L1/GNB5/HCN4/CIB2/FES/MMP2/GNAO1/FOXF1/SERPINF1/PER1/NR1D1/OSBPL7…	85	Cluster1
GO:0061326	renal tubule development	26/1751	104/18870	2.10244e-06	6.25294e-05	4.93653e-05	WNT2B/PBX1/OSR1/HOXD11/WNT6/WWTR1/PROM1/FGF2/GDNF/TCF21/HOXA11/AQP1/GLI3/EYA1/GATA3/LZTS2/DCHS1/WT1/YAP1/BMP4/PKD1/HS3ST3A1/NOG/BCL2/LAMA5/LIF	26	Cluster1
GO:0072171	mesonephric tubule morphogenesis	20/1751	68/18870	2.10497e-06	6.25294e-05	4.93653e-05	WNT2B/PBX1/OSR1/HOXD11/WNT6/FGF2/GDNF/TCF21/HOXA11/GLI3/EYA1/GATA3/LZTS2/DCHS1/WT1/BMP4/HS3ST3A1/NOG/BCL2/LAMA5	20	Cluster1
GO:0060993	kidney morphogenesis	25/1751	98/18870	2.20764e-06	6.52481e-05	5.15117e-05	WNT2B/PBX1/OSR1/HOXD11/WNT6/WWTR1/FGF2/GDNF/FGF10/GCNT4/TCF21/HOXA11/GLI3/EYA1/GATA3/LZTS2/DCHS1/WT1/BMP4/PKD1/HS3ST3A1/NOG/BCL2/LAMA5/LIF	25	Cluster1
GO:0060415	muscle tissue morphogenesis	21/1751	74/18870	2.24111e-06	6.59044e-05	5.20298e-05	TGFBR3/TNNI1/MYL3/TNNC1/MYLK/EDNRA/ISL1/MIR145/FOXC1/NRG1/ANKRD1/FGFR2/EFEMP2/MYF6/MYL2/MYH6/MYH7/ACTC1/TPM1/TCAP/NOG	21	Cluster1
GO:0034329	cell junction assembly	72/1751	446/18870	2.27571e-06	6.65874e-05	5.2569e-05	EPHA2/COL16A1/NEGR1/NTRK1/F11R/MYOC/PKP1/WNT3A/ACTN2/STON1/DNER/WNT7A/PLXNB1/FAM107A/EPHA3/EPHB1/CLDN11/CLDN16/WDR1/DRD1/SRF/DST/GJA1/ACTB/TRIP6/CAV1/SFRP1/CDH17/TLN1/DKK1/VCL/SORBS1/COL17A1/BDNF/CTNND1/NRXN2/ARL2/NPAS4/JAM3/HDAC7/ACVRL1/ITGA5/TRPV4/TBX5/MMP14/AJUBA/LRFN5/FERMT2/ACTN1/FLRT2/SMAD3/CORO2B/NPTN/CDH3/NTN1/CNTNAP1/DUSP3/ITGB4/NPTX1/BCL2/CDH19/PIP5K1C/DAPK3/FLRT3/SYNDIG1/CDH22/CLDN5/LA…	72	Cluster1
GO:0048812	neuron projection morphogenesis	95/1751	639/18870	2.52632e-06	7.35524e-05	5.80677e-05	EDN2/ARTN/NEXN/LMO4/S100A6/NTRK1/LGR6/NFASC/WNT3A/GDF7/SEMA4C/NR4A2/OBSL1/WNT7A/CCK/PLXNB1/LAMB2/SEMA3F/SEMA3B/LRTM1/EPHA3/BOC/EPHB1/PRDM8/EDNRA/PALLD/GDNF/ISL1/MYOT/GFRA3/SRF/UST/SYNE1/ACTB/ETV1/GLI3/HECW1/NYAP1/PTN/EPHB6/UNC5D/ARC/NPR2/DAB2IP/HMCN2/GATA3/ZNF365/VCL/SEMA4G/FGFR2/APBB1/BDNF/MAP6/NCAM1/ROBO3/NTF3/CNTN1/ARHGEF25/SPART/ARHGEF40/FLRT2/NDN/MAP1A/SEMA6D/PARP6/ISL2/RGMA/DLG4/NTN1/GAS7/C…	95	Cluster1
GO:0007610	behavior	96/1751	648/18870	2.60955e-06	7.52456e-05	5.94044e-05	VWA1/GJB4/SGIP1/NEGR1/KCNA2/BGLAP/NTRK1/ATP1A2/PTGS2/BTG2/MEIS1/CACNB4/NR4A2/DPP4/HOXD10/HOXD9/SERPINE2/HRH1/CCK/ADCY5/C3orf70/WFS1/GLRB/HAND2/GDNF/RNF180/CARTPT/GCNT4/PDE8B/CAMK4/EGR1/DRD1/SRF/MRAP2/ETV1/NPY/GLI3/PTN/PENK/ARC/CNTFR/TMOD1/NR4A3/PTGDS/ITGA8/DKK1/TACR2/SNCG/SLC18A2/BDNF/NRXN2/FOSL1/NPAS4/USP2/CCND2/NTF3/CNTN1/RAPGEF3/MYG1/ITGA5/PDE1B/MMP17/P2RX2/EDNRB/JPH4/FOS/MEIS2/MAP1A/STRA6/SER…	96	Cluster1
GO:0048730	epidermis morphogenesis	14/1751	37/18870	2.61019e-06	7.52456e-05	5.94044e-05	TMEM79/IGFBP5/WNT10A/TP63/FGF10/FST/KLF4/FGFR2/FGF7/KRT17/NGFR/DLX3/BCL2/TGM3	14	Cluster1
GO:0043502	regulation of muscle adaptation	24/1751	93/18870	2.81047e-06	8.02287e-05	6.33385e-05	TRIM63/LMNA/CASQ1/TNNI1/MYOG/ATP2B4/IGFBP5/PRKAG3/LMCD1/CAV3/TNNC1/PDE5A/HAND2/MIR145/PI16/ADRA1A/FBXO32/NR4A3/CAMK2G/FOXO1/MYH7/SMAD3/SGCA/GATA5	24	Cluster1
GO:0055006	cardiac cell development	24/1751	93/18870	2.81047e-06	8.02287e-05	6.33385e-05	TGFBR3/LMNA/ACTN2/SLC8A1/MEIS1/FHL2/OBSL1/CAV3/SPRY1/ISL1/PI16/SRF/BVES/ADRA1A/NRAP/MYL2/TBX5/TBX3/MYH6/BMP4/ACTC1/TCAP/FHOD3/LARGE1	24	Cluster1
GO:0034762	regulation of transmembrane transport	89/1751	590/18870	2.87401e-06	8.129e-05	6.41763e-05	RNF207/CLIC4/KCNQ4/GSTM2/KCNA2/CASQ2/ATP1A2/CASQ1/XCL1/ATP2B4/GJC2/ACTN2/RGS7/OSR1/SLC8A1/RHOQ/KCNIP3/BIN1/CACNB4/SCN7A/PID1/CAV3/GPD1L/STAC/CACNA2D3/TRPC1/KCNAB1/CXCL10/EDNRA/KCNIP1/KCNMB1/DRD1/KCNQ5/PLN/TRDN/ACTB/ADCYAP1R1/HECW1/RAMP3/CACNA2D1/ABCB1/CAV1/CFTR/KCNB2/ARC/NR4A3/STOM/SORBS1/SLN/FXYD6/SCN4B/SCN2B/ANO6/ISCU/NOS1/CABP1/P2RX2/JPH4/GNB5/HCN4/CACNA1H/CHP2/PRKCB/CX3CL1/P2RX1/DLG4/ATP1B2/V…	89	Cluster1
GO:0048644	muscle organ morphogenesis	22/1751	81/18870	2.89704e-06	8.129e-05	6.41763e-05	TGFBR3/TNNI1/MYL3/TNNC1/MYLK/EDNRA/ISL1/MIR145/FOXC1/NRG1/ANKRD1/FGFR2/EFEMP2/MYF6/MYL2/MYH6/MYH7/ACTC1/TPM1/TCAP/NOG/LIF	22	Cluster1
GO:0072028	nephron morphogenesis	22/1751	81/18870	2.89704e-06	8.129e-05	6.41763e-05	WNT2B/PBX1/OSR1/HOXD11/WNT6/FGF2/GDNF/TCF21/HOXA11/GLI3/EYA1/GATA3/LZTS2/DCHS1/WT1/BMP4/PKD1/HS3ST3A1/NOG/BCL2/LAMA5/LIF	22	Cluster1
GO:0060512	prostate gland morphogenesis	12/1751	28/18870	2.90322e-06	8.129e-05	6.41763e-05	HOXD13/TP63/FGF10/ID4/ESR1/SFRP1/FGFR2/RARG/BMP4/MMP2/NOG/SERPINB5	12	Cluster1
GO:0001656	metanephros development	24/1751	94/18870	3.44551e-06	9.60148e-05	7.58012e-05	OSR1/LAMB2/WWTR1/SPRY1/GDNF/FGF10/EGR1/TCF21/HOXA11/AQP1/GLI3/AKR1B1/SOX17/EYA1/OSR2/GATA3/ITGA8/WT1/YAP1/AQP2/BMP4/PKD1/BCL2/LIF	24	Cluster1
GO:1903169	regulation of calcium ion transmembrane transport	36/1751	174/18870	3.47894e-06	9.64871e-05	7.6174e-05	GSTM2/CASQ2/ATP1A2/CASQ1/XCL1/GJC2/SLC8A1/BIN1/CACNB4/CAV3/STAC/TRPC1/CXCL10/DRD1/PLN/TRDN/ADCYAP1R1/RAMP3/CACNA2D1/CAV1/SLN/NOS1/CABP1/P2RX2/JPH4/GNB5/CX3CL1/P2RX1/STAC2/HAP1/CACNG1/BCL2/PRNP/REM1/JPH2/PLP1	36	Cluster1
GO:0031069	hair follicle morphogenesis	13/1751	33/18870	3.50616e-06	9.66358e-05	7.62915e-05	TMEM79/IGFBP5/WNT10A/TP63/FGF10/FST/FGFR2/FGF7/KRT17/NGFR/DLX3/BCL2/TGM3	13	Cluster1
GO:0098609	cell-cell adhesion	131/1751	959/18870	3.51733e-06	9.66358e-05	7.62915e-05	PDPN/FBLIM1/PLA2G5/PLA2G2D/PTPRU/COL8A2/PLPP3/NEGR1/NEXN/CCN1/CADM3/F11R/MPZ/XCL1/SELP/SELE/PKP1/CSRP1/NFASC/WNT3A/EMILIN1/IL1RL2/LIMS2/DPP4/SERPINE2/ITGA9/CADM2/BOC/CLDN11/CLDN16/PCDH7/SPARCL1/PDE5A/PCDH10/IL15/DCHS2/PALLD/TENM3/MYOT/ADAM19/SRF/BMP5/COL19A1/NT5E/BVES/ACTB/IL6/GLI3/HSPB1/CAV1/SMARCD3/EGR3/UNC5D/CDH17/COL14A1/TLN1/NR4A3/KLF4/HMCN2/ASS1/GATA3/ITGA8/BMI1/COL13A1/VSIR/VCL/PDLIM1/CD81…	131	Cluster1
GO:0042693	muscle cell fate commitment	10/1751	20/18870	3.56663e-06	9.75325e-05	7.69993e-05	MYOG/WNT3A/FGF10/DKK1/WT1/MYF6/MYL2/TBX5/TBX3/TBX2	10	Cluster1
GO:0032970	regulation of actin filament-based process	63/1751	379/18870	3.65376e-06	9.94503e-05	7.85134e-05	PDPN/ARHGEF19/ARHGEF10L/KANK4/ATP1A2/F11R/MYOC/LMOD1/ACTN2/CDC42EP3/RHOQ/CAPG/BIN1/CAV3/VILL/TNNC1/FAM107A/EPHA3/WDR1/SYNPO2/SYNPO/DAAM2/PLN/CCN2/ELN/CAV1/SORBS3/SFRP1/KANK1/TMOD1/LPAR1/GSN/SVIL/SYNPO2L/ACTA2/SSH3/DIXDC1/JAM3/RAPGEF3/PXN/CFL2/FRMD6/FERMT2/TGFB3/TPM1/SMAD3/CORO2B/HCN4/CX3CL1/RANGRF/CSF3/CDC42EP4/FHOD3/CNN2/DAPK3/KANK3/KANK2/VASP/DSTN/ARHGAP40/GPM6B/PAK3/FLNA	63	Cluster1
GO:0090090	negative regulation of canonical Wnt signaling pathway	31/1751	140/18870	3.76145e-06	0.000101907	8.04533e-05	PTPRU/RBMS3/WWTR1/SFRP2/ISL1/MCC/EGR1/GLI3/HECW1/CAV1/SFRP1/SOX17/DAB2IP/DKK1/SFRP5/LZTS2/DKK3/CTNND1/IGFBP6/PFDN5/GLI1/FOXO1/DACT1/IGFBP4/NOG/AXIN2/TLE2/TLE5/DACT3/FERMT1/SOX10	31	Cluster1
GO:1905330	regulation of morphogenesis of an epithelium	19/1751	65/18870	4.16708e-06	0.000112377	8.87185e-05	RNF207/WNT2B/HOXD13/CAV3/CXCL10/FGF2/GDNF/FGF10/GJA1/ESR1/SFRP1/GATA3/WNT5B/NTN4/BMP4/FGF7/NOG/TBX2/LIF	19	Cluster1
GO:0050878	regulation of body fluid levels	61/1751	365/18870	4.34935e-06	0.000116754	9.21743e-05	PDPN/NPR1/F11R/SELP/PLA2G4A/CSRP1/WNT3A/EMILIN1/FOSL2/ADRA2B/SERPINE2/DGKG/ADRA2C/WFS1/FGF10/CDO1/SRF/TRAF3IP2/ACTB/IL6/AQP1/HSPB1/TFPI2/CAV1/CFTR/AKR1B1/TLN1/ANXA8/VCL/CD59/TSPAN18/SERPING1/CHRM1/ANO1/ANO6/AQP2/AQP5/KRT1/DGKA/TRPV4/EDNRB/F10/GAS6/RAB27A/CORO2B/P2RX1/STAT5A/C1QTNF1/CYP4F12/CYP4F2/AXL/CEACAM1/KCNN4/NR1H2/MYL9/CD40/SCUBE1/FBLN1/AVPR2/FLNA/COX2	61	Cluster1
GO:0003208	cardiac ventricle morphogenesis	20/1751	71/18870	4.40363e-06	0.000117671	9.28985e-05	TGFBR3/TNNI1/MYL3/TNNC1/EDNRA/SFRP2/HAND2/ISL1/FOXC1/SMARCD3/NRG1/GATA3/FGFR2/MYL2/TBX5/MYH6/MYH7/TPM1/FOXF1/NOG	20	Cluster1
GO:0072078	nephron tubule morphogenesis	21/1751	77/18870	4.50574e-06	0.000119853	9.46206e-05	WNT2B/PBX1/OSR1/HOXD11/WNT6/FGF2/GDNF/TCF21/HOXA11/GLI3/EYA1/GATA3/LZTS2/DCHS1/WT1/BMP4/PKD1/HS3ST3A1/NOG/BCL2/LAMA5	21	Cluster1
GO:0001649	osteoblast differentiation	47/1751	257/18870	4.72963e-06	0.000125239	9.88728e-05	EPHA2/CCN1/BGLAP/DDR2/MYOC/WNT3A/FOSL2/FHL2/IGFBP5/TWIST2/LTF/WWTR1/CHRD/TP63/AREG/FGF2/SFRP2/HAND2/ID4/IL6/GLI3/SFRP1/CEBPD/PENK/RSPO2/RORB/GDF10/FGFR2/IFITM1/YAP1/HDAC7/TMT1A/GLI1/FERMT2/BMP4/SMOC1/SMAD3/NOG/MRC2/AXIN2/JUNB/TP53INP2/CEBPB/CYP24A1/COL6A1/ATF4/MAPK11	47	Cluster1
GO:0048286	lung alveolus development	16/1751	49/18870	4.85794e-06	0.000128057	0.000101098	EDN2/FOSL2/HS6ST1/ITGB6/IGFBP5/FGF10/TCF21/FGFR2/LTBP3/PGR/BMP4/TGFB3/STRA6/FOXF1/MYOCD/LIF	16	Cluster1
GO:0048771	tissue remodeling	37/1751	184/18870	5.15176e-06	0.000135193	0.000106731	EPHA2/BGLAP/DDR2/FOSL2/EPAS1/IGFBP5/TMBIM1/MITF/TF/CD38/IL15/EDNRA/HAND2/FGF10/CARTPT/FOXC1/GJA1/RSPO3/TNFAIP3/IL6/PDK4/CAV1/PTN/SFRP1/NPR2/LTBP3/ACVRL1/MMP14/CSPG4/MMP2/DEF8/AXL/CEACAM1/CST3/LIF/NDP/FLNA	37	Cluster1
GO:0035265	organ growth	36/1751	177/18870	5.24471e-06	0.000137018	0.000108172	TGFBR3/DDR2/MAEL/FOSL2/MEIS1/CAV3/RARB/FGFR3/FGF2/FGF10/ANXA6/FOXC1/PI16/ESR1/ADRA1A/PLAG1/RSPO2/BNC2/NPR2/COL27A1/FGFR2/WT1/YAP1/RARG/GLI1/ACACB/TBX5/SPRY2/MYH6/FGF7/FES/RARA/NOG/TBX2/BCL2/MAPK11	36	Cluster1
GO:0031344	regulation of cell projection organization	97/1751	668/18870	5.51929e-06	0.000143551	0.000113329	PDPN/EPHA2/CROCC/NEGR1/EPS8L3/NTRK1/DDR2/WNT3A/FAM110C/CDC42EP3/RHOQ/SEMA4C/ZNF804A/OBSL1/ITM2C/WNT7A/PLXNB1/SEMA3F/SEMA3B/EPHA3/DGKG/CD38/NDNF/MGARP/SFRP2/TENM3/NR2F1/DPYSL3/DAAM2/SRF/BMP5/UST/SYNE1/HECW1/MAGI2/CAV1/PTN/BIN3/SFRP1/ALKAL1/ARC/KANK1/ROR2/KLF4/LPAR1/DAB2IP/NCS1/GATA3/DKK1/ZNF365/CAMK2G/SEMA4G/BDNF/MAP6/FAT3/YAP1/ROBO3/CNTN1/TRPV4/SPART/KLF5/SPRY2/DZIP1/TGFB3/SEMA6D/PARP6/NPTN/NTRK3…	97	Cluster1
GO:0001837	epithelial to mesenchymal transition	36/1751	178/18870	5.99653e-06	0.000155273	0.000122584	PDPN/TGFBR3/S100A4/EPHA3/WWTR1/SPRY1/EDNRA/SFRP2/MIR145/FOXF2/FOXC1/BMP5/IL6/FGFR1/SFRP1/GLIPR2/DAB2IP/GATA3/FGFR2/NCAM1/PHLDB1/TBX5/TBX3/SPRY2/FERMT2/BMP4/TGFB3/SMAD3/TGFB1I1/TMEM100/NOG/AXIN2/ZNF750/SERPINB3/DACT3/FLNA	36	Cluster1
GO:0048545	response to steroid hormone	56/1751	330/18870	6.6488e-06	0.000170843	0.000134876	CASP9/PAQR7/TRIM63/PTPRU/BGLAP/ATP1A2/RXRG/PTGS2/ACTA1/FOSL2/SRD5A2/ZFP36L2/FAM107A/TP63/CD38/AREG/MGARP/ISL1/CDO1/PAQR8/TCF21/ESR1/IL6/AQP1/CAV1/SFRP1/FBXO32/KLF9/NR4A3/ASS1/PTGDS/DDIT4/FIBIN/SCGB1A1/FOSL1/NPAS4/PGR/YAP1/A2M/LMO3/PTGER2/ZFP36L1/FOS/TGFB3/SLC12A3/SERPINF1/PER1/NR1D1/AXIN2/BCL2/KANK2/ZFP36/FOSB/SOX10/MAOB/ND3	56	Cluster1
GO:0048705	skeletal system morphogenesis	43/1751	230/18870	6.65621e-06	0.000170843	0.000134876	DHRS3/OSR1/FOSL2/HOXD10/HOXD9/WNT7A/RARB/CSRNP1/LTF/FGFR3/HHIP/ANXA6/FOXC1/CCN2/HOXA11/GLI3/BMP1/FGFR1/SFRP1/EYA1/OSR2/NPR2/COL27A1/BMI1/COL13A1/FGFR2/LTBP3/MGP/RARG/NAB2/TRPV4/MMP14/BMP4/TGFB3/SMAD3/PKD1/MMP2/RARA/CHAD/NOG/TBX4/AXIN2/LAMA5	43	Cluster1
GO:0060675	ureteric bud morphogenesis	19/1751	67/18870	6.81909e-06	0.000174259	0.000137573	WNT2B/PBX1/HOXD11/WNT6/FGF2/GDNF/TCF21/HOXA11/GLI3/EYA1/GATA3/LZTS2/DCHS1/WT1/BMP4/HS3ST3A1/NOG/BCL2/LAMA5	19	Cluster1
GO:0048041	focal adhesion assembly	22/1751	85/18870	6.84919e-06	0.000174267	0.000137579	COL16A1/MYOC/ACTN2/STON1/FAM107A/EPHA3/TRIP6/SFRP1/TLN1/VCL/SORBS1/ACVRL1/MMP14/AJUBA/FERMT2/ACTN1/SMAD3/CORO2B/DUSP3/BCL2/DAPK3/GPM6B	22	Cluster1
GO:0035914	skeletal muscle cell differentiation	20/1751	73/18870	7.0088e-06	0.000177556	0.000140176	MYOG/BTG2/ATF3/WNT3A/SMYD1/GPC1/KLHL40/EPHB1/EGR1/RBM24/ANKRD1/NR4A1/MYF6/KLF5/FOS/RBFOX1/MYOCD/HLF/LARGE1/MAFF	20	Cluster1
GO:0071396	cellular response to lipid	90/1751	612/18870	7.21851e-06	0.000182081	0.000143748	CASP9/PAQR7/GJB3/GBP2/BGLAP/ATP1A2/RXRG/MYOG/IL24/WNT3A/OSR1/ZFP36L2/ARID5A/FZD7/WNT6/PID1/LTF/FAM107A/EPHA3/ADCY5/PLSCR4/TP63/CXCL6/CXCL1/CXCL3/CXCL2/CXCL10/MGARP/HAND2/ADCY2/ISL1/KCNMB1/PAQR8/TCF21/TNFAIP3/ESR1/AHR/IL6/AQP1/RAMP3/PDK4/CFTR/SFRP1/PENK/FBXO32/KLF9/RORB/NR4A3/LPAR1/DAB2IP/ASS1/DDIT4/ANKRD1/FGFR2/NPAS4/GSTP1/PGR/YAP1/WNT5B/LMO3/RARG/IRAK3/EDNRB/BCL2L2/PABPN1/PTGER2/ZFP36L1/FOS/ALDH…	90	Cluster1
GO:0110110	positive regulation of animal organ morphogenesis	13/1751	35/18870	7.56546e-06	0.000190013	0.00015001	CSF1/WNT2B/FGF2/SPRY1/GDNF/FGF10/HOXA11/GATA3/DKK1/BMP4/PRKCB/NGFR/GATA5	13	Cluster1
GO:0010717	regulation of epithelial to mesenchymal transition	26/1751	111/18870	7.63624e-06	0.000190971	0.000150767	PDPN/EPHA3/WWTR1/SPRY1/SFRP2/MIR145/FOXC1/BMP5/IL6/SFRP1/GLIPR2/DAB2IP/GATA3/PHLDB1/TBX5/SPRY2/FERMT2/BMP4/TGFB3/SMAD3/TGFB1I1/NOG/AXIN2/ZNF750/SERPINB3/DACT3	26	Cluster1
GO:0022898	regulation of transmembrane transporter activity	44/1751	239/18870	7.87857e-06	0.000196193	0.000154889	RNF207/GSTM2/CASQ2/ATP1A2/CASQ1/ACTN2/OSR1/CACNB4/CAV3/GPD1L/STAC/KCNAB1/EDNRA/PLN/TRDN/ACTB/HECW1/CACNA2D1/ABCB1/CAV1/CFTR/ARC/SLN/FXYD6/SCN4B/SCN2B/NOS1/CABP1/JPH4/GNB5/CHP2/DLG4/ATP1B2/VAMP2/RANGRF/CCL2/STAC2/HAP1/CACNG4/BCL2/PRNP/JPH2/NLGN3/FHL1	44	Cluster1
GO:0030178	negative regulation of Wnt signaling pathway	35/1751	173/18870	7.96941e-06	0.000197614	0.000156011	PTPRU/TRABD2B/RBMS3/WWTR1/SFRP2/ISL1/MCC/EGR1/GLI3/HECW1/CAV1/SFRP1/SOX17/DAB2IP/DKK1/SFRP5/LZTS2/DKK3/CTNND1/IGFBP6/PFDN5/GLI1/FOXO1/DACT1/NXN/HIC1/TAX1BP3/IGFBP4/NOG/AXIN2/TLE2/TLE5/DACT3/FERMT1/SOX10	35	Cluster1
GO:0000165	MAPK cascade	108/1751	770/18870	8.05744e-06	0.000198954	0.000157069	EPHA2/PLA2G5/MAP3K6/CCN1/GBP1/PROK1/NTRK1/XCL1/MYOC/INAVA/ATF3/EMILIN1/ZFP36L2/ADRA2B/DUSP2/SEMA4C/MAP3K20/DUSP19/FZD7/CAV3/WNT7A/TF/EPHB1/FGFR3/ADRA2C/FGF2/SPRY1/PDGFC/HAND2/FGF10/CARTPT/SH3RF2/MIR145/DUSP1/CCN2/IL6/BMPER/RAMP3/CAV2/CAV1/SORBS3/ADRA1A/NRG1/DUSP26/FGFR1/ALKAL1/ANGPT1/NPR2/GLIPR2/LPAR1/DAB2IP/DKK1/ACTA2/AVPI1/DUSP5/FGFR2/CD81/CAVIN3/DENND2B/PRDM11/GSTP1/CRYAB/NTF3/LMO3/IGFBP6/IRAK…	108	Cluster1
GO:0034764	positive regulation of transmembrane transport	41/1751	217/18870	8.27755e-06	0.00020353	0.000160682	RNF207/GSTM2/CASQ1/XCL1/GJC2/ACTN2/RGS7/RHOQ/STAC/TRPC1/CXCL10/EDNRA/KCNMB1/DRD1/TRDN/ADCYAP1R1/RAMP3/CACNA2D1/ABCB1/CAV1/CFTR/ARC/NR4A3/SORBS1/ANO6/NOS1/P2RX2/CHP2/CX3CL1/P2RX1/ATP1B2/CCL2/STAC2/HAP1/CLIP3/KCNN4/JPH2/EDN3/NLGN3/PLP1/FLNA	41	Cluster1
GO:0055013	cardiac muscle cell development	22/1751	86/18870	8.40545e-06	0.00020581	0.000162482	LMNA/ACTN2/SLC8A1/MEIS1/FHL2/OBSL1/CAV3/ISL1/PI16/SRF/BVES/ADRA1A/NRAP/MYL2/TBX5/TBX3/MYH6/BMP4/ACTC1/TCAP/FHOD3/LARGE1	22	Cluster1
GO:0034394	protein localization to cell surface	19/1751	68/18870	8.64701e-06	0.000210843	0.000166455	PTPRU/ACTN2/CAV3/GPD1L/FGF10/ANGPT1/VCL/RIC3/BDNF/JAM3/FBLN5/MAP1A/FGF7/TAX1BP3/RANGRF/CD177/GPM6B/TMEM35A/FLNA	19	Cluster1
GO:0060740	prostate gland epithelium morphogenesis	11/1751	26/18870	8.81507e-06	0.000214049	0.000168986	HOXD13/TP63/FGF10/ID4/ESR1/SFRP1/FGFR2/RARG/BMP4/MMP2/NOG	11	Cluster1
GO:0060048	cardiac muscle contraction	30/1751	139/18870	9.21291e-06	0.000222785	0.000175883	RNF207/GSTM2/CASQ2/ATP1A2/TNNI1/SLC8A1/BIN1/CAV3/GPD1L/MYL3/TNNC1/PDE5A/PLN/GJA1/CACNA2D1/CAV1/ADRA1A/GSN/VEGFB/SCN4B/SCN2B/MYL2/NOS1/MYH6/MYH7/TPM1/HCN4/RANGRF/TCAP/FLNA	30	Cluster1
GO:0120035	regulation of plasma membrane bounded cell projection organization	94/1751	652/18870	1.03316e-05	0.000248809	0.000196428	PDPN/EPHA2/CROCC/NEGR1/EPS8L3/NTRK1/DDR2/WNT3A/CDC42EP3/RHOQ/SEMA4C/ZNF804A/OBSL1/ITM2C/WNT7A/PLXNB1/SEMA3F/SEMA3B/EPHA3/DGKG/CD38/NDNF/MGARP/SFRP2/TENM3/NR2F1/DPYSL3/DAAM2/SRF/BMP5/UST/SYNE1/HECW1/MAGI2/CAV1/PTN/BIN3/SFRP1/ALKAL1/ARC/KANK1/ROR2/KLF4/LPAR1/DAB2IP/NCS1/GATA3/DKK1/ZNF365/CAMK2G/SEMA4G/BDNF/MAP6/FAT3/YAP1/ROBO3/CNTN1/TRPV4/SPART/KLF5/DZIP1/TGFB3/SEMA6D/PARP6/NPTN/NTRK3/FES/RGMA/TBX6…	94	Cluster1
GO:1902905	positive regulation of supramolecular fiber organization	35/1751	175/18870	1.03764e-05	0.000248864	0.000196471	ARHGEF10L/MYOC/LMOD1/ACTN2/CDC42EP3/ANKRD53/BIN1/CAV3/WDR1/SYNPO2/SYNPO/CCN2/SORBS3/CLU/SFRP1/LPAR1/GSN/SYNPO2L/ARL2/EFEMP2/RAPGEF3/TRPV4/PXN/CFL2/FERMT2/TGFB3/TPM1/SMAD3/FES/CX3CL1/CSF3/CDC42EP4/VASP/DSTN/FLNA	35	Cluster1
GO:0061333	renal tubule morphogenesis	21/1751	81/18870	1.07009e-05	0.0002556	0.000201789	WNT2B/PBX1/OSR1/HOXD11/WNT6/FGF2/GDNF/TCF21/HOXA11/GLI3/EYA1/GATA3/LZTS2/DCHS1/WT1/BMP4/PKD1/HS3ST3A1/NOG/BCL2/LAMA5	21	Cluster1
GO:0055080	monoatomic cation homeostasis	88/1751	601/18870	1.07995e-05	0.000256905	0.00020282	PLCH2/CLIC4/EDN2/SYPL2/GSTM2/CASQ2/SV2A/S100A14/NPR1/ATP1A2/CASQ1/XCL1/ATP2B4/SLC8A1/EPAS1/CACNB4/SCN7A/CYBRD1/SLC4A3/BOK/CAV3/PLCD1/XCR1/TF/TRPC1/CLDN16/WFS1/CXCL10/BDH2/FGF2/EDNRA/ANXA6/DRD1/NT5E/PLN/TRDN/PDK4/SLC26A4/CAV2/CAV1/CFTR/MICU3/SCARA5/SLC39A13/RAB38/ISCU/TRPV4/NOS1/TRPC4/LACC1/EDNRB/SLC22A17/JPH4/NPTN/CIB2/RHCG/PRKCB/SPNS1/MT1E/MT1M/MT1A/MT1G/MT1X/SLC12A3/CX3CL1/NOL3/SLC12A4/P2RX1/RN…	88	Cluster1
GO:0032835	glomerulus development	19/1751	69/18870	1.0904e-05	0.00025834	0.000203953	OSR1/COL4A4/COL4A3/LAMB2/WWTR1/PROM1/EDNRA/EGR1/FOXC1/TCF21/AQP1/MAGI2/ANGPT1/ACTA2/WT1/EDNRB/BMP4/NOG/BCL2	19	Cluster1
GO:0048608	reproductive structure development	52/1751	305/18870	1.22443e-05	0.000288927	0.0002281	WNT2B/NTRK1/OSR1/GDF7/SRD5A2/HOXD13/SERPINE2/BOK/WNT7A/TP63/SFRP2/FGF10/FST/FOXF2/FOXC1/ID4/BMP5/TCF21/ESR1/HOXA11/SFRP1/PLAG1/NPR2/ROR2/GATA3/GFRA1/FGFR2/WT1/PGR/A2M/RARG/GLI1/TBX3/MMP14/BCL2L2/BMP4/STRA6/PKD1/MMP2/SERPINF1/SOX15/MYOCD/RARA/NOG/BCL2/SERPINB5/AXL/CEBPB/ADAMTS1/PCYT1B/MAMLD1/FLNA	52	Cluster1
GO:0048864	stem cell development	22/1751	88/18870	1.25125e-05	0.000294068	0.000232159	SEMA4C/WNT7A/SEMA3F/SEMA3B/FGF2/EDNRA/HAND2/GDNF/ISL1/ANXA6/FOXC1/NRG1/SEMA4G/EDNRB/BMP4/SEMA6D/ALDH1A2/BCL2/NRTN/EDN3/LAMA5/SOX10	22	Cluster1
GO:0051924	regulation of calcium ion transport	45/1751	251/18870	1.26676e-05	0.000296524	0.000234098	GSTM2/CASQ2/ATP1A2/CASQ1/XCL1/PTGS2/GJC2/SLC8A1/BIN1/CACNB4/CAV3/STAC/MYLK/TRPC1/WFS1/CXCL10/CAMK2A/DRD1/PLN/TRDN/ADCYAP1R1/RAMP3/CACNA2D1/CAV1/CAMK2G/SLN/NOS1/CABP1/P2RX2/JPH4/LGALS3/GNB5/GRAMD2A/CX3CL1/P2RX1/CCL2/STAC2/HAP1/CACNG1/BCL2/PRNP/REM1/JPH2/SEMG1/PLP1	45	Cluster1
GO:0048871	multicellular organismal-level homeostasis	112/1751	814/18870	1.31446e-05	0.000306464	0.000241945	CROCC/EDN2/ACOT11/SGIP1/RPE65/PTGER3/TGFBR3/CSF1/BGLAP/F11R/PTGS2/INAVA/RHEX/G0S2/FOSL2/EPAS1/IL18R1/ITGB6/CYBRD1/PLCL1/LTF/TF/WWTR1/CYTL1/WFS1/CD38/PROM1/CXCL6/IL15/PDGFC/CARTPT/GCNT4/EGR1/DRD1/FOXC1/SRF/MRAP2/NT5E/TRAF3IP2/GJA1/CCN2/TNFAIP3/ACTB/IL6/AQP1/HSPB1/PDK4/AZGP1/CAV1/CFTR/AKR1B1/PIP/ANGPT1/NXNL2/NR4A3/LCN2/PTGES/GATA3/VSTM4/CHST3/VCL/GPR15LG/LTBP3/YAP1/SLN/JAM3/AQP2/KRT1/TNS2/STAT6/ACA…	112	Cluster1
GO:0050905	neuromuscular process	33/1751	163/18870	1.4083e-05	0.000327038	0.000258188	GSTM2/CASQ1/TNNI1/HOXD10/CAV3/STAC/TNNC1/ADCY5/EDNRA/GLRB/PDE8B/DRD1/PENK/NPR2/TNNT3/NR4A1/SPART/MYH7/JPH4/MAP1A/KBTBD13/STRA6/SYNM/RBFOX1/PRRT2/DLG4/MYH3/STAC2/TCAP/CNTNAP1/DMPK/REM1/LARGE1	33	Cluster1
GO:0055074	calcium ion homeostasis	55/1751	331/18870	1.49897e-05	0.000346718	0.000273725	PLCH2/EDN2/SYPL2/GSTM2/CASQ2/SV2A/S100A14/ATP1A2/CASQ1/XCL1/ATP2B4/SLC8A1/CACNB4/BOK/CAV3/PLCD1/XCR1/TRPC1/WFS1/CXCL10/FGF2/EDNRA/ANXA6/DRD1/NT5E/PLN/TRDN/CAV2/CAV1/MICU3/TRPV4/NOS1/TRPC4/JPH4/NPTN/CIB2/PRKCB/CX3CL1/NOL3/P2RX1/CCL23/HAP1/TSPOAP1/BCL2/DMPK/SLC8A2/SLC24A3/JPH2/CD40/EDN3/KCTD17/ATF4/RGN/HTR2C/FLNA	55	Cluster1
GO:0060348	bone development	40/1751	215/18870	1.54951e-05	0.000356998	0.000281841	DHRS3/BGLAP/DDR2/MYOC/FOSL2/SRD5A2/ITGB6/RARB/LTF/PLXNB1/FGFR3/PDGFC/ANXA6/FOXC1/GJA1/HOXA11/GLI3/SBDS/OSR2/BNC2/NPR2/OGN/COL27A1/MIGA2/COL13A1/FGFR2/DCHS1/LTBP3/RARG/NAB2/TRPV4/MMP14/BMP4/TGFB3/RARA/CHAD/AXIN2/LARGE1/MAPK11/RGN	40	Cluster1
GO:0002027	regulation of heart rate	24/1751	102/18870	1.55624e-05	0.000357141	0.000281953	EDN2/CASQ2/SLC8A1/EPAS1/BIN1/CAV3/GPD1L/POPDC2/EDNRA/ISL1/BVES/PLN/CACNA2D1/CAV1/ADRA1A/SCN4B/SCN2B/EDNRB/MYH6/MYH7/TPM1/HCN4/RANGRF/EDN3	24	Cluster1
GO:0001570	vasculogenesis	21/1751	83/18870	1.60692e-05	0.000367331	0.000289999	EPHA2/TGFBR3/WNT7A/ITGB8/ASB4/CAV1/SOX17/NPR2/WT1/YAP1/HDAC7/TBX5/ZFP36L1/TBX6/FOXF1/MYOCD/TMEM100/JUNB/CEACAM1/RASIP1/RRAS	21	Cluster1
GO:0006874	intracellular calcium ion homeostasis	52/1751	308/18870	1.6189e-05	0.00036863	0.000291024	PLCH2/EDN2/SYPL2/GSTM2/CASQ2/SV2A/ATP1A2/CASQ1/XCL1/ATP2B4/SLC8A1/CACNB4/BOK/CAV3/PLCD1/XCR1/TRPC1/WFS1/CXCL10/FGF2/EDNRA/ANXA6/DRD1/PLN/TRDN/CAV2/CAV1/MICU3/TRPV4/NOS1/TRPC4/JPH4/NPTN/PRKCB/CX3CL1/NOL3/P2RX1/CCL23/HAP1/TSPOAP1/BCL2/DMPK/SLC8A2/SLC24A3/JPH2/CD40/EDN3/KCTD17/ATF4/RGN/HTR2C/FLNA	52	Cluster1
GO:0050881	musculoskeletal movement	17/1751	59/18870	1.63277e-05	0.000370347	0.000292379	GSTM2/CASQ1/TNNI1/CAV3/STAC/TNNC1/TNNT3/NR4A1/MYH7/MAP1A/KBTBD13/SYNM/MYH3/STAC2/TCAP/DMPK/REM1	17	Cluster1
GO:0045667	regulation of osteoblast differentiation	31/1751	150/18870	1.65354e-05	0.000373611	0.000294956	CCN1/DDR2/IGFBP5/TWIST2/LTF/WWTR1/CHRD/TP63/AREG/FGF2/SFRP2/HAND2/IL6/GLI3/SFRP1/CEBPD/RORB/GDF10/FGFR2/IFITM1/YAP1/HDAC7/GLI1/FERMT2/BMP4/SMOC1/SMAD3/NOG/AXIN2/CEBPB/ATF4	31	Cluster1
GO:0032412	regulation of monoatomic ion transmembrane transporter activity	42/1751	231/18870	1.71622e-05	0.000386282	0.00030496	RNF207/GSTM2/CASQ2/ATP1A2/CASQ1/ACTN2/OSR1/CACNB4/CAV3/GPD1L/STAC/KCNAB1/EDNRA/PLN/TRDN/HECW1/CACNA2D1/ABCB1/CAV1/CFTR/ARC/SLN/FXYD6/SCN4B/SCN2B/NOS1/CABP1/JPH4/GNB5/CHP2/DLG4/ATP1B2/VAMP2/RANGRF/CCL2/STAC2/HAP1/CACNG4/PRNP/JPH2/NLGN3/FHL1	42	Cluster1
GO:0050804	modulation of chemical synaptic transmission	74/1751	489/18870	1.73933e-05	0.000389984	0.000307882	FBXO2/RIMS3/BGLAP/NTRK1/ATP1A2/PTGS2/WNT3A/CACNB4/PLCL1/SERPINE2/HRH1/WNT7A/FAM107A/EPHB1/NSG1/SORCS2/CD38/SNCAIP/CAMK2A/DRD1/SRF/SYNE1/CHRM2/PTN/ADRA1A/ARC/ROR2/FRRS1L/DKK1/TACR2/SNCG/MYOF/BDNF/CHRM1/NPAS4/GRIA4/NTF3/PCDH8/JPH4/BEGAIN/MAP1A/NPTN/PRKCB/PRRT2/STX1B/CX3CL1/P2RX1/DLG4/VAMP2/CCL2/RARA/HAP1/MPP2/GFAP/NGFR/NOG/CACNG4/S1PR2/TSHZ3/GRIK5/DMPK/SLC8A2/NTF4/BRSK1/PRNP/RIMS4/KCNB1/S100B/NEFH/…	74	Cluster1
GO:0061458	reproductive system development	52/1751	309/18870	1.77452e-05	0.000396354	0.000312911	WNT2B/NTRK1/OSR1/GDF7/SRD5A2/HOXD13/SERPINE2/BOK/WNT7A/TP63/SFRP2/FGF10/FST/FOXF2/FOXC1/ID4/BMP5/TCF21/ESR1/HOXA11/SFRP1/PLAG1/NPR2/ROR2/GATA3/GFRA1/FGFR2/WT1/PGR/A2M/RARG/GLI1/TBX3/MMP14/BCL2L2/BMP4/STRA6/PKD1/MMP2/SERPINF1/SOX15/MYOCD/RARA/NOG/BCL2/SERPINB5/AXL/CEBPB/ADAMTS1/PCYT1B/MAMLD1/FLNA	52	Cluster1
GO:0045926	negative regulation of growth	44/1751	247/18870	1.85509e-05	0.000412775	0.000325875	NPR1/WNT3A/SEMA4C/IGFBP5/SERPINE2/CAV3/SEMA3F/SEMA3B/FGFR3/SFRP2/SCGB3A1/PI16/GJA1/SFRP1/SOX17/MYOZ1/SEMA4G/WT1/PRDM11/CRYAB/RERG/ACVRL1/MYL2/TBX5/SPART/MEG3/SEMA6D/SMAD3/RGMA/MT1E/MT1M/MT1A/MT1G/MT1X/WFDC1/NTN1/NOG/BCL2/MAG/SERTAD3/DACT3/MAPK11/TSPYL2/FHL1	44	Cluster1
GO:0099177	regulation of trans-synaptic signaling	74/1751	490/18870	1.86716e-05	0.000413887	0.000326753	FBXO2/RIMS3/BGLAP/NTRK1/ATP1A2/PTGS2/WNT3A/CACNB4/PLCL1/SERPINE2/HRH1/WNT7A/FAM107A/EPHB1/NSG1/SORCS2/CD38/SNCAIP/CAMK2A/DRD1/SRF/SYNE1/CHRM2/PTN/ADRA1A/ARC/ROR2/FRRS1L/DKK1/TACR2/SNCG/MYOF/BDNF/CHRM1/NPAS4/GRIA4/NTF3/PCDH8/JPH4/BEGAIN/MAP1A/NPTN/PRKCB/PRRT2/STX1B/CX3CL1/P2RX1/DLG4/VAMP2/CCL2/RARA/HAP1/MPP2/GFAP/NGFR/NOG/CACNG4/S1PR2/TSHZ3/GRIK5/DMPK/SLC8A2/NTF4/BRSK1/PRNP/RIMS4/KCNB1/S100B/NEFH/…	74	Cluster1
GO:0050801	monoatomic ion homeostasis	88/1751	610/18870	1.92149e-05	0.000424323	0.000334992	PLCH2/CLIC4/EDN2/SYPL2/GSTM2/CASQ2/SV2A/S100A14/NPR1/ATP1A2/CASQ1/XCL1/ATP2B4/SLC8A1/EPAS1/CACNB4/SCN7A/CYBRD1/SLC4A3/BOK/CAV3/PLCD1/XCR1/TF/TRPC1/CLDN16/WFS1/CXCL10/BDH2/FGF2/EDNRA/ANXA6/DRD1/NT5E/PLN/TRDN/PDK4/SLC26A4/CAV2/CAV1/CFTR/MICU3/SCARA5/SLC39A13/RAB38/ISCU/TRPV4/NOS1/TRPC4/LACC1/EDNRB/SLC22A17/JPH4/NPTN/CIB2/RHCG/PRKCB/SPNS1/MT1E/MT1M/MT1A/MT1G/MT1X/SLC12A3/CX3CL1/NOL3/SLC12A4/P2RX1/RN…	88	Cluster1
GO:0019932	second-messenger-mediated signaling	52/1751	310/18870	1.94383e-05	0.000427149	0.000337223	EDN2/GBP1/GSTM2/CASQ2/NPR1/ATP1A2/CASQ1/SELP/SELE/ATP2B4/POMC/SLC8A1/FHL2/PDE11A/NMUR1/LMCD1/XCR1/MYOZ2/PDE5A/NDNF/ADCY2/CAP2/RCAN2/PLN/AHR/AQP1/ADCYAP1R1/DEFB1/LPAR1/C10orf71/MYOZ1/IRAG1/PDE2A/RAPGEF3/NOS1/P2RX2/EDNRB/PLA2G4B/CHP2/RASD1/KSR1/SAMD14/TMEM100/GIPR/DMPK/SLC8A2/PRNP/REM1/RCAN1/RASD2/RGN/HTR2C	52	Cluster1
GO:0060602	branch elongation of an epithelium	9/1751	19/18870	1.94889e-05	0.000427149	0.000337223	HOXD13/AREG/SPRY1/FGF10/ESR1/FGFR2/YAP1/SPRY2/BMP4	9	Cluster1
GO:0060425	lung morphogenesis	16/1751	54/18870	1.95691e-05	0.000427307	0.000337348	WNT2B/SPRY1/HHIP/FGF10/SRF/TCF21/RSPO2/FGFR2/YAP1/SPRY2/BMP4/FGF7/FOXF1/NOG/TBX2/LIF	16	Cluster1
GO:0045445	myoblast differentiation	25/1751	110/18870	1.97765e-05	0.000430231	0.000339656	MYOG/WNT3A/EPAS1/SMYD1/BOC/CXCL10/ISL1/PITX1/RBM24/SRF/ACTB/SMARCD3/NRG1/ANKRD2/MYF6/TBX3/CMTM5/BMP4/ZFP36L1/SOX15/MYOCD/TBX2/NMRK2/EID2B/LGALS1	25	Cluster1
GO:0098742	cell-cell adhesion via plasma-membrane adhesion molecules	48/1751	279/18870	2.04594e-05	0.000443439	0.000350084	NEXN/CADM3/MPZ/SELP/SELE/CADM2/CLDN11/CLDN16/PCDH7/SPARCL1/PCDH10/DCHS2/PALLD/TENM3/MYOT/UNC5D/CDH17/KLF4/HMCN2/DCHS1/FAT3/MPZL2/ROBO3/ITGA5/PCDH8/AJUBA/LRFN5/NPTN/PKD1/CX3CL1/CDH3/ITGA3/DSC3/DSG3/CDH19/MAG/CEACAM1/CD177/CADM4/FLRT3/CDH22/GATA5/CLDN5/SCARF2/TRO/PCDH11X/SLITRK2/L1CAM	48	Cluster1
GO:0035116	embryonic hindlimb morphogenesis	11/1751	28/18870	2.05704e-05	0.000444199	0.000350684	OSR1/WNT7A/RARB/TP63/PITX1/OSR2/RSPO2/RARG/TBX3/BMP4/TBX4	11	Cluster1
GO:0001658	branching involved in ureteric bud morphogenesis	17/1751	60/18870	2.08295e-05	0.0004465	0.0003525	WNT2B/PBX1/HOXD11/WNT6/FGF2/GDNF/TCF21/HOXA11/GLI3/EYA1/DCHS1/WT1/BMP4/HS3ST3A1/NOG/BCL2/LAMA5	17	Cluster1
GO:0050879	multicellular organismal movement	17/1751	60/18870	2.08295e-05	0.0004465	0.0003525	GSTM2/CASQ1/TNNI1/CAV3/STAC/TNNC1/TNNT3/NR4A1/MYH7/MAP1A/KBTBD13/SYNM/MYH3/STAC2/TCAP/DMPK/REM1	17	Cluster1
GO:0007178	transmembrane receptor protein serine/threonine kinase signaling pathway	64/1751	410/18870	2.41828e-05	0.000516488	0.000407754	JUN/CCN1/TGFBR3/GDF7/EMILIN1/LTBP1/ATOH8/ITGB6/CAV3/TF/WWTR1/CHRD/HTRA3/SPRY1/SFRP2/FGF10/FST/EGR1/BMP5/DACT2/ITGB8/BMPER/MAGI2/CAV2/RBPMS/SFRP1/ITGA8/GDF10/DKK1/DKK3/LTBP3/CHRDL2/ACVRL1/PXN/SPART/SMAD9/SPRY2/GAS6/FERMT2/BMP4/FOS/TGFB3/RBPMS2/CILP/SMAD3/RGMA/SH2B1/TGFB1I1/ZNF423/MYOCD/DLX3/ITGA3/WFIKKN2/TMEM100/NOG/FSTL3/FKBP8/LTBP4/FERMT1/ID1/CLDN5/NDP/CHRDL1/IGSF1	64	Cluster1
GO:0045598	regulation of fat cell differentiation	30/1751	146/18870	2.52458e-05	0.00053723	0.000424129	FNDC5/PTGS2/WNT3A/ZFP36L2/WWTR1/SFRP2/ID4/DLK2/IL6/VSTM2A/RARRES2/SFRP1/CCDC3/YAP1/GNB3/LMO3/PTPRQ/TRPV4/FOXO1/KLF5/FERMT2/ZFP36L1/JDP2/SMAD3/TGFB1I1/NR1D1/AXIN2/ZFP36/CEBPB/HTR2C	30	Cluster1
GO:0098771	inorganic ion homeostasis	79/1751	537/18870	2.54928e-05	0.000540521	0.000426727	PLCH2/EDN2/SYPL2/GSTM2/CASQ2/SV2A/S100A14/NPR1/ATP1A2/CASQ1/XCL1/ATP2B4/SLC8A1/EPAS1/CACNB4/SCN7A/CYBRD1/BOK/CAV3/PLCD1/XCR1/TF/TRPC1/WFS1/SLC34A2/CXCL10/BDH2/FGF2/EDNRA/ANXA6/DRD1/NT5E/PLN/TRDN/CAV2/CAV1/MICU3/SCARA5/SLC39A13/ISCU/TRPV4/NOS1/TRPC4/EDNRB/SLC22A17/JPH4/NPTN/CIB2/RHCG/PRKCB/MT1E/MT1M/MT1A/MT1G/MT1X/SLC12A3/CX3CL1/NOL3/SLC12A4/P2RX1/ATP1B2/CCL23/HAP1/TSPOAP1/BCL2/CYP4F12/CYP4F2/DMPK…	79	Cluster1
GO:0032233	positive regulation of actin filament bundle assembly	17/1751	61/18870	2.64025e-05	0.000555783	0.000438776	ARHGEF10L/MYOC/SYNPO2/SYNPO/CCN2/SORBS3/SFRP1/LPAR1/SYNPO2L/RAPGEF3/PXN/FERMT2/TGFB3/TPM1/SMAD3/CX3CL1/FLNA	17	Cluster1
GO:0055008	cardiac muscle tissue morphogenesis	17/1751	61/18870	2.64025e-05	0.000555783	0.000438776	TGFBR3/TNNI1/MYL3/TNNC1/EDNRA/ISL1/FOXC1/NRG1/ANKRD1/FGFR2/MYL2/MYH6/MYH7/ACTC1/TPM1/TCAP/NOG	17	Cluster1
GO:0014821	phasic smooth muscle contraction	10/1751	24/18870	2.67508e-05	0.000561095	0.00044297	EDN2/PTGER3/GDNF/DRD1/TACR2/TBX3/P2RX2/EDNRB/TBX2/EDN3	10	Cluster1
GO:0010810	regulation of cell-substrate adhesion	40/1751	220/18870	2.69435e-05	0.000563119	0.000444568	PDPN/COL16A1/CCN1/GBP1/CSF1/MYOC/EMILIN1/VIT/LIMS2/FZD7/FBLN2/FAM107A/EPHA3/CCDC80/NDNF/EGFLAM/SFRP1/KANK1/TLN1/VCL/ARL2/EFEMP2/ACVRL1/ITGA5/OLFM4/MMP14/FERMT2/SMAD3/CORO2B/CX3CL1/FOXF1/DUSP3/ITGA3/BCL2/DAPK3/RRAS/FERMT1/FBLN1/GPM6B/FLNA	40	Cluster1
GO:0030048	actin filament-based movement	28/1751	133/18870	2.92419e-05	0.00060898	0.000480774	RNF207/PDPN/ATP1A2/BIN1/MYL1/CAV3/GPD1L/TNNC1/PLN/GJA1/CACNA2D1/CAV1/GSN/ACTA2/PARVA/SCN4B/SCN2B/MYH6/MYH7/FRMD6/ACTC1/TPM1/HCN4/RANGRF/MYH2/MYH3/SUN2/FLNA	28	Cluster1
GO:0071385	cellular response to glucocorticoid stimulus	15/1751	50/18870	3.00708e-05	0.000624023	0.00049265	CASP9/ZFP36L2/FAM107A/ISL1/AQP1/FBXO32/KLF9/ASS1/DDIT4/NPAS4/ZFP36L1/SERPINF1/AXIN2/ZFP36/ND3	15	Cluster1
GO:0003416	endochondral bone growth	11/1751	29/18870	3.037e-05	0.000628004	0.000495793	DDR2/FOSL2/RARB/FGFR3/ANXA6/BNC2/NPR2/COL27A1/FGFR2/RARG/RARA	11	Cluster1
GO:0048709	oligodendrocyte differentiation	24/1751	106/18870	3.07321e-05	0.000633255	0.000499938	TSPAN2/MAL/GPR17/BOK/WDR1/PRDM8/ID4/DAAM2/GLI3/PTN/CLU/IL33/LPAR1/ZNF365/CNTN1/TRPC4/IL34/ASPA/CNTNAP1/MAG/DUSP15/SOX10/GPM6B/PLP1	24	Cluster1
GO:1902903	regulation of supramolecular fiber organization	61/1751	389/18870	3.23811e-05	0.000664892	0.000524915	ARHGEF10L/KANK4/F11R/MYOC/LMOD1/ACTN2/EMILIN1/CDC42EP3/ANKRD53/CAPG/BIN1/CAV3/VILL/WDR1/SYNPO2/SYNPO/DAAM2/CCN2/AEBP1/ELN/SORBS3/CLU/SFRP1/KANK1/TMOD1/LPAR1/GSN/SVIL/SYNPO2L/ARL2/EFEMP2/SSH3/CRYAB/RAPGEF3/PFDN5/TRPV4/PXN/CFL2/FERMT2/TGFB3/MAP1A/TPM1/SMAD3/CORO2B/FES/CX3CL1/RANGRF/CSF3/CDC42EP4/FHOD3/DAPK3/KANK3/KANK2/CLIP3/VASP/EML2/DSTN/ARHGAP40/PAK3/HAUS7/FLNA	61	Cluster1
GO:0003231	cardiac ventricle development	27/1751	127/18870	3.35846e-05	0.000684798	0.00054063	CCN1/LMO4/TGFBR3/TNNI1/MYL3/TNNC1/EDNRA/SFRP2/HAND2/ISL1/FOXC1/SMARCD3/NRG1/GATA3/FGFR2/PDE2A/MYL2/TBX5/TBX3/MYH6/MYH7/BMP4/TPM1/STRA6/FOXF1/MYOCD/NOG	27	Cluster1
GO:0046683	response to organophosphorus	27/1751	127/18870	3.35846e-05	0.000684798	0.00054063	PTGS2/IGFBP5/AREG/CDO1/NT5E/AHR/AQP1/CFTR/PENK/NPR2/LPAR1/ASS1/WT1/FOSL1/PDE2A/RAPGEF3/P2RX2/ZFP36L1/FOS/DUOX2/DUOX1/HCN4/CIB2/P2RX1/PER1/FOSB/P2RX6	27	Cluster1
GO:0060349	bone morphogenesis	23/1751	100/18870	3.42481e-05	0.000695902	0.000549397	DHRS3/FOSL2/RARB/LTF/FGFR3/ANXA6/FOXC1/HOXA11/GLI3/OSR2/NPR2/COL27A1/COL13A1/FGFR2/LTBP3/RARG/NAB2/TRPV4/MMP14/BMP4/TGFB3/RARA/AXIN2	23	Cluster1
GO:0033275	actin-myosin filament sliding	8/1751	16/18870	3.52203e-05	0.000713181	0.000563038	MYL1/TNNC1/MYH6/MYH7/ACTC1/TPM1/MYH2/MYH3	8	Cluster1
GO:0043408	regulation of MAPK cascade	94/1751	673/18870	3.64291e-05	0.000735114	0.000580353	EPHA2/PLA2G5/CCN1/GBP1/PROK1/NTRK1/XCL1/MYOC/INAVA/ATF3/EMILIN1/ADRA2B/DUSP2/SEMA4C/DUSP19/FZD7/CAV3/WNT7A/EPHB1/FGFR3/ADRA2C/FGF2/SPRY1/PDGFC/HAND2/FGF10/CARTPT/SH3RF2/MIR145/DUSP1/CCN2/IL6/BMPER/RAMP3/CAV2/CAV1/SORBS3/ADRA1A/NRG1/DUSP26/FGFR1/ALKAL1/ANGPT1/GLIPR2/LPAR1/DAB2IP/DKK1/ACTA2/AVPI1/DUSP5/FGFR2/CD81/CAVIN3/DENND2B/PRDM11/GSTP1/NTF3/LMO3/IGFBP6/IRAK3/TRPV4/FOXO1/SPRY2/GAS6/NDRG2/FERMT2…	94	Cluster1
GO:0009792	embryo development ending in birth or egg hatching	94/1751	675/18870	4.08432e-05	0.000817896	0.000645707	EPHA2/GJB5/GJB3/FOXD3/CCN1/LMO4/VANGL2/PBX1/GPR161/ETNK2/WNT3A/OSR1/GDF7/EPAS1/SEMA4C/SLC5A7/HS6ST1/HOXD10/HOXD9/CHRD/SLC34A2/FGF2/EDNRA/SFRP2/HAND2/STOX2/ISL1/FOXI1/FOXC1/SRF/BMP5/RSPO3/HOXA11/GLI3/SBDS/TRIP6/FGFR1/SFRP1/SOX17/EYA1/NECAB1/OSR2/ANGPT1/KLF4/GATA3/BMI1/DKK1/FGFR2/TAF10/DCHS1/FOSL1/YAP1/ACVRL1/RARG/MYF6/TBX3/LPAR6/PCDH8/MMP14/MYH6/BMP4/DACT1/ZFP36L1/TGFB3/ALDH1A2/SMAD3/RGMA/PKD1/TBX…	94	Cluster1
GO:0043501	skeletal muscle adaptation	10/1751	25/18870	4.08841e-05	0.000817896	0.000645707	TRIM63/MYOC/TNNI1/ACTA1/IGFBP5/TNNC1/MYOZ2/MYOZ1/CAMK2G/MYH7	10	Cluster1
GO:0042733	embryonic digit morphogenesis	16/1751	57/18870	4.10905e-05	0.000817896	0.000645707	OSR1/MAP3K20/HOXD13/HOXD12/WNT7A/SFRP2/HAND2/HOXA11/GLI3/OSR2/TBX3/FREM2/BMP4/TMEM231/NOG/TBX2	16	Cluster1
GO:0061005	cell differentiation involved in kidney development	16/1751	57/18870	4.10905e-05	0.000817896	0.000645707	OSR1/LAMB2/WWTR1/PROM1/EDNRA/GDNF/TCF21/GLI3/MAGI2/GATA3/ACTA2/WT1/YAP1/EDNRB/GLIS2/LIF	16	Cluster1
GO:0060441	epithelial tube branching involved in lung morphogenesis	11/1751	30/18870	4.39459e-05	0.000871723	0.000688203	WNT2B/SPRY1/HHIP/FGF10/RSPO2/FGFR2/YAP1/SPRY2/BMP4/FOXF1/TBX2	11	Cluster1
GO:0014074	response to purine-containing compound	29/1751	143/18870	4.40926e-05	0.000871723	0.000688203	GSTM2/CASQ2/PTGS2/SLC8A1/IGFBP5/AREG/CDO1/NT5E/AHR/AQP1/CFTR/PENK/NPR2/ASS1/WT1/FOSL1/PDE2A/RAPGEF3/P2RX2/ZFP36L1/FOS/DUOX2/DUOX1/HCN4/CIB2/P2RX1/PER1/FOSB/P2RX6	29	Cluster1
GO:0007498	mesoderm development	28/1751	136/18870	4.4669e-05	0.000880145	0.000694852	EPHA2/AHDC1/WNT3A/OSR1/TP63/SFRP2/MIR145/FOXC1/SRF/GJA1/HOXA11/EYA1/KLF4/ITGA8/DKK1/FGFR2/TAF10/YAP1/TBX3/BMP4/ZFP36L1/SMAD3/TBX6/FOXF1/ITGA3/NOG/ITGB4/ETS2	28	Cluster1
GO:0008217	regulation of blood pressure	35/1751	187/18870	4.51361e-05	0.000886364	0.000699761	UTS2/SLC2A5/EDN2/NPR1/ATP1A2/PTGS2/POMC/EMILIN1/ADRA2B/CPA3/ADH5/EDNRA/CARTPT/NPY/ADRA1A/NPR2/PTGS1/ACTA2/GNB3/ACVRL1/NOS1/P2RX2/EDNRB/GAS6/MYH6/TPM1/SMAD3/CORO2B/P2RX1/RASL10B/GNA11/CYP4F12/CYP4F2/EDN3/AVPR2	35	Cluster1
GO:0003197	endocardial cushion development	15/1751	52/18870	5.01137e-05	0.000974304	0.000769187	CRELD1/ISL1/RBM24/BMP5/DKK1/DCHS1/ACVRL1/TBX5/TBX3/BMP4/FOXF1/TMEM100/NOG/TBX2/GATA5	15	Cluster1
GO:0060324	face development	15/1751	52/18870	5.01137e-05	0.000974304	0.000769187	CSRNP1/EDNRA/SRF/DKK1/RARG/TGFB3/ALDH1A2/STRA6/MMP2/CRISPLD2/MYH3/RARA/NOG/RRAS/CLDN5	15	Cluster1
GO:1902895	positive regulation of miRNA transcription	15/1751	52/18870	5.01137e-05	0.000974304	0.000769187	JUN/ATOH8/FGF2/EGR1/SRF/KLF4/GATA3/WT1/FOSL1/KLF5/FOS/SMAD3/MYOCD/NGFR/NR1H2	15	Cluster1
GO:1902893	regulation of miRNA transcription	18/1751	70/18870	5.04308e-05	0.000977221	0.000771491	JUN/ATOH8/FGF2/EGR1/SRF/ESR1/KLF4/GATA3/WT1/FOSL1/KLF5/BMP4/FOS/SMAD3/MYOCD/RARA/NGFR/NR1H2	18	Cluster1
GO:0001505	regulation of neurotransmitter levels	35/1751	188/18870	5.06002e-05	0.000977268	0.000771528	RIMS3/SLC1A7/SV2A/BGLAP/ATP1A2/CACNB4/WNT7A/GDNF/SNCAIP/CAMK2A/DRD1/SLC22A3/TACR2/SNCG/MYOF/SLC18A2/SYT8/NRXN2/NR4A1/PDE1B/NOS1/ZNF219/PRKCB/PRRT2/STX1B/P2RX1/VAMP2/GFAP/PIP5K1C/SLC1A6/GRIK5/BRSK1/SNPH/RIMS4/GPM6B	35	Cluster1
GO:0002062	chondrocyte differentiation	25/1751	116/18870	5.10177e-05	0.00098209	0.000775334	WNT2B/OSR1/FOSL2/EFEMP1/ARID5A/WNT7A/RARB/FGFR3/CYTL1/SFRP2/ANXA6/CCN2/HOXA11/GLI3/OSR2/NPR2/COL27A1/LTBP3/WNT5B/ACVRL1/RARG/ZNF219/BMP4/SMAD3/AXIN2	25	Cluster1
GO:0003229	ventricular cardiac muscle tissue development	16/1751	58/18870	5.19008e-05	0.000995814	0.000786169	TGFBR3/TNNI1/MYL3/TNNC1/EDNRA/ISL1/FOXC1/NRG1/FGFR2/MYL2/TBX5/TBX3/MYH6/MYH7/TPM1/NOG	16	Cluster1
GO:0045596	negative regulation of cell differentiation	99/1751	724/18870	5.30357e-05	0.00101426	0.000800735	PBX1/BTG2/WNT3A/OSR1/ZFP36L2/EFEMP1/MEIS1/SEMA4C/FZD7/IGFBP5/CTDSP1/TWIST2/CAV3/WNT7A/RARB/LTF/SEMA3F/SEMA3B/EPHB1/WWTR1/CHRD/TP63/AREG/CXCL10/SPRY1/SFRP2/HAND2/FGF10/ISL1/FST/CARTPT/PRDM6/MIR145/ID4/PI16/DAAM2/BMP5/ACTB/IL6/GLI3/CAV1/PTN/SFRP1/NPR2/RORB/DAB2IP/PLPP7/GATA3/DKK1/ANKRD2/SEMA4G/TRIM6/BDNF/LTBP3/YAP1/DIXDC1/HDAC7/ACVRL1/RARG/TRPV4/TBX5/TBX3/SPART/FOXO1/EDNRB/SPRY2/CMTM5/FERMT2/BMP4/Z…	99	Cluster1
GO:0042310	vasoconstriction	20/1751	83/18870	5.40938e-05	0.00103113	0.000814049	EDN2/ATP1A2/PTGS2/SLC8A1/ADRA2B/HRH1/ADRA2C/CD38/EDNRA/HRH2/CAV1/ADRA1A/ACTA2/EDNRB/BDKRB2/MMP2/P2RX1/ADRA1D/EDN3/AVPR2	20	Cluster1
GO:0007611	learning or memory	46/1751	274/18870	5.6058e-05	0.0010651	0.00084087	BGLAP/NTRK1/ATP1A2/PTGS2/BTG2/HRH1/PDE8B/CAMK4/DRD1/SRF/PTN/ARC/ITGA8/DKK1/TACR2/BDNF/NRXN2/FOSL1/NPAS4/CCND2/NTF3/RAPGEF3/ITGA5/PDE1B/JPH4/FOS/MEIS2/MAP1A/STRA6/SERPINF1/DLG4/SLC2A4/C1QL1/ITGA3/NOG/SLC8A2/NTF4/BRSK1/PRNP/RCAN1/S100B/CLDN5/LARGE1/PTCHD1/NLGN3/GPRASP3	46	Cluster1
GO:0003002	regionalization	65/1751	430/18870	5.72075e-05	0.00108342	0.000855335	RNF207/WNT2B/VANGL2/PBX1/GPR161/BTG2/LEFTY2/WNT3A/OSR1/BBS5/HOXD13/HOXD11/HOXD10/HOXD9/WNT7A/SEMA3F/CHRD/TP63/FGF2/SPRY1/HHIP/SFRP2/HAND2/GDNF/FGF10/ISL1/FOXC1/DAAM2/SRF/SP8/HOXA11/GLI3/SMARCD3/BMP1/SFRP1/SOX17/ARC/BMI1/ODAD2/DKK1/EMX2/FGFR2/TAF10/WT1/ACVRL1/RARG/GLI1/MYF6/TBX3/PCDH8/BMP4/ALDH1A2/SMAD3/TBX6/FOXF1/TCAP/MEOX1/NOG/TBX2/AXIN2/FKBP8/NTF4/LAMA5/GATA5/ETS2	65	Cluster1
GO:0048806	genitalia development	14/1751	47/18870	6.01015e-05	0.00113091	0.000892826	SRD5A2/HOXD13/TP63/FGF10/FOXF2/BMP5/ESR1/NPR2/ROR2/WT1/TBX3/STRA6/PKD1/AXL	14	Cluster1
GO:0055010	ventricular cardiac muscle tissue morphogenesis	14/1751	47/18870	6.01015e-05	0.00113091	0.000892826	TGFBR3/TNNI1/MYL3/TNNC1/EDNRA/ISL1/FOXC1/NRG1/FGFR2/MYL2/MYH6/MYH7/TPM1/NOG	14	Cluster1
GO:0051493	regulation of cytoskeleton organization	75/1751	516/18870	6.0645e-05	0.00113748	0.000898012	ARHGEF19/ARHGEF10L/CLIC4/KANK4/NEXN/NES/F11R/MYOC/LMOD1/WNT3A/ACTN2/CDC42EP3/RHOQ/ANKRD53/CAPG/CHMP3/BIN1/CAV3/VILL/PLXNB1/FAM107A/EPHA3/WDR1/SYNPO2/SYNPO/DAAM2/CCN2/ELN/SORBS3/SFRP1/KANK1/TMOD1/LPAR1/GSN/SVIL/SYNPO2L/EML3/ARL2/SSH3/MAP6/DIXDC1/PHLDB1/JAM3/RAPGEF3/TRPV4/PXN/CFL2/FERMT2/TGFB3/MAP1A/TPM1/SMAD3/CORO2B/FES/PKD1/CX3CL1/CHMP1A/RANGRF/CSF3/CDC42EP4/FHOD3/DAPK3/KANK3/KANK2/SYDE1/CLIP3/VA…	75	Cluster1
GO:0033622	integrin activation	10/1751	26/18870	6.09273e-05	0.00113894	0.000899165	FBLIM1/COL16A1/SELP/CDH17/TLN1/JAM3/FERMT2/CX3CL1/RASIP1/FERMT1	10	Cluster1
GO:0001710	mesodermal cell fate commitment	8/1751	17/18870	6.11121e-05	0.00113894	0.000899165	WNT3A/SFRP2/HOXA11/EYA1/KLF4/DKK1/BMP4/TBX6	8	Cluster1
GO:0061614	miRNA transcription	18/1751	71/18870	6.17628e-05	0.00114742	0.000905854	JUN/ATOH8/FGF2/EGR1/SRF/ESR1/KLF4/GATA3/WT1/FOSL1/KLF5/BMP4/FOS/SMAD3/MYOCD/RARA/NGFR/NR1H2	18	Cluster1
GO:0097553	calcium ion transmembrane import into cytosol	37/1751	205/18870	6.23286e-05	0.00115426	0.00091126	PLCH2/GSTM2/CASQ2/ATP1A2/CASQ1/XCL1/ATP2B4/SLC8A1/SCN7A/PLCD1/XCR1/TRPC1/CXCL10/FGF2/DRD1/PLN/TRDN/ADCYAP1R1/RAMP3/CACNA2D1/CAV1/ADRA1A/TRPV4/NOS1/P2RX2/JPH4/CACNA1H/CX3CL1/NOL3/P2RX1/HAP1/BCL2/SLC8A2/PRNP/JPH2/HTR2C/FLNA	37	Cluster1
GO:0061337	cardiac conduction	22/1751	97/18870	6.30327e-05	0.00116362	0.000918647	RNF207/CASQ2/ATP1A2/ATP2B4/SLC8A1/BIN1/SLC4A3/TRPC1/ISL1/PLN/GJA1/TRDN/CACNA2D1/CAV1/SCN4B/SCN2B/TBX5/HCN4/ATP1B2/RANGRF/SLC8A2/FLNA	22	Cluster1
GO:0009612	response to mechanical stimulus	38/1751	213/18870	6.47084e-05	0.00119024	0.000939664	BGLAP/NTRK1/ATP1A2/F11R/DDR2/PTGS2/BTG2/ACTA1/SLC8A1/SERPINE2/CAV3/CXCL10/FGF2/ETV1/AQP1/PTN/IL33/GSN/ANKRD1/NRXN2/FOSL1/PDE2A/KRT5/TRPV4/MMP14/FOS/MEIS2/STRA6/PKD1/MMP2/PKD1L2/TCAP/MAP3K14/CNN2/MAG/FOSB/CD40/LARGE1	38	Cluster1
GO:1904427	positive regulation of calcium ion transmembrane transport	20/1751	84/18870	6.48816e-05	0.00119024	0.000939664	GSTM2/CASQ1/XCL1/GJC2/STAC/TRPC1/CXCL10/DRD1/TRDN/ADCYAP1R1/RAMP3/CACNA2D1/CAV1/P2RX2/CX3CL1/P2RX1/STAC2/HAP1/JPH2/PLP1	20	Cluster1
GO:0001755	neural crest cell migration	16/1751	59/18870	6.51373e-05	0.00119026	0.000939679	SEMA4C/SEMA3F/SEMA3B/EDNRA/HAND2/GDNF/ISL1/ANXA6/SEMA4G/EDNRB/BMP4/SEMA6D/NRTN/EDN3/LAMA5/SOX10	16	Cluster1
GO:0035296	regulation of tube diameter	29/1751	146/18870	6.54928e-05	0.00119026	0.000939679	UTS2/EDN2/NPR1/ATP1A2/PTGS2/SLC8A1/ADRA2B/HRH1/ADRA2C/CD38/SOD3/EDNRA/KCNMB1/DRD1/HRH2/FOXC1/CAV1/ADRA1A/VSTM4/ACTA2/NOS1/EDNRB/BDKRB2/MMP2/P2RX1/KLF2/ADRA1D/EDN3/AVPR2	29	Cluster1
GO:0097746	blood vessel diameter maintenance	29/1751	146/18870	6.54928e-05	0.00119026	0.000939679	UTS2/EDN2/NPR1/ATP1A2/PTGS2/SLC8A1/ADRA2B/HRH1/ADRA2C/CD38/SOD3/EDNRA/KCNMB1/DRD1/HRH2/FOXC1/CAV1/ADRA1A/VSTM4/ACTA2/NOS1/EDNRB/BDKRB2/MMP2/P2RX1/KLF2/ADRA1D/EDN3/AVPR2	29	Cluster1
GO:0007229	integrin-mediated signaling pathway	24/1751	111/18870	6.77149e-05	0.00122684	0.000968554	COL16A1/PLPP3/LIMS2/ITGB6/ITGA9/LAMB2/DST/CCN2/ITGB8/PTN/CDH17/TLN1/ITGA8/ITGA5/ITGA7/FERMT2/ITGA3/ITGB4/CEACAM1/CD177/FERMT1/LAMA5/ADAMTS1/FLNA	24	Cluster1
GO:0050817	coagulation	40/1751	229/18870	6.85569e-05	0.00123605	0.000975832	PDPN/F11R/SELP/PLA2G4A/CSRP1/WNT3A/EMILIN1/ADRA2B/SERPINE2/DGKG/ADRA2C/SRF/ACTB/IL6/HSPB1/TFPI2/CAV1/TLN1/ANXA8/VCL/CD59/SERPING1/ANO6/KRT1/DGKA/F10/GAS6/RAB27A/P2RX1/C1QTNF1/CYP4F2/AXL/CEACAM1/MYL9/SEMG1/SEMG2/CD40/SCUBE1/FBLN1/FLNA	40	Cluster1
GO:0051928	positive regulation of calcium ion transport	25/1751	118/18870	6.86462e-05	0.00123605	0.000975832	GSTM2/CASQ1/XCL1/GJC2/STAC/MYLK/TRPC1/WFS1/CXCL10/CAMK2A/DRD1/TRDN/ADCYAP1R1/RAMP3/CACNA2D1/CAV1/P2RX2/LGALS3/CX3CL1/P2RX1/CCL2/STAC2/HAP1/JPH2/PLP1	25	Cluster1
GO:0035150	regulation of tube size	29/1751	147/18870	7.44744e-05	0.00133688	0.00105543	UTS2/EDN2/NPR1/ATP1A2/PTGS2/SLC8A1/ADRA2B/HRH1/ADRA2C/CD38/SOD3/EDNRA/KCNMB1/DRD1/HRH2/FOXC1/CAV1/ADRA1A/VSTM4/ACTA2/NOS1/EDNRB/BDKRB2/MMP2/P2RX1/KLF2/ADRA1D/EDN3/AVPR2	29	Cluster1
GO:0051495	positive regulation of cytoskeleton organization	34/1751	184/18870	7.51301e-05	0.00134453	0.00106147	ARHGEF10L/NES/MYOC/LMOD1/ACTN2/CDC42EP3/ANKRD53/BIN1/CAV3/WDR1/SYNPO2/SYNPO/CCN2/SORBS3/SFRP1/LPAR1/GSN/SYNPO2L/ARL2/RAPGEF3/TRPV4/PXN/CFL2/FERMT2/TGFB3/TPM1/SMAD3/FES/CX3CL1/CSF3/CDC42EP4/VASP/DSTN/FLNA	34	Cluster1
GO:0030879	mammary gland development	27/1751	133/18870	7.81544e-05	0.00139439	0.00110083	EPHA2/CSF1/WNT3A/HOXD9/IGFBP5/CAV3/AREG/FGF2/FGF10/CDO1/ESR1/GLI3/CAV1/NRG1/GATA3/FGFR2/PGR/STAT6/TBX3/BMP4/TGFB3/FOXF1/NTN1/STAT5A/TBX2/CEBPB/COX2	27	Cluster1
GO:0003228	atrial cardiac muscle tissue development	9/1751	22/18870	8.1112e-05	0.00144276	0.00113902	EDNRA/ISL1/BVES/TBX5/TBX3/MYH6/BMP4/HCN4/NOG	9	Cluster1
GO:0051050	positive regulation of transport	117/1751	895/18870	8.21432e-05	0.00145667	0.00115	RNF207/PLA2G5/FABP3/PLK3/SGIP1/GSTM2/NPR1/BGLAP/CASQ1/XCL1/SELE/PTGS2/PLA2G4A/WNT3A/GJC2/ACTN2/RGS7/RHOQ/BIN1/BOK/CAV3/GPD1L/STAC/MYLK/TF/TRPC1/WFS1/CD38/CXCL10/IL15/EDNRA/LRAT/GDNF/ISL1/CARTPT/CAMK2A/KCNMB1/DRD1/TRDN/SYNE1/ACTB/AQP1/ADCYAP1R1/GLI3/RAMP3/MAGI2/CACNA2D1/ABCB1/CAV1/CFTR/CLU/ANGPT1/ARC/NR4A3/STOM/PTGES/TACR2/ANKRD1/SORBS1/CD81/APBB1/CHRM1/ANO1/SCN4B/NTF3/SYT10/CNTN1/ANO6/RAPGEF3/NOS…	117	Cluster1
GO:0007599	hemostasis	40/1751	231/18870	8.35102e-05	0.00147644	0.00116561	PDPN/F11R/SELP/PLA2G4A/CSRP1/WNT3A/EMILIN1/ADRA2B/SERPINE2/DGKG/ADRA2C/SRF/ACTB/IL6/HSPB1/TFPI2/CAV1/TLN1/ANXA8/VCL/CD59/TSPAN18/SERPING1/ANO6/KRT1/DGKA/F10/GAS6/RAB27A/P2RX1/C1QTNF1/CYP4F2/AXL/CEACAM1/MYL9/CD40/SCUBE1/FBLN1/AVPR2/FLNA	40	Cluster1
GO:0010720	positive regulation of cell development	66/1751	444/18870	8.41175e-05	0.0014827	0.00117055	CSF1/HAPLN2/F11R/MYOG/WNT3A/GJC2/IL1RL2/BIN1/OBSL1/SERPINE2/PLXNB1/PDE5A/FGF2/IL15/MIR145/ID4/SRF/ACTB/IL6/HOXA11/GLI3/PTN/SMARCD3/EGR3/PLAG1/IL33/ROR2/GATA3/ZNF365/VSIR/RASSF10/BDNF/MAP6/MYF6/GAS6/MMP14/BMP4/ZFP36L1/FOS/PARP6/NPTN/BNC1/HAPLN3/FES/IL4R/CX3CL1/IL34/SERPINF1/ASPA/NTN1/RNF112/RARA/HAP1/RND2/GFAP/BCL2/S1PR2/MAG/NUMBL/AXL/CHODL/CLDN5/LIF/SOX10/GPRASP3/L1CAM	66	Cluster1
GO:0033002	muscle cell proliferation	42/1751	247/18870	8.60996e-05	0.00151308	0.00119454	JUN/TGFBR3/NPR1/DDR2/PTGS2/MYOG/IGFBP5/EPHB1/FGF2/HBEGF/MIR145/FOXC1/GJA1/TNFAIP3/IL6/ELN/CAV2/VIPR2/ANGPT1/OGN/NR4A3/FGFR2/EFEMP2/YAP1/GLI1/TBX5/NDRG2/BMP4/FOS/TGFB3/TPM1/RBPMS2/FES/MMP2/CX3CL1/MYOCD/NOG/TBX2/CNN1/SIX5/ADAMTS1/MAPK11	42	Cluster1
GO:0043009	chordate embryonic development	90/1751	653/18870	8.63781e-05	0.00151343	0.00119481	EPHA2/GJB5/GJB3/FOXD3/CCN1/LMO4/VANGL2/PBX1/GPR161/ETNK2/WNT3A/OSR1/GDF7/EPAS1/SEMA4C/SLC5A7/HS6ST1/HOXD10/HOXD9/CHRD/SLC34A2/EDNRA/SFRP2/HAND2/ISL1/FOXC1/SRF/BMP5/RSPO3/HOXA11/GLI3/SBDS/TRIP6/FGFR1/SFRP1/SOX17/EYA1/NECAB1/OSR2/ANGPT1/KLF4/GATA3/BMI1/DKK1/FGFR2/TAF10/DCHS1/FOSL1/YAP1/ACVRL1/RARG/MYF6/TBX3/LPAR6/PCDH8/MMP14/MYH6/BMP4/DACT1/ZFP36L1/TGFB3/ALDH1A2/SMAD3/RGMA/PKD1/TBX6/TMEM231/FOXF1/N…	90	Cluster1
GO:0060795	cell fate commitment involved in formation of primary germ layer	11/1751	32/18870	8.71937e-05	0.00151764	0.00119814	WNT3A/FZD7/SFRP2/HOXA11/SOX17/EYA1/KLF4/DKK1/BMP4/TBX6/ETS2	11	Cluster1
GO:0098868	bone growth	11/1751	32/18870	8.71937e-05	0.00151764	0.00119814	DDR2/FOSL2/RARB/FGFR3/ANXA6/BNC2/NPR2/COL27A1/FGFR2/RARG/RARA	11	Cluster1
GO:0001894	tissue homeostasis	46/1751	279/18870	8.76559e-05	0.00151764	0.00119814	CROCC/RPE65/CSF1/BGLAP/F11R/PTGS2/INAVA/FOSL2/LTF/TF/WWTR1/CYTL1/CD38/PROM1/CARTPT/FOXC1/SRF/NT5E/GJA1/CCN2/TNFAIP3/ACTB/IL6/HSPB1/PDK4/AZGP1/PIP/ANGPT1/NXNL2/VSTM4/VCL/LTBP3/YAP1/JAM3/KRT1/SERPINA3/CIB2/CDH3/DEF8/ATP1B2/BCL2/CST4/TP53INP2/JAM2/CLDN5/NDP	46	Cluster1
GO:0060249	anatomical structure homeostasis	46/1751	279/18870	8.76559e-05	0.00151764	0.00119814	CROCC/RPE65/CSF1/BGLAP/F11R/PTGS2/INAVA/FOSL2/LTF/TF/WWTR1/CYTL1/CD38/PROM1/CARTPT/FOXC1/SRF/NT5E/GJA1/CCN2/TNFAIP3/ACTB/IL6/HSPB1/PDK4/AZGP1/PIP/ANGPT1/NXNL2/VSTM4/VCL/LTBP3/YAP1/JAM3/KRT1/SERPINA3/CIB2/CDH3/DEF8/ATP1B2/BCL2/CST4/TP53INP2/JAM2/CLDN5/NDP	46	Cluster1
GO:0070371	ERK1 and ERK2 cascade	53/1751	336/18870	8.87411e-05	0.0015186	0.00119889	EPHA2/PLA2G5/CCN1/GBP1/NTRK1/XCL1/ATF3/EMILIN1/ZFP36L2/TF/EPHB1/FGFR3/FGF2/SPRY1/PDGFC/HAND2/FGF10/MIR145/CCN2/BMPER/RAMP3/ADRA1A/NRG1/DUSP26/ALKAL1/ANGPT1/GLIPR2/DAB2IP/ACTA2/DUSP5/FGFR2/CAVIN3/DENND2B/GSTP1/LMO3/TRPV4/SPRY2/GAS6/NDRG2/FERMT2/BMP4/ZFP36L1/TNFAIP8L3/CX3CL1/CCL2/CCL23/DUSP3/CEACAM1/RRAS/LIF/TIMP3/FBLN1/HTR2C	53	Cluster1
GO:0022010	central nervous system myelination	10/1751	27/18870	8.87493e-05	0.0015186	0.00119889	MAL/ID4/CLU/CNTN1/ASPA/CNTNAP1/MAG/SOX10/GPM6B/PLP1	10	Cluster1
GO:0032291	axon ensheathment in central nervous system	10/1751	27/18870	8.87493e-05	0.0015186	0.00119889	MAL/ID4/CLU/CNTN1/ASPA/CNTNAP1/MAG/SOX10/GPM6B/PLP1	10	Cluster1
GO:0048745	smooth muscle tissue development	10/1751	27/18870	8.87493e-05	0.0015186	0.00119889	OSR1/FOSL2/MYLK/MIR145/SRF/NPR2/ITGA8/EFEMP2/BMP4/STRA6	10	Cluster1
GO:0032526	response to retinoic acid	23/1751	106/18870	8.98863e-05	0.00153357	0.00121071	GJB3/RXRG/WNT3A/OSR1/FZD7/WNT6/EPHA3/CD38/LRAT/HAND2/AQP1/RORB/KLF4/DKK1/FGFR2/YAP1/WNT5B/RARG/ALDH1A2/MMP2/SERPINF1/RARA/TBX2	23	Cluster1
GO:0008543	fibroblast growth factor receptor signaling pathway	20/1751	86/18870	9.23364e-05	0.00157079	0.0012401	GPC1/FGFR3/FGFBP1/FGF2/SPRY1/HHIP/FGF10/CCN2/FGFR1/GATA3/FGFR2/SPRY2/CHURC1/FLRT2/FGF7/NPTN/NGFR/NOG/TBX2/FLRT3	20	Cluster1
GO:0030856	regulation of epithelial cell differentiation	32/1751	171/18870	9.41094e-05	0.00159631	0.00126025	F11R/OSR1/ATOH8/WWTR1/TP63/PROM1/FGF2/SPRY1/GDNF/FGF10/FST/FOXC1/CAV1/GATA3/VCL/YAP1/APOLD1/ACVRL1/TBX3/SPRY2/BMP4/ZFP36L1/FOXN1/TMEM100/S1PR2/ZFP36/CEACAM1/SULT2B1/CEBPB/CLDN5/LIF/MAFF	32	Cluster1
GO:0032956	regulation of actin cytoskeleton organization	53/1751	337/18870	9.60096e-05	0.00162384	0.00128198	ARHGEF19/ARHGEF10L/KANK4/F11R/MYOC/LMOD1/ACTN2/CDC42EP3/RHOQ/CAPG/BIN1/CAV3/VILL/FAM107A/EPHA3/WDR1/SYNPO2/SYNPO/DAAM2/CCN2/ELN/SORBS3/SFRP1/KANK1/TMOD1/LPAR1/GSN/SVIL/SYNPO2L/SSH3/DIXDC1/JAM3/RAPGEF3/PXN/CFL2/FERMT2/TGFB3/TPM1/SMAD3/CORO2B/CX3CL1/CSF3/CDC42EP4/FHOD3/DAPK3/KANK3/KANK2/VASP/DSTN/ARHGAP40/GPM6B/PAK3/FLNA	53	Cluster1
GO:0006940	regulation of smooth muscle contraction	16/1751	61/18870	0.00010075	0.0016801	0.00132639	EDN2/ATP1A2/PTGS2/ADRA2B/ADRA2C/MIR145/SRF/CAV1/CHRM2/ADRA1A/KCNB2/TACR2/P2RX1/MYOCD/DAPK3/CNN1	16	Cluster1
GO:0060350	endochondral bone morphogenesis	16/1751	61/18870	0.00010075	0.0016801	0.00132639	FOSL2/RARB/FGFR3/ANXA6/FOXC1/HOXA11/NPR2/COL27A1/COL13A1/RARG/NAB2/TRPV4/MMP14/BMP4/RARA/AXIN2	16	Cluster1
GO:0090497	mesenchymal cell migration	16/1751	61/18870	0.00010075	0.0016801	0.00132639	SEMA4C/SEMA3F/SEMA3B/EDNRA/HAND2/GDNF/ISL1/ANXA6/SEMA4G/EDNRB/BMP4/SEMA6D/NRTN/EDN3/LAMA5/SOX10	16	Cluster1
GO:1905517	macrophage migration	16/1751	61/18870	0.00010075	0.0016801	0.00132639	EDN2/CSF1/EMILIN1/TAFA4/RARRES2/ROR2/CD81/TRPV4/EDNRB/MMP14/LGALS3/MMP2/CX3CL1/IL34/CCL2/CNN2	16	Cluster1
GO:0014819	regulation of skeletal muscle contraction	8/1751	18/18870	0.000101059	0.0016801	0.00132639	GSTM2/CASQ1/CAV3/NR4A1/MYH7/KBTBD13/DMPK/REM1	8	Cluster1
GO:0072189	ureter development	8/1751	18/18870	0.000101059	0.0016801	0.00132639	OSR1/SOX17/GATA3/LZTS2/EMX2/BMP4/ALDH1A2/FOXF1	8	Cluster1
GO:0048741	skeletal muscle fiber development	12/1751	38/18870	0.000107312	0.00177902	0.00140449	MYOG/ACTA1/DNER/KLHL40/CAV2/BIN3/MYF6/P2RX2/CNTNAP1/BCL2/RCAN1/LARGE1	12	Cluster1
GO:0030049	muscle filament sliding	7/1751	14/18870	0.000111704	0.00184659	0.00145784	MYL1/TNNC1/MYH6/MYH7/TPM1/MYH2/MYH3	7	Cluster1
GO:0051962	positive regulation of nervous system development	47/1751	290/18870	0.000112889	0.00186092	0.00146915	HAPLN2/NTRK1/WNT3A/GJC2/BIN1/OBSL1/SERPINE2/WNT7A/PLXNB1/EPHB1/FGF2/ID4/SRF/IL6/GLI3/PTN/SMARCD3/PLAG1/IL33/ZNF365/RASSF10/BDNF/MAP6/FLRT2/PARP6/NPTN/HAPLN3/CX3CL1/IL34/SERPINF1/ASPA/NTN1/RNF112/HAP1/RND2/GFAP/MAG/NUMBL/FLRT3/SYNDIG1/CHODL/LIF/SOX10/NLGN3/GPRASP3/SLITRK2/L1CAM	47	Cluster1
GO:0051960	regulation of nervous system development	68/1751	466/18870	0.000116684	0.00191808	0.00151427	HAPLN2/NTRK1/BTG2/WNT3A/GJC2/SEMA4C/BIN1/CTDSP1/OBSL1/SERPINE2/WNT7A/RARB/PLXNB1/SEMA3F/SEMA3B/EPHB1/FGF2/ID4/DAAM2/SRF/IL6/GLI3/PTN/SMARCD3/PLAG1/TG/IL33/DKK1/ZNF365/SEMA4G/RASSF10/BDNF/MAP6/YAP1/RARG/SPART/FLRT2/SEMA6D/PARP6/NPTN/HAPLN3/RGMA/CX3CL1/IL34/SERPINF1/ASPA/NTN1/RNF112/NR1D1/RARA/HAP1/RND2/GFAP/NOG/LGI4/MAG/NUMBL/FLRT3/SYNDIG1/CHODL/JAM2/LIF/SOX10/NLGN3/GPRASP3/MCF2/SLITRK2/L1CAM	68	Cluster1
GO:2001236	regulation of extrinsic apoptotic signaling pathway	30/1751	158/18870	0.000117071	0.00191905	0.00151504	LMNA/G0S2/ATF3/MAL/TMBIM1/ITM2C/SFRP2/GDNF/FGF10/BMP5/EYA4/TNFAIP3/CAV1/FGFR1/SFRP1/EYA1/TRAF1/ITPRIP/GSTP1/YAP1/FAIM2/BMP4/LGALS3/TNFRSF12A/CX3CL1/NOL3/TNFSF12/BCL2/TIMP3/SRPX	30	Cluster1
GO:0007204	positive regulation of cytosolic calcium ion concentration	32/1751	173/18870	0.000118155	0.0019314	0.00152479	EDN2/PTGER3/SLC8A1/CAV3/XCR1/ADCY5/CD38/EDNRA/ESR1/ADCYAP1R1/CACNA2D1/CAV1/ADRA1A/LPAR1/RIC3/TRPV4/NOS1/P2RX2/EDNRB/JPH4/PTGER2/BDKRB2/NPTN/CIB2/PKD1/DLG4/C1QTNF1/BCL2/GALR1/GIPR/ADRA1D/JPH2	32	Cluster1
GO:0035115	embryonic forelimb morphogenesis	11/1751	33/18870	0.000119888	0.00194884	0.00153856	OSR1/HOXD9/WNT7A/TP63/HOXA11/OSR2/RSPO2/TBX5/TBX3/ALDH1A2/ZNF358	11	Cluster1
GO:0048566	embryonic digestive tract development	11/1751	33/18870	0.000119888	0.00194884	0.00153856	RARB/FGF10/FOXF2/TCF21/GLI3/RARRES2/FGFR2/ALDH1A2/RBPMS2/STRA6/FOXF1	11	Cluster1
GO:0021782	glial cell development	25/1751	122/18870	0.000121036	0.00196205	0.00154899	TSPAN2/MYOC/MAL/LAMB2/PRDM8/DRD1/ID4/IL6/CLU/ROR2/LPAR1/LAMC3/ANO1/CNTN1/ASPA/NR1D1/CNTNAP1/GFAP/ITGB4/LGI4/MAG/PRX/SOX10/GPM6B/PLP1	25	Cluster1
GO:0001759	organ induction	9/1751	23/18870	0.000122315	0.00197652	0.00156041	WNT2B/FGF2/SPRY1/GDNF/FGF10/HOXA11/DKK1/BMP4/GATA5	9	Cluster1
GO:0002573	myeloid leukocyte differentiation	40/1751	235/18870	0.000122603	0.00197652	0.00156041	EPHA2/CSF1/TSPAN2/BGLAP/FOSL2/IL1RL1/ITGB6/LTF/MITF/TF/IL15/CARTPT/CAMK4/MIR145/ITGB8/SFRP1/IL33/ROR2/GATA3/CD81/BATF2/PDE1B/BMP4/ZFP36L1/FOS/FES/MT1G/IL34/CBFA2T3/CSF3/RARA/STAT5A/FSTL3/JUNB/CEACAM1/RELB/CEBPB/LIF/LARGE1/NDP	40	Cluster1
GO:0061351	neural precursor cell proliferation	31/1751	166/18870	0.000124983	0.00200933	0.00158632	TRNP1/ARTN/HAPLN2/NES/BTG2/WNT3A/GJC2/LIMS2/WNT7A/RARB/TAFA1/EPHB1/FGF2/HHIP/ID4/TEAD3/GLI3/PTN/SMARCD3/EMX2/FGFR2/RASSF10/DIXDC1/GLI1/FOXO1/HAPLN3/CX3CL1/NUMBL/SOX10/SLC16A2/FLNA	31	Cluster1
GO:0003156	regulation of animal organ formation	10/1751	28/18870	0.000126627	0.00202464	0.0015984	WNT2B/FGF2/SPRY1/GDNF/FGF10/HOXA11/DKK1/WT1/BMP4/GATA5	10	Cluster1
GO:0060402	calcium ion transport into cytosol	10/1751	28/18870	0.000126627	0.00202464	0.0015984	SLC8A1/ADCYAP1R1/CACNA2D1/CAV1/ADRA1A/NOS1/P2RX2/JPH4/BCL2/JPH2	10	Cluster1
GO:0098657	import into cell	120/1751	933/18870	0.000133	0.00212076	0.00167428	SLC2A5/PLA2G5/FABP3/RSPO1/SLC1A7/SGIP1/ATP1A2/SELE/ATP2B4/RAB7B/WNT3A/SLC8A1/RHOQ/STON1/CLEC4F/NEURL3/BIN1/LY75/DPP4/SCN7A/DNER/CAV3/TAFA4/EPHA3/SLC15A2/TF/IL15/GDNF/DRD1/PDLIM7/SYNE1/SLC22A3/ACTB/RAMP3/MAGI2/CACNA2D1/CAV2/CAV1/BIN3/RHOBTB2/CLU/SCARA3/SCARA5/XKR4/ANGPT1/ARC/ENTREP1/LPAR1/GSN/FNBP1/DKK1/SNCG/SLC18A2/DMBT1/SYT8/CD81/LYVE1/RIN1/NTF3/SLC2A3/CLEC9A/ANO6/ISCU/TRPV4/NOS1/SLC15A1/GAS6/LG…	120	Cluster1
GO:0014033	neural crest cell differentiation	21/1751	95/18870	0.000135446	0.00215272	0.00169952	SEMA4C/WNT10A/SEMA3F/SEMA3B/EDNRA/HAND2/GDNF/ISL1/ANXA6/FOXC1/NRG1/SFRP1/SEMA4G/EDNRB/BMP4/SEMA6D/ALDH1A2/NRTN/EDN3/LAMA5/SOX10	21	Cluster1
GO:0060560	developmental growth involved in morphogenesis	41/1751	244/18870	0.000135741	0.00215272	0.00169952	EDN2/CSF1/WNT3A/SEMA4C/HOXD13/LAMB2/SEMA3F/SEMA3B/AREG/SPRY1/EDNRA/SFRP2/FGF10/SRF/ESR1/MAGI2/BIN3/SFRP1/NPR2/VCL/SEMA4G/LZTS2/FGFR2/BDNF/YAP1/RARG/SPART/SPRY2/BMP4/NDN/SEMA6D/RGMA/NTN1/RND2/TBX2/MAG/FLRT3/EDN3/S100B/NLGN3/L1CAM	41	Cluster1
GO:0030282	bone mineralization	25/1751	123/18870	0.000138739	0.00218679	0.00172641	CCN1/BGLAP/DDR2/PTGS2/OSR1/FOSL2/SLC8A1/CLEC3B/LTF/FGFR3/SBDS/PTN/OSR2/RSPO2/ROR2/FGFR2/LTBP3/MGP/ANO6/BMP4/SMAD3/AXIN2/SLC24A3/ATF4/GPM6B	25	Cluster1
GO:0043588	skin development	50/1751	317/18870	0.000138759	0.00218679	0.00172641	EPHA2/CLIC4/AHDC1/GJB3/SPRR3/TMEM79/FOSL2/ASPRV1/ITGB6/IGFBP5/WNT10A/TP63/PALLD/FGF10/FST/FOXC1/SRF/TRAF3IP2/DACT2/KLF4/DKK1/FGFR2/YAP1/KRT7/KRT6A/KRT5/KRT1/KRT4/SLC39A2/ZFP36L1/FGF7/CERS3/PKD1/TRADD/CDH3/FOXN1/KRT14/KRT16/KRT17/NGFR/DLX3/ITGA3/ITGB4/BCL2/ACER1/COL5A3/ZFP36/TGM3/FERMT1/LAMA5	50	Cluster1
GO:0043266	regulation of potassium ion transport	22/1751	102/18870	0.00013901	0.00218679	0.00172641	RNF207/CASQ2/ACTN2/RGS7/KCNIP3/BIN1/CAV3/KCNAB1/KCNIP1/KCNMB1/DRD1/CAV1/ANO6/NOS1/ATP1B2/VAMP2/KCNN4/PRNP/EDN3/ATF4/FHL1/FLNA	22	Cluster1
GO:0038179	neurotrophin signaling pathway	12/1751	39/18870	0.000142016	0.0022281	0.00175902	NTRK1/SPRY1/MAGI2/DDIT4/GFRA1/BDNF/NTF3/SPRY2/NDN/NTRK3/HAP1/NTF4	12	Cluster1
GO:0014032	neural crest cell development	19/1751	82/18870	0.000144323	0.00225312	0.00177878	SEMA4C/SEMA3F/SEMA3B/EDNRA/HAND2/GDNF/ISL1/ANXA6/FOXC1/NRG1/SEMA4G/EDNRB/BMP4/SEMA6D/ALDH1A2/NRTN/EDN3/LAMA5/SOX10	19	Cluster1
GO:0060341	regulation of cellular localization	125/1751	981/18870	0.000144382	0.00225312	0.00177878	EPHA2/CROCC/PLK3/GBP1/LMNA/KIAA1614/GLUL/PTGS2/ATP2B4/WNT3A/ACTN2/RHOQ/CHMP3/CACNB4/TMBIM1/PID1/GPC1/CAV3/WNT7A/GPD1L/STAC/TNNC1/EPHA3/ADCY5/WWTR1/CD38/EDNRA/ISL1/CARTPT/PDE8B/REEP2/MRAP2/BVES/PLN/ACTB/IL6/ADCYAP1R1/BMPER/GLI3/RAMP3/SLC26A4/CAV1/CFTR/SFRP1/ANGPT1/GAS1/FRRS1L/GSN/STOM/VCL/ANKRD1/SORBS1/LZTS2/CD81/TRIM6/TRIM22/APBB1/RIC3/BDNF/ARHGAP1/CHRM1/ANO1/RAB38/YAP1/CRYAB/TRIM29/RAPGEF3/TAMAL…	125	Cluster1
GO:0071559	response to transforming growth factor beta	47/1751	293/18870	0.000144948	0.00225595	0.00178102	JUN/TGFBR3/DDR2/XCL1/EMILIN1/FNDC4/LTBP1/ZFP36L2/ITGB6/WNT10A/CAV3/WNT7A/CLEC3B/HTRA3/SPRY1/ITGB8/CAV2/CAV1/SFRP1/PENK/ITGA8/GDF10/ACTA2/ANKRD1/FGFR2/DKK3/LTBP3/PDE2A/ACVRL1/PXN/SMAD9/SPRY2/FERMT2/ZFP36L1/FOS/TGFB3/CILP/SMAD3/TGFB1I1/MYOCD/ITGA3/WFIKKN2/LTBP4/FERMT1/ID1/CLDN5/NDP	47	Cluster1
GO:0019725	cellular homeostasis	107/1751	816/18870	0.000145865	0.00226419	0.00178752	PLCH2/CROCC/CLIC4/EDN2/SYPL2/GSTM2/CASQ2/SV2A/ATP1A2/CASQ1/XCL1/ATP2B4/SLC8A1/HAAO/CACNB4/SCN7A/CYBRD1/SLC4A3/BOK/CAV3/PLCD1/XCR1/ADCY5/TF/TRPC1/CLDN16/WFS1/SLC34A2/CXCL10/BDH2/FGF2/EDNRA/CARTPT/PDE8B/ANXA6/DRD1/SRF/PLN/TRDN/IL6/AQP1/MUC17/CAV2/CAV1/CFTR/MICU3/SCARA5/TRIM6/SLC39A13/GSTP1/ANO1/RAB38/GNB3/ANO6/TNS2/ISCU/TRPV4/NOS1/TRPC4/FOXO1/LACC1/GAS6/SLC22A17/JPH4/CFL2/MAP1A/NPTN/RHCG/PRKCB/SPNS…	107	Cluster1
GO:0090596	sensory organ morphogenesis	45/1751	277/18870	0.000147712	0.0022868	0.00180537	EPHA2/COL8A2/KCNQ4/RPE65/WNT2B/WNT3A/OSR1/EFEMP1/MEIS1/RARB/TMIE/EPHB1/PROM1/FGF2/EDNRA/TENM3/FGF10/FOXI1/FOXF2/AQP1/GLI3/EYA1/OSR2/RORB/GATA3/ITGA8/FGFR2/ROM1/FAT3/MFAP5/AQP5/RARG/TBX3/SPRY2/BMP4/DIO3/STRA6/NTN1/TCAP/NOG/TBX2/BCL2/LARGE1/ATF4/NDP	45	Cluster1
GO:0045664	regulation of neuron differentiation	35/1751	198/18870	0.000148885	0.00229888	0.0018149	PBX1/WNT3A/GDF7/MEIS1/ADRA2B/BIN1/CTDSP1/ADRA2C/FGF2/SFRP2/ISL1/ID4/BEND6/GLI3/FGFR1/SFRP1/EYA1/DKK1/BDNF/DIXDC1/NTF3/EDNRB/BMP4/DUOXA1/ISL2/TBX6/KCTD11/RNF112/RARA/BCL2/ZNF536/MAG/NTF4/PCP4/S100B	35	Cluster1
GO:0046903	secretion	123/1751	964/18870	0.000154037	0.00237218	0.00187277	PLA2G5/PLA2G2D/PLA2G2C/SYTL1/RIMS3/PTGER3/KCNA2/SV2A/NPR1/BGLAP/TMEM79/FCER1A/PTGS2/PLA2G4A/POMC/FOSL2/ADRA2B/CACNB4/SERPINE2/WNT7A/ADCY5/ADRA2C/CD38/PRSS12/GDNF/FGF10/ISL1/CARTPT/PDE8B/CDO1/SNCAIP/CAMK2A/HRH2/MICAL1/TRAF3IP2/GJA1/IL6/WIPF3/AQP1/CAV1/CFTR/LGI3/NRG1/SFRP1/NR4A3/PTGES/PTGDS/GATA3/TACR2/CAMK2G/GPR15LG/SNCG/ANKRD1/MYOF/SLC18A2/SYT8/APBB1/TSPAN18/CHRM1/NRXN2/ANO1/SDHD/SYT10/AQP5/NR4A1…	123	Cluster1
GO:0071345	cellular response to cytokine stimulus	111/1751	854/18870	0.000156476	0.00240341	0.00189743	MIB2/EDN2/GBP1/GBP2/CSF1/ACKR1/XCL1/MYOG/RAB7B/RHEX/IL24/ZFP36L2/IL1RL2/IL1RL1/IL18R1/GPR17/CACNB4/PID1/IL17RE/XCR1/MRAS/PCOLCE2/CXCL6/CXCL1/CXCL3/CXCL2/CXCL10/PRDM5/IL15/LRAT/OSMR/TSLP/EGR1/STING1/DPYSL3/CAMK2A/DUSP1/GFPT2/FOXC1/TRAF3IP2/TNFAIP3/IL6/CAV1/SFRP1/SOX17/ANGPT1/IL33/CNTFR/IL11RA/NPR2/ENTREP1/KLF4/TRAF1/GSN/DAB2IP/ASS1/GATA3/CCDC3/IFIT1/ANKRD1/IFITM1/IFITM3/TRIM6/FOSL1/GSTP1/PDE2A/YAP…	111	Cluster1
GO:0006584	catecholamine metabolic process	15/1751	57/18870	0.000158241	0.00241783	0.00190881	NPR1/EPAS1/NR4A2/EDNRA/HAND2/RNF180/SNCAIP/DRD1/MOXD1/GATA3/PDE1B/ALDH2/HDC/PNMT/MAOB	15	Cluster1
GO:0009712	catechol-containing compound metabolic process	15/1751	57/18870	0.000158241	0.00241783	0.00190881	NPR1/EPAS1/NR4A2/EDNRA/HAND2/RNF180/SNCAIP/DRD1/MOXD1/GATA3/PDE1B/ALDH2/HDC/PNMT/MAOB	15	Cluster1
GO:0045446	endothelial cell differentiation	25/1751	124/18870	0.000158708	0.00241865	0.00190946	PDPN/CLIC4/GSTM3/HAPLN2/F11R/ATOH8/EDNRA/NRG1/SOX17/COL27A1/VCL/PDE2A/APOLD1/RAPGEF3/ACVRL1/EDNRB/BMP4/TMEM100/S1PR2/CEACAM1/COL18A1/CLDN5/SCUBE1/NDP/TNMD	25	Cluster1
GO:0001974	blood vessel remodeling	14/1751	51/18870	0.000159665	0.0024269	0.00191597	EPAS1/TMBIM1/EDNRA/FGF10/FOXC1/RSPO3/NPR2/ACVRL1/AXL/CEACAM1/CST3/LIF/NDP/FLNA	14	Cluster1
GO:0030540	female genitalia development	8/1751	19/18870	0.000160382	0.00243026	0.00191863	SRD5A2/TP63/FGF10/ESR1/NPR2/TBX3/STRA6/AXL	8	Cluster1
GO:0042303	molting cycle	24/1751	117/18870	0.000161315	0.00243026	0.00191863	EPS8L3/TMEM79/PTGS2/IGFBP5/WNT10A/TP63/FGF10/FST/DKK1/FGFR2/FGF7/TRADD/CDH3/PER1/FOXN1/KRT14/KRT16/KRT17/NGFR/DLX3/BCL2/TGM3/FERMT1/LAMA5	24	Cluster1
GO:0042633	hair cycle	24/1751	117/18870	0.000161315	0.00243026	0.00191863	EPS8L3/TMEM79/PTGS2/IGFBP5/WNT10A/TP63/FGF10/FST/DKK1/FGFR2/FGF7/TRADD/CDH3/PER1/FOXN1/KRT14/KRT16/KRT17/NGFR/DLX3/BCL2/TGM3/FERMT1/LAMA5	24	Cluster1
GO:1901615	organic hydroxy compound metabolic process	79/1751	567/18870	0.000161547	0.00243026	0.00191863	DHRS3/PLPP3/RPE65/NPR1/BGLAP/PLA2G4A/SRD5A2/EPAS1/CYP27C1/NR4A2/CYP27A1/HRH1/ACOX2/ACP3/TRPC1/ADH5/FGF2/EDNRA/LRAT/HAND2/RNF180/GCNT4/STARD4/SNCAIP/FAXDC2/DRD1/IP6K3/BMP5/MOXD1/ADCYAP1R1/CYP3A5/CFTR/AKR1B1/EPHX2/SDR16C5/TG/ALDH1B1/GATA3/CH25H/CYB5R2/DKK3/RAB38/GNB3/LDHB/PDE1B/ALDH2/EDNRB/DIO2/DIO3/DUOX2/DUOXA2/DUOXA1/DUOX1/HDC/ALDH1A2/CYP11A1/CACNA1H/LCAT/CDH3/LDHD/ACADVL/PNMT/NR1D1/OSBPL7/BCL2/A…	79	Cluster1
GO:0009954	proximal/distal pattern formation	11/1751	34/18870	0.000162464	0.00243779	0.00192457	PBX1/OSR1/HOXD10/HOXD9/TP63/FGF10/SP8/HOXA11/GLI3/GLI1/ALDH1A2	11	Cluster1
GO:0001508	action potential	28/1751	146/18870	0.000163096	0.00244102	0.00192712	RNF207/KCNA2/ATP1A2/SLC8A1/BIN1/CACNB4/SLC4A3/CAV3/GPD1L/DRD1/GJA1/CACNA2D1/CAV1/ADRA1A/NPR2/GNA14/SCN4B/SCN2B/HCN4/P2RX1/RANGRF/CNTNAP1/GNA11/GNA15/SLC8A2/KCNB1/NDP/FLNA	28	Cluster1
GO:0071560	cellular response to transforming growth factor beta stimulus	46/1751	287/18870	0.000172908	0.00258127	0.00203785	JUN/TGFBR3/DDR2/XCL1/EMILIN1/LTBP1/ZFP36L2/ITGB6/WNT10A/CAV3/WNT7A/CLEC3B/HTRA3/SPRY1/ITGB8/CAV2/CAV1/SFRP1/PENK/ITGA8/GDF10/ACTA2/ANKRD1/FGFR2/DKK3/LTBP3/PDE2A/ACVRL1/PXN/SMAD9/SPRY2/FERMT2/ZFP36L1/FOS/TGFB3/CILP/SMAD3/TGFB1I1/MYOCD/ITGA3/WFIKKN2/LTBP4/FERMT1/ID1/CLDN5/NDP	46	Cluster1
GO:0032409	regulation of transporter activity	44/1751	271/18870	0.00017629	0.00262506	0.00207242	RNF207/GSTM2/CASQ2/ATP1A2/CASQ1/ACTN2/OSR1/CACNB4/CAV3/GPD1L/STAC/KCNAB1/EDNRA/PLN/TRDN/ACTB/HECW1/CACNA2D1/ABCB1/CAV1/CFTR/ARC/SLN/FXYD6/SCN4B/SCN2B/NOS1/CABP1/JPH4/GNB5/CHP2/DLG4/ATP1B2/VAMP2/RANGRF/CCL2/STAC2/HAP1/CACNG4/BCL2/PRNP/JPH2/NLGN3/FHL1	44	Cluster1
GO:0042403	thyroid hormone metabolic process	10/1751	29/18870	0.000177288	0.00262655	0.00207359	GCNT4/TG/GATA3/DIO2/DIO3/DUOX2/DUOXA2/DUOXA1/DUOX1/SLC16A2	10	Cluster1
GO:0060603	mammary gland duct morphogenesis	10/1751	29/18870	0.000177288	0.00262655	0.00207359	EPHA2/CSF1/CAV3/AREG/FGF10/ESR1/FGFR2/PGR/TBX3/NTN1	10	Cluster1
GO:0071867	response to monoamine	20/1751	90/18870	0.000179567	0.00264154	0.00208543	ATP2B4/HRH1/ADCY5/NSG1/DRD1/HRH2/CAV2/CHRM2/PENK/GNA14/NR4A3/CHRM1/GNB5/GNAO1/PALM/GNA11/GNA15/GNAZ/HTR2C/FLNA	20	Cluster1
GO:0071869	response to catecholamine	20/1751	90/18870	0.000179567	0.00264154	0.00208543	ATP2B4/HRH1/ADCY5/NSG1/DRD1/HRH2/CAV2/CHRM2/PENK/GNA14/NR4A3/CHRM1/GNB5/GNAO1/PALM/GNA11/GNA15/GNAZ/HTR2C/FLNA	20	Cluster1
GO:0060571	morphogenesis of an epithelial fold	9/1751	24/18870	0.000179654	0.00264154	0.00208543	WNT2B/GDF7/HOXD13/TP63/FGF10/BMP5/FGFR2/BMP4/NOG	9	Cluster1
GO:0019229	regulation of vasoconstriction	16/1751	64/18870	0.000185825	0.00272101	0.00214816	EDN2/ATP1A2/PTGS2/ADRA2B/HRH1/ADRA2C/CD38/HRH2/CAV1/ADRA1A/BDKRB2/MMP2/P2RX1/ADRA1D/EDN3/AVPR2	16	Cluster1
GO:0120254	olefinic compound metabolic process	30/1751	162/18870	0.000185988	0.00272101	0.00214816	DHRS3/RPE65/GSTM2/BGLAP/PTGS2/PLA2G4A/SRD5A2/CYP27C1/MGLL/LRAT/EGR1/BMP5/CYP3A5/AKR1B1/EPHX2/SDR16C5/PTGS1/PTGDS/DKK3/FADS2/GSTP1/EDNRB/PLA2G4B/ALDH1A2/CYP11A1/CACNA1H/CYP4F12/CYP4F2/LIPE/PTGIS	30	Cluster1
GO:0007264	small GTPase mediated signal transduction	70/1751	491/18870	0.000189743	0.00276902	0.00218607	PDPN/ARHGEF19/ARHGEF10L/DIRAS3/EPS8L3/CSF1/NTRK1/F11R/MYOC/OBSCN/RHOB/CDC42EP3/RHOQ/GPR17/ARHGEF4/RND3/NISCH/MRAS/FGF2/SPRY1/ARHGAP10/FGF10/PSD2/RASGEF1C/DEF6/ADCYAP1R1/RASA4/RHOBTB2/KANK1/LPAR1/DAB2IP/SYNPO2L/ARHGAP1/RASGRP2/ARHGEF17/RAB38/ARHGAP20/IQSEC3/RERG/RAPGEF3/RND1/ARHGEF25/LPAR6/SPRY2/ARHGEF40/RHOJ/PLEKHG3/DOK4/RRAD/TAX1BP3/PLD2/RANGRF/NTN1/KSR1/RAPGEFL1/RND2/NGFR/ITGA3/CDC42EP4/SH2D3A/…	70	Cluster1
GO:0030003	intracellular monoatomic cation homeostasis	74/1751	526/18870	0.000191002	0.00277466	0.00219052	PLCH2/CLIC4/EDN2/SYPL2/GSTM2/CASQ2/SV2A/ATP1A2/CASQ1/XCL1/ATP2B4/SLC8A1/CACNB4/CYBRD1/SLC4A3/BOK/CAV3/PLCD1/XCR1/TF/TRPC1/CLDN16/WFS1/CXCL10/BDH2/FGF2/EDNRA/ANXA6/DRD1/PLN/TRDN/CAV2/CAV1/CFTR/MICU3/SCARA5/SLC39A13/RAB38/ISCU/TRPV4/NOS1/TRPC4/LACC1/SLC22A17/JPH4/NPTN/PRKCB/SPNS1/MT1E/MT1M/MT1A/MT1G/MT1X/CX3CL1/NOL3/P2RX1/RNASEK/ATP1B2/CCL23/HAP1/TSPOAP1/BCL2/DMPK/SLC8A2/PRNP/SLC24A3/JPH2/CD40/EDN3…	74	Cluster1
GO:0007596	blood coagulation	38/1751	224/18870	0.0001919	0.00277466	0.00219052	PDPN/F11R/SELP/PLA2G4A/CSRP1/WNT3A/EMILIN1/ADRA2B/SERPINE2/DGKG/ADRA2C/SRF/ACTB/IL6/HSPB1/TFPI2/CAV1/TLN1/ANXA8/VCL/CD59/SERPING1/ANO6/KRT1/DGKA/F10/GAS6/RAB27A/P2RX1/C1QTNF1/CYP4F2/AXL/CEACAM1/MYL9/CD40/SCUBE1/FBLN1/FLNA	38	Cluster1
GO:0010977	negative regulation of neuron projection development	27/1751	140/18870	0.000192284	0.00277466	0.00219052	WNT3A/SEMA4C/ITM2C/SEMA3F/SEMA3B/CD38/MGARP/NR2F1/DPYSL3/KANK1/LPAR1/DKK1/ZNF365/SEMA4G/FAT3/TRPV4/SPART/SEMA6D/RGMA/TBX6/STX1B/NTN1/PMP22/GFAP/MAG/MCF2/FLNA	27	Cluster1
GO:0048934	peripheral nervous system neuron differentiation	7/1751	15/18870	0.00019267	0.00277466	0.00219052	HOXD10/HOXD9/HAND2/ISL1/ETV1/ISL2/NEFH	7	Cluster1
GO:0048935	peripheral nervous system neuron development	7/1751	15/18870	0.00019267	0.00277466	0.00219052	HOXD10/HOXD9/HAND2/ISL1/ETV1/ISL2/NEFH	7	Cluster1
GO:0070372	regulation of ERK1 and ERK2 cascade	49/1751	313/18870	0.000193425	0.00277466	0.00219052	EPHA2/PLA2G5/CCN1/GBP1/NTRK1/XCL1/ATF3/EMILIN1/EPHB1/FGFR3/FGF2/SPRY1/PDGFC/HAND2/FGF10/MIR145/CCN2/BMPER/RAMP3/ADRA1A/NRG1/DUSP26/ALKAL1/ANGPT1/GLIPR2/DAB2IP/ACTA2/FGFR2/CAVIN3/DENND2B/GSTP1/LMO3/TRPV4/SPRY2/GAS6/NDRG2/FERMT2/BMP4/TNFAIP8L3/CX3CL1/CCL2/CCL23/DUSP3/CEACAM1/RRAS/LIF/TIMP3/FBLN1/HTR2C	49	Cluster1
GO:0006873	intracellular monoatomic ion homeostasis	75/1751	535/18870	0.000193673	0.00277466	0.00219052	PLCH2/CLIC4/EDN2/SYPL2/GSTM2/CASQ2/SV2A/ATP1A2/CASQ1/XCL1/ATP2B4/SLC8A1/CACNB4/CYBRD1/SLC4A3/BOK/CAV3/PLCD1/XCR1/TF/TRPC1/CLDN16/WFS1/CXCL10/BDH2/FGF2/EDNRA/ANXA6/DRD1/PLN/TRDN/CAV2/CAV1/CFTR/MICU3/SCARA5/SLC39A13/RAB38/ISCU/TRPV4/NOS1/TRPC4/LACC1/SLC22A17/JPH4/NPTN/RHCG/PRKCB/SPNS1/MT1E/MT1M/MT1A/MT1G/MT1X/CX3CL1/NOL3/P2RX1/RNASEK/ATP1B2/CCL23/HAP1/TSPOAP1/BCL2/DMPK/SLC8A2/PRNP/SLC24A3/JPH2/CD40…	75	Cluster1
GO:0048103	somatic stem cell division	6/1751	11/18870	0.000193923	0.00277466	0.00219052	WNT3A/ZFP36L2/FZD7/WNT7A/MIR145/BMI1	6	Cluster1
GO:0007188	adenylate cyclase-modulating G protein-coupled receptor signaling pathway	41/1751	248/18870	0.000194576	0.00277721	0.00219254	PTGER3/GPR161/ATP2B4/OXER1/ADRA2B/VIPR1/UCN2/ADCY5/ADRA2C/CXCL10/EDNRA/ADCY2/DRD1/MRAP2/PLN/ADCYAP1R1/RAMP3/CHRM2/VIPR2/ADRA1A/GNA14/LPAR1/ADGRD2/GRK5/CHRM1/PDE2A/ADGRD1/PTGER2/GNAO1/GNAL/GALR1/PALM/GNA11/GNA15/S1PR2/PDE4A/GIPR/ADRA1D/GNAZ/AVPR2/FLNA	41	Cluster1
GO:0090130	tissue migration	57/1751	380/18870	0.000195804	0.00278795	0.00220101	MIR200A/EPHA2/EDN2/PLPP3/S100A2/GLUL/PTGS2/ATP2B4/ACTA1/RHOB/ACTG2/ATOH8/DPP4/WNT7A/S100P/FGFBP1/FGF2/FGF10/MCC/HBEGF/DAAM2/SRF/BMPER/HSPB1/PTN/EGR3/ADGRA2/FGFR1/ANGPT1/KANK1/GLIPR2/KLF4/DAB2IP/GATA3/VSTM4/ACTA2/HDAC7/ACVRL1/NR4A1/PXN/RHOJ/ACTC1/FGF7/FOXF1/SERPINF1/TNFSF12/KRT16/STAT5A/ITGA3/CCBE1/KANK2/CEACAM1/RRAS/FERMT1/ID1/CD40/CARD10	57	Cluster1
GO:0085029	extracellular matrix assembly	13/1751	46/18870	0.000197688	0.00280794	0.00221679	HAPLN2/EMILIN1/ELN/EFEMP2/PHLDB1/NTN4/GAS6/FBLN5/SMAD3/THSD4/HAS3/MFAP4/GPM6B	13	Cluster1
GO:0040013	negative regulation of locomotion	62/1751	423/18870	0.000202227	0.00286545	0.0022622	CLIC4/PTPRU/PODN/ATP2B4/IL24/WNT3A/RHOB/EMILIN1/SEMA4C/DPP4/IGFBP5/SEMA3F/SEMA3B/NISCH/MITF/CHRD/FGF2/SFRP2/SPOCK3/MCC/DPYSL3/MIR145/DUSP1/SRF/BMP5/GJA1/MAGI2/SFRP1/KANK1/IL33/KLF4/DAB2IP/GATA3/VCL/SEMA4G/IFITM1/ACVRL1/TBX5/BMP4/RIN3/SEMA6D/TPM1/CX3CL1/SERPINF1/ATP1B2/MYOCD/CCL2/KRT16/DUSP3/NGFR/NOG/CYGB/BCL2/CNN2/RRAS/SEMG1/SEMG2/CLDN5/CARD10/FBLN1/RGN/STK26	62	Cluster1
GO:0110053	regulation of actin filament organization	44/1751	273/18870	0.000208578	0.0029483	0.00232761	ARHGEF10L/KANK4/F11R/MYOC/LMOD1/ACTN2/CDC42EP3/CAPG/BIN1/VILL/WDR1/SYNPO2/SYNPO/DAAM2/CCN2/ELN/SORBS3/SFRP1/KANK1/TMOD1/LPAR1/GSN/SVIL/SYNPO2L/SSH3/RAPGEF3/PXN/CFL2/FERMT2/TGFB3/TPM1/SMAD3/CORO2B/CX3CL1/CSF3/CDC42EP4/FHOD3/KANK3/KANK2/VASP/DSTN/ARHGAP40/PAK3/FLNA	44	Cluster1
GO:0050678	regulation of epithelial cell proliferation	60/1751	407/18870	0.000217358	0.00306501	0.00241974	TGFBR3/PROK1/WNT3A/OSR1/ATOH8/LIMS2/FZD7/COL4A3/WNT7A/TP63/FGFBP1/AREG/FGF2/SFRP2/FGF10/MCC/BMP5/TNFAIP3/CAV2/CAV1/PTN/EGR3/FGFR1/SFRP1/EYA1/OSR2/KLF9/NR4A3/DAB2IP/GATA3/GPR15LG/FGFR2/VEGFB/PGR/YAP1/ST8SIA1/ACVRL1/NR4A1/KRT4/GLI1/EDNRB/BMP4/ZFP36L1/FGF7/ALDH1A2/SMAD3/CDH3/SERPINF1/TNFSF12/CCL2/NR1D1/STAT5A/NGFR/NOG/SERPINB5/ZFP36/CEACAM1/LAMA5/RGN/TNMD	60	Cluster1
GO:0043491	phosphatidylinositol 3-kinase/protein kinase B signal transduction	46/1751	290/18870	0.000220654	0.00310401	0.00245053	EPHA2/PLK3/NTRK1/DDR2/SELP/MYOC/PHLDA3/FAM110C/IGFBP5/CAV3/PLXNB1/FGF2/PDGFC/HBEGF/MIR145/RAMP3/MAGI2/NYAP1/FGFR1/ANGPT1/ROR2/DAB2IP/GATA3/SFRP5/CAVIN3/PIK3C2G/RAPGEF3/SPRY2/F10/GAS6/FERMT2/ZFP36L1/NTRK3/CX3CL1/CSF3/TMEM100/C1QTNF1/AXL/CEACAM1/MEIS3/NOP53/RRAS/CD40/PIK3IP1/RASD2/NDP	46	Cluster1
GO:0071417	cellular response to organonitrogen compound	88/1751	654/18870	0.000236242	0.00331532	0.00261736	MIR200A/COL16A1/RPE65/GSTM2/CASQ2/BGLAP/INSRR/DDR2/PTGS2/ATP2B4/ACTA1/ACTN2/SLC8A1/RHOQ/NR4A2/IGFBP5/PID1/CAV3/HRH1/ADCY5/NSG1/MGARP/EDNRA/PDGFC/EGR1/MIR145/CAMK2A/DRD1/HRH2/GJA1/ACTB/AHR/AQP1/CACNA2D1/PDK4/CAV2/CAV1/CFTR/CHRM2/RARRES2/SFRP1/PENK/KANK1/NPR2/GNA14/NR4A3/ASS1/SORBS1/WT1/CHRM1/ANO1/PDE2A/RAPGEF3/NR4A1/TNS2/STAT6/PXN/FOXO1/BCL2L2/ZFP36L1/FOS/GNB5/HCN4/CYP11A1/CIB2/PRKCB/MMP2/GNAO1/SL…	88	Cluster1
GO:0051591	response to cAMP	19/1751	85/18870	0.000238037	0.00333251	0.00263093	IGFBP5/AREG/CDO1/AHR/AQP1/CFTR/PENK/ASS1/WT1/FOSL1/PDE2A/RAPGEF3/ZFP36L1/FOS/DUOX2/DUOX1/HCN4/PER1/FOSB	19	Cluster1
GO:0014009	glial cell proliferation	15/1751	59/18870	0.000239723	0.00334811	0.00264325	CSF1/AREG/IL6/CLU/PLAG1/PENK/IL33/CHRM1/CX3CL1/IL34/NTN1/GFAP/LGI4/SOX10/NDP	15	Cluster1
GO:0035136	forelimb morphogenesis	12/1751	41/18870	0.000240817	0.00335538	0.00264899	OSR1/HOXD10/HOXD9/WNT7A/TP63/HOXA11/OSR2/RSPO2/TBX5/TBX3/ALDH1A2/ZNF358	12	Cluster1
GO:0001738	morphogenesis of a polarized epithelium	20/1751	92/18870	0.000245713	0.00341547	0.00269642	ARHGEF19/VANGL2/FZD7/WNT7A/PRICKLE2/TP63/WDR1/SFRP2/FOXF2/RSPO3/ACTB/MAGI2/SFRP1/DKK1/YAP1/DACT1/FOXF1/PLEKHA4/BRSK1/LAMA5	20	Cluster1
GO:0035850	epithelial cell differentiation involved in kidney development	13/1751	47/18870	0.000250295	0.00347091	0.00274019	OSR1/LAMB2/WWTR1/PROM1/EDNRA/GDNF/MAGI2/GATA3/ACTA2/WT1/YAP1/EDNRB/LIF	13	Cluster1
GO:0007612	learning	28/1751	150/18870	0.000261462	0.0036172	0.00285569	ATP1A2/PTGS2/BTG2/HRH1/PDE8B/DRD1/SRF/PTN/ARC/DKK1/TACR2/NRXN2/FOSL1/NPAS4/RAPGEF3/PDE1B/JPH4/FOS/MEIS2/MAP1A/STRA6/DLG4/C1QL1/NOG/SLC8A2/BRSK1/CLDN5/NLGN3	28	Cluster1
GO:0050890	cognition	49/1751	317/18870	0.000262783	0.0036269	0.00286334	BGLAP/NTRK1/ATP1A2/PTGS2/BTG2/HRH1/FAM107A/JAKMIP1/PDE8B/CAMK4/DRD1/SRF/PTN/ARC/ITGA8/DKK1/TACR2/BDNF/CHRM1/NRXN2/FOSL1/NPAS4/CCND2/NTF3/RAPGEF3/ITGA5/PDE1B/JPH4/FOS/MEIS2/MAP1A/STRA6/SERPINF1/DLG4/SLC2A4/C1QL1/ITGA3/NOG/SLC8A2/NTF4/BRSK1/PRNP/RCAN1/S100B/CLDN5/LARGE1/PTCHD1/NLGN3/GPRASP3	49	Cluster1
GO:0010951	negative regulation of endopeptidase activity	25/1751	128/18870	0.000266505	0.00366962	0.00289707	BIN1/SERPINE2/TIMP4/LTF/SPINK2/SPOCK3/SERPINB1/AQP1/KLF4/ANXA8L1/ANXA8/SERPING1/GAS6/SERPINA5/SERPINA3/NOL3/SERPINF1/TIMP2/SERPINB5/SERPINB4/SERPINB11/SERPINB3/CST3/CST4/TIMP3	25	Cluster1
GO:0003158	endothelium development	27/1751	143/18870	0.000275661	0.0037842	0.00298752	PDPN/CLIC4/GSTM3/HAPLN2/F11R/RHOB/ATOH8/CXCL10/EDNRA/NRG1/SOX17/COL27A1/VCL/PDE2A/APOLD1/RAPGEF3/ACVRL1/EDNRB/BMP4/TMEM100/S1PR2/CEACAM1/COL18A1/CLDN5/SCUBE1/NDP/TNMD	27	Cluster1
GO:0008544	epidermis development	57/1751	385/18870	0.00027612	0.0037842	0.00298752	EPHA2/CLIC4/GJB5/SPRR3/TMEM79/LAMB3/FOSL2/IGFBP5/WNT10A/COL7A1/TP63/FGF2/PALLD/FGF10/FST/FOXC1/SRF/CCN2/KLF4/DKK1/COL17A1/FGFR2/YAP1/KRT7/KRT6A/KRT5/KRT1/KRT4/NAB2/GLI1/SLC39A2/BMP4/ZFP36L1/TGM5/FGF7/BNC1/CERS3/TRADD/CDH3/FOXN1/KRT15/KRT14/KRT16/KRT17/NGFR/DLX3/ZNF750/BCL2/ACER1/ZFP36/SULT2B1/NTF4/KLK7/TGM3/FERMT1/LAMA5/MAFF	57	Cluster1
GO:1901379	regulation of potassium ion transmembrane transport	19/1751	86/18870	0.000279355	0.00381959	0.00301546	RNF207/CASQ2/ACTN2/RGS7/KCNIP3/BIN1/CAV3/KCNAB1/KCNIP1/KCNMB1/CAV1/ANO6/ATP1B2/VAMP2/KCNN4/PRNP/EDN3/FHL1/FLNA	19	Cluster1
GO:0030308	negative regulation of cell growth	33/1751	189/18870	0.000286708	0.00390273	0.0030811	NPR1/WNT3A/SEMA4C/SERPINE2/CAV3/SEMA3F/SEMA3B/SFRP2/SCGB3A1/PI16/GJA1/SFRP1/SOX17/SEMA4G/WT1/PRDM11/CRYAB/RERG/ACVRL1/MYL2/SPART/MEG3/SEMA6D/SMAD3/RGMA/WFDC1/NTN1/BCL2/MAG/SERTAD3/DACT3/TSPYL2/FHL1	33	Cluster1
GO:0033687	osteoblast proliferation	11/1751	36/18870	0.000286769	0.00390273	0.0030811	CCN1/LTF/PLXNB1/SFRP1/OSR2/FGFR2/SMAD3/AXIN2/BCL2/JUNB/MN1	11	Cluster1
GO:0071384	cellular response to corticosteroid stimulus	15/1751	60/18870	0.000292548	0.00397213	0.00313589	CASP9/ZFP36L2/FAM107A/ISL1/AQP1/FBXO32/KLF9/ASS1/DDIT4/NPAS4/ZFP36L1/SERPINF1/AXIN2/ZFP36/ND3	15	Cluster1
GO:1903351	cellular response to dopamine	17/1751	73/18870	0.000297568	0.00403095	0.00318233	HRH1/ADCY5/NSG1/DRD1/HRH2/CAV2/CHRM2/GNA14/CHRM1/GNB5/GNAO1/PALM/GNA11/GNA15/GNAZ/HTR2C/FLNA	17	Cluster1
GO:0070169	positive regulation of biomineral tissue development	14/1751	54/18870	0.00030762	0.00415749	0.00328223	CCN1/OSR1/SLC8A1/WNT6/LTF/CFTR/PTN/OSR2/ANO6/BMP4/SMAD3/CEBPB/ATF4/GPM6B	14	Cluster1
GO:0014904	myotube cell development	12/1751	42/18870	0.000308951	0.00416585	0.00328883	MYOG/ACTA1/DNER/KLHL40/CAV2/BIN3/MYF6/P2RX2/CNTNAP1/BCL2/RCAN1/LARGE1	12	Cluster1
GO:0042551	neuron maturation	13/1751	48/18870	0.000314415	0.00422	0.00333158	MYOC/NR4A2/EDNRA/RND1/NTN4/EDNRB/GLDN/TBX6/CX3CL1/C1QL1/BCL2/LGI4/KCNB1	13	Cluster1
GO:0060911	cardiac cell fate commitment	7/1751	16/18870	0.00031513	0.00422	0.00333158	WNT3A/ISL1/SOX17/DKK1/WT1/TBX5/TBX3	7	Cluster1
GO:2000696	regulation of epithelial cell differentiation involved in kidney development	7/1751	16/18870	0.00031513	0.00422	0.00333158	OSR1/WWTR1/PROM1/GDNF/GATA3/YAP1/LIF	7	Cluster1
GO:0060284	regulation of cell development	108/1751	842/18870	0.000315994	0.00422191	0.00333309	CSF1/BGLAP/HAPLN2/F11R/MYOG/BTG2/RAB7B/RHEX/WNT3A/GJC2/ZFP36L2/MEIS1/SEMA4C/IL1RL2/BIN1/CTDSP1/OBSL1/SERPINE2/CAV3/WNT7A/LTF/PLXNB1/SEMA3F/SEMA3B/MITF/PDE5A/FGF2/IL15/CARTPT/CAMK4/MIR145/FAXDC2/ID4/DAAM2/SRF/ACTB/IL6/HOXA11/GLI3/PTN/SMARCD3/EGR3/ADGRA2/SFRP1/PLAG1/IL33/NPR2/ROR2/GATA3/ZNF365/VSIR/VCL/SEMA4G/RASSF10/BDNF/MAP6/YAP1/RARG/MYF6/SPART/EDNRB/GAS6/MMP14/BMP4/ZFP36L1/FOS/MEIS2/SEMA6D/PARP…	108	Cluster1
GO:0071868	cellular response to monoamine stimulus	19/1751	87/18870	0.000326792	0.00433516	0.00342249	ATP2B4/HRH1/ADCY5/NSG1/DRD1/HRH2/CAV2/CHRM2/GNA14/NR4A3/CHRM1/GNB5/GNAO1/PALM/GNA11/GNA15/GNAZ/HTR2C/FLNA	19	Cluster1
GO:0071870	cellular response to catecholamine stimulus	19/1751	87/18870	0.000326792	0.00433516	0.00342249	ATP2B4/HRH1/ADCY5/NSG1/DRD1/HRH2/CAV2/CHRM2/GNA14/NR4A3/CHRM1/GNB5/GNAO1/PALM/GNA11/GNA15/GNAZ/HTR2C/FLNA	19	Cluster1
GO:0048562	embryonic organ morphogenesis	46/1751	295/18870	0.00032711	0.00433516	0.00342249	RNF207/EPHA2/KCNQ4/VANGL2/WNT3A/OSR1/EFEMP1/BBS5/HOXD10/HOXD9/RARB/TMIE/EDNRA/HAND2/FGF10/FOXI1/FOXF2/SRF/TCF21/HOXA11/GLI3/SOX17/EYA1/OSR2/GATA3/ITGA8/BMI1/FGFR2/YAP1/MFAP5/RARG/GLI1/TBX3/SPRY2/MMP14/BMP4/TGFB3/RBPMS2/SMAD3/STRA6/TBX6/FOXF1/NTN1/TCAP/NOG/TBX2	46	Cluster1
GO:0071300	cellular response to retinoic acid	16/1751	67/18870	0.000327433	0.00433516	0.00342249	GJB3/WNT3A/OSR1/FZD7/WNT6/EPHA3/HAND2/AQP1/RORB/FGFR2/YAP1/WNT5B/RARG/ALDH1A2/SERPINF1/RARA	16	Cluster1
GO:0048167	regulation of synaptic plasticity	36/1751	214/18870	0.000329622	0.00435428	0.00343759	RIMS3/PTGS2/SERPINE2/HRH1/FAM107A/NSG1/SORCS2/CD38/CAMK2A/DRD1/SRF/PTN/ARC/NPAS4/JPH4/MAP1A/NPTN/PRRT2/CX3CL1/DLG4/VAMP2/RARA/MPP2/GFAP/NOG/TSHZ3/SLC8A2/BRSK1/PRNP/RIMS4/KCNB1/S100B/LARGE1/SYNGR1/ATF4/CHRDL1	36	Cluster1
GO:0060325	face morphogenesis	10/1751	31/18870	0.000330402	0.00435475	0.00343796	CSRNP1/DKK1/TGFB3/STRA6/MMP2/CRISPLD2/MYH3/NOG/RRAS/CLDN5	10	Cluster1
GO:2000146	negative regulation of cell motility	57/1751	388/18870	0.000337554	0.00443903	0.00350449	CLIC4/PTPRU/PODN/ATP2B4/IL24/RHOB/EMILIN1/DPP4/IGFBP5/NISCH/MITF/CHRD/FGF2/SFRP2/SPOCK3/MCC/DPYSL3/MIR145/DUSP1/SRF/BMP5/GJA1/MAGI2/SFRP1/KANK1/IL33/KLF4/DAB2IP/GATA3/VCL/IFITM1/ACVRL1/TBX5/BMP4/RIN3/SEMA6D/TPM1/CX3CL1/SERPINF1/ATP1B2/MYOCD/CCL2/KRT16/DUSP3/NGFR/NOG/CYGB/BCL2/CNN2/RRAS/SEMG1/SEMG2/CLDN5/CARD10/FBLN1/RGN/STK26	57	Cluster1
GO:0001659	temperature homeostasis	32/1751	183/18870	0.000342081	0.00448847	0.00354353	EDN2/ACOT11/PTGER3/PTGS2/G0S2/EPAS1/IL18R1/PLCL1/IL15/PDGFC/EGR1/DRD1/GJA1/CAV1/LCN2/PTGES/SLN/STAT6/FOXO1/EDNRB/DIO2/IL4R/ZNF423/ACADVL/YBX2/NR1D1/ZNF516/SLC27A1/NR1H2/ID1/CEBPB/ATF4	32	Cluster1
GO:1903350	response to dopamine	17/1751	74/18870	0.000353395	0.00460647	0.00363668	HRH1/ADCY5/NSG1/DRD1/HRH2/CAV2/CHRM2/GNA14/CHRM1/GNB5/GNAO1/PALM/GNA11/GNA15/GNAZ/HTR2C/FLNA	17	Cluster1
GO:0023061	signal release	68/1751	484/18870	0.000354487	0.00460647	0.00363668	RIMS3/KCNA2/SV2A/BGLAP/PTGS2/PLA2G4A/POMC/ADRA2B/CACNB4/WNT7A/ADCY5/ADRA2C/CD38/GDNF/ISL1/CARTPT/PDE8B/SNCAIP/CAMK2A/GJA1/IL6/AQP1/CFTR/SFRP1/PTGES/GATA3/TACR2/CAMK2G/SNCG/MYOF/SLC18A2/SYT8/NRXN2/ANO1/SYT10/NR4A1/TRPV4/TBX3/HCAR2/FOXO1/EDNRB/PRKCB/PRRT2/STX1B/P2RX1/VAMP2/RASL10B/NR1D1/C1QTNF1/GALR1/GNA11/PIP5K1C/LTBP4/GRIK5/GIPR/BRSK1/SNPH/RIMS4/KCNB1/EDN3/GNAZ/LIF/SELENOM/PIM3/MAOB/SLC16A2/SYTL4…	68	Cluster1
GO:0007613	memory	24/1751	123/18870	0.000355514	0.00460647	0.00363668	PTGS2/HRH1/CAMK4/DRD1/SRF/PTN/ARC/ITGA8/BDNF/NPAS4/CCND2/NTF3/ITGA5/MAP1A/SERPINF1/SLC2A4/ITGA3/SLC8A2/NTF4/PRNP/RCAN1/S100B/LARGE1/PTCHD1	24	Cluster1
GO:0010811	positive regulation of cell-substrate adhesion	24/1751	123/18870	0.000355514	0.00460647	0.00363668	COL16A1/CCN1/CSF1/MYOC/EMILIN1/VIT/LIMS2/FBLN2/CCDC80/NDNF/EGFLAM/SFRP1/ARL2/EFEMP2/ITGA5/OLFM4/FERMT2/SMAD3/CX3CL1/FOXF1/ITGA3/RRAS/FERMT1/FLNA	24	Cluster1
GO:0003163	sinoatrial node development	6/1751	12/18870	0.000357371	0.00460647	0.00363668	ISL1/BVES/TBX5/TBX3/BMP4/HCN4	6	Cluster1
GO:0007501	mesodermal cell fate specification	6/1751	12/18870	0.000357371	0.00460647	0.00363668	WNT3A/SFRP2/HOXA11/EYA1/DKK1/TBX6	6	Cluster1
GO:0042487	regulation of odontogenesis of dentin-containing tooth	6/1751	12/18870	0.000357371	0.00460647	0.00363668	CSF1/WNT10A/RSPO2/BMP4/PRKCB/NGFR	6	Cluster1
GO:0072182	regulation of nephron tubule epithelial cell differentiation	6/1751	12/18870	0.000357371	0.00460647	0.00363668	OSR1/WWTR1/PROM1/GATA3/YAP1/LIF	6	Cluster1
GO:0006836	neurotransmitter transport	35/1751	207/18870	0.000358903	0.00461604	0.00364424	RIMS3/SLC1A7/SV2A/BGLAP/ATP1A2/SLC5A7/CACNB4/WNT7A/GDNF/SNCAIP/CAMK2A/DRD1/SLC22A3/TACR2/SNCG/MYOF/SLC18A2/SYT8/NRXN2/NR4A1/SLC6A15/NOS1/PRKCB/PRRT2/STX1B/P2RX1/VAMP2/GFAP/PIP5K1C/SLC1A6/GRIK5/BRSK1/SNPH/RIMS4/GPM6B	35	Cluster1
GO:0014829	vascular associated smooth muscle contraction	9/1751	26/18870	0.000361891	0.00462399	0.00365052	EDN2/SLC8A1/ADRA2B/CD38/EDNRA/ACTA2/EDNRB/P2RX1/EDN3	9	Cluster1
GO:0042537	benzene-containing compound metabolic process	9/1751	26/18870	0.000361891	0.00462399	0.00365052	CYP4B1/GSTM4/GSTM2/GSTM1/GSTM3/SRD5A2/HAAO/EPHX2/KYAT1	9	Cluster1
GO:0071280	cellular response to copper ion	9/1751	26/18870	0.000361891	0.00462399	0.00365052	AQP1/AQP2/MT1E/MT1M/MT1A/MT1G/MT1X/PRNP/MAP1LC3A	9	Cluster1
GO:1901019	regulation of calcium ion transmembrane transporter activity	18/1751	81/18870	0.000370979	0.00472978	0.00373403	GSTM2/CASQ2/ATP1A2/CASQ1/CACNB4/CAV3/STAC/PLN/TRDN/CACNA2D1/SLN/NOS1/CABP1/JPH4/GNB5/STAC2/HAP1/JPH2	18	Cluster1
GO:0044319	wound healing, spreading of cells	11/1751	37/18870	0.000374187	0.0047397	0.00374187	PDPN/CCN1/WNT7A/HBEGF/ACVRL1/ITGA5/AJUBA/FERMT2/CEACAM1/FERMT1/FLNA	11	Cluster1
GO:0046688	response to copper ion	11/1751	37/18870	0.000374187	0.0047397	0.00374187	SOD3/AQP1/AQP2/MT1E/MT1M/MT1A/MT1G/MT1X/PRNP/MAP1LC3A/COX1	11	Cluster1
GO:0090505	epiboly involved in wound healing	11/1751	37/18870	0.000374187	0.0047397	0.00374187	PDPN/CCN1/WNT7A/HBEGF/ACVRL1/ITGA5/AJUBA/FERMT2/CEACAM1/FERMT1/FLNA	11	Cluster1
GO:0051017	actin filament bundle assembly	29/1751	161/18870	0.000383033	0.00484127	0.00382205	ARHGEF10L/F11R/MYOC/FAM107A/SYNPO2/SHROOM1/DPYSL3/SYNPO/SRF/MICAL1/CCN2/ELN/CALD1/SORBS3/SFRP1/LPAR1/SYNPO2L/PDLIM1/SORBS1/RAPGEF3/PXN/FERMT2/ACTN1/TGFB3/TPM1/SMAD3/CORO2B/CX3CL1/FLNA	29	Cluster1
GO:0035567	non-canonical Wnt signaling pathway	16/1751	68/18870	0.000391811	0.00494154	0.00390122	ARHGEF19/VANGL2/MYOC/FZD7/WNT7A/PRICKLE2/SFRP2/DAAM2/RSPO3/MAGI2/SFRP1/DKK1/SFRP5/WNT5B/DACT1/PLEKHA4	16	Cluster1
GO:0010719	negative regulation of epithelial to mesenchymal transition	12/1751	43/18870	0.000392735	0.00494255	0.00390201	SPRY1/SFRP2/MIR145/BMP5/SFRP1/DAB2IP/GATA3/TBX5/SPRY2/NOG/ZNF750/DACT3	12	Cluster1
GO:0090287	regulation of cellular response to growth factor stimulus	53/1751	357/18870	0.000415346	0.0052159	0.00411781	CCN1/TGFBR3/ATP2B4/EMILIN1/LTBP1/GPC1/CAV3/CHRD/HTRA3/FGFBP1/FGF2/SPRY1/HHIP/SFRP2/FGF10/FST/BMPER/CAV2/ADGRA2/FGFR1/SFRP1/DAB2IP/GATA3/ITGA8/DKK1/DKK3/CHRDL2/ACVRL1/ITGA5/SPART/SPRY2/BMP4/TGFB3/RBPMS2/CILP/SMAD3/NPTN/RGMA/PRKCB/TGFB1I1/ZNF423/MYOCD/NGFR/ITGA3/WFIKKN2/NOG/CCBE1/FSTL3/FKBP8/LTBP4/CADM4/FERMT1/CHRDL1	53	Cluster1
GO:0010035	response to inorganic substance	73/1751	531/18870	0.000419178	0.00525274	0.0041469	CASP9/CLIC4/JUN/CASQ2/S100A16/BGLAP/NTRK1/PTGS2/MYOG/ATP2B4/RHOB/HAAO/CYBRD1/TNNC1/TF/TRPC1/SOD3/AREG/PAM/KCNMB1/NT5E/TNFAIP3/IL6/AQP1/RASA4/CAV1/CPA1/PENK/ASS1/SYT8/FIBIN/SCGB1A1/RASGRP2/FOSL1/CRYAB/SYT10/AQP2/STAT6/FOXO1/EDNRB/FOS/FBLN5/CACNA1H/CHP2/MMP2/MT1E/MT1M/MT1A/MT1G/MT1X/SLC12A3/SERPINF1/DLG4/NPTX1/BCL2/ACER1/JUNB/KLF2/ITPKC/AXL/FOSB/GIPR/PRNP/MAP1LC3A/KCNB1/COL18A1/SELENOM/ATF4/MAOB/ST…	73	Cluster1
GO:0042476	odontogenesis	25/1751	132/18870	0.000434429	0.00543221	0.00428859	CSF1/OSR1/ITGB6/WNT6/WNT10A/TP63/HAND2/FGF10/FST/FOXC1/AQP1/GLI3/CFTR/OSR2/RSPO2/FGFR2/AQP5/TMT1A/BMP4/TGFB3/PRKCB/NGFR/DLX3/AXIN2/LAMA5	25	Cluster1
GO:0035282	segmentation	21/1751	103/18870	0.000439843	0.00548819	0.00433278	WNT3A/OSR1/SEMA3F/SFRP2/FOXC1/SFRP1/BMI1/DKK1/TAF10/WT1/MYF6/TBX3/PCDH8/ALDH1A2/SMAD3/TBX6/FOXF1/TCAP/MEOX1/AXIN2/LAMA5	21	Cluster1
GO:0015844	monoamine transport	19/1751	89/18870	0.000443052	0.00551647	0.0043551	KCNA2/ADRA2B/ADRA2C/GDNF/CARTPT/DRD1/SLC22A3/ACTB/SNCG/SLC18A2/SYT8/SDHD/SYT10/NOS1/PRKCB/P2RX1/KCNB1/GPM6B/MAOB	19	Cluster1
GO:0050769	positive regulation of neurogenesis	39/1751	242/18870	0.000465064	0.00577824	0.00456177	HAPLN2/WNT3A/GJC2/BIN1/OBSL1/SERPINE2/PLXNB1/FGF2/ID4/SRF/IL6/GLI3/PTN/SMARCD3/PLAG1/IL33/ZNF365/RASSF10/BDNF/MAP6/PARP6/NPTN/HAPLN3/CX3CL1/IL34/SERPINF1/ASPA/NTN1/RNF112/HAP1/RND2/GFAP/MAG/NUMBL/CHODL/LIF/SOX10/GPRASP3/L1CAM	39	Cluster1
GO:0007212	dopamine receptor signaling pathway	11/1751	38/18870	0.000482913	0.00597465	0.00471683	ADCY5/NSG1/DRD1/CAV2/GNA14/GNB5/GNAO1/PALM/GNA11/GNA15/FLNA	11	Cluster1
GO:0090504	epiboly	11/1751	38/18870	0.000482913	0.00597465	0.00471683	PDPN/CCN1/WNT7A/HBEGF/ACVRL1/ITGA5/AJUBA/FERMT2/CEACAM1/FERMT1/FLNA	11	Cluster1
GO:0030168	platelet activation	25/1751	133/18870	0.000488722	0.00603375	0.00476349	PDPN/F11R/SELP/PLA2G4A/CSRP1/WNT3A/EMILIN1/ADRA2B/SERPINE2/DGKG/ADRA2C/SRF/ACTB/IL6/HSPB1/TLN1/VCL/DGKA/P2RX1/C1QTNF1/AXL/CEACAM1/MYL9/CD40/FLNA	25	Cluster1
GO:0051145	smooth muscle cell differentiation	17/1751	76/18870	0.000492658	0.0060603	0.00478445	EDNRA/FGF10/PRDM6/MIR145/SRF/SMARCD3/ITGA8/FGFR2/EFEMP2/TBX3/EDNRB/BMP4/RBPMS2/FOXF1/MYOCD/TBX2/FOXO4	17	Cluster1
GO:0033623	regulation of integrin activation	7/1751	17/18870	0.000492943	0.0060603	0.00478445	FBLIM1/SELP/CDH17/JAM3/FERMT2/RASIP1/FERMT1	7	Cluster1
GO:0010463	mesenchymal cell proliferation	12/1751	44/18870	0.000494921	0.00607186	0.00479357	LMNA/OSR1/CHRD/DCHS2/HAND2/SYNE1/FGFR2/DCHS1/BMP4/FGF7/FOXF1/TBX2	12	Cluster1
GO:0007492	endoderm development	18/1751	83/18870	0.000507727	0.00620296	0.00489708	LAMB3/DUSP2/COL7A1/DUSP1/SOX7/SOX17/ARC/DKK1/DUSP5/ITGA5/ITGA7/MMP14/BMP4/ZFP36L1/SMAD3/MMP2/NOG/COL6A1	18	Cluster1
GO:0019935	cyclic-nucleotide-mediated signaling	18/1751	83/18870	0.000507727	0.00620296	0.00489708	NPR1/POMC/PDE11A/ADCY2/CAP2/AHR/AQP1/ADCYAP1R1/DEFB1/LPAR1/IRAG1/PDE2A/RAPGEF3/EDNRB/KSR1/GIPR/RASD2/HTR2C	18	Cluster1
GO:0002931	response to ischemia	15/1751	63/18870	0.000515157	0.00628062	0.00495839	CASP9/CSF1/CAV3/NDNF/EGR1/CAMK2A/BVES/CAV1/FAIM2/P2RX2/BCL2L2/CX3CL1/BCL2/SLC8A2/RCAN1	15	Cluster1
GO:0009952	anterior/posterior pattern specification	36/1751	219/18870	0.000516754	0.00628699	0.00496341	WNT2B/PBX1/BTG2/LEFTY2/WNT3A/OSR1/HOXD13/HOXD10/HOXD9/SFRP2/FOXC1/SRF/HOXA11/GLI3/SFRP1/SOX17/ARC/BMI1/DKK1/EMX2/TAF10/WT1/RARG/MYF6/TBX3/PCDH8/BMP4/ALDH1A2/SMAD3/TBX6/FOXF1/TCAP/MEOX1/NOG/AXIN2/ETS2	36	Cluster1
GO:0044087	regulation of cellular component biogenesis	122/1751	984/18870	0.000518373	0.00629361	0.00496864	FBLIM1/EPHA2/CROCC/ARHGEF10L/COL16A1/TRABD2B/KANK4/NEGR1/CCN1/LMO4/GBP2/EPS8L3/NTRK1/F11R/SELP/MYOC/LMOD1/WNT3A/FAM110C/EMILIN1/CDC42EP3/RHOQ/ANKRD53/CAPG/CHMP3/BIN1/CAV3/WNT7A/VILL/FAM107A/EPHA3/EPHB1/SYNPO2/ISL1/SNCAIP/DPYSL3/SYNPO/DAAM2/SRF/CCN2/ELN/CAV1/SORBS3/BIN3/CLU/NRG1/SFRP1/CDH17/KANK1/TLN1/TMOD1/LPAR1/GSN/DAB2IP/SVIL/DKK1/SYNPO2L/VCL/BDNF/EML3/ARL2/SSH3/YAP1/CRYAB/PHLDB1/JAM3/RAPGEF3/A…	122	Cluster1
GO:0002237	response to molecule of bacterial origin	54/1751	369/18870	0.000524066	0.00634956	0.00501281	CASP9/GBP2/S100A14/SELP/SELE/PTGS2/INAVA/IL24/FOSL2/ARID5A/LTF/PLSCR4/CXCL6/CXCL1/CXCL3/CXCL2/CXCL10/ADH5/FGF10/TNFAIP3/AHR/IL6/PENK/DAB2IP/ASS1/ANKRD1/NFKB2/FGFR2/TRIM6/SCGB1A1/GSTP1/NR4A1/IRAK3/NOS1/EDNRB/PABPN1/PTGER2/FOS/DIO2/LOXL1/CX3CL1/CCL2/CSF3/NR1D1/RARA/PALM3/ZFP36/AXL/SSC5D/BPI/SLPI/CD40/CEBPB/MAOB	54	Cluster1
GO:0048485	sympathetic nervous system development	8/1751	22/18870	0.000526663	0.0063547	0.00501687	NTRK1/SEMA3F/TP63/EDNRA/HAND2/GDNF/GFRA3/GATA3	8	Cluster1
GO:0086012	membrane depolarization during cardiac muscle cell action potential	8/1751	22/18870	0.000526663	0.0063547	0.00501687	ATP1A2/SLC8A1/CAV3/CACNA2D1/SCN4B/SCN2B/HCN4/RANGRF	8	Cluster1
GO:0001736	establishment of planar polarity	16/1751	70/18870	0.000553747	0.00665406	0.00525321	ARHGEF19/VANGL2/FZD7/WNT7A/PRICKLE2/TP63/WDR1/SFRP2/FOXF2/RSPO3/MAGI2/SFRP1/DKK1/DACT1/PLEKHA4/BRSK1	16	Cluster1
GO:0007164	establishment of tissue polarity	16/1751	70/18870	0.000553747	0.00665406	0.00525321	ARHGEF19/VANGL2/FZD7/WNT7A/PRICKLE2/TP63/WDR1/SFRP2/FOXF2/RSPO3/MAGI2/SFRP1/DKK1/DACT1/PLEKHA4/BRSK1	16	Cluster1
GO:0050808	synapse organization	67/1751	483/18870	0.000555351	0.00665966	0.00525763	NEGR1/NTRK1/WNT3A/RHOB/CACNB4/ZNF804A/DNER/WNT7A/PLXNB1/LAMB2/SEMA3F/EPHB1/KY/DOK7/SPARCL1/GLRB/GDNF/MYOT/SYNPO/DRD1/CAP2/ACTB/ARC/ROR2/FRRS1L/DAB2IP/HMCN2/DKK1/ZNF365/SNCG/BDNF/NRXN2/NPAS4/P2RX2/PCDH8/LRFN5/ACTN1/FLRT2/NPTN/CX3CL1/DLG4/NTN1/CNTNAP1/C1QL1/ITGA3/NPTX1/PALM/DMPK/SLC8A2/LZTS3/PRNP/FLRT3/SYNDIG1/LAMA5/SEZ6L/NEFH/LARGE1/FRMPD4/NLGN3/DRP2/GPRASP3/COL4A5/CHRDL1/PAK3/SLITRK2/L1CAM/FLNA	67	Cluster1
GO:0060914	heart formation	10/1751	33/18870	0.000580543	0.00694436	0.00548239	HAND2/ISL1/SMARCD3/SOX17/EYA1/DKK1/TBX5/BMP4/AXIN2/GATA5	10	Cluster1
GO:0061572	actin filament bundle organization	29/1751	165/18870	0.000581466	0.00694436	0.00548239	ARHGEF10L/F11R/MYOC/FAM107A/SYNPO2/SHROOM1/DPYSL3/SYNPO/SRF/MICAL1/CCN2/ELN/CALD1/SORBS3/SFRP1/LPAR1/SYNPO2L/PDLIM1/SORBS1/RAPGEF3/PXN/FERMT2/ACTN1/TGFB3/TPM1/SMAD3/CORO2B/CX3CL1/FLNA	29	Cluster1
GO:0060021	roof of mouth development	19/1751	91/18870	0.000593571	0.00707449	0.00558512	DHRS3/TGFBR3/WNT3A/OSR1/ITGB6/WNT7A/CSRNP1/HAND2/FOXF2/TCF21/ITGB8/GLI3/OSR2/BNC2/TBX3/TGFB3/WFIKKN2/TBX2/CLDN5	19	Cluster1
GO:0051496	positive regulation of stress fiber assembly	13/1751	51/18870	0.00059669	0.00709015	0.00559749	ARHGEF10L/MYOC/CCN2/SORBS3/SFRP1/LPAR1/SYNPO2L/RAPGEF3/PXN/FERMT2/TGFB3/TPM1/SMAD3	13	Cluster1
GO:1901699	cellular response to nitrogen compound	90/1751	691/18870	0.000597308	0.00709015	0.00559749	MIR200A/COL16A1/RPE65/GSTM2/CASQ2/BGLAP/INSRR/DDR2/PTGS2/ATP2B4/ACTA1/ACTN2/SLC8A1/RHOQ/NR4A2/IGFBP5/PID1/CAV3/HRH1/ADCY5/NSG1/MGARP/EDNRA/PDGFC/EGR1/STING1/MIR145/CAMK2A/DRD1/HRH2/GJA1/ACTB/AHR/AQP1/CACNA2D1/PDK4/CAV2/CAV1/CFTR/CHRM2/RARRES2/SFRP1/PENK/KANK1/NPR2/GNA14/NR4A3/ASS1/IFIT1/SORBS1/WT1/CHRM1/ANO1/PDE2A/RAPGEF3/NR4A1/TNS2/STAT6/PXN/FOXO1/BCL2L2/ZFP36L1/FOS/GNB5/HCN4/CYP11A1/CIB2/PRKCB/…	90	Cluster1
GO:0010562	positive regulation of phosphorus metabolic process	94/1751	728/18870	0.000608733	0.00717299	0.00566289	EPHA2/FABP3/RSPO1/MOB3C/PLPP3/CCN1/LMO4/CSF1/NTRK1/INSRR/DDR2/NIBAN1/PTGS2/ATP2B4/IL24/WNT3A/ADRA2B/DUSP19/FZD7/PID1/HRH1/LTF/TF/FGFR3/DOK7/ADRA2C/AREG/FGF2/IL15/SFRP2/PDGFC/FGF10/ISL1/CARTPT/TSLP/EGR1/HBEGF/FAXDC2/IL6/ADCYAP1R1/RAMP3/MAGI2/CAV1/RARRES2/CLU/NRG1/FGFR1/ANGPT1/ROR2/DAB2IP/DKK1/GFRA1/FGFR2/MOB2/TRIM6/BDNF/VEGFB/RAB38/CCND2/NTF3/ITGA5/NAB2/NOS1/EDNRB/SPRY2/GAS6/FERMT2/BMP4/FGF7/NPTN/…	94	Cluster1
GO:0045937	positive regulation of phosphate metabolic process	94/1751	728/18870	0.000608733	0.00717299	0.00566289	EPHA2/FABP3/RSPO1/MOB3C/PLPP3/CCN1/LMO4/CSF1/NTRK1/INSRR/DDR2/NIBAN1/PTGS2/ATP2B4/IL24/WNT3A/ADRA2B/DUSP19/FZD7/PID1/HRH1/LTF/TF/FGFR3/DOK7/ADRA2C/AREG/FGF2/IL15/SFRP2/PDGFC/FGF10/ISL1/CARTPT/TSLP/EGR1/HBEGF/FAXDC2/IL6/ADCYAP1R1/RAMP3/MAGI2/CAV1/RARRES2/CLU/NRG1/FGFR1/ANGPT1/ROR2/DAB2IP/DKK1/GFRA1/FGFR2/MOB2/TRIM6/BDNF/VEGFB/RAB38/CCND2/NTF3/ITGA5/NAB2/NOS1/EDNRB/SPRY2/GAS6/FERMT2/BMP4/FGF7/NPTN/…	94	Cluster1
GO:0097191	extrinsic apoptotic signaling pathway	37/1751	229/18870	0.00061	0.00717299	0.00566289	LMNA/G0S2/ATF3/MAL/TMBIM1/ITM2C/BOK/FGFR3/SFRP2/GDNF/FGF10/BMP5/EYA4/TNFAIP3/CAV1/FGFR1/SFRP1/EYA1/IL33/TRAF1/DAB2IP/ITPRIP/GSTP1/YAP1/FAIM2/BCL2L2/BMP4/LGALS3/SMAD3/TNFRSF12A/CX3CL1/TRADD/NOL3/TNFSF12/BCL2/TIMP3/SRPX	37	Cluster1
GO:0007512	adult heart development	6/1751	13/18870	0.000611641	0.00717299	0.00566289	HAND2/ADRA1A/MYH6/MYH7/TCAP/SCUBE1	6	Cluster1
GO:0014874	response to stimulus involved in regulation of muscle adaptation	6/1751	13/18870	0.000611641	0.00717299	0.00566289	TRIM63/CASQ1/MYOG/PRKAG3/FBXO32/SGCA	6	Cluster1
GO:0061517	macrophage proliferation	6/1751	13/18870	0.000611641	0.00717299	0.00566289	CSF1/CLU/IL33/CX3CL1/IL34/NDP	6	Cluster1
GO:2000630	positive regulation of miRNA metabolic process	15/1751	64/18870	0.000615973	0.00720935	0.00569159	JUN/ATOH8/FGF2/EGR1/SRF/KLF4/GATA3/WT1/FOSL1/KLF5/FOS/SMAD3/MYOCD/NGFR/NR1H2	15	Cluster1
GO:0030155	regulation of cell adhesion	102/1751	802/18870	0.000617983	0.00721844	0.00569877	PDPN/EPHA2/PLA2G5/PLA2G2D/PTPRU/COL16A1/PLPP3/CCN1/GBP1/CSF1/F11R/XCL1/SELP/SELE/MYOC/WNT3A/EMILIN1/VIT/IL1RL2/LIMS2/DPP4/FZD7/SERPINE2/FBLN2/PLXNB1/LAMB2/FAM107A/EPHA3/CCDC80/CHRD/PDE5A/NDNF/IL15/SFRP2/TENM3/EGFLAM/ADAM19/DUSP1/SRF/DACT2/ACTB/IL6/GLI3/ADAM22/CAV1/SMARCD3/EGR3/DUSP26/SFRP1/ANGPT1/KANK1/TLN1/NR4A3/KLF4/ASS1/GATA3/BMI1/VSIR/VCL/CD81/SCGB1A1/ARL2/EFEMP2/JAM3/RND1/ACVRL1/ITGA5/TRPV4/…	102	Cluster1
GO:0010976	positive regulation of neuron projection development	28/1751	158/18870	0.000626215	0.00730002	0.00576317	NEGR1/NTRK1/DDR2/ZNF804A/EPHA3/NDNF/TENM3/DPYSL3/BMP5/MAGI2/PTN/ALKAL1/ROR2/DAB2IP/BDNF/ROBO3/CNTN1/NPTN/NTRK3/FES/RGMA/CX3CL1/SERPINF1/ATP1B2/ITGA3/SF3A2/GPRASP3/FLNA	28	Cluster1
GO:0042634	regulation of hair cycle	9/1751	28/18870	0.000674595	0.00780321	0.00616043	EPS8L3/FST/TRADD/CDH3/PER1/FOXN1/KRT17/NGFR/FERMT1	9	Cluster1
GO:0044342	type B pancreatic cell proliferation	9/1751	28/18870	0.000674595	0.00780321	0.00616043	BGLAP/WNT3A/IGFBP5/SERPINB1/SFRP1/NR4A3/NR4A1/NR1D1/IGFBP4	9	Cluster1
GO:0044703	multi-organism reproductive process	34/1751	206/18870	0.000675982	0.00780321	0.00616043	COL16A1/PTGS2/ADRA2B/IGFBP5/SERPINE2/CD38/STOX2/TEAD3/GJA1/ESR1/PTN/SCGB1A1/FOSL1/PGR/ITGA5/FOS/TGFB3/PLA2G4B/MMP2/P2RX1/RARA/ITGA3/ITGB4/BCL2/JUNB/SYDE1/PSG4/FOSB/SEMG1/LIF/MAFF/FBLN1/NDP/TRO	34	Cluster1
GO:0001706	endoderm formation	14/1751	58/18870	0.000676047	0.00780321	0.00616043	LAMB3/DUSP2/COL7A1/DUSP1/SOX7/SOX17/DKK1/DUSP5/ITGA5/ITGA7/MMP14/MMP2/NOG/COL6A1	14	Cluster1
GO:0086065	cell communication involved in cardiac conduction	14/1751	58/18870	0.000676047	0.00780321	0.00616043	RNF207/CASQ2/ATP1A2/SLC8A1/GJA1/TRDN/CACNA2D1/CAV1/SCN4B/TBX5/HCN4/ATP1B2/RANGRF/FLNA	14	Cluster1
GO:0140747	regulation of ncRNA transcription	19/1751	92/18870	0.000684109	0.00788072	0.00622162	JUN/ATOH8/FGF2/EGR1/SRF/ESR1/KLF4/GATA3/WT1/FOSL1/KLF5/BMP4/FOS/SMAD3/MYOCD/RARA/NGFR/NOP53/NR1H2	19	Cluster1
GO:0032414	positive regulation of ion transmembrane transporter activity	18/1751	85/18870	0.000685907	0.0078859	0.00622571	RNF207/GSTM2/CASQ1/ACTN2/STAC/EDNRA/TRDN/CACNA2D1/ABCB1/CFTR/ARC/CHP2/ATP1B2/CCL2/STAC2/HAP1/JPH2/NLGN3	18	Cluster1
GO:0032496	response to lipopolysaccharide	51/1751	348/18870	0.000713353	0.00818538	0.00646214	CASP9/GBP2/S100A14/SELP/SELE/PTGS2/IL24/FOSL2/ARID5A/LTF/PLSCR4/CXCL6/CXCL1/CXCL3/CXCL2/CXCL10/ADH5/FGF10/TNFAIP3/IL6/PENK/DAB2IP/ASS1/ANKRD1/NFKB2/FGFR2/TRIM6/SCGB1A1/GSTP1/NR4A1/IRAK3/NOS1/EDNRB/PABPN1/PTGER2/FOS/DIO2/LOXL1/CX3CL1/CCL2/CSF3/NR1D1/RARA/PALM3/ZFP36/AXL/BPI/SLPI/CD40/CEBPB/MAOB	51	Cluster1
GO:0031214	biomineral tissue development	30/1751	175/18870	0.000723567	0.00828633	0.00654184	CCN1/BGLAP/DDR2/PTGS2/OSR1/FOSL2/SLC8A1/ITGB6/WNT6/CLEC3B/LTF/FGFR3/SBDS/CFTR/PTN/OSR2/RSPO2/ROR2/FGFR2/LTBP3/MGP/ANO6/GAS6/BMP4/SMAD3/AXIN2/SLC24A3/CEBPB/ATF4/GPM6B	30	Cluster1
GO:0006979	response to oxidative stress	57/1751	400/18870	0.000725435	0.00829149	0.00654591	PEX14/ANGPTL7/PLK3/JUN/DDR2/PTGS2/RHOB/EPAS1/NR4A2/CD38/SOD3/AREG/EDNRA/GPX3/TNFAIP3/IL6/AQP1/ADCYAP1R1/SCARA3/RBPMS/PENK/PTGS1/PDLIM1/ANKRD2/SCGB1A1/FOSL1/GSTP1/CRYAB/KRT1/STAT6/MSRB3/PXN/FOXO1/MMP14/GPX2/FOS/FBLN5/DUOX2/DUOX1/TPM1/MMP2/RNF112/CYGB/BCL2/KLF2/AXL/PRNP/MAP1LC3A/GGT7/RCAN1/ATF4/FOXO4/STK26/COX1/ND3/ND5/ND6	57	Cluster1
GO:0006590	thyroid hormone generation	8/1751	23/18870	0.000742315	0.00841876	0.00664639	TG/GATA3/DIO2/DUOX2/DUOXA2/DUOXA1/DUOX1/SLC16A2	8	Cluster1
GO:0072574	hepatocyte proliferation	8/1751	23/18870	0.000742315	0.00841876	0.00664639	WNT3A/LIMS2/TNFAIP3/IL6/PTN/GLI1/CEACAM1/CEBPB	8	Cluster1
GO:0072575	epithelial cell proliferation involved in liver morphogenesis	8/1751	23/18870	0.000742315	0.00841876	0.00664639	WNT3A/LIMS2/TNFAIP3/IL6/PTN/GLI1/CEACAM1/CEBPB	8	Cluster1
GO:0002830	positive regulation of type 2 immune response	7/1751	18/18870	0.000742324	0.00841876	0.00664639	XCL1/IL6/IL33/GATA3/CD81/IL4R/RARA	7	Cluster1
GO:0060351	cartilage development involved in endochondral bone morphogenesis	10/1751	34/18870	0.000754743	0.00854305	0.00674451	FOSL2/RARB/ANXA6/HOXA11/NPR2/COL27A1/RARG/TRPV4/RARA/AXIN2	10	Cluster1
GO:0051896	regulation of phosphatidylinositol 3-kinase/protein kinase B signal transduction	39/1751	248/18870	0.000757939	0.00856266	0.00676	EPHA2/NTRK1/DDR2/SELP/MYOC/PHLDA3/FAM110C/IGFBP5/CAV3/PLXNB1/FGF2/PDGFC/HBEGF/MIR145/RAMP3/MAGI2/FGFR1/ANGPT1/ROR2/DAB2IP/GATA3/SFRP5/CAVIN3/RAPGEF3/SPRY2/F10/GAS6/FERMT2/NTRK3/CX3CL1/CSF3/C1QTNF1/AXL/CEACAM1/MEIS3/NOP53/RRAS/PIK3IP1/RASD2	39	Cluster1
GO:0010466	negative regulation of peptidase activity	25/1751	137/18870	0.000769801	0.00863035	0.00681344	BIN1/SERPINE2/TIMP4/LTF/SPINK2/SPOCK3/SERPINB1/AQP1/KLF4/ANXA8L1/ANXA8/SERPING1/GAS6/SERPINA5/SERPINA3/NOL3/SERPINF1/TIMP2/SERPINB5/SERPINB4/SERPINB11/SERPINB3/CST3/CST4/TIMP3	25	Cluster1
GO:0014015	positive regulation of gliogenesis	16/1751	72/18870	0.000769829	0.00863035	0.00681344	GJC2/BIN1/SERPINE2/IL6/PTN/PLAG1/IL33/ZNF365/IL34/ASPA/NTN1/RNF112/GFAP/MAG/LIF/SOX10	16	Cluster1
GO:0061035	regulation of cartilage development	16/1751	72/18870	0.000769829	0.00863035	0.00681344	CCN1/EFEMP1/RARB/CCN2/HOXA11/GLI3/BMP1/LTBP3/ACVRL1/RARG/ZNF219/BMP4/SMAD3/RARA/NOG/AXIN2	16	Cluster1
GO:2000177	regulation of neural precursor cell proliferation	20/1751	100/18870	0.00076983	0.00863035	0.00681344	HAPLN2/NES/BTG2/WNT3A/GJC2/LIMS2/TAFA1/FGF2/ID4/GLI3/PTN/SMARCD3/RASSF10/GLI1/FOXO1/HAPLN3/CX3CL1/SOX10/SLC16A2/FLNA	20	Cluster1
GO:0072659	protein localization to plasma membrane	44/1751	290/18870	0.0007827	0.00874141	0.00690112	EPHA2/GBP1/F11R/ATP2B4/WNT3A/ACTN2/RHOQ/VAMP5/KCNIP3/TMBIM1/PID1/CAV3/STAC/EPHA3/NSG1/PRPH2/MRAP2/ACTB/RAMP3/KCNB2/SORBS1/CD81/DCHS1/TAMALIN/RILPL2/GAS6/MMP14/LGALS3/AMN/VAMP2/RANGRF/RAB34/STAC2/ITGA3/PALM/PLEKHF1/CLIP3/EHD2/PRNP/KCNB1/LAMA5/LARGE1/RAB40A/FLNA	44	Cluster1
GO:0050920	regulation of chemotaxis	37/1751	232/18870	0.000782724	0.00874141	0.00690112	EDN2/ARTN/CSF1/S100A14/XCL1/WNT3A/SEMA4C/DPP4/SEMA3F/SEMA3B/CXCL10/FGF2/FGF10/DUSP1/IL6/HSPB1/PTN/RARRES2/ADGRA2/FGFR1/LPAR1/SEMA4G/VEGFB/ROBO3/JAM3/NTF3/ANO6/TRPV4/GAS6/RIN3/SEMA6D/SMAD3/NTRK3/IL34/CCL2/DUSP3/EDN3	37	Cluster1
GO:0001942	hair follicle development	19/1751	93/18870	0.000786288	0.00876449	0.00691933	TMEM79/IGFBP5/WNT10A/TP63/FGF10/FST/DKK1/FGFR2/FGF7/TRADD/CDH3/FOXN1/KRT17/NGFR/DLX3/BCL2/TGM3/FERMT1/LAMA5	19	Cluster1
GO:0045685	regulation of glial cell differentiation	17/1751	79/18870	0.000788982	0.0087778	0.00692984	BIN1/SERPINE2/WDR1/ID4/DAAM2/IL6/PTN/IL33/ZNF365/IL34/ASPA/RNF112/NR1D1/NOG/MAG/DUSP15/LIF	17	Cluster1
GO:2000628	regulation of miRNA metabolic process	18/1751	86/18870	0.000793523	0.00881157	0.0069565	JUN/ATOH8/FGF2/EGR1/SRF/ESR1/KLF4/GATA3/WT1/FOSL1/KLF5/BMP4/FOS/SMAD3/MYOCD/RARA/NGFR/NR1H2	18	Cluster1
GO:1901654	response to ketone	34/1751	208/18870	0.000805613	0.00892888	0.00704912	CASP9/TGFBR3/BGLAP/SRD5A2/HOXD13/ADCY5/CD38/ADCY2/AHR/HOXA11/AQP1/CAV1/CFTR/SFRP1/FBXO32/KLF9/ASS1/DDIT4/FIBIN/FOSL1/NPAS4/YAP1/A2M/GAS6/PTGER2/FOS/TGFB3/SLC12A3/SERPINF1/AXIN2/KLF2/FOSB/SOX10/MAOB	34	Cluster1
GO:0042327	positive regulation of phosphorylation	86/1751	661/18870	0.000808817	0.00894653	0.00706305	EPHA2/RSPO1/MOB3C/PLPP3/CCN1/LMO4/CSF1/NTRK1/INSRR/DDR2/NIBAN1/PTGS2/ATP2B4/IL24/WNT3A/ADRA2B/DUSP19/FZD7/LTF/TF/FGFR3/DOK7/ADRA2C/AREG/FGF2/IL15/SFRP2/PDGFC/FGF10/ISL1/CARTPT/TSLP/EGR1/HBEGF/FAXDC2/IL6/RAMP3/CAV1/RARRES2/CLU/NRG1/FGFR1/ANGPT1/ROR2/DAB2IP/DKK1/GFRA1/FGFR2/MOB2/TRIM6/BDNF/VEGFB/CCND2/NTF3/ITGA5/NAB2/NOS1/EDNRB/SPRY2/GAS6/FERMT2/BMP4/FGF7/NPTN/CSPG4/NTRK3/PKD1/CTF1/CX3CL1/IL34/DLG4…	86	Cluster1
GO:0010517	regulation of phospholipase activity	14/1751	59/18870	0.000811792	0.00894653	0.00706305	PLA2G5/SELE/NMUR1/FGFR3/FGF2/EDNRA/ESR1/ADRA1A/FGFR1/LPAR1/ANXA8L1/ANXA8/FGFR2/GNA15	14	Cluster1
GO:0043616	keratinocyte proliferation	14/1751	59/18870	0.000811792	0.00894653	0.00706305	TP63/AREG/FGF10/FST/SDR16C5/KLF9/GPR15LG/FGFR2/YAP1/ZFP36L1/FGF7/CDH3/ZFP36/FERMT1	14	Cluster1
GO:1903076	regulation of protein localization to plasma membrane	21/1751	108/18870	0.000847031	0.00931734	0.00735579	EPHA2/GBP1/ATP2B4/WNT3A/RHOQ/TMBIM1/PID1/STAC/EPHA3/MRAP2/ACTB/RAMP3/SORBS1/TAMALIN/MMP14/LGALS3/RANGRF/STAC2/ITGA3/CLIP3/PRNP	21	Cluster1
GO:0001756	somitogenesis	15/1751	66/18870	0.00086861	0.00951892	0.00751494	WNT3A/SFRP2/FOXC1/SFRP1/DKK1/TAF10/MYF6/PCDH8/ALDH1A2/SMAD3/TBX6/FOXF1/TCAP/MEOX1/AXIN2	15	Cluster1
GO:0061180	mammary gland epithelium development	15/1751	66/18870	0.00086861	0.00951892	0.00751494	EPHA2/CSF1/CAV3/AREG/FGF2/FGF10/ESR1/GATA3/FGFR2/PGR/STAT6/TBX3/FOXF1/NTN1/CEBPB	15	Cluster1
GO:0019933	cAMP-mediated signaling	13/1751	53/18870	0.000884924	0.00967958	0.00764178	POMC/PDE11A/ADCY2/CAP2/AHR/ADCYAP1R1/DEFB1/LPAR1/PDE2A/RAPGEF3/KSR1/GIPR/RASD2	13	Cluster1
GO:0030177	positive regulation of Wnt signaling pathway	26/1751	146/18870	0.000891742	0.00973596	0.00768628	RSPO1/PBXIP1/LGR6/WNT3A/FGF2/SFRP2/FGF10/MIR145/DAAM2/RSPO3/TNFAIP3/CAV1/ADGRA2/SFRP1/RSPO2/KANK1/DKK1/FGFR2/YAP1/DIXDC1/WNT5B/DACT1/SMAD3/CDH3/DAPK3/PLEKHA4	26	Cluster1
GO:0072012	glomerulus vasculature development	9/1751	29/18870	0.000898383	0.0097902	0.00772911	OSR1/EDNRA/EGR1/TCF21/AQP1/ANGPT1/ACTA2/WT1/BMP4	9	Cluster1
GO:0045661	regulation of myoblast differentiation	16/1751	73/18870	0.000902393	0.00981562	0.00774917	MYOG/SMYD1/BOC/CXCL10/RBM24/ACTB/SMARCD3/ANKRD2/MYF6/TBX3/CMTM5/BMP4/ZFP36L1/MYOCD/NMRK2/EID2B	16	Cluster1
GO:0006954	inflammatory response	110/1751	886/18870	0.000916898	0.00995489	0.00785912	EPHA2/PLA2G2D/PTGER3/GBP2/CSF1/TSPAN2/PBXIP1/ACKR1/FCER1A/F11R/XCL1/SELP/SELE/PTGS2/FNDC4/FOSL2/IL1RL2/IL1RL1/IL18R1/GPR17/LY75/ITGB6/IL17RE/HRH1/XCR1/MGLL/CXCL6/CXCL1/CXCL3/CXCL2/CXCL10/IL15/OSMR/ISL1/TSLP/CAMK4/CDO1/STING1/IL17B/MIR145/NT5E/TRAF3IP2/TNFAIP3/ESR1/AHR/IL6/PTN/RARRES2/CLU/IL33/KLF4/DAB2IP/PTGES/ASS1/GATA3/NFKB2/AFAP1L2/SLC18A2/CD81/TSPAN18/SCGB1A1/FOSL1/GSTP1/PDE2A/JAM3/A2M/ANO6/N…	110	Cluster1
GO:0048592	eye morphogenesis	28/1751	162/18870	0.000938064	0.0101658	0.00802566	EPHA2/COL8A2/RPE65/WNT2B/EFEMP1/MEIS1/RARB/EPHB1/PROM1/FGF2/TENM3/FOXF2/AQP1/GLI3/RORB/ROM1/FAT3/MFAP5/AQP5/RARG/BMP4/DIO3/STRA6/TBX2/BCL2/LARGE1/ATF4/NDP	28	Cluster1
GO:0050919	negative chemotaxis	12/1751	47/18870	0.000944336	0.010196	0.00804951	LGR6/SEMA4C/DPP4/SEMA3F/SEMA3B/LRTM1/NRG1/SEMA4G/FLRT2/SEMA6D/NTN1/FLRT3	12	Cluster1
GO:0061383	trabecula morphogenesis	12/1751	47/18870	0.000944336	0.010196	0.00804951	TGFBR3/FHL2/CAV3/PLXNB1/SRF/BMP5/NRG1/SFRP1/MMP2/CHAD/NOG/ADAMTS1	12	Cluster1
GO:0032535	regulation of cellular component size	53/1751	370/18870	0.000969556	0.0104327	0.00823637	KANK4/LMOD1/WNT3A/ACTN2/CDC42EP3/CAPG/CHMP3/SEMA4C/BIN1/CAV3/WNT7A/VILL/SEMA3F/SEMA3B/WDR1/DAAM2/SRF/AQP1/ELN/KANK1/TMOD1/GSN/SVIL/SEMA4G/BORCS7/BDNF/SSH3/GNB3/ANO6/RARG/TRPV4/SPART/CFL2/RIN3/SEMA6D/RGMA/SLC12A3/SLC12A4/NTN1/CSF3/RND2/CDC42EP4/FHOD3/KANK3/KANK2/BORCS8/MAG/KCNN4/VASP/DSTN/ARHGAP40/PAK3/L1CAM	53	Cluster1
GO:0002011	morphogenesis of an epithelial sheet	14/1751	60/18870	0.000969823	0.0104327	0.00823637	PDPN/CCN1/WNT7A/HBEGF/SRF/BMP5/ACVRL1/ITGA5/AJUBA/FERMT2/CEACAM1/FERMT1/FLRT3/FLNA	14	Cluster1
GO:0042415	norepinephrine metabolic process	6/1751	14/18870	0.000986593	0.0105593	0.00833627	EPAS1/EDNRA/HAND2/RNF180/MOXD1/GATA3	6	Cluster1
GO:0072160	nephron tubule epithelial cell differentiation	6/1751	14/18870	0.000986593	0.0105593	0.00833627	OSR1/WWTR1/PROM1/GATA3/YAP1/LIF	6	Cluster1
GO:1990778	protein localization to cell periphery	51/1751	353/18870	0.000987	0.0105593	0.00833627	EPHA2/GBP1/F11R/ATP2B4/WNT3A/ACTN2/RHOQ/VAMP5/MAL/KCNIP3/TMBIM1/PID1/CAV3/STAC/EPHA3/NSG1/PRPH2/MRAP2/ACTB/RAMP3/CAV1/KCNB2/SORBS1/CD81/DCHS1/RAB38/TAMALIN/RILPL2/GAS6/MMP14/LGALS3/AMN/STX1B/DLG4/VAMP2/RANGRF/RAB34/STAC2/ITGA3/NPTX1/PALM/MISP/PLEKHF1/CLIP3/EHD2/PRNP/KCNB1/LAMA5/LARGE1/RAB40A/FLNA	51	Cluster1
GO:0014897	striated muscle hypertrophy	20/1751	102/18870	0.00099837	0.0106614	0.00841691	TRIM63/LMNA/MYOC/ATP2B4/MEIS1/IGFBP5/LMCD1/CAV3/PDE5A/HAND2/MIR145/PI16/ADRA1A/NR4A3/FOXO1/MYH6/MYH7/SMAD3/TCAP/GATA5	20	Cluster1
GO:0140352	export from cell	112/1751	907/18870	0.00100127	0.0106729	0.00842598	SYTL1/RIMS3/KCNA2/SV2A/BGLAP/TMEM79/FCER1A/ATP1A2/PTGS2/PLA2G4A/POMC/ADRA2B/CACNB4/SERPINE2/WNT7A/SLC15A2/ADCY5/ADRA2C/CD38/ABCG2/PRSS12/GDNF/FGF10/ISL1/CARTPT/PDE8B/SNCAIP/CAMK2A/MICAL1/GJA1/IL6/WIPF3/AQP1/ABCB1/CFTR/LGI3/SFRP1/NR4A3/PTGES/PTGDS/GATA3/TACR2/CAMK2G/GPR15LG/SNCG/ANKRD1/MYOF/SLC18A2/SYT8/APBB1/TSPAN18/NRXN2/ANO1/SDHD/SYT10/ANO6/NR4A1/TRPV4/TBX3/HCAR2/FOXO1/EDNRB/TGFB3/TNFAIP2/FGF7/…	112	Cluster1
GO:0045669	positive regulation of osteoblast differentiation	16/1751	74/18870	0.00105384	0.0111851	0.00883035	CCN1/DDR2/LTF/WWTR1/TP63/FGF2/SFRP2/IL6/GLI3/CEBPD/GDF10/IFITM1/YAP1/FERMT2/BMP4/CEBPB	16	Cluster1
GO:0071772	response to BMP	30/1751	179/18870	0.00105505	0.0111851	0.00883035	CCN1/TGFBR3/GDF7/CHRD/HTRA3/SFRP2/FST/EGR1/BMP5/BMPER/VSTM2A/SFRP1/GATA3/DKK1/CHRDL2/ACVRL1/SPART/SMAD9/BMP4/RBPMS2/RGMA/ZNF423/DLX3/ITGA3/TMEM100/NOG/FSTL3/FKBP8/GATA5/CHRDL1	30	Cluster1
GO:0071773	cellular response to BMP stimulus	30/1751	179/18870	0.00105505	0.0111851	0.00883035	CCN1/TGFBR3/GDF7/CHRD/HTRA3/SFRP2/FST/EGR1/BMP5/BMPER/VSTM2A/SFRP1/GATA3/DKK1/CHRDL2/ACVRL1/SPART/SMAD9/BMP4/RBPMS2/RGMA/ZNF423/DLX3/ITGA3/TMEM100/NOG/FSTL3/FKBP8/GATA5/CHRDL1	30	Cluster1
GO:0003151	outflow tract morphogenesis	17/1751	81/18870	0.00106172	0.0112151	0.00885404	DHRS3/TGFBR3/EDNRA/SFRP2/HAND2/ISL1/FOXC1/ELN/SOX17/EYA1/FGFR2/PARVA/TBX3/BMP4/NOG/TBX2/CLDN5	17	Cluster1
GO:0007405	neuroblast proliferation	17/1751	81/18870	0.00106172	0.0112151	0.00885404	ARTN/HAPLN2/BTG2/WNT3A/TAFA1/FGF2/HHIP/ID4/TEAD3/GLI3/PTN/SMARCD3/FGFR2/HAPLN3/CX3CL1/NUMBL/SOX10	17	Cluster1
GO:0051797	regulation of hair follicle development	7/1751	19/18870	0.00108179	0.0113264	0.0089419	FST/TRADD/CDH3/FOXN1/KRT17/NGFR/FERMT1	7	Cluster1
GO:0055003	cardiac myofibril assembly	7/1751	19/18870	0.00108179	0.0113264	0.0089419	OBSL1/SRF/NRAP/MYL2/ACTC1/TCAP/FHOD3	7	Cluster1
GO:0061298	retina vasculature development in camera-type eye	7/1751	19/18870	0.00108179	0.0113264	0.0089419	CLIC4/VSTM4/ROM1/ACVRL1/RHOJ/LARGE1/NDP	7	Cluster1
GO:1901881	positive regulation of protein depolymerization	7/1751	19/18870	0.00108179	0.0113264	0.0089419	NES/ACTN2/WDR1/SLN/TRPV4/CFL2/DSTN	7	Cluster1
GO:0001708	cell fate specification	21/1751	110/18870	0.00108387	0.0113264	0.0089419	LMO4/WNT3A/HOXD10/FZD7/FGF2/SFRP2/ISL1/HOXA11/GLI3/SOX17/EYA1/DKK1/MYL2/TBX5/TBX3/ISL2/TBX6/TBX2/TBX4/MBD3/FKBP8	21	Cluster1
GO:0090263	positive regulation of canonical Wnt signaling pathway	21/1751	110/18870	0.00108387	0.0113264	0.0089419	RSPO1/LGR6/WNT3A/FGF2/SFRP2/FGF10/MIR145/DAAM2/RSPO3/CAV1/ADGRA2/SFRP1/RSPO2/KANK1/FGFR2/YAP1/DACT1/SMAD3/CDH3/DAPK3/PLEKHA4	21	Cluster1
GO:0043271	negative regulation of monoatomic ion transport	24/1751	133/18870	0.00114126	0.0119049	0.00939862	GSTM2/CASQ2/ATP1A2/PTGS2/ACTN2/OSR1/BIN1/SERPINE2/CAV3/KCNAB1/PLN/TRDN/HECW1/CAV1/SLN/ISCU/NOS1/GNB5/BCL2/REM1/SEMG1/ATF4/MAOB/GABRE	24	Cluster1
GO:0014003	oligodendrocyte development	12/1751	48/18870	0.00115431	0.0119614	0.00944321	MAL/PRDM8/ID4/CLU/LPAR1/CNTN1/ASPA/CNTNAP1/MAG/SOX10/GPM6B/PLP1	12	Cluster1
GO:0014745	negative regulation of muscle adaptation	5/1751	10/18870	0.0011569	0.0119614	0.00944321	LMNA/ATP2B4/IGFBP5/FOXO1/SMAD3	5	Cluster1
GO:0021520	spinal cord motor neuron cell fate specification	5/1751	10/18870	0.0011569	0.0119614	0.00944321	LMO4/HOXD10/ISL1/GLI3/ISL2	5	Cluster1
GO:0048251	elastic fiber assembly	5/1751	10/18870	0.0011569	0.0119614	0.00944321	EMILIN1/EFEMP2/FBLN5/THSD4/MFAP4	5	Cluster1
GO:0060525	prostate glandular acinus development	5/1751	10/18870	0.0011569	0.0119614	0.00944321	HOXD13/TP63/ESR1/SFRP1/FGFR2	5	Cluster1
GO:0055082	intracellular chemical homeostasis	91/1751	715/18870	0.00116266	0.0119998	0.00947355	PLCH2/CLIC4/EDN2/SYPL2/GSTM2/CASQ2/SV2A/ATP1A2/CASQ1/XCL1/ATP2B4/SLC8A1/CACNB4/CYBRD1/SLC4A3/BOK/CAV3/PLCD1/XCR1/ADCY5/TF/TRPC1/CLDN16/WFS1/SLC34A2/CXCL10/BDH2/FGF2/EDNRA/CARTPT/PDE8B/ANXA6/DRD1/SRF/PLN/TRDN/AQP1/CAV2/CAV1/CFTR/MICU3/SCARA5/SLC39A13/GSTP1/ANO1/RAB38/ISCU/TRPV4/NOS1/TRPC4/FOXO1/LACC1/GAS6/SLC22A17/JPH4/NPTN/RHCG/PRKCB/SPNS1/MT1E/MT1M/MT1A/MT1G/MT1X/CX3CL1/NOL3/SERPINF1/P2RX1/RNASE…	91	Cluster1
GO:0022404	molting cycle process	19/1751	96/18870	0.00117506	0.0120851	0.00954089	TMEM79/IGFBP5/WNT10A/TP63/FGF10/FST/DKK1/FGFR2/FGF7/TRADD/CDH3/FOXN1/KRT17/NGFR/DLX3/BCL2/TGM3/FERMT1/LAMA5	19	Cluster1
GO:0022405	hair cycle process	19/1751	96/18870	0.00117506	0.0120851	0.00954089	TMEM79/IGFBP5/WNT10A/TP63/FGF10/FST/DKK1/FGFR2/FGF7/TRADD/CDH3/FOXN1/KRT17/NGFR/DLX3/BCL2/TGM3/FERMT1/LAMA5	19	Cluster1
GO:0002088	lens development in camera-type eye	18/1751	89/18870	0.00120719	0.0123938	0.00978457	EPHA2/WNT2B/MEIS1/WNT7A/FGF2/SPRY1/CRYGN/TMOD1/GATA3/CRYAB/WNT5B/SPRY2/BMP4/SMAD3/UNC45B/SIX5/ATF4/NDP	18	Cluster1
GO:0042092	type 2 immune response	11/1751	42/18870	0.00121555	0.0124578	0.00983512	FCER1A/XCL1/TRAF3IP2/IL6/IL33/GATA3/CD81/STAT6/IL4R/RARA/BCL3	11	Cluster1
GO:1901888	regulation of cell junction assembly	34/1751	213/18870	0.00122946	0.0125784	0.00993029	EPHA2/COL16A1/NEGR1/NTRK1/F11R/MYOC/WNT3A/WNT7A/FAM107A/EPHA3/EPHB1/CAV1/SFRP1/TLN1/DKK1/VCL/BDNF/ACVRL1/TBX5/MMP14/LRFN5/FERMT2/FLRT2/SMAD3/NTN1/DUSP3/DAPK3/FLRT3/SYNDIG1/CLDN5/GPM6B/NLGN3/GPRASP3/SLITRK2	34	Cluster1
GO:0050931	pigment cell differentiation	10/1751	36/18870	0.00123245	0.0125869	0.00993699	ADAMTSL4/MITF/GLI3/RAB38/EDNRB/RAB27A/BCL2/GNA11/EDN3/SOX10	10	Cluster1
GO:0007548	sex differentiation	43/1751	288/18870	0.00123626	0.0126039	0.00995042	WNT2B/NTRK1/PBX1/OSR1/SRD5A2/HOXD13/BOK/WNT7A/TP63/SFRP2/FGF10/FST/FOXF2/FOXC1/BMP5/TCF21/ESR1/HOXA11/ADCYAP1R1/SFRP1/CNTFR/NPR2/ROR2/GATA3/GFRA1/WT1/PGR/A2M/TBX3/MMP14/BCL2L2/STRA6/PKD1/MMP2/SOX15/RARA/BCL2/AXL/CEBPB/ADAMTS1/PCYT1B/MAMLD1/FLNA	43	Cluster1
GO:0043086	negative regulation of catalytic activity	65/1751	480/18870	0.00124591	0.0126801	0.0100106	NES/ATP2B4/SLC8A1/BIN1/DUSP19/TMBIM1/SERPINE2/CAV3/TIMP4/LTF/WWTR1/SPINK2/SPRY1/SPOCK3/CAMK2A/DUSP1/SERPINB1/BAG2/PLN/AQP1/HSPB1/RASA4/CAV1/KLF4/DAB2IP/ANXA8L1/ANXA8/IFIT1/SERPING1/ARL2/GSTP1/SLN/IRAK3/PTPRQ/USP44/NOS1/EDNRB/SPRY2/GAS6/LGALS3/SERPINA5/SERPINA3/MVP/NOL3/SERPINF1/MYOCD/AOC3/DUSP3/TIMP2/SERPINB5/SERPINB4/SERPINB11/SERPINB3/GALR1/PALM/ZFP36/CEACAM1/RASIP1/CST3/CST4/PKIG/DBNDD2/ZGPAT/…	65	Cluster1
GO:0090092	regulation of transmembrane receptor protein serine/threonine kinase signaling pathway	44/1751	297/18870	0.00128089	0.0130099	0.010271	CCN1/TGFBR3/GDF7/EMILIN1/LTBP1/CAV3/CHRD/HTRA3/SPRY1/SFRP2/FGF10/FST/BMP5/DACT2/BMPER/MAGI2/CAV2/SFRP1/ITGA8/DKK1/DKK3/CHRDL2/ACVRL1/SPART/SPRY2/BMP4/TGFB3/RBPMS2/CILP/SMAD3/RGMA/SH2B1/TGFB1I1/ZNF423/MYOCD/ITGA3/WFIKKN2/NOG/FSTL3/FKBP8/LTBP4/FERMT1/CHRDL1/IGSF1	44	Cluster1
GO:0014896	muscle hypertrophy	20/1751	104/18870	0.00128276	0.0130099	0.010271	TRIM63/LMNA/MYOC/ATP2B4/MEIS1/IGFBP5/LMCD1/CAV3/PDE5A/HAND2/MIR145/PI16/ADRA1A/NR4A3/FOXO1/MYH6/MYH7/SMAD3/TCAP/GATA5	20	Cluster1
GO:0032940	secretion by cell	103/1751	829/18870	0.00128568	0.013017	0.0102766	SYTL1/RIMS3/KCNA2/SV2A/BGLAP/TMEM79/FCER1A/PTGS2/PLA2G4A/POMC/ADRA2B/CACNB4/SERPINE2/WNT7A/ADCY5/ADRA2C/CD38/PRSS12/GDNF/FGF10/ISL1/CARTPT/PDE8B/SNCAIP/CAMK2A/MICAL1/GJA1/IL6/WIPF3/AQP1/CFTR/LGI3/SFRP1/NR4A3/PTGES/PTGDS/GATA3/TACR2/CAMK2G/GPR15LG/SNCG/ANKRD1/MYOF/SLC18A2/SYT8/APBB1/TSPAN18/NRXN2/ANO1/SDHD/SYT10/NR4A1/TRPV4/TBX3/HCAR2/FOXO1/EDNRB/TGFB3/TNFAIP2/FGF7/RAB27A/FES/TVP23A/PRKCB/IL4R/PRR…	103	Cluster1
GO:0009308	amine metabolic process	22/1751	119/18870	0.00129818	0.0131208	0.0103585	NPR1/ATP2B4/HAAO/EPAS1/NR4A2/EDNRA/HAND2/RNF180/SNCAIP/DRD1/MOXD1/SLC22A3/INMT/GATA3/PAOX/PDE1B/ALDH2/HDC/PNMT/AOC3/ATCAY/MAOB	22	Cluster1
GO:0045216	cell-cell junction organization	34/1751	214/18870	0.0013344	0.0134637	0.0106292	EPHA2/F11R/INAVA/PKP1/LIMS2/CLDN11/CLDN16/WDR1/SRF/GJA1/ACTB/CAV1/CDH17/TLN1/VCL/CTNND1/ARL2/JAM3/HDAC7/TRPV4/TBX5/FERMT2/TGFB3/SMAD3/KIFC3/CDH3/CNTNAP1/CDH19/PIP5K1C/NUMBL/CD177/CDH22/CLDN5/FLNA	34	Cluster1
GO:0090288	negative regulation of cellular response to growth factor stimulus	23/1751	127/18870	0.00136127	0.0137111	0.0108246	ATP2B4/EMILIN1/GPC1/CHRD/HTRA3/FGF2/SPRY1/SFRP2/BMPER/ADGRA2/SFRP1/DAB2IP/GATA3/DKK1/CHRDL2/SPART/SPRY2/RBPMS2/NGFR/NOG/FSTL3/CADM4/CHRDL1	23	Cluster1
GO:1903053	regulation of extracellular matrix organization	14/1751	62/18870	0.00136415	0.0137165	0.0108288	ANGPTL7/PDPN/DDR2/EMILIN1/DPP4/LAMB2/PRDM5/IL6/AEBP1/EFEMP2/PHLDB1/SMAD3/AXIN2/CST3	14	Cluster1
GO:0050806	positive regulation of synaptic transmission	29/1751	174/18870	0.00138378	0.013822	0.0109121	RIMS3/BGLAP/NTRK1/PTGS2/SERPINE2/FAM107A/NSG1/DRD1/PTN/ADRA1A/ARC/ROR2/TACR2/NPTN/STX1B/DLG4/VAMP2/CCL2/HAP1/MPP2/GFAP/NOG/CACNG4/TSHZ3/SLC8A2/PRNP/RIMS4/LARGE1/NLGN3	29	Cluster1
GO:0030318	melanocyte differentiation	8/1751	25/18870	0.00138409	0.013822	0.0109121	MITF/GLI3/EDNRB/RAB27A/BCL2/GNA11/EDN3/SOX10	8	Cluster1
GO:0035988	chondrocyte proliferation	8/1751	25/18870	0.00138409	0.013822	0.0109121	PBXIP1/DDR2/FOSL2/LTF/FGFR3/CCN2/NPR2/MMP14	8	Cluster1
GO:0072576	liver morphogenesis	8/1751	25/18870	0.00138409	0.013822	0.0109121	WNT3A/LIMS2/TNFAIP3/IL6/PTN/GLI1/CEACAM1/CEBPB	8	Cluster1
GO:0007520	myoblast fusion	12/1751	49/18870	0.00140154	0.0139208	0.0109901	PLEKHO1/MYOG/CAV3/CXCL10/SCGB3A1/CD81/ADAMTS15/NOS1/CACNA1H/IL4R/EHD2/JAM2	12	Cluster1
GO:0010518	positive regulation of phospholipase activity	12/1751	49/18870	0.00140154	0.0139208	0.0109901	PLA2G5/SELE/NMUR1/FGFR3/FGF2/EDNRA/ESR1/ADRA1A/FGFR1/LPAR1/FGFR2/GNA15	12	Cluster1
GO:0060071	Wnt signaling pathway, planar cell polarity pathway	12/1751	49/18870	0.00140154	0.0139208	0.0109901	ARHGEF19/VANGL2/FZD7/WNT7A/PRICKLE2/SFRP2/RSPO3/MAGI2/SFRP1/DKK1/DACT1/PLEKHA4	12	Cluster1
GO:0043627	response to estrogen	15/1751	69/18870	0.00140858	0.0139208	0.0109901	CITED4/GSTM3/BGLAP/ARID5A/WNT7A/SLC34A2/ESR1/HOXA11/CAV1/SFRP1/GATA3/MMP14/TGFB3/MMP2/RARA	15	Cluster1
GO:0050918	positive chemotaxis	15/1751	69/18870	0.00140858	0.0139208	0.0109901	ARTN/S100A4/CXCL10/FGF2/GDNF/FGF10/ANGPT1/VEGFB/NTF3/BMP4/LGALS3/FGF7/SMAD3/NTRK3/CX3CL1	15	Cluster1
GO:0001895	retina homeostasis	17/1751	83/18870	0.00141063	0.0139208	0.0109901	CROCC/RPE65/LTF/TF/PROM1/ACTB/HSPB1/AZGP1/PIP/NXNL2/VSTM4/KRT1/CIB2/CDH3/ATP1B2/CST4/NDP	17	Cluster1
GO:0014855	striated muscle cell proliferation	17/1751	83/18870	0.00141063	0.0139208	0.0109901	TGFBR3/MYOG/EPHB1/FGF2/FOXC1/CAV2/ANGPT1/FGFR2/YAP1/GLI1/TBX5/FOS/FES/NOG/TBX2/SIX5/MAPK11	17	Cluster1
GO:0001890	placenta development	26/1751	151/18870	0.00148076	0.0145883	0.011517	GJB5/GJB3/CCN1/PTGS2/ETNK2/EPAS1/HS6ST1/STOX2/ADAM19/BMP5/RSPO3/ITGB8/PTN/FGFR2/TAF10/FOSL1/ZFP36L1/PKD1/SOX15/PLCD3/DLX3/SOCS3/JUNB/CEBPB/LIF/NDP	26	Cluster1
GO:0010712	regulation of collagen metabolic process	11/1751	43/18870	0.0014984	0.0147372	0.0116346	DDR2/EMILIN1/MIR145/IL6/VSIR/BMP4/TGFB3/LARP6/MFAP4/CYGB/CST3	11	Cluster1
GO:0033689	negative regulation of osteoblast proliferation	6/1751	15/18870	0.00151588	0.0147845	0.011672	PLXNB1/SFRP1/SMAD3/AXIN2/BCL2/MN1	6	Cluster1
GO:0060572	morphogenesis of an epithelial bud	6/1751	15/18870	0.00151588	0.0147845	0.011672	WNT2B/TP63/FGF10/FGFR2/BMP4/NOG	6	Cluster1
GO:0070885	negative regulation of calcineurin-NFAT signaling cascade	6/1751	15/18870	0.00151588	0.0147845	0.011672	ATP2B4/FHL2/MYOZ2/MYOZ1/PRNP/RCAN1	6	Cluster1
GO:0106057	negative regulation of calcineurin-mediated signaling	6/1751	15/18870	0.00151588	0.0147845	0.011672	ATP2B4/FHL2/MYOZ2/MYOZ1/PRNP/RCAN1	6	Cluster1
GO:0098773	skin epidermis development	23/1751	128/18870	0.00151683	0.0147845	0.011672	TMEM79/IGFBP5/WNT10A/TP63/FGF10/FST/SRF/KLF4/DKK1/FGFR2/KRT1/FGF7/TRADD/CDH3/FOXN1/KRT16/KRT17/NGFR/DLX3/BCL2/TGM3/FERMT1/LAMA5	23	Cluster1
GO:0017145	stem cell division	9/1751	31/18870	0.00152594	0.0147845	0.011672	WNT3A/ZFP36L2/FZD7/WNT7A/WWTR1/SFRP2/MIR145/SOX17/BMI1	9	Cluster1
GO:0033688	regulation of osteoblast proliferation	9/1751	31/18870	0.00152594	0.0147845	0.011672	CCN1/LTF/PLXNB1/SFRP1/FGFR2/SMAD3/AXIN2/BCL2/MN1	9	Cluster1
GO:0061437	renal system vasculature development	9/1751	31/18870	0.00152594	0.0147845	0.011672	OSR1/EDNRA/EGR1/TCF21/AQP1/ANGPT1/ACTA2/WT1/BMP4	9	Cluster1
GO:0061440	kidney vasculature development	9/1751	31/18870	0.00152594	0.0147845	0.011672	OSR1/EDNRA/EGR1/TCF21/AQP1/ANGPT1/ACTA2/WT1/BMP4	9	Cluster1
GO:0003417	growth plate cartilage development	7/1751	20/18870	0.00153203	0.0148189	0.0116992	FOSL2/RARB/ANXA6/NPR2/COL27A1/RARG/RARA	7	Cluster1
GO:0007200	phospholipase C-activating G protein-coupled receptor signaling pathway	21/1751	113/18870	0.00154468	0.0148973	0.011761	PLCH2/PTGER3/ACTN2/GPR17/NMUR1/HRH1/DRD1/ESR1/CHRM2/ADRA1A/GNA14/LPAR1/CHRM1/ANO1/LPAR6/EDNRB/PRKCB/GNA11/GNA15/ADRA1D/HTR2C	21	Cluster1
GO:0014741	negative regulation of muscle hypertrophy	10/1751	37/18870	0.00155032	0.0148973	0.011761	TRIM63/LMNA/ATP2B4/IGFBP5/CAV3/MIR145/PI16/FOXO1/SMAD3/GATA5	10	Cluster1
GO:0033280	response to vitamin D	10/1751	37/18870	0.00155032	0.0148973	0.011761	BGLAP/PTGS2/CXCL10/SFRP1/PENK/FES/PRKCB/KANK2/CYP24A1/MN1	10	Cluster1
GO:0060323	head morphogenesis	10/1751	37/18870	0.00155032	0.0148973	0.011761	CSRNP1/DKK1/TGFB3/STRA6/MMP2/CRISPLD2/MYH3/NOG/RRAS/CLDN5	10	Cluster1
GO:0044706	multi-multicellular organism process	34/1751	216/18870	0.00156788	0.0150414	0.0118748	COL16A1/PTGS2/ADRA2B/IGFBP5/SERPINE2/CD38/STOX2/TEAD3/GJA1/ESR1/PTN/SCGB1A1/FOSL1/PGR/ITGA5/FOS/TGFB3/PLA2G4B/MMP2/P2RX1/RARA/ITGA3/ITGB4/BCL2/JUNB/SYDE1/PSG4/FOSB/SEMG1/LIF/MAFF/FBLN1/NDP/TRO	34	Cluster1
GO:0006813	potassium ion transport	37/1751	241/18870	0.00158522	0.0151828	0.0119864	RNF207/KCNQ4/KCNA2/CASQ2/ATP1A2/ACTN2/RGS7/KCNIP3/BIN1/CAV3/KCNAB1/KCNIP1/KCNMB1/DRD1/KCNQ5/AQP1/CAV1/KCNB2/ANO6/NOS1/HCN4/SLC12A3/SLC12A4/ATP1B2/VAMP2/KCNN4/PRNP/SLC24A3/KCNB1/EDN3/KCNJ6/KCNJ15/LARGE1/ATF4/ATP1B4/FHL1/FLNA	37	Cluster1
GO:0051893	regulation of focal adhesion assembly	14/1751	63/18870	0.00160672	0.0153136	0.0120896	COL16A1/MYOC/FAM107A/EPHA3/SFRP1/TLN1/VCL/ACVRL1/MMP14/FERMT2/SMAD3/DUSP3/DAPK3/GPM6B	14	Cluster1
GO:0090109	regulation of cell-substrate junction assembly	14/1751	63/18870	0.00160672	0.0153136	0.0120896	COL16A1/MYOC/FAM107A/EPHA3/SFRP1/TLN1/VCL/ACVRL1/MMP14/FERMT2/SMAD3/DUSP3/DAPK3/GPM6B	14	Cluster1
GO:2000179	positive regulation of neural precursor cell proliferation	14/1751	63/18870	0.00160672	0.0153136	0.0120896	HAPLN2/NES/WNT3A/GJC2/FGF2/ID4/GLI3/SMARCD3/RASSF10/GLI1/HAPLN3/CX3CL1/SOX10/FLNA	14	Cluster1
GO:0009636	response to toxic substance	39/1751	258/18870	0.00161419	0.0153598	0.0121261	GSTM2/GSTM1/GSTM3/PTGS2/GJC2/SLC15A2/SOD3/ABCG2/ADH5/GPX3/SRF/AHR/INMT/ABCB1/EPHX2/PENK/TRPM6/PTGS1/PTGES/ASS1/SLC18A2/GSTP1/SCN2B/GPX2/FOS/FBLN5/DUOX2/DUOX1/MT1E/MT1M/MT1A/MT1G/MT1X/NXN/SLC47A1/CYGB/BCL2/ATF4/MAOB	39	Cluster1
GO:0060395	SMAD protein signal transduction	17/1751	84/18870	0.00161858	0.0153766	0.0121394	JUN/GDF7/ATOH8/ITGB6/TF/WWTR1/BMP5/BMPER/MAGI2/RBPMS/SMAD9/BMP4/FOS/TGFB3/CILP/SMAD3/SH2B1	17	Cluster1
GO:0032963	collagen metabolic process	20/1751	106/18870	0.00163355	0.0154936	0.0122318	MMP23B/DDR2/EMILIN1/FOSL2/MIR145/IL6/VSIR/MMP7/P3H3/TNS2/MMP17/MMP14/BMP4/TGFB3/LARP6/MMP2/MFAP4/MRC2/CYGB/CST3	20	Cluster1
GO:0031345	negative regulation of cell projection organization	31/1751	192/18870	0.00163629	0.0154944	0.0122324	WNT3A/SEMA4C/ITM2C/SEMA3F/SEMA3B/CD38/MGARP/NR2F1/DPYSL3/KANK1/LPAR1/DKK1/ZNF365/SEMA4G/FAT3/YAP1/TRPV4/SPART/SPRY2/SEMA6D/RGMA/TBX6/STX1B/NTN1/PMP22/GFAP/ITGA3/MAG/PRNP/MCF2/FLNA	31	Cluster1
GO:0014743	regulation of muscle hypertrophy	15/1751	70/18870	0.00164172	0.0155207	0.0122532	TRIM63/LMNA/ATP2B4/IGFBP5/LMCD1/CAV3/PDE5A/HAND2/MIR145/PI16/ADRA1A/NR4A3/FOXO1/SMAD3/GATA5	15	Cluster1
GO:0007156	homophilic cell adhesion via plasma membrane adhesion molecules	28/1751	168/18870	0.00165679	0.0156379	0.0123457	NEXN/CADM3/CADM2/PCDH7/PCDH10/DCHS2/PALLD/TENM3/MYOT/CDH17/HMCN2/DCHS1/FAT3/MPZL2/ROBO3/PCDH8/NPTN/PKD1/CDH3/DSC3/DSG3/CDH19/CEACAM1/CADM4/CDH22/TRO/PCDH11X/L1CAM	28	Cluster1
GO:0051588	regulation of neurotransmitter transport	19/1751	99/18870	0.00171697	0.0161799	0.0127736	RIMS3/BGLAP/ATP1A2/CACNB4/WNT7A/GDNF/SNCAIP/CAMK2A/DRD1/TACR2/SNCG/MYOF/NOS1/PRKCB/STX1B/P2RX1/GFAP/RIMS4/GPM6B	19	Cluster1
GO:0051283	negative regulation of sequestering of calcium ion	24/1751	137/18870	0.00173651	0.0163377	0.0128982	PLCH2/GSTM2/CASQ2/ATP1A2/CASQ1/XCL1/SLC8A1/PLCD1/XCR1/TRPC1/CXCL10/FGF2/ANXA6/DRD1/PLN/TRDN/NOS1/JPH4/CX3CL1/NOL3/HAP1/JPH2/HTR2C/FLNA	24	Cluster1
GO:0044092	negative regulation of molecular function	98/1751	790/18870	0.00175144	0.0164517	0.0129882	PEX14/JUN/GSTM2/CASQ2/NES/ATP1A2/XCL1/ATP2B4/ACTN2/OSR1/SLC8A1/CNRIP1/BIN1/DUSP19/TMBIM1/SERPINE2/CAV3/TIMP4/LTF/WWTR1/KCNAB1/WFS1/SPINK2/SPRY1/SPOCK3/CAMK2A/DUSP1/SERPINB1/BAG2/PLN/TRDN/TNFAIP3/ESR1/ACTB/AQP1/HECW1/RAMP3/HSPB1/RASA4/CAV1/KLF4/DAB2IP/ANXA8L1/ANXA8/DKK1/IFIT1/SFRP5/SERPING1/ARL2/GSTP1/SLN/IRAK3/PTPRQ/USP44/NOS1/EDNRB/SPRY2/GAS6/LGALS3/DACT1/SERPINA5/SERPINA3/GNB5/PKD1/GLIS2/MVP/TB…	98	Cluster1
GO:0001932	regulation of protein phosphorylation	116/1751	960/18870	0.00176659	0.0165675	0.0130796	RSPO1/MOB3C/PLPP3/DIRAS3/CCN1/CSF1/NTRK1/DDR2/NIBAN1/PTGS2/ATP2B4/IL24/WNT3A/GJC2/SLC8A1/ADRA2B/DUSP19/CTDSP1/PID1/CAV3/GPD1L/LTF/WWTR1/FGFR3/DOK7/ADRA2C/AREG/FGF2/SPRY1/IL15/SFRP2/PDGFC/FGF10/ISL1/CARTPT/TSLP/CCNI2/EGR1/HBEGF/FAXDC2/DUSP1/DRD1/MICAL1/ACTB/IL6/RAMP3/HSPB1/CAV1/RARRES2/CLU/NRG1/FGFR1/SFRP1/ANGPT1/DAB2IP/DKK1/GFRA1/MOB2/TRIM6/BDNF/VEGFB/GSTP1/CCND2/NTF3/ITGA5/NAB2/IRAK3/PTPRQ/NOS1/…	116	Cluster1
GO:1904063	negative regulation of cation transmembrane transport	18/1751	92/18870	0.00179127	0.016772	0.0132411	GSTM2/CASQ2/ATP1A2/ACTN2/OSR1/BIN1/CAV3/KCNAB1/PLN/TRDN/HECW1/CAV1/SLN/ISCU/NOS1/GNB5/BCL2/REM1	18	Cluster1
GO:0043268	positive regulation of potassium ion transport	11/1751	44/18870	0.00183289	0.0170766	0.0134816	RNF207/ACTN2/RGS7/KCNMB1/DRD1/ANO6/ATP1B2/KCNN4/EDN3/FHL1/FLNA	11	Cluster1
GO:0071526	semaphorin-plexin signaling pathway	11/1751	44/18870	0.00183289	0.0170766	0.0134816	SEMA4C/PLXNB1/SEMA3F/SEMA3B/EDNRA/HAND2/GDNF/SEMA4G/NCAM1/SEMA6D/FLNA	11	Cluster1
GO:0042659	regulation of cell fate specification	8/1751	26/18870	0.00183839	0.0170766	0.0134816	LMO4/WNT3A/FZD7/FGF2/SFRP2/SOX17/DKK1/MBD3	8	Cluster1
GO:0060343	trabecula formation	8/1751	26/18870	0.00183839	0.0170766	0.0134816	TGFBR3/FHL2/CAV3/SRF/SFRP1/MMP2/CHAD/ADAMTS1	8	Cluster1
GO:2000050	regulation of non-canonical Wnt signaling pathway	8/1751	26/18870	0.00183839	0.0170766	0.0134816	SFRP2/DAAM2/RSPO3/SFRP1/DKK1/WNT5B/DACT1/PLEKHA4	8	Cluster1
GO:0010631	epithelial cell migration	52/1751	372/18870	0.00185069	0.0171463	0.0135366	MIR200A/EPHA2/EDN2/PLPP3/S100A2/GLUL/PTGS2/ATP2B4/RHOB/ATOH8/DPP4/WNT7A/S100P/FGFBP1/FGF2/FGF10/MCC/HBEGF/DAAM2/SRF/BMPER/HSPB1/PTN/EGR3/ADGRA2/FGFR1/ANGPT1/KANK1/GLIPR2/KLF4/DAB2IP/GATA3/VSTM4/HDAC7/ACVRL1/NR4A1/PXN/RHOJ/FGF7/SERPINF1/TNFSF12/KRT16/STAT5A/ITGA3/CCBE1/KANK2/CEACAM1/RRAS/FERMT1/ID1/CD40/CARD10	52	Cluster1
GO:0002028	regulation of sodium ion transport	17/1751	85/18870	0.00185175	0.0171463	0.0135366	ATP1A2/ATP2B4/OSR1/SERPINE2/CAV3/GPD1L/HECW1/FXYD6/SCN4B/SCN2B/CNTN1/NOS1/CHP2/ATP1B2/PER1/RANGRF/DMPK	17	Cluster1
GO:0019722	calcium-mediated signaling	33/1751	210/18870	0.00187312	0.0173167	0.0136711	EDN2/GBP1/GSTM2/CASQ2/ATP1A2/CASQ1/SELP/SELE/ATP2B4/POMC/SLC8A1/FHL2/NMUR1/LMCD1/XCR1/MYOZ2/RCAN2/PLN/DEFB1/C10orf71/MYOZ1/P2RX2/EDNRB/PLA2G4B/CHP2/SAMD14/TMEM100/DMPK/SLC8A2/PRNP/REM1/RCAN1/RGN	33	Cluster1
GO:0001885	endothelial cell development	14/1751	64/18870	0.00188413	0.0173637	0.0137081	CLIC4/GSTM3/HAPLN2/F11R/EDNRA/COL27A1/VCL/PDE2A/RAPGEF3/EDNRB/S1PR2/COL18A1/CLDN5/TNMD	14	Cluster1
GO:0030225	macrophage differentiation	14/1751	64/18870	0.00188413	0.0173637	0.0137081	CSF1/TSPAN2/FOSL2/IL1RL1/IL15/MIR145/IL33/ROR2/GATA3/BMP4/IL34/LIF/LARGE1/NDP	14	Cluster1
GO:0050767	regulation of neurogenesis	54/1751	390/18870	0.00189416	0.0174287	0.0137595	HAPLN2/BTG2/WNT3A/GJC2/SEMA4C/BIN1/CTDSP1/OBSL1/SERPINE2/WNT7A/PLXNB1/SEMA3F/SEMA3B/FGF2/ID4/DAAM2/SRF/IL6/GLI3/PTN/SMARCD3/PLAG1/IL33/ZNF365/SEMA4G/RASSF10/BDNF/MAP6/YAP1/SPART/SEMA6D/PARP6/NPTN/HAPLN3/RGMA/CX3CL1/IL34/SERPINF1/ASPA/NTN1/RNF112/NR1D1/HAP1/RND2/GFAP/NOG/MAG/NUMBL/CHODL/LIF/SOX10/GPRASP3/MCF2/L1CAM	54	Cluster1
GO:0031346	positive regulation of cell projection organization	50/1751	355/18870	0.0019079	0.0175275	0.0138375	CROCC/NEGR1/EPS8L3/NTRK1/DDR2/WNT3A/CDC42EP3/RHOQ/ZNF804A/OBSL1/PLXNB1/EPHA3/NDNF/TENM3/DPYSL3/SRF/BMP5/MAGI2/PTN/ALKAL1/ROR2/DAB2IP/BDNF/MAP6/ROBO3/CNTN1/DZIP1/TGFB3/PARP6/NPTN/NTRK3/FES/RGMA/CX3CL1/DEF8/SERPINF1/DLG4/ATP1B2/NTN1/HAP1/RND2/ITGA3/CDC42EP4/PALM/SF3A2/CHODL/KCTD17/GPRASP3/L1CAM/FLNA	50	Cluster1
GO:0035633	maintenance of blood-brain barrier	10/1751	38/18870	0.00193154	0.0176715	0.0139512	F11R/PTGS2/GJA1/ACTB/IL6/ANGPT1/VCL/JAM3/JAM2/CLDN5	10	Cluster1
GO:0040036	regulation of fibroblast growth factor receptor signaling pathway	10/1751	38/18870	0.00193154	0.0176715	0.0139512	GPC1/FGFBP1/FGF2/SPRY1/HHIP/GATA3/SPRY2/NPTN/NGFR/NOG	10	Cluster1
GO:0040008	regulation of growth	79/1751	616/18870	0.00193263	0.0176715	0.0139512	TGFBR3/CSF1/BNIPL/NPR1/MAEL/WNT3A/FOSL2/SEMA4C/TFCP2L1/IGFBP5/SERPINE2/CAV3/SEMA3F/SEMA3B/FAM107A/FGFR3/WFS1/CD38/FGF2/SFRP2/HBEGF/SCGB3A1/FOXC1/PI16/SRF/GJA1/SFRP1/SOX17/MYOZ1/SEMA4G/FGFR2/BDNF/WT1/PRDM11/RASGRP2/YAP1/CRYAB/RERG/ACVRL1/GLI1/ACACB/MYL2/TBX5/SPART/MMP14/MYH6/MEG3/DIO3/SEMA6D/SMAD3/RGMA/PRKCB/MT1E/MT1M/MT1A/MT1G/MT1X/WFDC1/SOX15/NTN1/MYOCD/IGFBP4/KRT17/STAT5A/RND2/NOG/TBX2/BCL2/TLE…	79	Cluster1
GO:0010644	cell communication by electrical coupling	9/1751	32/18870	0.00195051	0.0177222	0.0139912	CASQ2/ATP1A2/GJC2/SLC8A1/GJA1/TRDN/CAV1/TBX5/ATP1B2	9	Cluster1
GO:0007614	short-term memory	5/1751	11/18870	0.00195937	0.0177222	0.0139912	NPAS4/SERPINF1/SLC2A4/RCAN1/PTCHD1	5	Cluster1
GO:0032060	bleb assembly	5/1751	11/18870	0.00195937	0.0177222	0.0139912	MYLK/LPAR1/ANO6/PMP22/EMP3	5	Cluster1
GO:0032754	positive regulation of interleukin-5 production	5/1751	11/18870	0.00195937	0.0177222	0.0139912	IL1RL1/TSLP/IL33/GATA3/RARA	5	Cluster1
GO:0060272	embryonic skeletal joint morphogenesis	5/1751	11/18870	0.00195937	0.0177222	0.0139912	OSR1/HOXA11/OSR2/BMP4/NOG	5	Cluster1
GO:0060601	lateral sprouting from an epithelium	5/1751	11/18870	0.00195937	0.0177222	0.0139912	TP63/FGF10/FGFR2/BMP4/NOG	5	Cluster1
GO:0060923	cardiac muscle cell fate commitment	5/1751	11/18870	0.00195937	0.0177222	0.0139912	WNT3A/DKK1/WT1/TBX5/TBX3	5	Cluster1
GO:0021915	neural tube development	27/1751	162/18870	0.00198442	0.0178934	0.0141264	EPHA2/LMO4/VANGL2/GPR161/WNT3A/GDF7/SEMA4C/CHRD/SFRP2/BMP5/GLI3/SFRP1/SOX17/BMI1/DCHS1/RARG/BMP4/DACT1/ZFP36L1/ALDH1A2/RGMA/PKD1/RARA/NOG/ZNF358/FKBP8/VASP	27	Cluster1
GO:0051147	regulation of muscle cell differentiation	27/1751	162/18870	0.00198442	0.0178934	0.0141264	MYOG/WNT3A/SMYD1/FZD7/CAV3/LAMB2/PRDM6/MIR145/RBM24/PI16/SRF/SMARCD3/NRG1/PLPP7/DKK1/FGFR2/BDNF/EFEMP2/MYF6/MMP14/BMP4/RBPMS2/MYOCD/BCL2/DMPK/MAPK11/FOXO4	27	Cluster1
GO:0071695	anatomical structure maturation	39/1751	261/18870	0.00199825	0.0179904	0.0142029	TMEM79/MYOC/RHEX/EPAS1/TFCP2L1/NR4A2/LTF/PLXNB1/FGFR3/IL15/EDNRA/CFTR/AKR1B1/DEFB1/NPR2/GATA3/DCHS1/PGR/RND1/ACVRL1/NTN4/EDNRB/GLDN/ALDH1A2/BNC1/TBX6/MMP2/CX3CL1/CDH3/C1QL1/BCL2/KLF2/LGI4/AXL/FERMT1/SEMG1/SEMG2/KCNB1/SOX10	39	Cluster1
GO:0007163	establishment or maintenance of cell polarity	35/1751	228/18870	0.00209042	0.0187913	0.0148352	CLIC4/LMNA/KIAA1614/RHOQ/WNT7A/AMOTL2/EPHB1/WDR1/SPRY1/FGF10/CAP2/DST/TRAF3IP2/GJA1/UST/ACTB/AQP1/RHOBTB2/KANK1/GSN/GATA3/PDLIM1/SFRP5/PARVA/JAM3/SPRY2/RHOJ/PLEKHG3/PKD1/ENKD1/FOXF1/DLG4/MISP/BRSK1/FERMT1	35	Cluster1
GO:0060444	branching involved in mammary gland duct morphogenesis	7/1751	21/18870	0.00211573	0.0189315	0.014946	EPHA2/CSF1/CAV3/AREG/ESR1/PGR/TBX3	7	Cluster1
GO:0060973	cell migration involved in heart development	7/1751	21/18870	0.00211573	0.0189315	0.014946	EDNRA/HAND2/BVES/DCHS1/TBX5/BMP4/FLRT3	7	Cluster1
GO:2000738	positive regulation of stem cell differentiation	7/1751	21/18870	0.00211573	0.0189315	0.014946	FGF2/FOXC1/RBM24/PTN/SOX17/LTBP3/TBX5	7	Cluster1
GO:0051282	regulation of sequestering of calcium ion	24/1751	139/18870	0.00212253	0.0189634	0.0149711	PLCH2/GSTM2/CASQ2/ATP1A2/CASQ1/XCL1/SLC8A1/PLCD1/XCR1/TRPC1/CXCL10/FGF2/ANXA6/DRD1/PLN/TRDN/NOS1/JPH4/CX3CL1/NOL3/HAP1/JPH2/HTR2C/FLNA	24	Cluster1
GO:0001934	positive regulation of protein phosphorylation	78/1751	609/18870	0.00213091	0.0190093	0.0150074	RSPO1/MOB3C/PLPP3/CCN1/CSF1/NTRK1/DDR2/NIBAN1/PTGS2/ATP2B4/IL24/WNT3A/ADRA2B/DUSP19/LTF/FGFR3/DOK7/ADRA2C/AREG/FGF2/IL15/SFRP2/PDGFC/FGF10/ISL1/CARTPT/TSLP/EGR1/HBEGF/FAXDC2/IL6/RAMP3/CAV1/RARRES2/CLU/NRG1/FGFR1/ANGPT1/DAB2IP/DKK1/GFRA1/MOB2/TRIM6/BDNF/VEGFB/CCND2/NTF3/ITGA5/NAB2/NOS1/EDNRB/SPRY2/GAS6/FERMT2/BMP4/FGF7/NPTN/CSPG4/NTRK3/PKD1/CTF1/CX3CL1/IL34/DLG4/CSF3/AXIN2/BCL2/SH2D3A/S1PR2/CLIP3/…	78	Cluster1
GO:0030199	collagen fibril organization	14/1751	65/18870	0.0022001	0.0195729	0.0154523	DDR2/DPT/COLGALT2/EMILIN1/SFRP2/FOXC1/AEBP1/BMP1/COL14A1/COL27A1/EFEMP2/LOXL1/COL5A3/COL18A1	14	Cluster1
GO:0090132	epithelium migration	52/1751	375/18870	0.00220078	0.0195729	0.0154523	MIR200A/EPHA2/EDN2/PLPP3/S100A2/GLUL/PTGS2/ATP2B4/RHOB/ATOH8/DPP4/WNT7A/S100P/FGFBP1/FGF2/FGF10/MCC/HBEGF/DAAM2/SRF/BMPER/HSPB1/PTN/EGR3/ADGRA2/FGFR1/ANGPT1/KANK1/GLIPR2/KLF4/DAB2IP/GATA3/VSTM4/HDAC7/ACVRL1/NR4A1/PXN/RHOJ/FGF7/SERPINF1/TNFSF12/KRT16/STAT5A/ITGA3/CCBE1/KANK2/CEACAM1/RRAS/FERMT1/ID1/CD40/CARD10	52	Cluster1
GO:0070527	platelet aggregation	15/1751	72/18870	0.00220528	0.0195832	0.0154604	PDPN/F11R/CSRP1/WNT3A/EMILIN1/SERPINE2/ACTB/IL6/HSPB1/TLN1/VCL/C1QTNF1/CEACAM1/MYL9/FLNA	15	Cluster1
GO:0014857	regulation of skeletal muscle cell proliferation	6/1751	16/18870	0.00223632	0.0197093	0.01556	MYOG/EPHB1/FGF2/CAV2/ANGPT1/SIX5	6	Cluster1
GO:0047484	regulation of response to osmotic stress	6/1751	16/18870	0.00223632	0.0197093	0.01556	PTGS2/EFHD1/ABCB1/TRPV4/BDKRB2/MLC1	6	Cluster1
GO:0051014	actin filament severing	6/1751	16/18870	0.00223632	0.0197093	0.01556	CAPG/VILL/GSN/SVIL/CFL2/DSTN	6	Cluster1
GO:2000095	regulation of Wnt signaling pathway, planar cell polarity pathway	6/1751	16/18870	0.00223632	0.0197093	0.01556	SFRP2/RSPO3/SFRP1/DKK1/DACT1/PLEKHA4	6	Cluster1
GO:2000345	regulation of hepatocyte proliferation	6/1751	16/18870	0.00223632	0.0197093	0.01556	WNT3A/LIMS2/TNFAIP3/PTN/GLI1/CEACAM1	6	Cluster1
GO:0032411	positive regulation of transporter activity	18/1751	94/18870	0.00230038	0.0202433	0.0159816	RNF207/GSTM2/CASQ1/ACTN2/STAC/EDNRA/TRDN/CACNA2D1/ABCB1/CFTR/ARC/CHP2/ATP1B2/CCL2/STAC2/HAP1/JPH2/NLGN3	18	Cluster1
GO:0043410	positive regulation of MAPK cascade	63/1751	474/18870	0.00230713	0.0202722	0.0160044	PLA2G5/PROK1/NTRK1/XCL1/INAVA/ADRA2B/SEMA4C/DUSP19/FZD7/WNT7A/FGFR3/ADRA2C/FGF2/PDGFC/HAND2/FGF10/CARTPT/SH3RF2/CCN2/IL6/BMPER/RAMP3/CAV2/SORBS3/ADRA1A/NRG1/FGFR1/ALKAL1/ANGPT1/GLIPR2/LPAR1/DAB2IP/DKK1/ACTA2/AVPI1/FGFR2/CD81/CAVIN3/DENND2B/NTF3/IGFBP6/TRPV4/SPRY2/GAS6/FERMT2/BMP4/TGFB3/TNFAIP8L3/CSPG4/NTRK3/CX3CL1/DOK4/IL34/KSR1/CCL2/CCL23/IGFBP4/C1QTNF1/GADD45B/CD40/EDN3/LIF/HTR2C	63	Cluster1
GO:0010232	vascular transport	17/1751	87/18870	0.00240323	0.0210219	0.0165963	ATP1A2/ATP2B4/SLC4A3/SLC15A2/ABCG2/SLC22A3/ABCB1/SLC16A12/SLC2A3/SLC2A4/ATP1B2/ABCC3/SLC27A1/SLC8A2/SLC24A3/SLC7A3/SLC16A2	17	Cluster1
GO:0048708	astrocyte differentiation	17/1751	87/18870	0.00240323	0.0210219	0.0165963	PLPP3/TSPAN2/BIN1/SERPINE2/LAMB2/DRD1/ID4/IL6/ROR2/LAMC3/NR1D1/GFAP/NOG/MAG/LIF/LARGE1/PLP1	17	Cluster1
GO:0150104	transport across blood-brain barrier	17/1751	87/18870	0.00240323	0.0210219	0.0165963	ATP1A2/ATP2B4/SLC4A3/SLC15A2/ABCG2/SLC22A3/ABCB1/SLC16A12/SLC2A3/SLC2A4/ATP1B2/ABCC3/SLC27A1/SLC8A2/SLC24A3/SLC7A3/SLC16A2	17	Cluster1
GO:0010038	response to metal ion	50/1751	359/18870	0.00241375	0.0210807	0.0166427	CASP9/CLIC4/JUN/CASQ2/S100A16/BGLAP/PTGS2/MYOG/HAAO/CYBRD1/TNNC1/TF/TRPC1/SOD3/PAM/KCNMB1/AQP1/RASA4/CAV1/CPA1/PENK/ASS1/SYT8/FIBIN/RASGRP2/SYT10/AQP2/FOS/CACNA1H/CHP2/MT1E/MT1M/MT1A/MT1G/MT1X/SERPINF1/DLG4/NPTX1/BCL2/ACER1/JUNB/ITPKC/FOSB/GIPR/PRNP/MAP1LC3A/KCNB1/ATF4/MAOB/COX1	50	Cluster1
GO:0060688	regulation of morphogenesis of a branching structure	12/1751	52/18870	0.00241715	0.0210807	0.0166427	WNT2B/HOXD13/CAV3/GDNF/FGF10/ESR1/SFRP1/FGFR2/NTN4/BMP4/FGF7/NOG	12	Cluster1
GO:0070167	regulation of biomineral tissue development	19/1751	102/18870	0.00245673	0.0213941	0.0168901	CCN1/BGLAP/DDR2/OSR1/SLC8A1/WNT6/LTF/CFTR/PTN/OSR2/LTBP3/MGP/ANO6/GAS6/BMP4/SMAD3/CEBPB/ATF4/GPM6B	19	Cluster1
GO:0006821	chloride transport	22/1751	125/18870	0.00248726	0.0215956	0.0170492	CLIC4/SLC1A7/CLCA2/CLCA4/SLC26A9/SLC4A3/NMUR1/ANO7/GLRB/GABRP/ABCB1/SLC26A4/CFTR/ANO1/ANO6/SLC26A10P/ANO4/SLC12A3/SLC12A4/CLIC6/APOL1/GABRE	22	Cluster1
GO:0072089	stem cell proliferation	22/1751	125/18870	0.00248726	0.0215956	0.0170492	WNT2B/NES/PBX1/RARB/TP63/FGF2/SFRP2/FGF10/GJA1/GLI3/ABCB1/SOX17/OSR2/LTBP3/YAP1/RARG/TBX3/FERMT2/ZFP36L1/AXIN2/FERMT1/FBLN1	22	Cluster1
GO:0044089	positive regulation of cellular component biogenesis	66/1751	503/18870	0.00252761	0.0219134	0.0173001	EPHA2/CROCC/ARHGEF10L/COL16A1/TRABD2B/GBP2/EPS8L3/NTRK1/MYOC/LMOD1/EMILIN1/CDC42EP3/RHOQ/ANKRD53/BIN1/CAV3/WNT7A/EPHB1/SYNPO2/DPYSL3/SYNPO/SRF/CCN2/CAV1/SORBS3/CLU/NRG1/SFRP1/CDH17/LPAR1/DAB2IP/SYNPO2L/BDNF/ARL2/PHLDB1/RAPGEF3/TBX5/PXN/DZIP1/AJUBA/FERMT2/LGALS3/TGFB3/FLRT2/TPM1/SMAD3/FES/CX3CL1/HAS3/DEF8/CSF3/HAP1/CDC42EP4/PALM/VASP/RASIP1/NR1H2/FERMT1/FLRT3/SYNDIG1/CLDN5/KCTD17/NLGN3/GPRASP3/SLI…	66	Cluster1
GO:0061041	regulation of wound healing	23/1751	133/18870	0.00254274	0.022012	0.0173779	DDR2/EMILIN1/SERPINE2/MYLK/FGF2/HBEGF/TNFAIP3/CAV1/KANK1/MYOZ1/SERPING1/ANO6/KRT1/FERMT2/DUOX2/DUOX1/SMAD3/TNFRSF12A/WFDC1/C1QTNF1/CEACAM1/CADM4/FERMT1	23	Cluster1
GO:1903034	regulation of response to wounding	28/1751	173/18870	0.00257776	0.0222631	0.0175762	DDR2/EMILIN1/SERPINE2/MYLK/FGF2/HBEGF/TNFAIP3/CAV1/PTN/KANK1/IL33/KLF4/MYOZ1/SERPING1/ANO6/KRT1/FERMT2/DUOX2/DUOX1/SMAD3/RGMA/TNFRSF12A/WFDC1/C1QTNF1/CEACAM1/CADM4/FERMT1/FLNA	28	Cluster1
GO:0014013	regulation of gliogenesis	20/1751	110/18870	0.00258316	0.0222631	0.0175762	GJC2/BIN1/SERPINE2/ID4/DAAM2/IL6/PTN/PLAG1/IL33/ZNF365/IL34/ASPA/NTN1/RNF112/NR1D1/GFAP/NOG/MAG/LIF/SOX10	20	Cluster1
GO:1902476	chloride transmembrane transport	20/1751	110/18870	0.00258316	0.0222631	0.0175762	CLIC4/SLC1A7/CLCA2/CLCA4/SLC26A9/SLC4A3/ANO7/GLRB/GABRP/SLC26A4/CFTR/ANO1/ANO6/SLC26A10P/ANO4/SLC12A3/SLC12A4/CLIC6/APOL1/GABRE	20	Cluster1
GO:0045103	intermediate filament-based process	18/1751	95/18870	0.00259725	0.0223516	0.017646	SYNC/NES/PKP1/DES/DST/KRT7/KRT6A/KRT5/KRT1/KRT4/SYNM/KRT13/KRT15/KRT14/KRT16/KRT17/GFAP/NEFH	18	Cluster1
GO:0033627	cell adhesion mediated by integrin	17/1751	88/18870	0.0027266	0.0234304	0.0184977	EPHA2/COL16A1/PLPP3/EMILIN1/ITGB6/DPP4/ITGA9/SFRP2/ITGB8/ITGA8/JAM3/ITGA5/ITGA7/ITGA3/ITGB4/FERMT1/LIF	17	Cluster1
GO:1901655	cellular response to ketone	19/1751	103/18870	0.00275616	0.0236496	0.0186708	CASP9/ADCY5/ADCY2/AHR/AQP1/CFTR/SFRP1/FBXO32/KLF9/ASS1/DDIT4/NPAS4/GAS6/PTGER2/FOS/SERPINF1/AXIN2/KLF2/SOX10	19	Cluster1
GO:0009713	catechol-containing compound biosynthetic process	7/1751	22/18870	0.00285729	0.0243037	0.0191871	NR4A2/HAND2/MOXD1/GATA3/ALDH2/HDC/PNMT	7	Cluster1
GO:0035313	wound healing, spreading of epidermal cells	7/1751	22/18870	0.00285729	0.0243037	0.0191871	WNT7A/HBEGF/ACVRL1/ITGA5/AJUBA/FERMT2/FERMT1	7	Cluster1
GO:0042423	catecholamine biosynthetic process	7/1751	22/18870	0.00285729	0.0243037	0.0191871	NR4A2/HAND2/MOXD1/GATA3/ALDH2/HDC/PNMT	7	Cluster1
GO:0060713	labyrinthine layer morphogenesis	7/1751	22/18870	0.00285729	0.0243037	0.0191871	GJB5/CCN1/BMP5/RSPO3/FGFR2/ZFP36L1/SOCS3	7	Cluster1
GO:0071305	cellular response to vitamin D	7/1751	22/18870	0.00285729	0.0243037	0.0191871	BGLAP/SFRP1/PENK/FES/KANK2/CYP24A1/MN1	7	Cluster1
GO:0032330	regulation of chondrocyte differentiation	12/1751	53/18870	0.00286561	0.0243037	0.0191871	EFEMP1/RARB/CCN2/HOXA11/GLI3/LTBP3/ACVRL1/RARG/ZNF219/BMP4/SMAD3/AXIN2	12	Cluster1
GO:0048146	positive regulation of fibroblast proliferation	12/1751	53/18870	0.00286561	0.0243037	0.0191871	PLA2G2C/S100A6/DDR2/FOSL2/PDGFC/FGF10/ESR1/AQP1/BMI1/GAS6/NGFR/LIF	12	Cluster1
GO:0090175	regulation of establishment of planar polarity	12/1751	53/18870	0.00286561	0.0243037	0.0191871	ARHGEF19/VANGL2/FZD7/WNT7A/PRICKLE2/SFRP2/RSPO3/MAGI2/SFRP1/DKK1/DACT1/PLEKHA4	12	Cluster1
GO:0052652	cyclic purine nucleotide metabolic process	10/1751	40/18870	0.00291974	0.0246926	0.0194942	EPHA2/NPR1/CACNB4/ADCY5/PDE5A/ADCY2/PDE8B/NPR2/PDE2A/PDE4A	10	Cluster1
GO:0006959	humoral immune response	38/1751	258/18870	0.00291991	0.0246926	0.0194942	REG1A/LTF/TF/MASP1/CXCL6/CXCL1/CXCL3/CXCL2/CXCL10/C7/TSLP/PGC/TRAF3IP2/IL6/RARRES2/DEFB1/CLU/GATA3/BMI1/DMBT1/CD81/CD59/SERPING1/C1S/C1R/C1RL/A2M/KRT6A/KRT1/RNASE4/CCL2/BCL2/BCL3/KLK7/SEMG1/SEMG2/SLPI/WFDC2	38	Cluster1
GO:0060193	positive regulation of lipase activity	13/1751	60/18870	0.0029516	0.0248755	0.0196385	PLA2G5/SELE/NMUR1/FGFR3/FGF2/EDNRA/ESR1/ADRA1A/FGFR1/LPAR1/FGFR2/GNA15/NR1H2	13	Cluster1
GO:1902305	regulation of sodium ion transmembrane transport	13/1751	60/18870	0.0029516	0.0248755	0.0196385	ATP1A2/ATP2B4/OSR1/CAV3/GPD1L/HECW1/FXYD6/SCN4B/SCN2B/NOS1/CHP2/ATP1B2/RANGRF	13	Cluster1
GO:0031099	regeneration	30/1751	191/18870	0.00295428	0.0248755	0.0196385	PTPRU/TGFBR3/LGR6/FZD7/WNT7A/LAMB2/FGF10/IL6/PTN/BIN3/NR4A3/KLF4/MYOZ1/CD81/YAP1/GLI1/KLF5/GAS6/RGMA/MMP2/SOX15/GFAP/SGCA/BCL2/MAG/AXL/CEBPB/LARGE1/RGN/FLNA	30	Cluster1
GO:0010611	regulation of cardiac muscle hypertrophy	14/1751	67/18870	0.00296374	0.0249193	0.0196731	TRIM63/LMNA/ATP2B4/LMCD1/CAV3/PDE5A/HAND2/MIR145/PI16/ADRA1A/NR4A3/FOXO1/SMAD3/GATA5	14	Cluster1
GO:0043542	endothelial cell migration	41/1751	284/18870	0.00297098	0.0249443	0.0196929	MIR200A/EPHA2/EDN2/PLPP3/S100A2/GLUL/PTGS2/ATP2B4/RHOB/ATOH8/DPP4/WNT7A/S100P/FGFBP1/FGF2/SRF/BMPER/HSPB1/PTN/EGR3/ADGRA2/FGFR1/ANGPT1/KLF4/DAB2IP/GATA3/VSTM4/HDAC7/ACVRL1/NR4A1/PXN/RHOJ/SERPINF1/TNFSF12/STAT5A/CCBE1/CEACAM1/RRAS/ID1/CD40/CARD10	41	Cluster1
GO:0071383	cellular response to steroid hormone stimulus	32/1751	208/18870	0.00305321	0.0255811	0.0201956	CASP9/PAQR7/ATP1A2/RXRG/ZFP36L2/FAM107A/TP63/MGARP/ISL1/PAQR8/TCF21/ESR1/AQP1/SFRP1/FBXO32/KLF9/NR4A3/ASS1/DDIT4/NPAS4/PGR/YAP1/LMO3/ZFP36L1/SERPINF1/PER1/NR1D1/AXIN2/KANK2/ZFP36/SOX10/ND3	32	Cluster1
GO:0031128	developmental induction	9/1751	34/18870	0.00307966	0.0255811	0.0201956	WNT2B/FGF2/SPRY1/GDNF/FGF10/HOXA11/DKK1/BMP4/GATA5	9	Cluster1
GO:0086019	cell-cell signaling involved in cardiac conduction	9/1751	34/18870	0.00307966	0.0255811	0.0201956	RNF207/CASQ2/GJA1/CACNA2D1/SCN4B/TBX5/HCN4/RANGRF/FLNA	9	Cluster1
GO:0048145	regulation of fibroblast proliferation	17/1751	89/18870	0.00308536	0.0255811	0.0201956	PLA2G2C/S100A6/DDR2/FOSL2/PDGFC/FGF10/ESR1/AQP1/CAV1/SFRP1/DAB2IP/BMI1/LZTS2/GSTP1/GAS6/NGFR/LIF	17	Cluster1
GO:0033138	positive regulation of peptidyl-serine phosphorylation	19/1751	104/18870	0.00308551	0.0255811	0.0201956	PTGS2/ATP2B4/WNT3A/SFRP2/IL6/RAMP3/CAV1/ANGPT1/TRIM6/BDNF/NTF3/NOS1/SPRY2/NTRK3/CSF3/BCL2/SH2D3A/NTF4/LIF	19	Cluster1
GO:0030509	BMP signaling pathway	27/1751	167/18870	0.00308824	0.0255811	0.0201956	CCN1/TGFBR3/GDF7/CHRD/HTRA3/SFRP2/FST/EGR1/BMP5/BMPER/SFRP1/DKK1/CHRDL2/ACVRL1/SPART/SMAD9/BMP4/RBPMS2/RGMA/ZNF423/DLX3/ITGA3/TMEM100/NOG/FSTL3/FKBP8/CHRDL1	27	Cluster1
GO:0086010	membrane depolarization during action potential	8/1751	28/18870	0.00309377	0.0255811	0.0201956	ATP1A2/SLC8A1/CAV3/CACNA2D1/SCN4B/SCN2B/HCN4/RANGRF	8	Cluster1
GO:0003207	cardiac chamber formation	5/1751	12/18870	0.00310366	0.0255811	0.0201956	EDNRA/HAND2/SMARCD3/TBX5/TBX2	5	Cluster1
GO:0014842	regulation of skeletal muscle satellite cell proliferation	5/1751	12/18870	0.00310366	0.0255811	0.0201956	MYOG/EPHB1/FGF2/ANGPT1/SIX5	5	Cluster1
GO:0030432	peristalsis	5/1751	12/18870	0.00310366	0.0255811	0.0201956	GDNF/DRD1/TBX3/P2RX2/TBX2	5	Cluster1
GO:0031650	regulation of heat generation	5/1751	12/18870	0.00310366	0.0255811	0.0201956	PTGER3/PTGS2/PTGES/EDNRB/SLC27A1	5	Cluster1
GO:0060379	cardiac muscle cell myoblast differentiation	5/1751	12/18870	0.00310366	0.0255811	0.0201956	ISL1/SRF/NRG1/MYOCD/TBX2	5	Cluster1
GO:0060442	branching involved in prostate gland morphogenesis	5/1751	12/18870	0.00310366	0.0255811	0.0201956	HOXD13/ESR1/SFRP1/FGFR2/BMP4	5	Cluster1
GO:0051208	sequestering of calcium ion	24/1751	143/18870	0.0031167	0.0256525	0.020252	PLCH2/GSTM2/CASQ2/ATP1A2/CASQ1/XCL1/SLC8A1/PLCD1/XCR1/TRPC1/CXCL10/FGF2/ANXA6/DRD1/PLN/TRDN/NOS1/JPH4/CX3CL1/NOL3/HAP1/JPH2/HTR2C/FLNA	24	Cluster1
GO:0097529	myeloid leukocyte migration	36/1751	242/18870	0.00313176	0.0257403	0.0203213	EDN2/CSF1/S100A14/XCL1/EMILIN1/DPP4/ITGA9/TAFA4/WDR1/CXCL6/CXCL1/CXCL3/CXCL2/CXCL10/DUSP1/IL6/RARRES2/ROR2/CD81/VEGFB/JAM3/ANO6/TRPV4/EDNRB/MMP14/LGALS3/RIN3/MMP2/CX3CL1/IL34/CCL2/CCL23/CNN2/PIP5K1C/CD177/EDN3	36	Cluster1
GO:0003128	heart field specification	6/1751	17/18870	0.00318726	0.02605	0.0205658	ISL1/SMARCD3/DKK1/BMP4/AXIN2/GATA5	6	Cluster1
GO:0048557	embryonic digestive tract morphogenesis	6/1751	17/18870	0.00318726	0.02605	0.0205658	FGF10/TCF21/GLI3/FGFR2/RBPMS2/FOXF1	6	Cluster1
GO:0055119	relaxation of cardiac muscle	6/1751	17/18870	0.00318726	0.02605	0.0205658	GSTM2/ATP1A2/SLC8A1/PDE5A/PLN/GSN	6	Cluster1
GO:0072224	metanephric glomerulus development	6/1751	17/18870	0.00318726	0.02605	0.0205658	OSR1/LAMB2/EGR1/TCF21/AQP1/WT1	6	Cluster1
GO:0071805	potassium ion transmembrane transport	33/1751	217/18870	0.00320282	0.0261407	0.0206374	RNF207/KCNQ4/KCNA2/CASQ2/ATP1A2/ACTN2/RGS7/KCNIP3/BIN1/CAV3/KCNAB1/KCNIP1/KCNMB1/KCNQ5/AQP1/CAV1/KCNB2/ANO6/HCN4/SLC12A3/SLC12A4/ATP1B2/VAMP2/KCNN4/PRNP/SLC24A3/KCNB1/EDN3/KCNJ6/KCNJ15/LARGE1/FHL1/FLNA	33	Cluster1
GO:0010830	regulation of myotube differentiation	11/1751	47/18870	0.00321579	0.0261736	0.0206634	MYOG/SMYD1/CAV3/RBM24/PLPP7/BDNF/MYF6/MMP14/MYOCD/BCL2/DMPK	11	Cluster1
GO:0010837	regulation of keratinocyte proliferation	11/1751	47/18870	0.00321579	0.0261736	0.0206634	TP63/AREG/FGF10/KLF9/GPR15LG/FGFR2/YAP1/ZFP36L1/FGF7/CDH3/ZFP36	11	Cluster1
GO:0030336	negative regulation of cell migration	51/1751	373/18870	0.0032304	0.0262559	0.0207284	CLIC4/PTPRU/PODN/ATP2B4/IL24/RHOB/EMILIN1/DPP4/IGFBP5/NISCH/MITF/CHRD/FGF2/SFRP2/MCC/DPYSL3/MIR145/DUSP1/SRF/BMP5/GJA1/MAGI2/SFRP1/KANK1/IL33/KLF4/DAB2IP/VCL/IFITM1/ACVRL1/TBX5/BMP4/RIN3/SEMA6D/TPM1/CX3CL1/SERPINF1/ATP1B2/MYOCD/CCL2/KRT16/DUSP3/NGFR/NOG/CYGB/BCL2/CNN2/RRAS/CLDN5/CARD10/STK26	51	Cluster1
GO:0021675	nerve development	18/1751	97/18870	0.00328745	0.0266457	0.0210361	KCNA2/NTRK1/SERPINE2/SEMA3F/EPHB1/EDNRA/ISL1/GLI3/NPR2/LPAR1/BDNF/NTF3/NGFR/NPTX1/NRTN/NTF4/LARGE1/NDP	18	Cluster1
GO:0060419	heart growth	18/1751	97/18870	0.00328745	0.0266457	0.0210361	TGFBR3/MEIS1/CAV3/FGF2/FOXC1/PI16/ADRA1A/FGFR2/WT1/YAP1/GLI1/ACACB/TBX5/MYH6/FES/NOG/TBX2/MAPK11	18	Cluster1
GO:0046660	female sex differentiation	21/1751	120/18870	0.00330192	0.0267259	0.0210994	SRD5A2/TP63/FGF10/FST/FOXC1/ESR1/ADCYAP1R1/SFRP1/NPR2/WT1/PGR/A2M/TBX3/MMP14/STRA6/MMP2/BCL2/AXL/CEBPB/ADAMTS1/PCYT1B	21	Cluster1
GO:0032870	cellular response to hormone stimulus	77/1751	610/18870	0.00332126	0.0268453	0.0211937	CASP9/PAQR7/RPE65/BGLAP/INSRR/ATP1A2/DDR2/RXRG/ACTN2/ZFP36L2/RHOQ/ARID5A/NR4A2/PID1/RARB/UCN2/FAM107A/TP63/MGARP/EDNRA/ISL1/MIR145/CAMK2A/PAQR8/TCF21/ESR1/AQP1/RAMP3/PDK4/CAV2/CAV1/RARRES2/SFRP1/FBXO32/KANK1/KLF9/NR4A3/ASS1/NPFFR1/DDIT4/SORBS1/WT1/NPAS4/PGR/YAP1/LMO3/NR4A1/TNS2/RARG/STAT6/PXN/FOXO1/PTGER2/ZFP36L1/FOS/CYP11A1/CACNA1H/PRKCB/SERPINF1/SLC2A4/PER1/VAMP2/NR1D1/RARA/STAT5A/AXIN2/SOCS3/K…	77	Cluster1
GO:0007626	locomotory behavior	31/1751	201/18870	0.0033785	0.0272704	0.0215292	NEGR1/ATP1A2/MEIS1/CACNB4/NR4A2/DPP4/HOXD10/HOXD9/ADCY5/GLRB/GDNF/EGR1/DRD1/PENK/TMOD1/SNCG/SLC18A2/USP2/CCND2/CNTN1/MYG1/PDE1B/DLG4/C1QL1/GNG7/LGI4/NTF4/RCAN1/LARGE1/RASD2/HTR2C	31	Cluster1
GO:0051209	release of sequestered calcium ion into cytosol	23/1751	136/18870	0.00340316	0.0274163	0.0216445	PLCH2/GSTM2/CASQ2/ATP1A2/CASQ1/XCL1/SLC8A1/PLCD1/XCR1/TRPC1/CXCL10/FGF2/DRD1/PLN/TRDN/NOS1/JPH4/CX3CL1/NOL3/HAP1/JPH2/HTR2C/FLNA	23	Cluster1
GO:0032880	regulation of protein localization	105/1751	874/18870	0.00341514	0.0274163	0.0216445	EPHA2/CROCC/PLK3/GBP1/LMNA/GLUL/PTGS2/ATP2B4/WNT3A/ACTN2/RHOQ/CACNB4/TMBIM1/PID1/GPC1/CAV3/WNT7A/GPD1L/STAC/EPHA3/ADCY5/WWTR1/CD38/EDNRA/ISL1/CARTPT/PDE8B/MRAP2/ACTB/IL6/BMPER/GLI3/RAMP3/SLC26A4/CFTR/SFRP1/ANGPT1/FRRS1L/GSN/STOM/VCL/ANKRD1/SORBS1/LZTS2/CD81/TRIM6/TRIM22/APBB1/RIC3/BDNF/CHRM1/ANO1/RAB38/YAP1/TRIM29/RAPGEF3/TAMALIN/KRT5/CABP1/HCAR2/FOXO1/DZIP1/GAS6/MMP14/FERMT2/BMP4/LGALS3/TGFB3/MA…	105	Cluster1
GO:0016331	morphogenesis of embryonic epithelium	25/1751	152/18870	0.0034157	0.0274163	0.0216445	LMO4/WNT2B/VANGL2/OSR1/GDF7/SEMA4C/WNT6/TP63/SFRP2/GDNF/FGF10/BMP5/SFRP1/GATA3/FGFR2/RARG/PCDH8/BMP4/ALDH1A2/RGMA/TGFB1I1/RARA/NOG/VASP/LAMA5	25	Cluster1
GO:0051926	negative regulation of calcium ion transport	14/1751	68/18870	0.00342001	0.0274163	0.0216445	GSTM2/CASQ2/ATP1A2/PTGS2/BIN1/CAV3/PLN/TRDN/SLN/NOS1/GNB5/BCL2/REM1/SEMG1	14	Cluster1
GO:0150116	regulation of cell-substrate junction organization	14/1751	68/18870	0.00342001	0.0274163	0.0216445	COL16A1/MYOC/FAM107A/EPHA3/SFRP1/TLN1/VCL/ACVRL1/MMP14/FERMT2/SMAD3/DUSP3/DAPK3/GPM6B	14	Cluster1
GO:1903078	positive regulation of protein localization to plasma membrane	13/1751	61/18870	0.00343874	0.0275288	0.0217332	EPHA2/ATP2B4/WNT3A/STAC/EPHA3/RAMP3/SORBS1/LGALS3/RANGRF/STAC2/ITGA3/CLIP3/PRNP	13	Cluster1
GO:0001701	in utero embryonic development	53/1751	392/18870	0.00344454	0.0275375	0.0217401	GJB5/GJB3/FOXD3/CCN1/ETNK2/WNT3A/EPAS1/SLC5A7/HS6ST1/SLC34A2/EDNRA/HAND2/FOXC1/SRF/BMP5/RSPO3/GLI3/SBDS/SOX17/NECAB1/ANGPT1/KLF4/GATA3/BMI1/FGFR2/TAF10/FOSL1/YAP1/ACVRL1/TBX3/LPAR6/MYH6/ZFP36L1/TGFB3/SMAD3/PKD1/TMEM231/FOXF1/NXN/SOX15/PLCD3/TMEM100/NOG/SOCS3/DSC3/MBD3/JUNB/KLF2/CEBPB/LIF/SOX10/MAFF/ND4	53	Cluster1
GO:0021700	developmental maturation	46/1751	330/18870	0.00345252	0.0275636	0.0217608	TMEM79/MYOC/RHEX/EPAS1/TFCP2L1/NR4A2/LTF/PLXNB1/FGFR3/IL15/EDNRA/CFTR/AKR1B1/DEFB1/NPR2/DAB2IP/GATA3/DCHS1/RAB38/PGR/RND1/ACVRL1/NTN4/EDNRB/GLDN/ALDH1A2/BNC1/TBX6/MMP2/CX3CL1/CDH3/DLG4/CNTNAP1/C1QL1/BCL2/PALM/KLF2/LGI4/AXL/FERMT1/SEMG1/SEMG2/KCNB1/SEZ6L/SOX10/CHRDL1	46	Cluster1
GO:0000122	negative regulation of transcription by RNA polymerase II	116/1751	980/18870	0.00351689	0.0280393	0.0221363	PLK3/GLIS1/JUN/FOXD3/LMO4/MAEL/BTG2/ATF3/OSR1/KCNIP3/ARID5A/FHL2/TFCP2L1/BIN1/NR4A2/HOXD9/LMCD1/RARB/MITF/WWTR1/TP63/WFS1/MYOZ2/PRDM5/ISL1/FST/NR2F1/PRDM6/EGR1/FOXC1/ID4/TCF21/PLAGL1/ESR1/MAFK/JAZF1/GLI3/AEBP1/NUPR2/FOXP2/CAV1/SORBS3/DUSP26/SDR16C5/OSR2/IL33/NR4A3/KLF4/DAB2IP/NACC2/GATA3/BMI1/CREM/DKK1/MYOZ1/ANKRD2/FGFR2/APBB1/WT1/SCGB1A1/PDE2A/YAP1/USP2/TRIM29/HDAC7/POU6F1/RARG/STAT6/TRPV4/TBX3/…	116	Cluster1
GO:0009187	cyclic nucleotide metabolic process	10/1751	41/18870	0.00354607	0.0280427	0.022139	EPHA2/NPR1/CACNB4/ADCY5/PDE5A/ADCY2/PDE8B/NPR2/PDE2A/PDE4A	10	Cluster1
GO:0048246	macrophage chemotaxis	10/1751	41/18870	0.00354607	0.0280427	0.022139	EDN2/CSF1/TAFA4/RARRES2/TRPV4/EDNRB/LGALS3/MMP2/IL34/CCL2	10	Cluster1
GO:0051281	positive regulation of release of sequestered calcium ion into cytosol	10/1751	41/18870	0.00354607	0.0280427	0.022139	GSTM2/CASQ1/XCL1/TRPC1/CXCL10/DRD1/TRDN/CX3CL1/HAP1/JPH2	10	Cluster1
GO:0072210	metanephric nephron development	10/1751	41/18870	0.00354607	0.0280427	0.022139	OSR1/LAMB2/GDNF/EGR1/TCF21/AQP1/WT1/BMP4/PKD1/LIF	10	Cluster1
GO:0106056	regulation of calcineurin-mediated signaling	10/1751	41/18870	0.00354607	0.0280427	0.022139	ATP2B4/FHL2/LMCD1/MYOZ2/C10orf71/MYOZ1/CHP2/SLC8A2/PRNP/RCAN1	10	Cluster1
GO:1903115	regulation of actin filament-based movement	10/1751	41/18870	0.00354607	0.0280427	0.022139	PDPN/ATP1A2/BIN1/CAV3/TNNC1/PLN/CAV1/ACTA2/HCN4/RANGRF	10	Cluster1
GO:0030278	regulation of ossification	21/1751	121/18870	0.00365433	0.0288067	0.0227422	DHRS3/CCN1/CSF1/BGLAP/DDR2/PBX1/OSR1/SLC8A1/LTF/PTN/SFRP1/OSR2/GDF10/DKK1/LTBP3/MGP/ANO6/BMP4/SMAD3/BCL2/GPM6B	21	Cluster1
GO:0015698	inorganic anion transport	27/1751	169/18870	0.00365676	0.0288067	0.0227422	CLIC4/SLC1A7/CLCA2/CLCA4/SLC26A9/SLC4A3/NMUR1/ANO7/SLC34A2/GLRB/GABRP/ABCB1/SLC26A4/CFTR/TG/ANO1/ADAMTS8/ANO6/SLC26A10P/ANO4/SLC12A3/SLC12A4/CEBPB/CLIC6/APOL1/ATF4/GABRE	27	Cluster1
GO:0051149	positive regulation of muscle cell differentiation	16/1751	83/18870	0.00366237	0.0288067	0.0227422	MYOG/WNT3A/SMYD1/CAV3/LAMB2/MIR145/RBM24/SMARCD3/NRG1/EFEMP2/MYF6/MMP14/BMP4/MYOCD/BCL2/MAPK11	16	Cluster1
GO:0051279	regulation of release of sequestered calcium ion into cytosol	16/1751	83/18870	0.00366237	0.0288067	0.0227422	GSTM2/CASQ2/ATP1A2/CASQ1/XCL1/SLC8A1/TRPC1/CXCL10/DRD1/PLN/TRDN/NOS1/JPH4/CX3CL1/HAP1/JPH2	16	Cluster1
GO:0048534	hematopoietic or lymphoid organ development	18/1751	98/18870	0.00368587	0.0289526	0.0228573	PDPN/ARTN/LMO4/PBX1/CACNB4/IL15/HAND2/FGF10/SRF/TRAF3IP2/TCF21/SBDS/CDH17/GATA3/NFKB2/FOXN1/BCL2/BCL3	18	Cluster1
GO:0007266	Rho protein signal transduction	23/1751	137/18870	0.00373941	0.0292946	0.0231273	PDPN/EPS8L3/F11R/MYOC/RHOB/CDC42EP3/GPR17/RHOBTB2/KANK1/LPAR1/SYNPO2L/ARHGAP1/ARHGAP20/LPAR6/RHOJ/TAX1BP3/NTN1/NGFR/ITGA3/CDC42EP4/KANK2/RASIP1/STARD8	23	Cluster1
GO:1904375	regulation of protein localization to cell periphery	23/1751	137/18870	0.00373941	0.0292946	0.0231273	EPHA2/GBP1/ATP2B4/WNT3A/RHOQ/TMBIM1/PID1/STAC/EPHA3/MRAP2/ACTB/RAMP3/SORBS1/RAB38/TAMALIN/MMP14/LGALS3/RANGRF/STAC2/ITGA3/MISP/CLIP3/PRNP	23	Cluster1
GO:0036303	lymph vessel morphogenesis	7/1751	23/18870	0.00378259	0.0295143	0.0233008	PDPN/EPHA2/FGF2/FOXC1/ACVRL1/PKD1/CCBE1	7	Cluster1
GO:0072202	cell differentiation involved in metanephros development	7/1751	23/18870	0.00378259	0.0295143	0.0233008	OSR1/LAMB2/WWTR1/GDNF/TCF21/YAP1/LIF	7	Cluster1
GO:0098743	cell aggregation	7/1751	23/18870	0.00378259	0.0295143	0.0233008	MPZ/WNT7A/LTF/CCN2/BMP1/MGP/PKD1	7	Cluster1
GO:0010614	negative regulation of cardiac muscle hypertrophy	9/1751	35/18870	0.00381001	0.0296243	0.0233876	TRIM63/LMNA/ATP2B4/CAV3/MIR145/PI16/FOXO1/SMAD3/GATA5	9	Cluster1
GO:0051937	catecholamine transport	15/1751	76/18870	0.00381694	0.0296243	0.0233876	KCNA2/ADRA2B/ADRA2C/GDNF/CARTPT/DRD1/SLC22A3/ACTB/SNCG/SLC18A2/SYT8/SDHD/SYT10/PRKCB/KCNB1	15	Cluster1
GO:0086001	cardiac muscle cell action potential	15/1751	76/18870	0.00381694	0.0296243	0.0233876	RNF207/ATP1A2/SLC8A1/BIN1/SLC4A3/CAV3/GPD1L/GJA1/CACNA2D1/CAV1/SCN4B/SCN2B/HCN4/RANGRF/FLNA	15	Cluster1
GO:0086003	cardiac muscle cell contraction	15/1751	76/18870	0.00381694	0.0296243	0.0233876	RNF207/ATP1A2/BIN1/CAV3/GPD1L/PLN/GJA1/CACNA2D1/CAV1/GSN/SCN4B/SCN2B/HCN4/RANGRF/FLNA	15	Cluster1
GO:0007565	female pregnancy	29/1751	186/18870	0.00382483	0.0296462	0.0234049	COL16A1/PTGS2/ADRA2B/IGFBP5/CD38/STOX2/TEAD3/GJA1/ESR1/PTN/SCGB1A1/FOSL1/PGR/ITGA5/FOS/TGFB3/MMP2/RARA/ITGA3/ITGB4/BCL2/JUNB/SYDE1/PSG4/FOSB/LIF/FBLN1/NDP/TRO	29	Cluster1
GO:1901890	positive regulation of cell junction assembly	19/1751	106/18870	0.00384308	0.0297483	0.0234855	EPHA2/COL16A1/NTRK1/MYOC/WNT7A/EPHB1/CAV1/SFRP1/BDNF/TBX5/FERMT2/FLRT2/SMAD3/FLRT3/SYNDIG1/CLDN5/NLGN3/GPRASP3/SLITRK2	19	Cluster1
GO:0007265	Ras protein signal transduction	47/1751	341/18870	0.00391354	0.0302537	0.0238845	PDPN/EPS8L3/CSF1/NTRK1/F11R/MYOC/RHOB/CDC42EP3/GPR17/NISCH/MRAS/FGF2/SPRY1/FGF10/PSD2/RASGEF1C/RASA4/RHOBTB2/KANK1/LPAR1/DAB2IP/SYNPO2L/ARHGAP1/RASGRP2/ARHGAP20/IQSEC3/RAPGEF3/LPAR6/SPRY2/RHOJ/DOK4/TAX1BP3/RANGRF/NTN1/KSR1/RAPGEFL1/NGFR/ITGA3/CDC42EP4/KANK2/SYDE1/CADM4/RASIP1/RRAS/SGSM3/STARD8/RAB9B	47	Cluster1
GO:0072207	metanephric epithelium development	8/1751	29/18870	0.0039301	0.0303416	0.0239539	OSR1/LAMB2/WWTR1/AQP1/WT1/YAP1/PKD1/LIF	8	Cluster1
GO:0007009	plasma membrane organization	27/1751	170/18870	0.00397261	0.0306294	0.0241811	SYPL2/CHMP3/BIN1/CAVIN2/ANO7/CAV3/PLSCR4/ANXA6/CAV2/CAV1/BIN3/CLU/XKR4/GSN/MYOF/ANO6/ANO4/SERPINA5/CHMP1A/DMKN/PRX/EHD2/SPACA6/LARGE1/MICALL1/A4GALT/SYTL4	27	Cluster1
GO:0022617	extracellular matrix disassembly	13/1751	62/18870	0.00398915	0.0307164	0.0242498	PDPN/PBXIP1/ADAMTS4/DDR2/DPP4/IL6/MMP7/ADAMTS15/MMP14/TPSAB1/MMP2/KLK7/CST3	13	Cluster1
GO:0048469	cell maturation	30/1751	195/18870	0.00403587	0.0310353	0.0245016	TMEM79/MYOC/RHEX/EPAS1/TFCP2L1/NR4A2/IL15/EDNRA/CFTR/AKR1B1/DEFB1/NPR2/GATA3/PGR/RND1/NTN4/EDNRB/GLDN/BNC1/TBX6/CX3CL1/C1QL1/BCL2/KLF2/LGI4/AXL/SEMG1/SEMG2/KCNB1/SOX10	30	Cluster1
GO:0008064	regulation of actin polymerization or depolymerization	25/1751	154/18870	0.00407242	0.0312753	0.024691	KANK4/LMOD1/ACTN2/CDC42EP3/CAPG/BIN1/VILL/WDR1/DAAM2/ELN/KANK1/TMOD1/GSN/SVIL/SSH3/CFL2/CSF3/CDC42EP4/FHOD3/KANK3/KANK2/VASP/DSTN/ARHGAP40/PAK3	25	Cluster1
GO:0003300	cardiac muscle hypertrophy	18/1751	99/18870	0.0041234	0.0315427	0.0249021	TRIM63/LMNA/ATP2B4/MEIS1/LMCD1/CAV3/PDE5A/HAND2/MIR145/PI16/ADRA1A/NR4A3/FOXO1/MYH6/MYH7/SMAD3/TCAP/GATA5	18	Cluster1
GO:0006576	biogenic amine metabolic process	18/1751	99/18870	0.0041234	0.0315427	0.0249021	NPR1/HAAO/EPAS1/NR4A2/EDNRA/HAND2/RNF180/SNCAIP/DRD1/MOXD1/SLC22A3/GATA3/PAOX/PDE1B/ALDH2/HDC/PNMT/MAOB	18	Cluster1
GO:2001237	negative regulation of extrinsic apoptotic signaling pathway	18/1751	99/18870	0.0041234	0.0315427	0.0249021	LMNA/TMBIM1/SFRP2/GDNF/FGF10/BMP5/EYA4/TNFAIP3/EYA1/ITPRIP/GSTP1/YAP1/FAIM2/BMP4/LGALS3/CX3CL1/NOL3/BCL2	18	Cluster1
GO:0048678	response to axon injury	16/1751	84/18870	0.00414327	0.0316533	0.0249894	NTRK1/LAMB2/FGF2/DPYSL3/PTN/KLF4/RGMA/MMP2/BCL2/MAG/AXL/GIPR/FLRT3/KCNB1/NDP/FLNA	16	Cluster1
GO:0140467	integrated stress response signaling	10/1751	42/18870	0.00427436	0.0325407	0.02569	JUN/MAP3K20/BOK/CEBPD/BATF2/FOSL1/FOS/JUNB/CEBPB/ATF4	10	Cluster1
GO:2000008	regulation of protein localization to cell surface	10/1751	42/18870	0.00427436	0.0325407	0.02569	ACTN2/CAV3/GPD1L/RIC3/BDNF/MAP1A/TAX1BP3/RANGRF/GPM6B/TMEM35A	10	Cluster1
GO:0032231	regulation of actin filament bundle assembly	19/1751	107/18870	0.0042761	0.0325407	0.02569	ARHGEF10L/F11R/MYOC/SYNPO2/SYNPO/CCN2/SORBS3/SFRP1/LPAR1/SYNPO2L/RAPGEF3/PXN/FERMT2/TGFB3/TPM1/SMAD3/CORO2B/CX3CL1/FLNA	19	Cluster1
GO:0060326	cell chemotaxis	45/1751	325/18870	0.00430142	0.0326908	0.0258085	EPHA2/EDN2/CSF1/S100A14/XCL1/DPP4/ITGA9/XCR1/TAFA4/EPHB1/CXCL6/CXCL1/CXCL3/CXCL2/CXCL10/FGF2/HBEGF/DUSP1/IL6/SBDS/HSPB1/PTN/RARRES2/EGR3/FGFR1/LPAR1/GPR15LG/CH25H/PARVA/VEGFB/JAM3/ANO6/NR4A1/TRPV4/EDNRB/GAS6/LGALS3/RIN3/MMP2/CX3CL1/IL34/CCL2/CCL23/PIP5K1C/EDN3	45	Cluster1
GO:0048660	regulation of smooth muscle cell proliferation	27/1751	171/18870	0.00431112	0.032722	0.0258332	JUN/NPR1/DDR2/PTGS2/IGFBP5/FGF2/HBEGF/MIR145/GJA1/TNFAIP3/IL6/ELN/VIPR2/OGN/NR4A3/FGFR2/EFEMP2/NDRG2/BMP4/TGFB3/TPM1/RBPMS2/MMP2/CX3CL1/MYOCD/CNN1/ADAMTS1	27	Cluster1
GO:0051051	negative regulation of transport	61/1751	469/18870	0.00437104	0.0331338	0.0261583	PTGER3/GSTM2/CASQ2/ATP1A2/PTGS2/ACTN2/OSR1/ADRA2B/BIN1/SERPINE2/PID1/CAV3/EPHA3/KCNAB1/ADRA2C/CARTPT/PDE8B/MIR145/PLN/GJA1/TRDN/HECW1/CAV1/NRG1/SFRP1/ANGPT1/TACR2/ARHGAP1/SLN/CRYAB/ISCU/NOS1/CABP1/FOXO1/LGALS3/RIN3/GNB5/PRKCB/PRRT2/STX1B/FOXF1/DLG4/BCL2/CNN2/CYP4F2/CEACAM1/NR1H2/FERMT1/REM1/PKIG/SEMG1/KCNB1/GNAZ/LIF/ATF4/PIM3/GPM6B/MAOB/SYTL4/IL13RA2/GABRE	61	Cluster1
GO:0010002	cardioblast differentiation	6/1751	18/18870	0.00440972	0.0333407	0.0263216	ISL1/SRF/NRG1/TBX5/MYOCD/TBX2	6	Cluster1
GO:0042481	regulation of odontogenesis	6/1751	18/18870	0.00440972	0.0333407	0.0263216	CSF1/WNT10A/RSPO2/BMP4/PRKCB/NGFR	6	Cluster1
GO:0016049	cell growth	64/1751	497/18870	0.00448762	0.0338858	0.026752	EDN2/NPR1/WNT3A/MEIS1/SEMA4C/IGFBP5/SERPINE2/CAV3/LAMB2/SEMA3F/SEMA3B/FAM107A/CD38/EDNRA/SFRP2/HBEGF/SCGB3A1/PI16/SRF/GJA1/BIN3/ADRA1A/SFRP1/SOX17/NPR2/VCL/SEMA4G/BDNF/WT1/PRDM11/RASGRP2/YAP1/CRYAB/RERG/ACVRL1/RARG/MYL2/SPART/MMP14/MEG3/NDN/SEMA6D/SMAD3/RGMA/WFDC1/NTN1/MYOCD/IGFBP4/KRT17/RND2/BCL2/MAG/SERTAD3/LTBP4/CEACAM1/DACT3/FLRT3/EDN3/S100B/PRR5/TSPYL2/NLGN3/FHL1/L1CAM	64	Cluster1
GO:0010171	body morphogenesis	11/1751	49/18870	0.00453125	0.0340834	0.026908	CSRNP1/DKK1/PHLDB1/TGFB3/STRA6/MMP2/CRISPLD2/MYH3/NOG/RRAS/CLDN5	11	Cluster1
GO:1903170	negative regulation of calcium ion transmembrane transport	11/1751	49/18870	0.00453125	0.0340834	0.026908	GSTM2/CASQ2/ATP1A2/BIN1/PLN/TRDN/SLN/NOS1/GNB5/BCL2/REM1	11	Cluster1
GO:2001259	positive regulation of cation channel activity	11/1751	49/18870	0.00453125	0.0340834	0.026908	RNF207/GSTM2/CASQ1/ACTN2/STAC/EDNRA/TRDN/CACNA2D1/STAC2/HAP1/JPH2	11	Cluster1
GO:0034766	negative regulation of monoatomic ion transmembrane transport	18/1751	100/18870	0.00460287	0.0345319	0.027262	GSTM2/CASQ2/ATP1A2/ACTN2/OSR1/BIN1/CAV3/KCNAB1/PLN/TRDN/HECW1/CAV1/SLN/ISCU/NOS1/GNB5/BCL2/REM1	18	Cluster1
GO:0000768	syncytium formation by plasma membrane fusion	13/1751	63/18870	0.00460858	0.0345319	0.027262	PLEKHO1/MYOG/CAV3/CXCL10/SCGB3A1/CD81/ADAMTS15/RAPGEF3/NOS1/CACNA1H/IL4R/EHD2/JAM2	13	Cluster1
GO:0140253	cell-cell fusion	13/1751	63/18870	0.00460858	0.0345319	0.027262	PLEKHO1/MYOG/CAV3/CXCL10/SCGB3A1/CD81/ADAMTS15/RAPGEF3/NOS1/CACNA1H/IL4R/EHD2/JAM2	13	Cluster1
GO:1901652	response to peptide	66/1751	516/18870	0.00461696	0.0345504	0.0272766	MIR200A/RPE65/TGFBR3/BGLAP/INSRR/DDR2/PTGS2/INAVA/BTG2/ACTN2/POMC/FOSL2/SRD5A2/RHOQ/REG1A/NR4A2/IGFBP5/PID1/TWIST2/AREG/MGARP/EDNRA/CDO1/EGR1/MIR145/CAMK2A/GJA1/TNFAIP3/RAMP3/CACNA2D1/PDK4/CAV2/CAV1/RARRES2/KANK1/NPR2/NR4A3/ASS1/SORBS1/ANO1/NR4A1/TNS2/STAT6/TRPV4/PXN/FOXO1/EDNRB/BCL2L2/ZFP36L1/FOS/CYP11A1/PRKCB/MMP2/SERPINF1/NLRP1/SLC2A4/VAMP2/STAT5A/NGFR/SOCS3/KLF2/SLC27A1/CEACAM1/PRNP/CD40/FOXO4	66	Cluster1
GO:0038180	nerve growth factor signaling pathway	5/1751	13/18870	0.00466117	0.0347157	0.0274071	NTRK1/MAGI2/BDNF/NTF3/NTF4	5	Cluster1
GO:0046541	saliva secretion	5/1751	13/18870	0.00466117	0.0347157	0.0274071	FGF10/AQP1/CHRM1/AQP5/KCNN4	5	Cluster1
GO:0051481	negative regulation of cytosolic calcium ion concentration	5/1751	13/18870	0.00466117	0.0347157	0.0274071	ATP1A2/SLC8A1/NOS1/SMAD3/BCL2	5	Cluster1
GO:1905332	positive regulation of morphogenesis of an epithelium	9/1751	36/18870	0.0046692	0.0347157	0.0274071	WNT2B/FGF2/GDNF/GJA1/GATA3/WNT5B/BMP4/NOG/LIF	9	Cluster1
GO:0034103	regulation of tissue remodeling	16/1751	85/18870	0.00467463	0.0347157	0.0274071	BGLAP/DDR2/TMBIM1/TF/CD38/IL15/HAND2/CARTPT/TNFAIP3/IL6/PDK4/SFRP1/LTBP3/DEF8/CEACAM1/CST3	16	Cluster1
GO:0061053	somite development	16/1751	85/18870	0.00467463	0.0347157	0.0274071	WNT3A/SFRP2/FOXC1/SFRP1/DKK1/TAF10/MYF6/PCDH8/ALDH1A2/SMAD3/TBX6/FOXF1/TCAP/MEOX1/NOG/AXIN2	16	Cluster1
GO:0030539	male genitalia development	7/1751	24/18870	0.00491862	0.0362704	0.0286345	SRD5A2/HOXD13/FGF10/BMP5/ROR2/WT1/TBX3	7	Cluster1
GO:0071549	cellular response to dexamethasone stimulus	7/1751	24/18870	0.00491862	0.0362704	0.0286345	CASP9/AQP1/FBXO32/ASS1/DDIT4/SERPINF1/AXIN2	7	Cluster1
GO:0070555	response to interleukin-1	23/1751	140/18870	0.00491922	0.0362704	0.0286345	TRIM63/GBP1/GBP2/XCL1/SELE/IL1RL2/CD38/EGR1/IL6/SFRP1/DAB2IP/ANKRD1/IRAK3/MMP2/CX3CL1/CCL2/CCL23/NR1D1/TLE5/KLF2/CD40/PTGIS/MAPK11	23	Cluster1
GO:0060191	regulation of lipase activity	15/1751	78/18870	0.00492629	0.0362704	0.0286345	PLA2G5/SELE/NMUR1/FGFR3/FGF2/EDNRA/ESR1/ADRA1A/FGFR1/LPAR1/ANXA8L1/ANXA8/FGFR2/GNA15/NR1H2	15	Cluster1
GO:0035640	exploration behavior	8/1751	30/18870	0.00493056	0.0362704	0.0286345	ATP1A2/DPP4/PENK/MYG1/DLG4/ITGA3/NOG/NDP	8	Cluster1
GO:0071295	cellular response to vitamin	8/1751	30/18870	0.00493056	0.0362704	0.0286345	BGLAP/SFRP1/PENK/GAS6/FES/KANK2/CYP24A1/MN1	8	Cluster1
GO:1901021	positive regulation of calcium ion transmembrane transporter activity	8/1751	30/18870	0.00493056	0.0362704	0.0286345	GSTM2/CASQ1/STAC/TRDN/CACNA2D1/STAC2/HAP1/JPH2	8	Cluster1
GO:0042475	odontogenesis of dentin-containing tooth	17/1751	93/18870	0.00493357	0.0362704	0.0286345	CSF1/ITGB6/WNT6/WNT10A/TP63/HAND2/FGF10/FST/FOXC1/GLI3/CFTR/RSPO2/BMP4/PRKCB/NGFR/DLX3/LAMA5	17	Cluster1
GO:1905475	regulation of protein localization to membrane	28/1751	181/18870	0.00494617	0.0363174	0.0286717	EPHA2/GBP1/ATP2B4/WNT3A/RHOQ/TMBIM1/PID1/GPC1/STAC/EPHA3/MRAP2/ACTB/RAMP3/FRRS1L/GSN/STOM/SORBS1/CD81/TAMALIN/MMP14/LGALS3/SLC51B/RANGRF/STAC2/ITGA3/CLIP3/PRNP/KCNB1	28	Cluster1
GO:0060322	head development	93/1751	771/18870	0.0050583	0.0370942	0.0292849	TRNP1/SYPL2/KCNA2/WNT2B/BGLAP/NES/ATP1A2/PBX1/BTG2/ATP2B4/NFASC/WNT3A/GDF7/SRD5A2/MEIS1/SEMA4C/NR4A2/SERPINE2/WNT7A/RARB/CSRNP1/EPHB1/PRDM8/NDNF/FGF2/MGARP/EDNRA/SFRP2/FGF10/ISL1/PITX1/DRD1/FOXC1/ID4/SRF/BMP5/ACTB/NPY/AQP1/GLI3/FOXP2/SFRP1/OSR2/IL11RA/LPAR1/DAB2IP/BMI1/ODAD2/GDF10/DKK1/ZNF365/DDIT4/EMX2/FGFR2/DIXDC1/CNTN1/FAIM2/POU6F1/RARG/GLI1/TBX3/NDRG2/MMP14/BMP4/TGFB3/MEIS2/SEMA6D/ALDH1A2/STR…	93	Cluster1
GO:0070296	sarcoplasmic reticulum calcium ion transport	10/1751	43/18870	0.00511556	0.0374671	0.0295793	GSTM2/CASQ2/ATP1A2/CASQ1/SLC8A1/PLN/TRDN/SLN/NOL3/CACNG1	10	Cluster1
GO:0008610	lipid biosynthetic process	90/1751	743/18870	0.00514102	0.0375256	0.0296255	PLA2G2C/FABP3/EDN2/PLPP3/RPE65/CCN1/GSTM4/GSTM2/GSTM1/BGLAP/PBX1/PTGS2/PLA2G4A/ETNK2/SRD5A2/THNSL2/INPP1/CYP27A1/PRKAG3/ACOX2/MGLL/DGKG/HSD17B13/FGF2/PDE8B/PAM/STARD4/EGR1/FAXDC2/IP6K3/HMGCLL1/BMP5/PDK4/CFTR/AKR1B1/PGAP4/GGTA1/PTGS1/PTGES/PTGDS/CCDC3/HACD1/CH25H/SORBS1/PI4K2A/CYB5R2/DKK3/FADS2/GAL3ST3/GSTP1/RAB38/PIK3C2G/ST8SIA1/DGKA/ACSS3/ACACB/AJUBA/LPCAT4/ALDH1A2/CYP11A1/CERS3/CACNA1H/LCAT/P2R…	90	Cluster1
GO:0045600	positive regulation of fat cell differentiation	14/1751	71/18870	0.00514278	0.0375256	0.0296255	FNDC5/PTGS2/SFRP2/VSTM2A/RARRES2/SFRP1/CCDC3/LMO3/KLF5/ZFP36L1/AXIN2/ZFP36/CEBPB/HTR2C	14	Cluster1
GO:0060420	regulation of heart growth	14/1751	71/18870	0.00514278	0.0375256	0.0296255	TGFBR3/CAV3/FGF2/PI16/FGFR2/WT1/YAP1/GLI1/ACACB/TBX5/MYH6/NOG/TBX2/MAPK11	14	Cluster1
GO:0007043	cell-cell junction assembly	25/1751	157/18870	0.00525373	0.0382398	0.0301893	EPHA2/F11R/PKP1/CLDN11/CLDN16/WDR1/SRF/GJA1/ACTB/CAV1/CDH17/TLN1/VCL/CTNND1/ARL2/JAM3/HDAC7/TRPV4/TBX5/CDH3/CNTNAP1/CDH19/PIP5K1C/CDH22/CLDN5	25	Cluster1
GO:0030832	regulation of actin filament length	25/1751	157/18870	0.00525373	0.0382398	0.0301893	KANK4/LMOD1/ACTN2/CDC42EP3/CAPG/BIN1/VILL/WDR1/DAAM2/ELN/KANK1/TMOD1/GSN/SVIL/SSH3/CFL2/CSF3/CDC42EP4/FHOD3/KANK3/KANK2/VASP/DSTN/ARHGAP40/PAK3	25	Cluster1
GO:0043462	regulation of ATP-dependent activity	13/1751	64/18870	0.00530305	0.0385508	0.0304349	LTF/MYL3/TNNC1/FGF10/PLN/TPM2/IFIT1/TNNT3/SLN/MYH6/TPM1/ATP1B2/RGN	13	Cluster1
GO:0048066	developmental pigmentation	11/1751	50/18870	0.00533239	0.0385875	0.0304638	ADAMTSL4/MITF/EDNRA/GLI3/RAB38/EDNRB/RAB27A/BCL2/GNA11/EDN3/SOX10	11	Cluster1
GO:0071320	cellular response to cAMP	11/1751	50/18870	0.00533239	0.0385875	0.0304638	IGFBP5/AHR/AQP1/CFTR/PENK/ASS1/WT1/PDE2A/RAPGEF3/ZFP36L1/HCN4	11	Cluster1
GO:1902041	regulation of extrinsic apoptotic signaling pathway via death domain receptors	11/1751	50/18870	0.00533239	0.0385875	0.0304638	ATF3/MAL/TMBIM1/SFRP2/BMP5/TNFAIP3/SFRP1/ITPRIP/FAIM2/LGALS3/TIMP3	11	Cluster1
GO:0018108	peptidyl-tyrosine phosphorylation	39/1751	276/18870	0.00533446	0.0385875	0.0304638	PLPP3/NTRK1/DDR2/IL24/EFEMP1/EPHA3/FGFR3/DOK7/AREG/IL15/SFRP2/PDGFC/FGF10/ISL1/TSLP/HBEGF/IL6/CAV1/FGFR1/SFRP1/ANGPT1/GFRA1/FGFR2/NTF3/ITGA5/FGF7/CSPG4/FES/MVP/CTF1/IL34/DLG4/CSF3/SOCS3/CADM4/PRNP/CD40/ZGPAT/LIF	39	Cluster1
GO:0034332	adherens junction organization	12/1751	57/18870	0.00537876	0.0388599	0.0306788	INAVA/ACTB/CDH17/VCL/JAM3/FERMT2/KIFC3/CDH3/CDH19/PIP5K1C/NUMBL/CDH22	12	Cluster1
GO:0048593	camera-type eye morphogenesis	22/1751	133/18870	0.0053995	0.0389616	0.0307592	EPHA2/COL8A2/RPE65/WNT2B/MEIS1/EPHB1/PROM1/TENM3/FOXF2/AQP1/GLI3/RORB/ROM1/FAT3/AQP5/BMP4/DIO3/STRA6/TBX2/LARGE1/ATF4/NDP	22	Cluster1
GO:0071453	cellular response to oxygen levels	27/1751	174/18870	0.00547516	0.0394589	0.0311518	PLK3/LMNA/DDR2/PTGS2/EPAS1/NDNF/MGARP/EGR1/MIR145/KCNMB1/AQP1/CAV1/SFRP1/LPAR1/FGFR2/SDHD/FOXO1/AJUBA/ZFP36L1/FOS/NOL3/SLC2A4/BCL2/NOP53/PTGIS/ATF4/NDP	27	Cluster1
GO:0045104	intermediate filament cytoskeleton organization	17/1751	94/18870	0.00551492	0.0396966	0.0313394	NES/PKP1/DES/DST/KRT7/KRT6A/KRT5/KRT1/KRT4/SYNM/KRT13/KRT15/KRT14/KRT16/KRT17/GFAP/NEFH	17	Cluster1
GO:0010863	positive regulation of phospholipase C activity	9/1751	37/18870	0.0056717	0.040675	0.0321118	SELE/NMUR1/FGF2/EDNRA/ESR1/ADRA1A/FGFR1/LPAR1/GNA15	9	Cluster1
GO:0070306	lens fiber cell differentiation	9/1751	37/18870	0.0056717	0.040675	0.0321118	EPHA2/WNT7A/FGF2/SPRY1/TMOD1/WNT5B/SPRY2/SMAD3/ATF4	9	Cluster1
GO:1901381	positive regulation of potassium ion transmembrane transport	9/1751	37/18870	0.0056717	0.040675	0.0321118	RNF207/ACTN2/RGS7/KCNMB1/ANO6/ATP1B2/KCNN4/EDN3/FLNA	9	Cluster1
GO:0098754	detoxification	25/1751	158/18870	0.00570583	0.0408696	0.0322655	GSTM2/GSTM1/GSTM3/PTGS2/SLC15A2/SOD3/ABCG2/ADH5/GPX3/ABCB1/PTGS1/PTGES/GSTP1/GPX2/FBLN5/DUOX2/DUOX1/MT1E/MT1M/MT1A/MT1G/MT1X/NXN/SLC47A1/CYGB	25	Cluster1
GO:0043066	negative regulation of apoptotic process	108/1751	918/18870	0.00571779	0.0409052	0.0322936	PDPN/TENT5B/PLK3/CCN1/LMNA/NES/NTRK1/DDR2/MAEL/PTGS2/BTG2/OSR1/FHL2/LIMS2/NR4A2/TMBIM1/TWIST2/BOK/WNT7A/LTF/MITF/WFS1/CD38/NDNF/HHIP/ARHGAP10/SFRP2/HAND2/GDNF/FGF10/ISL1/TSLP/SH3RF2/MIR145/FOXC1/BMP5/MICAL1/EYA4/TNFAIP3/SYNE1/IL6/AQP1/GLI3/HSPB1/PDK4/CAV1/AKR1B1/PIP/EGR3/CLU/SFRP1/EYA1/ANGPT1/CNTFR/KLF4/GATA3/BMI1/DKK1/ITPRIP/GRK5/FGFR2/BDNF/WT1/GSTP1/YAP1/GRIA4/CRYAB/CCND2/NTF3/FAIM2/ITGA5/TBX3/…	108	Cluster1
GO:0030038	contractile actin filament bundle assembly	19/1751	110/18870	0.00582296	0.041556	0.0328074	ARHGEF10L/F11R/MYOC/SRF/CCN2/ELN/SORBS3/SFRP1/LPAR1/SYNPO2L/PDLIM1/SORBS1/RAPGEF3/PXN/FERMT2/TGFB3/TPM1/SMAD3/CORO2B	19	Cluster1
GO:0043149	stress fiber assembly	19/1751	110/18870	0.00582296	0.041556	0.0328074	ARHGEF10L/F11R/MYOC/SRF/CCN2/ELN/SORBS3/SFRP1/LPAR1/SYNPO2L/PDLIM1/SORBS1/RAPGEF3/PXN/FERMT2/TGFB3/TPM1/SMAD3/CORO2B	19	Cluster1
GO:0071248	cellular response to metal ion	30/1751	200/18870	0.00584148	0.0416375	0.0328717	CLIC4/JUN/PTGS2/MYOG/TF/AQP1/RASA4/SYT8/RASGRP2/SYT10/AQP2/FOS/CACNA1H/CHP2/MT1E/MT1M/MT1A/MT1G/MT1X/SERPINF1/DLG4/NPTX1/ACER1/JUNB/ITPKC/FOSB/PRNP/MAP1LC3A/KCNB1/ATF4	30	Cluster1
GO:0048659	smooth muscle cell proliferation	27/1751	175/18870	0.00591707	0.0419207	0.0330953	JUN/NPR1/DDR2/PTGS2/IGFBP5/FGF2/HBEGF/MIR145/GJA1/TNFAIP3/IL6/ELN/VIPR2/OGN/NR4A3/FGFR2/EFEMP2/NDRG2/BMP4/TGFB3/TPM1/RBPMS2/MMP2/CX3CL1/MYOCD/CNN1/ADAMTS1	27	Cluster1
GO:0003014	renal system process	21/1751	126/18870	0.00592029	0.0419207	0.0330953	NPR1/SLC15A2/WFS1/ABCG2/EDNRA/AQP1/AKR1B1/GSN/MCAM/AQP2/EDNRB/GAS6/BMP4/AMN/CORO2B/SLC12A3/ITGA3/BCL2/CYP4F12/CYP4F2/AVPR2	21	Cluster1
GO:0030903	notochord development	6/1751	19/18870	0.00594569	0.0419207	0.0330953	EPHA2/COL27A1/YAP1/GLI1/NOG/COL18A1	6	Cluster1
GO:0035743	CD4-positive, alpha-beta T cell cytokine production	6/1751	19/18870	0.00594569	0.0419207	0.0330953	XCL1/ARID5A/IL18R1/IL6/GATA3/CD81	6	Cluster1
GO:0036342	post-anal tail morphogenesis	6/1751	19/18870	0.00594569	0.0419207	0.0330953	EPHA2/WNT3A/TP63/SFRP2/NPR2/DCHS1	6	Cluster1
GO:0051580	regulation of neurotransmitter uptake	6/1751	19/18870	0.00594569	0.0419207	0.0330953	ATP1A2/GDNF/DRD1/NOS1/GFAP/GPM6B	6	Cluster1
GO:0060039	pericardium development	6/1751	19/18870	0.00594569	0.0419207	0.0330953	HAND2/BMP5/WT1/TBX5/SMAD3/FLRT3	6	Cluster1
GO:0060438	trachea development	6/1751	19/18870	0.00594569	0.0419207	0.0330953	SRF/RSPO2/RARG/BMP4/FOXF1/RARA	6	Cluster1
GO:1902548	negative regulation of cellular response to vascular endothelial growth factor stimulus	6/1751	19/18870	0.00594569	0.0419207	0.0330953	ATP2B4/EMILIN1/ADGRA2/DAB2IP/SPRY2/CADM4	6	Cluster1
GO:0030099	myeloid cell differentiation	56/1751	430/18870	0.00596619	0.0420146	0.0331694	CASP9/EPHA2/TGFBR3/CSF1/TSPAN2/BGLAP/RAB7B/RHEX/FOSL2/EPAS1/MEIS1/IL1RL1/ITGB6/LTF/MITF/TF/WDR1/IL15/CARTPT/CAMK4/MIR145/FAXDC2/SRF/ITGB8/SFRP1/IL33/ROR2/GATA3/CD81/BATF2/RARG/PDE1B/BMP4/ZFP36L1/ACTN1/FOS/CDIN1/MEIS2/FES/MT1G/IL34/CBFA2T3/CSF3/RARA/STAT5A/FSTL3/JUNB/KLF2/ZFP36/CEACAM1/RELB/CEBPB/LIF/LARGE1/NDP/FLNA	56	Cluster1
GO:0018212	peptidyl-tyrosine modification	39/1751	278/18870	0.00601932	0.0423378	0.0334246	PLPP3/NTRK1/DDR2/IL24/EFEMP1/EPHA3/FGFR3/DOK7/AREG/IL15/SFRP2/PDGFC/FGF10/ISL1/TSLP/HBEGF/IL6/CAV1/FGFR1/SFRP1/ANGPT1/GFRA1/FGFR2/NTF3/ITGA5/FGF7/CSPG4/FES/MVP/CTF1/IL34/DLG4/CSF3/SOCS3/CADM4/PRNP/CD40/ZGPAT/LIF	39	Cluster1
GO:0030501	positive regulation of bone mineralization	10/1751	44/18870	0.00608105	0.0426694	0.0336864	CCN1/OSR1/SLC8A1/LTF/PTN/OSR2/ANO6/BMP4/SMAD3/GPM6B	10	Cluster1
GO:0032689	negative regulation of type II interferon production	10/1751	44/18870	0.00608105	0.0426694	0.0336864	XCL1/IL1RL1/IL33/GATA3/VSIR/SCGB1A1/GAS6/RARA/AXL/PRNP	10	Cluster1
GO:0001945	lymph vessel development	8/1751	31/18870	0.00611477	0.0427523	0.0337518	PDPN/EPHA2/FGF2/FOXC1/NPR2/ACVRL1/PKD1/CCBE1	8	Cluster1
GO:0034755	iron ion transmembrane transport	8/1751	31/18870	0.00611477	0.0427523	0.0337518	LTF/TF/SCARA5/LCN2/SLC25A28/ISCU/SLC22A17/HEPH	8	Cluster1
GO:0060674	placenta blood vessel development	8/1751	31/18870	0.00611477	0.0427523	0.0337518	CCN1/HS6ST1/ITGB8/FOSL1/PKD1/PLCD3/SOCS3/JUNB	8	Cluster1
GO:0072091	regulation of stem cell proliferation	17/1751	95/18870	0.00615083	0.042953	0.0339103	PBX1/RARB/TP63/FGF2/FGF10/GJA1/GLI3/SOX17/OSR2/LTBP3/YAP1/RARG/TBX3/FERMT2/ZFP36L1/FERMT1/FBLN1	17	Cluster1
GO:0050679	positive regulation of epithelial cell proliferation	32/1751	218/18870	0.00626158	0.0434801	0.0343264	PROK1/WNT3A/OSR1/FZD7/WNT7A/TP63/FGFBP1/AREG/FGF2/FGF10/BMP5/TNFAIP3/CAV2/PTN/EGR3/FGFR1/SFRP1/EYA1/OSR2/NR4A3/FGFR2/VEGFB/YAP1/ST8SIA1/ACVRL1/NR4A1/BMP4/FGF7/CDH3/TNFSF12/STAT5A/NOG	32	Cluster1
GO:0048844	artery morphogenesis	15/1751	80/18870	0.00628354	0.0434801	0.0343264	MYLK/EDNRA/HAND2/MIR145/FOXC1/SRF/EYA1/EFEMP2/ACVRL1/BMP4/STRA6/FOXF1/MYOCD/NOG/TBX2	15	Cluster1
GO:0051899	membrane depolarization	15/1751	80/18870	0.00628354	0.0434801	0.0343264	ATP1A2/MYOC/SLC8A1/BOK/CAV3/GPD1L/CACNA2D1/CAV1/SCN4B/SCN2B/TBX5/HCN4/RANGRF/BCL2/FHL1	15	Cluster1
GO:0014856	skeletal muscle cell proliferation	7/1751	25/18870	0.00629317	0.0434801	0.0343264	MYOG/EPHB1/FGF2/CAV2/ANGPT1/FOS/SIX5	7	Cluster1
GO:0035994	response to muscle stretch	7/1751	25/18870	0.00629317	0.0434801	0.0343264	DDR2/SLC8A1/CAV3/GSN/ANKRD1/FOS/TCAP	7	Cluster1
GO:0045662	negative regulation of myoblast differentiation	7/1751	25/18870	0.00629317	0.0434801	0.0343264	CXCL10/ANKRD2/TBX3/CMTM5/BMP4/NMRK2/EID2B	7	Cluster1
GO:0072010	glomerular epithelium development	7/1751	25/18870	0.00629317	0.0434801	0.0343264	LAMB2/PROM1/EDNRA/FOXC1/MAGI2/WT1/EDNRB	7	Cluster1
GO:0072243	metanephric nephron epithelium development	7/1751	25/18870	0.00629317	0.0434801	0.0343264	OSR1/LAMB2/WWTR1/AQP1/YAP1/PKD1/LIF	7	Cluster1
GO:0086064	cell communication by electrical coupling involved in cardiac conduction	7/1751	25/18870	0.00629317	0.0434801	0.0343264	ATP1A2/SLC8A1/GJA1/TRDN/CAV1/TBX5/ATP1B2	7	Cluster1
GO:0060840	artery development	19/1751	111/18870	0.00643027	0.0443227	0.0349916	MYLK/EDNRA/HAND2/MIR145/FOXC1/SRF/GLI3/EYA1/EFEMP2/PDE2A/ACVRL1/BMP4/LOXL1/STRA6/FOXF1/MYOCD/NGFR/NOG/TBX2	19	Cluster1
GO:0071347	cellular response to interleukin-1	19/1751	111/18870	0.00643027	0.0443227	0.0349916	GBP1/GBP2/XCL1/IL1RL2/EGR1/IL6/SFRP1/DAB2IP/ANKRD1/IRAK3/MMP2/CX3CL1/CCL2/CCL23/NR1D1/KLF2/CD40/PTGIS/MAPK11	19	Cluster1
GO:0001892	embryonic placenta development	16/1751	88/18870	0.00661022	0.0455094	0.0359285	GJB5/CCN1/EPAS1/HS6ST1/BMP5/RSPO3/FGFR2/TAF10/ZFP36L1/PKD1/SOX15/PLCD3/SOCS3/JUNB/CEBPB/LIF	16	Cluster1
GO:0045109	intermediate filament organization	14/1751	73/18870	0.00663716	0.0455559	0.0359652	PKP1/DES/KRT7/KRT6A/KRT5/KRT1/KRT4/KRT13/KRT15/KRT14/KRT16/KRT17/GFAP/NEFH	14	Cluster1
GO:1904377	positive regulation of protein localization to cell periphery	14/1751	73/18870	0.00663716	0.0455559	0.0359652	EPHA2/ATP2B4/WNT3A/STAC/EPHA3/RAMP3/SORBS1/RAB38/LGALS3/RANGRF/STAC2/ITGA3/CLIP3/PRNP	14	Cluster1
GO:0050900	leukocyte migration	52/1751	396/18870	0.0066877	0.0455559	0.0359652	EDN2/ARTN/CSF1/S100A14/F11R/XCL1/SELP/SELE/EMILIN1/DPP4/ITGA9/TAFA4/WDR1/CXCL6/CXCL1/CXCL3/CXCL2/CXCL10/DUSP1/BMP5/IL6/SBDS/PTN/RARRES2/IL33/ROR2/GATA3/GPR15LG/CH25H/CD81/LYVE1/VEGFB/JAM3/ANO6/ITGA7/TRPV4/EDNRB/GAS6/MMP14/LGALS3/RIN3/MMP2/CX3CL1/IL34/CCL2/CCL23/ITGA3/CNN2/PIP5K1C/CD177/EDN3/JAM2	52	Cluster1
GO:0014733	regulation of skeletal muscle adaptation	5/1751	14/18870	0.0067026	0.0455559	0.0359652	TNNI1/IGFBP5/TNNC1/CAMK2G/MYH7	5	Cluster1
GO:0035641	locomotory exploration behavior	5/1751	14/18870	0.0067026	0.0455559	0.0359652	ATP1A2/DPP4/PENK/MYG1/DLG4	5	Cluster1
GO:0051412	response to corticosterone	5/1751	14/18870	0.0067026	0.0455559	0.0359652	FOSL1/NPAS4/FOS/FOSB/MAOB	5	Cluster1
GO:0055012	ventricular cardiac muscle cell differentiation	5/1751	14/18870	0.0067026	0.0455559	0.0359652	LMNA/FHL2/RARB/MYOCD/RARA	5	Cluster1
GO:0061469	regulation of type B pancreatic cell proliferation	5/1751	14/18870	0.0067026	0.0455559	0.0359652	WNT3A/SFRP1/NR4A3/NR4A1/NR1D1	5	Cluster1
GO:0070307	lens fiber cell development	5/1751	14/18870	0.0067026	0.0455559	0.0359652	EPHA2/WNT7A/TMOD1/WNT5B/ATF4	5	Cluster1
GO:0070341	fat cell proliferation	5/1751	14/18870	0.0067026	0.0455559	0.0359652	PID1/FGF10/VSTM2A/DIO3/SLC2A4	5	Cluster1
GO:0071472	cellular response to salt stress	5/1751	14/18870	0.0067026	0.0455559	0.0359652	EFHD1/AQP1/AKR1B1/TRPV4/ZFP36L1	5	Cluster1
GO:0007616	long-term memory	9/1751	38/18870	0.00683244	0.0462771	0.0365346	CAMK4/SRF/ARC/NPAS4/CCND2/SLC2A4/NTF4/PRNP/PTCHD1	9	Cluster1
GO:0043403	skeletal muscle tissue regeneration	9/1751	38/18870	0.00683244	0.0462771	0.0365346	FZD7/WNT7A/BIN3/MYOZ1/CD81/KLF5/SOX15/SGCA/LARGE1	9	Cluster1
GO:0048536	spleen development	9/1751	38/18870	0.00683244	0.0462771	0.0365346	PBX1/CACNB4/FGF10/TRAF3IP2/TCF21/CDH17/NFKB2/BCL2/BCL3	9	Cluster1
GO:0034109	homotypic cell-cell adhesion	17/1751	96/18870	0.0068449	0.0463079	0.0365589	PDPN/PTPRU/PLPP3/F11R/CSRP1/WNT3A/EMILIN1/SERPINE2/ACTB/IL6/HSPB1/TLN1/VCL/C1QTNF1/CEACAM1/MYL9/FLNA	17	Cluster1
GO:0042446	hormone biosynthetic process	13/1751	66/18870	0.00694223	0.0469107	0.0370348	SRD5A2/PDE8B/EGR1/BMP5/AKR1B1/TG/DKK3/DIO2/DIO3/DUOX2/DUOX1/CYP11A1/CACNA1H	13	Cluster1
GO:0007269	neurotransmitter secretion	23/1751	144/18870	0.00695805	0.0469107	0.0370348	RIMS3/SV2A/BGLAP/CACNB4/WNT7A/SNCAIP/CAMK2A/TACR2/SNCG/MYOF/SYT8/NRXN2/NR4A1/PRKCB/PRRT2/STX1B/P2RX1/VAMP2/PIP5K1C/GRIK5/BRSK1/SNPH/RIMS4	23	Cluster1
GO:0099643	signal release from synapse	23/1751	144/18870	0.00695805	0.0469107	0.0370348	RIMS3/SV2A/BGLAP/CACNB4/WNT7A/SNCAIP/CAMK2A/TACR2/SNCG/MYOF/SYT8/NRXN2/NR4A1/PRKCB/PRRT2/STX1B/P2RX1/VAMP2/PIP5K1C/GRIK5/BRSK1/SNPH/RIMS4	23	Cluster1
GO:0006970	response to osmotic stress	15/1751	81/18870	0.00706672	0.0474951	0.0374961	PLK3/PTGS2/EFHD1/MYLK/AQP1/ABCB1/AKR1B1/AQP5/TRPV4/ZFP36L1/BDKRB2/SLC2A4/RELB/MLC1/TSC22D3	15	Cluster1
GO:0071214	cellular response to abiotic stimulus	45/1751	334/18870	0.00706907	0.0474951	0.0374961	CASP9/RPE65/INSRR/ATP1A2/F11R/PTGS2/RHOB/ITGB6/MAP3K20/EFHD1/MYLK/FGF2/SFRP2/EGR1/AQP1/OPN1SW/AKR1B1/SFRP1/IL33/GATA3/ANKRD1/PDE2A/YAP1/CRYAB/CCND2/AQP2/AQP5/TRPV4/ZFP36L1/BDKRB2/GNB5/MMP2/NLRP1/SLC2A4/MFAP4/MAP3K14/RGS9/PALM/CNN2/GNA11/MAG/RELB/CD40/ATF4/MAPK11	45	Cluster1
GO:0104004	cellular response to environmental stimulus	45/1751	334/18870	0.00706907	0.0474951	0.0374961	CASP9/RPE65/INSRR/ATP1A2/F11R/PTGS2/RHOB/ITGB6/MAP3K20/EFHD1/MYLK/FGF2/SFRP2/EGR1/AQP1/OPN1SW/AKR1B1/SFRP1/IL33/GATA3/ANKRD1/PDE2A/YAP1/CRYAB/CCND2/AQP2/AQP5/TRPV4/ZFP36L1/BDKRB2/GNB5/MMP2/NLRP1/SLC2A4/MFAP4/MAP3K14/RGS9/PALM/CNN2/GNA11/MAG/RELB/CD40/ATF4/MAPK11	45	Cluster1
GO:0010718	positive regulation of epithelial to mesenchymal transition	12/1751	59/18870	0.00716694	0.0478729	0.0377944	PDPN/WWTR1/FOXC1/IL6/GLIPR2/FERMT2/BMP4/TGFB3/SMAD3/TGFB1I1/AXIN2/SERPINB3	12	Cluster1
GO:0051480	regulation of cytosolic calcium ion concentration	12/1751	59/18870	0.00716694	0.0478729	0.0377944	ATP2B4/CACNB4/BOK/CAV3/TRPC1/PLN/CAV2/CAV1/TRPC4/P2RX1/TSPOAP1/SLC8A2	12	Cluster1
GO:0098900	regulation of action potential	12/1751	59/18870	0.00716694	0.0478729	0.0377944	RNF207/BIN1/SLC4A3/CAV3/CACNA2D1/CAV1/ADRA1A/HCN4/RANGRF/SLC8A2/KCNB1/FLNA	12	Cluster1
GO:0001504	neurotransmitter uptake	10/1751	45/18870	0.00718256	0.0478729	0.0377944	SLC1A7/ATP1A2/GDNF/DRD1/SLC22A3/SLC18A2/NOS1/GFAP/SLC1A6/GPM6B	10	Cluster1
GO:0045687	positive regulation of glial cell differentiation	10/1751	45/18870	0.00718256	0.0478729	0.0377944	BIN1/SERPINE2/PTN/IL33/ZNF365/IL34/ASPA/RNF112/MAG/LIF	10	Cluster1
GO:0051150	regulation of smooth muscle cell differentiation	10/1751	45/18870	0.00718256	0.0478729	0.0377944	PRDM6/MIR145/SRF/SMARCD3/FGFR2/EFEMP2/BMP4/RBPMS2/MYOCD/FOXO4	10	Cluster1
GO:0051602	response to electrical stimulus	10/1751	45/18870	0.00718256	0.0478729	0.0377944	TRIM63/RPE65/NTRK1/MYOG/BTG2/TACR2/NR4A1/MMP2/PALM/COX1	10	Cluster1
GO:0071470	cellular response to osmotic stress	11/1751	52/18870	0.00726718	0.0483817	0.0381961	PTGS2/EFHD1/MYLK/AQP1/AKR1B1/AQP5/TRPV4/ZFP36L1/BDKRB2/SLC2A4/RELB	11	Cluster1
GO:0045907	positive regulation of vasoconstriction	8/1751	32/18870	0.00750286	0.0495659	0.039131	PTGS2/HRH1/CD38/HRH2/CAV1/ADRA1A/ADRA1D/AVPR2	8	Cluster1
GO:0048384	retinoic acid receptor signaling pathway	8/1751	32/18870	0.00750286	0.0495659	0.039131	DHRS3/RXRG/RARB/RARG/ALDH1A2/RARA/KLF2/ZNF536	8	Cluster1
GO:0048710	regulation of astrocyte differentiation	8/1751	32/18870	0.00750286	0.0495659	0.039131	BIN1/SERPINE2/ID4/IL6/NR1D1/NOG/MAG/LIF	8	Cluster1
GO:0061036	positive regulation of cartilage development	8/1751	32/18870	0.00750286	0.0495659	0.039131	CCN1/HOXA11/GLI3/BMP1/ACVRL1/ZNF219/BMP4/SMAD3	8	Cluster1
GO:0061037	negative regulation of cartilage development	8/1751	32/18870	0.00750286	0.0495659	0.039131	EFEMP1/RARB/GLI3/LTBP3/RARG/BMP4/RARA/NOG	8	Cluster1
GO:0061384	heart trabecula morphogenesis	8/1751	32/18870	0.00750286	0.0495659	0.039131	TGFBR3/FHL2/CAV3/SRF/BMP5/NRG1/NOG/ADAMTS1	8	Cluster1
GO:0009880	embryonic pattern specification	14/1751	74/18870	0.00750434	0.0495659	0.039131	MEIS1/WNT7A/SEMA3F/FGF10/FGFR2/WT1/TBX3/MEIS2/SMAD3/TBX6/MEOX1/MEIS3/LAMA5/CHRDL1	14	Cluster1
GO:0050921	positive regulation of chemotaxis	23/1751	145/18870	0.00756368	0.0499015	0.0393959	EDN2/ARTN/CSF1/S100A14/XCL1/CXCL10/FGF2/FGF10/IL6/HSPB1/PTN/RARRES2/FGFR1/LPAR1/VEGFB/NTF3/ANO6/TRPV4/GAS6/SMAD3/NTRK3/IL34/EDN3	23	Cluster1
GO:0051276	chromosome organization	148/2032	626/18870	5.89641e-21	3.59268e-17	3.12386e-17	CDCA8/CDC20/KIF2C/RAD54L/TAL1/NDC1/MSH4/DCLRE1B/H4C14/NUF2/KIF14/NEK2/CENPF/EXO1/CENPO/CENPA/SPDYA/MSH2/INO80B/NCAPH/BUB1/HECW2/SGO2/NPPC/HJURP/FANCD2/SGO1/POLQ/MCM2/RUVBL1/SMC4/RFC4/TACC3/NCAPG/CENPE/MAD2L1/MND1/HMGB2/TRIP13/TERT/CCT5/NUP155/CENPK/CCNB1/CENPH/SLF1/PTTG1/SPDL1/H3C1/H4C2/H1-2/H4C3/H1-6/H1-4/H4C4/H4C5/H1-3/H3C7/H3C8/H4C8/H4C9/H3C10/H4C11/H4C12/H1-5/H3C11/H3C12/TTK/PKIB/FBXO5/KIF25/…	148	Cluster2
GO:0007156	homophilic cell adhesion via plasma membrane adhesion molecules	60/2032	168/18870	6.89606e-18	2.10088e-14	1.82673e-14	CELSR3/NECTIN3/CLSTN2/FAT1/PCDHA2/PCDHA3/PCDHA4/PCDHA5/PCDHA6/PCDHA7/PCDHA8/PCDHA9/PCDHA10/PCDHA11/PCDHA12/PCDHA13/PCDHAC1/PCDHAC2/PCDHB2/PCDHB3/PCDHB5/PCDHB6/PCDHB8/PCDHB16/PCDHB9/PCDHB10/PCDHB11/PCDHB12/PCDHB13/PCDHGA1/PCDHGA3/PCDHGB1/PCDHGA4/PCDHGB2/PCDHGA5/PCDHGB3/PCDHGA6/PCDHGA7/PCDHGB4/PCDHGA8/PCDHGB5/PCDHGA10/PCDHGA11/PCDHGA12/PCDHGC4/PCDHGC5/CDHR2/SDK1/PCDH15/PCDH17/CDH15/DSC2/DSG2/CDH7/C…	60	Cluster2
GO:0007059	chromosome segregation	103/2032	424/18870	9.37649e-16	1.90436e-12	1.65586e-12	CDC42/CEP85/CDCA8/CDC20/KIF2C/STIL/NDC1/MSH4/SASS6/NUF2/FIRRM/CENPL/ASPM/KIF14/NEK2/CENPF/CENPO/SPDYA/NCAPH/BUB1/HECW2/SGO2/HJURP/FANCD2/SGO1/SMC4/ECT2/TACC3/NCAPG/CENPE/MAD2L1/MND1/CENPU/TRIP13/CENPK/CCNB1/CENPH/PTTG1/SPDL1/TTK/FBXO5/KIF25/ACTL6B/NCAPG2/TNKS/CDCA2/ESCO2/TEX15/CHMP4C/CCNE2/DCAF13/SMC2/SHOC1/ZWINT/CDK1/KIF11/MKI67/SYCE1/KIF18A/INCENP/MAJIN/CDCA5/RACGAP1/ESPL1/KNTC1/SKA3/DLGAP5/BUB…	103	Cluster2
GO:0098742	cell-cell adhesion via plasma-membrane adhesion molecules	77/2032	279/18870	3.05179e-15	4.64863e-12	4.04201e-12	IL1RN/CELSR3/ALCAM/NECTIN3/CLDN18/CLSTN2/NLGN1/FGFRL1/GRID2/FAT1/PCDHA2/PCDHA3/PCDHA4/PCDHA5/PCDHA6/PCDHA7/PCDHA8/PCDHA9/PCDHA10/PCDHA11/PCDHA12/PCDHA13/PCDHAC1/PCDHAC2/PCDHB2/PCDHB3/PCDHB5/PCDHB6/PCDHB8/PCDHB16/PCDHB9/PCDHB10/PCDHB11/PCDHB12/PCDHB13/PCDHGA1/PCDHGA3/PCDHGB1/PCDHGA4/PCDHGB2/PCDHGA5/PCDHGB3/PCDHGA6/PCDHGA7/PCDHGB4/PCDHGA8/PCDHGB5/PCDHGA10/PCDHGA11/PCDHGA12/PCDHGC4/PCDHGC5/CDHR2/SDK…	77	Cluster2
GO:0098813	nuclear chromosome segregation	82/2032	312/18870	7.97639e-15	9.72003e-12	8.45161e-12	CDC42/CDCA8/CDC20/KIF2C/NDC1/MSH4/NUF2/ASPM/KIF14/NEK2/CENPF/SPDYA/NCAPH/BUB1/HECW2/FANCD2/SGO1/SMC4/ECT2/TACC3/NCAPG/CENPE/MAD2L1/MND1/TRIP13/CENPK/CCNB1/PTTG1/SPDL1/TTK/FBXO5/KIF25/ACTL6B/NCAPG2/TEX15/CHMP4C/CCNE2/DCAF13/SMC2/SHOC1/ZWINT/CDK1/KIF11/SYCE1/KIF18A/INCENP/MAJIN/CDCA5/RACGAP1/ESPL1/KNTC1/DLGAP5/BUB1B/KNSTRN/KNL1/NUSAP1/CCNB2/ZWILCH/KIF23/RMI2/PLK1/CDT1/HASPIN/AURKB/SPAG5/CDC6/TOP2A/…	82	Cluster2
GO:0000280	nuclear division	103/2032	441/18870	1.49693e-14	1.52014e-11	1.32177e-11	CDC42/CEP85/CDCA8/CDC20/KIF2C/RAD54L/NDC1/MSH4/NUF2/ASPM/KIF14/NEK2/CENPF/SPDYA/NCAPH/BUB1/FANCD2/SGO1/SMC4/NCAPG/CENPE/MAD2L1/MND1/TRIP13/CENPK/CCNB1/CDC25C/PTTG1/SPDL1/TTK/FBXO5/KIF25/ANLN/FIGNL1/ASZ1/NCAPG2/CDCA2/TEX15/MYBL1/CHMP4C/RAD54B/CCNE2/FBXO43/DCAF13/MTBP/RMI1/CKS2/SMC2/SHOC1/ZWINT/CDK1/KIF20B/KIF11/MKI67/SYCE1/KIF18A/BTBD18/INCENP/MAJIN/CDCA5/TESMIN/CHEK1/RAD51AP1/RACGAP1/ESPL1/SYCP3/…	103	Cluster2
GO:0000278	mitotic cell cycle	173/2032	928/18870	1.66059e-13	1.44542e-10	1.2568e-10	CDC42/STMN1/CEP85/CLSPN/CDCA8/CDC20/KIF2C/TAL1/STIL/ORC1/CDC7/GFI1/SASS6/IQGAP3/NUF2/FIRRM/BRINP2/KIF14/NEK2/DTL/CENPF/SPATA17/RRM2/CENPA/SPDYA/MSH2/NCAPH/BUB1/HECW2/USP37/TUBA4B/FANCD2/CDC25A/MCM2/SMC4/ECT2/TACC3/NCAPG/PPP3CA/CENPE/MAD2L1/CCNA2/TRIP13/TERT/SKP2/MCIDAS/CCNO/CENPK/CCNB1/CENPH/RAD17/TRIM36/KIF20A/CDC25C/SPDL1/TUBB2B/PKHD1/TTK/MYB/FBXO5/KIF25/RPA3/GPNMB/ANLN/INHBA/DBF4/ACTL6B/CASP2/…	173	Cluster2
GO:1903047	mitotic cell cycle process	149/2032	774/18870	6.87069e-13	5.23289e-10	4.55002e-10	CDC42/STMN1/CEP85/CLSPN/CDCA8/CDC20/KIF2C/STIL/ORC1/CDC7/GFI1/SASS6/IQGAP3/NUF2/KIF14/NEK2/DTL/CENPF/RRM2/CENPA/SPDYA/MSH2/NCAPH/BUB1/HECW2/USP37/FANCD2/CDC25A/MCM2/SMC4/ECT2/TACC3/NCAPG/PPP3CA/CENPE/MAD2L1/CCNA2/TRIP13/TERT/SKP2/CCNO/CENPK/CCNB1/CENPH/RAD17/TRIM36/KIF20A/CDC25C/SPDL1/PKHD1/TTK/FBXO5/KIF25/GPNMB/ANLN/INHBA/DBF4/ACTL6B/CASP2/EZH2/NCAPG2/TNKS/CDCA2/PRKDC/MCM4/CHMP4C/CCNE2/FBXO43/MT…	149	Cluster2
GO:0048285	organelle fission	106/2032	488/18870	9.00906e-13	6.09913e-10	5.30323e-10	CDC42/CEP85/CDCA8/CDC20/KIF2C/RAD54L/NDC1/MSH4/NUF2/ASPM/KIF14/NEK2/CENPF/SPDYA/NCAPH/BUB1/FANCD2/SGO1/SMC4/NCAPG/CENPE/MAD2L1/MND1/TRIP13/CENPK/CCNB1/CDC25C/PTTG1/SPDL1/TTK/MTFR2/FBXO5/KIF25/ANLN/FIGNL1/ASZ1/NCAPG2/CDCA2/TEX15/MYBL1/GDAP1/CHMP4C/RAD54B/CCNE2/FBXO43/DCAF13/MTBP/RMI1/CKS2/SMC2/SHOC1/ZWINT/CDK1/KIF20B/KIF11/MKI67/SYCE1/KIF18A/BTBD18/INCENP/MAJIN/CDCA5/TESMIN/CHEK1/RAD51AP1/RACGAP1/…	106	Cluster2
GO:1905818	regulation of chromosome separation	31/2032	74/18870	5.08617e-12	3.099e-09	2.6946e-09	CDCA8/CDC20/NUF2/CENPF/NCAPH/BUB1/SMC4/NCAPG/MAD2L1/TRIP13/CCNB1/SPDL1/TTK/FBXO5/NCAPG2/SMC2/ZWINT/INCENP/ESPL1/KNTC1/DLGAP5/BUB1B/KNL1/ZWILCH/PLK1/HASPIN/AURKB/BIRC5/NDC80/SPC24/UBE2C	31	Cluster2
GO:0071459	protein localization to chromosome, centromeric region	22/2032	40/18870	7.54908e-12	4.18151e-09	3.63584e-09	H4C14/CENPA/SPDL1/H4C2/H4C3/H4C4/H4C5/H2AC8/H4C8/H2BC11/H4C9/H4C11/H4C12/TTK/MTBP/CDK1/KNTC1/BUB1B/KNL1/ZWILCH/HASPIN/AURKB	22	Cluster2
GO:0000070	mitotic sister chromatid segregation	53/2032	184/18870	1.06634e-11	5.41433e-09	4.70779e-09	CDCA8/CDC20/KIF2C/NUF2/KIF14/NEK2/CENPF/NCAPH/BUB1/SMC4/NCAPG/CENPE/MAD2L1/TRIP13/CENPK/CCNB1/SPDL1/TTK/FBXO5/KIF25/NCAPG2/CHMP4C/SMC2/ZWINT/CDK1/KIF11/KIF18A/INCENP/CDCA5/RACGAP1/ESPL1/KNTC1/DLGAP5/BUB1B/KNSTRN/KNL1/NUSAP1/ZWILCH/KIF23/PLK1/CDT1/HASPIN/AURKB/SPAG5/KIF18B/BIRC5/NDC80/SPC24/TPX2/MYBL2/UBE2C/KIF4A/CENPI	53	Cluster2
GO:0000819	sister chromatid segregation	60/2032	225/18870	1.682e-11	7.79539e-09	6.77813e-09	CDCA8/CDC20/KIF2C/NUF2/KIF14/NEK2/CENPF/NCAPH/BUB1/HECW2/SMC4/TACC3/NCAPG/CENPE/MAD2L1/TRIP13/CENPK/CCNB1/SPDL1/TTK/FBXO5/KIF25/ACTL6B/NCAPG2/CHMP4C/SMC2/ZWINT/CDK1/KIF11/KIF18A/INCENP/CDCA5/RACGAP1/ESPL1/KNTC1/DLGAP5/BUB1B/KNSTRN/KNL1/NUSAP1/ZWILCH/KIF23/RMI2/PLK1/CDT1/HASPIN/AURKB/SPAG5/CDC6/TOP2A/KIF18B/BIRC5/NDC80/SPC24/DPF1/TPX2/MYBL2/UBE2C/KIF4A/CENPI	60	Cluster2
GO:1903046	meiotic cell cycle process	58/2032	214/18870	1.79116e-11	7.79539e-09	6.77813e-09	CDC20/RAD54L/NDC1/MSH4/NUF2/ASPM/SPATA17/SPDYA/NCAPH/NPPC/FANCD2/SGO1/CDC25A/SMC4/MND1/TRIP13/CDC25C/PTTG1/TTK/FBXO5/FIGNL1/ASZ1/TEX15/MYBL1/RAD54B/CCNE2/FBXO43/DCAF13/RMI1/CKS2/SMC2/SHOC1/SYCE1/KIF18A/BTBD18/INCENP/MAJIN/OVOL1/TESMIN/RAD51AP1/ESPL1/SYCP3/BRCA2/FANCM/CCNB2/PKMYT1/PLK1/FANCA/TOP2A/EME1/BRIP1/NDC80/ANKLE1/CCNE1/ZNF541/AURKA/SYCP2/SYCE3	58	Cluster2
GO:0051983	regulation of chromosome segregation	42/2032	131/18870	3.4685e-11	1.4089e-08	1.22505e-08	CDCA8/CDC20/KIF2C/NUF2/CENPF/NCAPH/BUB1/HECW2/SMC4/TACC3/NCAPG/CENPE/MAD2L1/TRIP13/CCNB1/SPDL1/TTK/FBXO5/ACTL6B/NCAPG2/CDCA2/SMC2/ZWINT/CDK1/MKI67/INCENP/ESPL1/KNTC1/DLGAP5/BUB1B/KNL1/ZWILCH/RMI2/PLK1/HASPIN/AURKB/CDC6/BIRC5/NDC80/SPC24/DPF1/UBE2C	42	Cluster2
GO:0010965	regulation of mitotic sister chromatid separation	26/2032	59/18870	6.6758e-11	2.52212e-08	2.193e-08	CDCA8/CDC20/NUF2/CENPF/BUB1/MAD2L1/TRIP13/CCNB1/SPDL1/TTK/FBXO5/ZWINT/INCENP/ESPL1/KNTC1/DLGAP5/BUB1B/KNL1/ZWILCH/PLK1/HASPIN/AURKB/BIRC5/NDC80/SPC24/UBE2C	26	Cluster2
GO:0000226	microtubule cytoskeleton organization	125/2032	652/18870	7.03694e-11	2.52212e-08	2.193e-08	CFAP74/AUNIP/STMN1/CEP85/CDCA8/CDC20/KIF2C/STIL/HOOK1/SASS6/SPAG17/NUF2/ASPM/NEK2/SPATA17/SDCCAG8/CENPA/NCKAP5/FSIP2/DNAH7/MAP2/CFAP65/TUBA4B/SGO1/ZMYND10/CFAP100/TACC3/CENPE/MAD2L1/PLK4/CEP72/DNAH5/CDC20B/MCIDAS/CCNB1/CENPH/OCLN/TRIM36/KIF20A/SPDL1/TUBB2B/STMND1/DNAH8/PKHD1/TTK/FBXO5/KIF25/FIGNL1/CFAP69/HEPACAM2/LRGUK/XRCC2/TNKS/STMN4/RP1/STMN2/CHMP4C/SPAG1/DCAF13/DNAAF11/KIF24/DNAI1/CFAP157/SAP…	125	Cluster2
GO:0034502	protein localization to chromosome	39/2032	119/18870	8.21627e-11	2.62343e-08	2.28108e-08	H4C14/CENPA/SPDYA/MSH2/LEF1/TERT/CCT5/SLF1/SPDL1/H4C2/H4C3/H4C4/H4C5/H2AC8/H4C8/H2BC11/H4C9/H4C11/H4C12/H1-5/TTK/MMS22L/EZH2/TNKS/ESCO2/VCPIP1/MTBP/TONSL/CDK1/KNTC1/BRCA2/VRK1/BUB1B/KNL1/ZWILCH/PLK1/HASPIN/AURKB/GNL3L	39	Cluster2
GO:0051304	chromosome separation	31/2032	81/18870	8.30454e-11	2.62343e-08	2.28108e-08	CDCA8/CDC20/NUF2/CENPF/NCAPH/BUB1/SMC4/NCAPG/MAD2L1/TRIP13/CCNB1/SPDL1/TTK/FBXO5/NCAPG2/SMC2/ZWINT/INCENP/ESPL1/KNTC1/DLGAP5/BUB1B/KNL1/ZWILCH/PLK1/HASPIN/AURKB/BIRC5/NDC80/SPC24/UBE2C	31	Cluster2
GO:0051321	meiotic cell cycle	69/2032	287/18870	8.83421e-11	2.62343e-08	2.28108e-08	CDC20/RAD54L/NDC1/MSH4/NUF2/ASPM/NEK2/SPATA17/EXO1/SPDYA/NCAPH/SGO2/NPPC/FANCD2/SGO1/CDC25A/SMC4/MND1/TRIP13/CDC25C/PTTG1/TTK/FBXO5/FIGNL1/ASZ1/XRCC2/TEX15/MYBL1/MCMDC2/RAD54B/CCNE2/FBXO43/DCAF13/RMI1/CKS2/SMC2/SHOC1/TDRD1/SYCE1/KIF18A/BTBD18/INCENP/MAJIN/OVOL1/TESMIN/H2AX/RAD51AP1/ESPL1/SYCP3/BRCA2/FANCM/CCNB2/PKMYT1/PLK1/FANCA/TOP2A/EME1/BRIP1/NDC80/ANKLE1/CCNE1/PRR19/ZNF541/AURKA/SYCP2/RSPH1/S…	69	Cluster2
GO:0033046	negative regulation of sister chromatid segregation	23/2032	48/18870	1.03335e-10	2.62343e-08	2.28108e-08	CDCA8/CDC20/NUF2/CENPF/BUB1/MAD2L1/TRIP13/CCNB1/SPDL1/TTK/FBXO5/ZWINT/INCENP/KNTC1/BUB1B/KNL1/ZWILCH/PLK1/HASPIN/AURKB/BIRC5/NDC80/SPC24	23	Cluster2
GO:0033048	negative regulation of mitotic sister chromatid segregation	23/2032	48/18870	1.03335e-10	2.62343e-08	2.28108e-08	CDCA8/CDC20/NUF2/CENPF/BUB1/MAD2L1/TRIP13/CCNB1/SPDL1/TTK/FBXO5/ZWINT/INCENP/KNTC1/BUB1B/KNL1/ZWILCH/PLK1/HASPIN/AURKB/BIRC5/NDC80/SPC24	23	Cluster2
GO:0045841	negative regulation of mitotic metaphase/anaphase transition	23/2032	48/18870	1.03335e-10	2.62343e-08	2.28108e-08	CDCA8/CDC20/NUF2/CENPF/BUB1/MAD2L1/TRIP13/CCNB1/SPDL1/TTK/FBXO5/ZWINT/INCENP/KNTC1/BUB1B/KNL1/ZWILCH/PLK1/HASPIN/AURKB/BIRC5/NDC80/SPC24	23	Cluster2
GO:2000816	negative regulation of mitotic sister chromatid separation	23/2032	48/18870	1.03335e-10	2.62343e-08	2.28108e-08	CDCA8/CDC20/NUF2/CENPF/BUB1/MAD2L1/TRIP13/CCNB1/SPDL1/TTK/FBXO5/ZWINT/INCENP/KNTC1/BUB1B/KNL1/ZWILCH/PLK1/HASPIN/AURKB/BIRC5/NDC80/SPC24	23	Cluster2
GO:0045839	negative regulation of mitotic nuclear division	25/2032	56/18870	1.09921e-10	2.679e-08	2.3294e-08	CDCA8/CDC20/NUF2/CENPF/BUB1/MAD2L1/TRIP13/CCNB1/SPDL1/TTK/FBXO5/MTBP/ZWINT/INCENP/CHEK1/KNTC1/BUB1B/KNL1/ZWILCH/PLK1/HASPIN/AURKB/BIRC5/NDC80/SPC24	25	Cluster2
GO:0007017	microtubule-based process	164/2032	940/18870	1.73114e-10	4.05685e-08	3.52746e-08	CFAP74/CDC42/AUNIP/STMN1/CEP85/CDCA8/CDC20/KIF2C/STIL/AGBL4/HOOK1/SASS6/SPAG17/CELF3/CFAP45/NUF2/ADCY10/ASPM/KIF14/KIF21B/NEK2/SPATA17/DNAH14/SDCCAG8/KIF26B/TRIM58/CENPA/TEKT4/NCKAP5/FSIP2/DNAH7/C2CD6/MAP2/CFAP65/TUBA4B/SGO1/SLC22A14/KIF9/ZMYND10/DNAH12/CFAP100/TACC3/CENPE/MAD2L1/PLK4/TTC29/CEP72/ROPN1L/DNAH5/CDC20B/MCIDAS/CCNB1/CENPH/OCLN/TRIM36/KIF20A/SPDL1/TUBB2B/MAK/STMND1/DNAH8/KIF6/PKHD1/TT…	164	Cluster2
GO:0140014	mitotic nuclear division	66/2032	274/18870	2.07323e-10	4.67859e-08	4.06806e-08	CDC42/CEP85/CDCA8/CDC20/KIF2C/NUF2/KIF14/NEK2/CENPF/NCAPH/BUB1/SMC4/NCAPG/CENPE/MAD2L1/TRIP13/CENPK/CCNB1/CDC25C/SPDL1/TTK/FBXO5/KIF25/ANLN/NCAPG2/CDCA2/CHMP4C/FBXO43/MTBP/SMC2/ZWINT/CDK1/KIF20B/KIF11/MKI67/KIF18A/INCENP/CDCA5/CHEK1/RACGAP1/ESPL1/KNTC1/DLGAP5/BUB1B/KNSTRN/KNL1/NUSAP1/ZWILCH/KIF23/PKMYT1/PLK1/CDT1/HASPIN/AURKB/SPAG5/KIF18B/BIRC5/NDC80/SPC24/UBE2S/TPX2/MYBL2/UBE2C/AURKA/KIF4A/CENPI	66	Cluster2
GO:0007088	regulation of mitotic nuclear division	38/2032	118/18870	2.55239e-10	4.92538e-08	4.28264e-08	CDC42/CDCA8/CDC20/NUF2/NEK2/CENPF/BUB1/MAD2L1/TRIP13/CCNB1/CDC25C/SPDL1/TTK/FBXO5/CDCA2/FBXO43/MTBP/ZWINT/KIF20B/MKI67/INCENP/CHEK1/ESPL1/KNTC1/DLGAP5/BUB1B/KNL1/NUSAP1/ZWILCH/PKMYT1/PLK1/HASPIN/AURKB/BIRC5/NDC80/SPC24/UBE2C/AURKA	38	Cluster2
GO:0051306	mitotic sister chromatid separation	26/2032	62/18870	2.56016e-10	4.92538e-08	4.28264e-08	CDCA8/CDC20/NUF2/CENPF/BUB1/MAD2L1/TRIP13/CCNB1/SPDL1/TTK/FBXO5/ZWINT/INCENP/ESPL1/KNTC1/DLGAP5/BUB1B/KNL1/ZWILCH/PLK1/HASPIN/AURKB/BIRC5/NDC80/SPC24/UBE2C	26	Cluster2
GO:0007094	mitotic spindle assembly checkpoint signaling	22/2032	46/18870	2.76195e-10	4.92538e-08	4.28264e-08	CDCA8/CDC20/NUF2/CENPF/BUB1/MAD2L1/TRIP13/CCNB1/SPDL1/TTK/ZWINT/INCENP/KNTC1/BUB1B/KNL1/ZWILCH/PLK1/HASPIN/AURKB/BIRC5/NDC80/SPC24	22	Cluster2
GO:0071173	spindle assembly checkpoint signaling	22/2032	46/18870	2.76195e-10	4.92538e-08	4.28264e-08	CDCA8/CDC20/NUF2/CENPF/BUB1/MAD2L1/TRIP13/CCNB1/SPDL1/TTK/ZWINT/INCENP/KNTC1/BUB1B/KNL1/ZWILCH/PLK1/HASPIN/AURKB/BIRC5/NDC80/SPC24	22	Cluster2
GO:0071174	mitotic spindle checkpoint signaling	22/2032	46/18870	2.76195e-10	4.92538e-08	4.28264e-08	CDCA8/CDC20/NUF2/CENPF/BUB1/MAD2L1/TRIP13/CCNB1/SPDL1/TTK/ZWINT/INCENP/KNTC1/BUB1B/KNL1/ZWILCH/PLK1/HASPIN/AURKB/BIRC5/NDC80/SPC24	22	Cluster2
GO:0033047	regulation of mitotic sister chromatid segregation	24/2032	54/18870	2.9043e-10	4.92538e-08	4.28264e-08	CDCA8/CDC20/NUF2/CENPF/BUB1/MAD2L1/TRIP13/CCNB1/SPDL1/TTK/FBXO5/ZWINT/CDK1/INCENP/KNTC1/BUB1B/KNL1/ZWILCH/PLK1/HASPIN/AURKB/BIRC5/NDC80/SPC24	24	Cluster2
GO:0051985	negative regulation of chromosome segregation	23/2032	50/18870	2.91012e-10	4.92538e-08	4.28264e-08	CDCA8/CDC20/NUF2/CENPF/BUB1/MAD2L1/TRIP13/CCNB1/SPDL1/TTK/FBXO5/ZWINT/INCENP/KNTC1/BUB1B/KNL1/ZWILCH/PLK1/HASPIN/AURKB/BIRC5/NDC80/SPC24	23	Cluster2
GO:1902100	negative regulation of metaphase/anaphase transition of cell cycle	23/2032	50/18870	2.91012e-10	4.92538e-08	4.28264e-08	CDCA8/CDC20/NUF2/CENPF/BUB1/MAD2L1/TRIP13/CCNB1/SPDL1/TTK/FBXO5/ZWINT/INCENP/KNTC1/BUB1B/KNL1/ZWILCH/PLK1/HASPIN/AURKB/BIRC5/NDC80/SPC24	23	Cluster2
GO:1905819	negative regulation of chromosome separation	23/2032	50/18870	2.91012e-10	4.92538e-08	4.28264e-08	CDCA8/CDC20/NUF2/CENPF/BUB1/MAD2L1/TRIP13/CCNB1/SPDL1/TTK/FBXO5/ZWINT/INCENP/KNTC1/BUB1B/KNL1/ZWILCH/PLK1/HASPIN/AURKB/BIRC5/NDC80/SPC24	23	Cluster2
GO:0140013	meiotic nuclear division	52/2032	194/18870	3.04191e-10	5.00929e-08	4.3556e-08	CDC20/RAD54L/NDC1/MSH4/NUF2/ASPM/SPDYA/NCAPH/FANCD2/SGO1/SMC4/MND1/TRIP13/PTTG1/TTK/FBXO5/FIGNL1/ASZ1/TEX15/MYBL1/RAD54B/CCNE2/FBXO43/DCAF13/RMI1/CKS2/SMC2/SHOC1/SYCE1/KIF18A/BTBD18/INCENP/MAJIN/TESMIN/RAD51AP1/ESPL1/SYCP3/BRCA2/FANCM/CCNB2/PLK1/FANCA/TOP2A/EME1/BRIP1/NDC80/ANKLE1/CCNE1/ZNF541/AURKA/SYCP2/SYCE3	52	Cluster2
GO:0051301	cell division	121/2032	639/18870	3.2036e-10	5.13671e-08	4.4664e-08	CDC42/STMN1/CDCA8/CDC20/KIF2C/TAL1/CDC7/IQGAP3/NUF2/ASPM/KIF14/NEK2/CENPF/CENPA/NCAPH/BUB1/SGO2/USP37/HTR2B/SGO1/CDC25A/RUVBL1/SMC4/ECT2/TACC3/NCAPG/PPBP/CENPE/LEF1/MAD2L1/CCNA2/CCNO/CCNB1/TRIM36/KIF20A/CDC25C/PTTG1/SPDL1/CD2AP/FBXO5/ANLN/HEPACAM2/SHH/NCAPG2/TNKS/CDCA2/CSPP1/CHMP4C/CCNE2/MYC/CKS2/SMC2/SAPCD2/ZWINT/ANK3/CDK1/KIF20B/KIF11/CEP55/HELLS/SYCE1/BRSK2/E2F8/DCDC1/PAX6/MDK/INCENP/CDCA5/CDC…	121	Cluster2
GO:0051784	negative regulation of nuclear division	26/2032	63/18870	3.91442e-10	6.11553e-08	5.31748e-08	CDCA8/CDC20/NUF2/CENPF/BUB1/MAD2L1/TRIP13/CCNB1/SPDL1/TTK/FBXO5/FBXO43/MTBP/ZWINT/INCENP/CHEK1/KNTC1/BUB1B/KNL1/ZWILCH/PLK1/HASPIN/AURKB/BIRC5/NDC80/SPC24	26	Cluster2
GO:0006805	xenobiotic metabolic process	39/2032	125/18870	4.27443e-10	6.51102e-08	5.66136e-08	CYP2J2/S100A12/SULT1C3/SULT1C4/UGT1A8/UGT1A10/UGT1A6/UGT1A1/NR1I2/AADAC/BCHE/NCEH1/UGT2B17/UGT2B15/UGT2B7/UGT2B11/UGT2B28/SULT1B1/SLC22A7/SLC22A1/CYP3A4/CYP2C9/CYP2C8/ABCC2/CYP2E1/GLYAT/SLCO1B3/SLCO1B1/SLCO1A2/SLC28A2/CYP1A1/ABCC1/ACSM2B/ACSM1/CES3/CYP2A6/CYP2B6/SULT2A1/HNF4A	39	Cluster2
GO:0031577	spindle checkpoint signaling	22/2032	47/18870	4.66521e-10	6.93296e-08	6.02824e-08	CDCA8/CDC20/NUF2/CENPF/BUB1/MAD2L1/TRIP13/CCNB1/SPDL1/TTK/ZWINT/INCENP/KNTC1/BUB1B/KNL1/ZWILCH/PLK1/HASPIN/AURKB/BIRC5/NDC80/SPC24	22	Cluster2
GO:0006261	DNA-templated DNA replication	45/2032	161/18870	1.10395e-09	1.60151e-07	1.39252e-07	ORC1/CDC7/TRAIP/POLQ/MCM2/RFC4/MCIDAS/MMS22L/FBXO5/DBF4/SSBP1/NUGGC/GINS4/MCM4/CCNE2/DSCC1/TONSL/MCM10/DNA2/E2F8/FEN1/TIMELESS/PRIM1/E2F7/BRCA2/RFC3/FANCM/POLE2/WDHD1/TICRR/BLM/ORC6/GINS2/CDT1/ATAD5/CDC6/BRCA1/EME1/TK1/CCNE1/PCNA/GINS1/CDC45/POLA1/RPA4	45	Cluster2
GO:0007091	metaphase/anaphase transition of mitotic cell cycle	32/2032	94/18870	1.35907e-09	1.92577e-07	1.67447e-07	CDCA8/CDC20/NUF2/CENPF/BUB1/HECW2/TACC3/CENPE/MAD2L1/TRIP13/CCNB1/SPDL1/TTK/FBXO5/ACTL6B/ZWINT/INCENP/ESPL1/KNTC1/DLGAP5/BUB1B/KNL1/ZWILCH/PLK1/HASPIN/AURKB/CDC6/BIRC5/NDC80/SPC24/DPF1/UBE2C	32	Cluster2
GO:0033045	regulation of sister chromatid segregation	34/2032	104/18870	1.41498e-09	1.95943e-07	1.70374e-07	CDCA8/CDC20/NUF2/CENPF/BUB1/HECW2/TACC3/CENPE/MAD2L1/TRIP13/CCNB1/SPDL1/TTK/FBXO5/ACTL6B/ZWINT/CDK1/INCENP/ESPL1/KNTC1/DLGAP5/BUB1B/KNL1/ZWILCH/RMI2/PLK1/HASPIN/AURKB/CDC6/BIRC5/NDC80/SPC24/DPF1/UBE2C	34	Cluster2
GO:0030071	regulation of mitotic metaphase/anaphase transition	31/2032	90/18870	1.76493e-09	2.38971e-07	2.07786e-07	CDCA8/CDC20/NUF2/CENPF/BUB1/HECW2/CENPE/MAD2L1/TRIP13/CCNB1/SPDL1/TTK/FBXO5/ACTL6B/ZWINT/INCENP/ESPL1/KNTC1/DLGAP5/BUB1B/KNL1/ZWILCH/PLK1/HASPIN/AURKB/CDC6/BIRC5/NDC80/SPC24/DPF1/UBE2C	31	Cluster2
GO:0000075	cell cycle checkpoint signaling	50/2032	192/18870	1.94933e-09	2.52708e-07	2.19731e-07	CLSPN/CDCA8/CDC20/ORC1/NUF2/DTL/PROX1/CENPF/MSH2/BUB1/FANCD2/MAD2L1/TRIP13/CCNB1/RAD17/SPDL1/TTK/CASP2/PRKDC/CHMP4C/ZWINT/CDK1/DNA2/INCENP/H2AX/CHEK1/TIMELESS/KNTC1/BRCA2/BUB1B/KNL1/WDR76/ZWILCH/TICRR/BLM/PLK1/CDT1/HASPIN/AURKB/CDC6/BRCA1/EME1/BRIP1/BIRC5/NDC80/SPC24/E2F1/CDC45/GTSE1/RPA4	50	Cluster2
GO:0071466	cellular response to xenobiotic stimulus	50/2032	192/18870	1.94933e-09	2.52708e-07	2.19731e-07	CYP2J2/S100A12/SULT1C3/SULT1C4/UGT1A8/UGT1A10/UGT1A6/UGT1A1/NR1I2/AADAC/BCHE/NCEH1/TFRC/UGT2B17/UGT2B15/UGT2B7/UGT2B11/UGT2B28/SULT1B1/SLC22A7/SLC22A1/CYP3A4/MYC/CYP2C9/CYP2C8/ABCC2/CYP2E1/KCNC1/PAX6/GLYAT/SLCO1B3/SLCO1B1/SLCO1A2/SLC10A1/SLC28A2/CYP1A1/ABCC1/ACSM2B/ACSM1/CES3/DPEP1/ASIC2/PPM1E/CERS1/CYP2A6/CYP2B6/SULT2A1/PCNA/E2F1/HNF4A	50	Cluster2
GO:0006260	DNA replication	64/2032	278/18870	2.74764e-09	3.48779e-07	3.03265e-07	ORC1/CDC7/DTL/RRM2/INO80B/USP37/TRAIP/POLQ/MCM2/RUVBL1/RFC4/GMNC/CCNA2/MCIDAS/RAD17/MMS22L/FBXO5/RPA3/DBF4/SSBP1/ESCO2/NUGGC/GINS4/MCM4/CCNE2/DSCC1/TONSL/RMI1/MCM10/CDK1/DNA2/ADRA2A/E2F8/FAM111B/FEN1/CHEK1/TIMELESS/PRIM1/E2F7/BRCA2/RFC3/FANCM/POLE2/WDHD1/PCLAF/PIF1/TICRR/BLM/RMI2/ORC6/GINS2/CDT1/ATAD5/CDC6/BRCA1/EME1/TK1/CCNE1/PCNA/GINS1/CHAF1B/CDC45/POLA1/RPA4	64	Cluster2
GO:0044784	metaphase/anaphase transition of cell cycle	32/2032	97/18870	3.31727e-09	4.12492e-07	3.58664e-07	CDCA8/CDC20/NUF2/CENPF/BUB1/HECW2/TACC3/CENPE/MAD2L1/TRIP13/CCNB1/SPDL1/TTK/FBXO5/ACTL6B/ZWINT/INCENP/ESPL1/KNTC1/DLGAP5/BUB1B/KNL1/ZWILCH/PLK1/HASPIN/AURKB/CDC6/BIRC5/NDC80/SPC24/DPF1/UBE2C	32	Cluster2
GO:0006334	nucleosome assembly	36/2032	118/18870	3.90954e-09	4.76417e-07	4.14247e-07	H3C13/H4C14/SMYD3/MCM2/HMGB2/H3C1/H4C2/H1-2/H4C3/H1-6/H2BC4/H1-4/H2BC6/H4C4/H2BC7/H4C5/H1-3/H3C7/H2BC9/H3C8/H4C8/H2BC11/H4C9/H2BC13/H3C10/H2BC14/H4C11/H4C12/H2BC15/H1-5/H3C11/H3C12/H2BC17/H2AX/ASF1B/CHAF1B	36	Cluster2
GO:1902099	regulation of metaphase/anaphase transition of cell cycle	31/2032	93/18870	4.38009e-09	5.23292e-07	4.55005e-07	CDCA8/CDC20/NUF2/CENPF/BUB1/HECW2/CENPE/MAD2L1/TRIP13/CCNB1/SPDL1/TTK/FBXO5/ACTL6B/ZWINT/INCENP/ESPL1/KNTC1/DLGAP5/BUB1B/KNL1/ZWILCH/PLK1/HASPIN/AURKB/CDC6/BIRC5/NDC80/SPC24/DPF1/UBE2C	31	Cluster2
GO:0099537	trans-synaptic signaling	133/2032	756/18870	5.88049e-09	6.89035e-07	5.9912e-07	GABRD/HTR6/DLGAP3/CDC20/RAB3B/LRP8/PLPPR4/CHRNB2/TNR/CACNA1E/KMO/SCTR/LYPD1/SLC4A10/GAD1/HTR2B/GRM7/OXTR/CSPG5/BSN/CAMKV/GRM2/CADPS/HTR1F/STX19/CLSTN2/BCHE/NLGN1/FGF12/NMU/GRID2/PPP3CA/SLC7A11/GUCY1A1/GLRA3/SV2C/F2R/LRRTM2/PCDHB2/PCDHB3/PCDHB5/PCDHB6/PCDHB16/PCDHB9/PCDHB10/PCDHB11/PCDHB13/ADRB2/GABRB2/GABRA1/CPLX2/TUBB2B/SCGN/SYNGAP1/GRM4/LRFN2/RIMS1/GABRR2/NR2E1/PCLO/PPP1R9A/VGF/RELN/PRKAR2B/KCN…	133	Cluster2
GO:0061982	meiosis I cell cycle process	39/2032	136/18870	6.34627e-09	7.29581e-07	6.34375e-07	CDC20/RAD54L/NDC1/MSH4/SPDYA/FANCD2/CDC25A/MND1/TRIP13/CDC25C/PTTG1/FBXO5/TEX15/MYBL1/RAD54B/CCNE2/RMI1/CKS2/SHOC1/SYCE1/BTBD18/MAJIN/RAD51AP1/ESPL1/SYCP3/BRCA2/FANCM/CCNB2/PKMYT1/PLK1/TOP2A/EME1/BRIP1/NDC80/ANKLE1/CCNE1/AURKA/SYCP2/SYCE3	39	Cluster2
GO:0009410	response to xenobiotic stimulus	87/2032	434/18870	6.61789e-09	7.46718e-07	6.49275e-07	RAD54L/LRP8/CYP2J2/S100A12/APOA2/GPR52/CENPF/ABCG5/ABCG8/SULT1C3/SULT1C4/CPS1/HTR2B/NPPC/UGT1A8/UGT1A10/UGT1A6/UGT1A1/OXTR/SLC6A11/GRM2/NR1I2/AADAC/BCHE/NCEH1/TFRC/UGT2B17/UGT2B15/UGT2B7/UGT2B11/UGT2B28/SULT1B1/NKX6-1/SRD5A1/CCNO/PCSK1/LOX/SLC22A7/TFAP2B/MYO6/SLC22A1/CYP3A4/RAD54B/TNFRSF11B/MYC/CDK1/CYP2C9/CYP2C8/ABCC2/CYP2E1/KCNC1/PAX6/SLC1A2/GLYAT/GAL/SLCO1B3/SLCO1B1/SLCO1A2/PDX1/CPB2/SLC10A1/S…	87	Cluster2
GO:0010817	regulation of hormone levels	102/2032	537/18870	6.84029e-09	7.5778e-07	6.58893e-07	NR0B2/BMP8A/DIO1/GFI1/MPC2/PFKFB2/SOX11/IL1RN/ACVR1C/GCG/DHRS9/ABCA12/PTPRN/UGT1A8/UGT1A1/FOXL2/BCHE/SLC2A2/SRD5A3/UGT2B17/UGT2B15/UGT2B7/UGT2B11/UGT2B28/UGT2B4/SULT1B1/AFP/NKX6-1/SPP1/ADH4/ADH1A/PPP3CA/SRD5A1/C1QTNF3/FOXD1/F2RL1/PCSK1/SPINK1/STC2/BMP6/SOX4/SLC17A4/GLP1R/PLA2G7/MEP1A/TFAP2B/CGA/SLC16A10/RFX6/MYB/IYD/GHRHR/INHBA/PCLO/CYP3A4/TFR2/VGF/AKR1D1/SHH/RAB11FIP1/OPRK1/SLC26A7/RIMS2/SYBU/AK…	102	Cluster2
GO:0099536	synaptic signaling	136/2032	781/18870	7.64058e-09	8.31323e-07	7.22839e-07	GABRD/HTR6/DLGAP3/CDC20/RAB3B/LRP8/PLPPR4/CHRNB2/TNR/CACNA1E/KMO/SCTR/LYPD1/SLC4A10/GAD1/DYTN/HTR2B/GRM7/OXTR/CSPG5/BSN/CAMKV/GRM2/CADPS/HTR1F/STX19/CLSTN2/BCHE/NLGN1/FGF12/NMU/GRID2/PPP3CA/SLC7A11/GUCY1A1/GLRA3/SV2C/F2R/LRRTM2/PCDHB2/PCDHB3/PCDHB5/PCDHB6/PCDHB16/PCDHB9/PCDHB10/PCDHB11/PCDHB13/ADRB2/GABRB2/GABRA1/CPLX2/PRR7/TUBB2B/SCGN/SYNGAP1/GRM4/LRFN2/RIMS1/GABRR2/NR2E1/PCLO/PPP1R9A/VGF/RELN/P…	136	Cluster2
GO:0098609	cell-cell adhesion	160/2032	959/18870	7.83541e-09	8.37564e-07	7.28266e-07	LRRC7/S100A8/SPTA1/TNR/MIA3/KIF26B/MFSD2B/EPCAM/ADD2/CTNNA2/IL1RN/ITGA4/HSPD1/ABCA12/CELSR3/ALCAM/HHLA2/NECTIN3/CD80/PODXL2/CLDN18/CLSTN2/RAP2B/NLGN1/TFRC/FGFRL1/GRID2/PDLIM5/PPP3CA/LEF1/SLC7A11/FAT1/CTNND2/MYO10/ADGRV1/PCDHA2/PCDHA3/PCDHA4/PCDHA5/PCDHA6/PCDHA7/PCDHA8/PCDHA9/PCDHA10/PCDHA11/PCDHA12/PCDHA13/PCDHAC1/PCDHAC2/PCDHB2/PCDHB3/PCDHB5/PCDHB6/PCDHB8/PCDHB16/PCDHB9/PCDHB10/PCDHB11/PCDHB12/P…	160	Cluster2
GO:0044772	mitotic cell cycle phase transition	92/2032	470/18870	8.35173e-09	8.53088e-07	7.41765e-07	CLSPN/CDCA8/CDC20/STIL/ORC1/CDC7/GFI1/SASS6/IQGAP3/NUF2/KIF14/DTL/CENPF/RRM2/SPDYA/BUB1/HECW2/USP37/CDC25A/TACC3/PPP3CA/CENPE/MAD2L1/CCNA2/TRIP13/TERT/SKP2/CCNO/CCNB1/RAD17/CDC25C/SPDL1/TTK/FBXO5/GPNMB/ANLN/INHBA/DBF4/ACTL6B/CASP2/EZH2/PRKDC/CHMP4C/CCNE2/MTBP/MYC/CDKN2A/MELK/CKS2/ZWINT/CDK1/BRSK2/USH1C/INCENP/CDCA5/CHEK1/FOXM1/WNT10B/ESPL1/E2F7/KNTC1/CDKN3/DLGAP5/BUB1B/KNL1/CCNB2/ZWILCH/CYP1A1/TI…	92	Cluster2
GO:0044770	cell cycle phase transition	107/2032	574/18870	8.39322e-09	8.53088e-07	7.41765e-07	CLSPN/CDCA8/CDC20/STIL/ORC1/CDC7/GFI1/SASS6/IQGAP3/NUF2/KIF14/DTL/PROX1/CENPF/RRM2/SPDYA/SIX3/MSH2/BUB1/HECW2/USP37/FANCD2/CDC25A/TACC3/PPP3CA/CENPE/MAD2L1/CCNA2/TRIP13/TERT/SKP2/CCNO/CCNB1/RAD17/CDC25C/SPDL1/TTK/FBXO5/GPNMB/ANLN/INHBA/DBF4/ACTL6B/CASP2/EZH2/PRKDC/CHMP4C/CCNE2/MTBP/MYC/CDKN2A/MELK/CKS2/ZWINT/CDK1/DNA2/BRSK2/USH1C/INCENP/CDCA5/OVOL1/H2AX/CHEK1/FOXM1/WNT10B/ESPL1/TIMELESS/E2F7/KNTC…	107	Cluster2
GO:0008608	attachment of spindle microtubules to kinetochore	21/2032	49/18870	8.40067e-09	8.53088e-07	7.41765e-07	CDC42/CDCA8/KIF2C/NUF2/NEK2/SGO1/ECT2/CENPE/CCNB1/INCENP/RACGAP1/KNTC1/KNSTRN/KNL1/ZWILCH/CDT1/AURKB/SPAG5/BIRC5/NDC80/SPC24	21	Cluster2
GO:0045132	meiotic chromosome segregation	30/2032	91/18870	1.03776e-08	1.03656e-06	9.01298e-07	NDC1/MSH4/NUF2/ASPM/SPDYA/NCAPH/FANCD2/SGO1/SMC4/MND1/TRIP13/PTTG1/TTK/FBXO5/TEX15/CCNE2/DCAF13/SMC2/SHOC1/SYCE1/MAJIN/ESPL1/CCNB2/PLK1/BRIP1/NDC80/CCNE1/AURKA/SYCP2/SYCE3	30	Cluster2
GO:0007268	chemical synaptic transmission	131/2032	750/18870	1.20411e-08	1.16455e-06	1.01258e-06	GABRD/HTR6/DLGAP3/CDC20/RAB3B/LRP8/PLPPR4/CHRNB2/TNR/CACNA1E/KMO/SCTR/LYPD1/SLC4A10/GAD1/HTR2B/GRM7/OXTR/CSPG5/BSN/CAMKV/GRM2/CADPS/HTR1F/STX19/CLSTN2/BCHE/NLGN1/FGF12/NMU/GRID2/PPP3CA/SLC7A11/GUCY1A1/GLRA3/SV2C/F2R/LRRTM2/PCDHB2/PCDHB3/PCDHB5/PCDHB6/PCDHB16/PCDHB9/PCDHB10/PCDHB11/PCDHB13/ADRB2/GABRB2/GABRA1/CPLX2/TUBB2B/SCGN/SYNGAP1/GRM4/LRFN2/RIMS1/GABRR2/NR2E1/PCLO/PPP1R9A/VGF/RELN/PRKAR2B/KCN…	131	Cluster2
GO:0098916	anterograde trans-synaptic signaling	131/2032	750/18870	1.20411e-08	1.16455e-06	1.01258e-06	GABRD/HTR6/DLGAP3/CDC20/RAB3B/LRP8/PLPPR4/CHRNB2/TNR/CACNA1E/KMO/SCTR/LYPD1/SLC4A10/GAD1/HTR2B/GRM7/OXTR/CSPG5/BSN/CAMKV/GRM2/CADPS/HTR1F/STX19/CLSTN2/BCHE/NLGN1/FGF12/NMU/GRID2/PPP3CA/SLC7A11/GUCY1A1/GLRA3/SV2C/F2R/LRRTM2/PCDHB2/PCDHB3/PCDHB5/PCDHB6/PCDHB16/PCDHB9/PCDHB10/PCDHB11/PCDHB13/ADRB2/GABRB2/GABRA1/CPLX2/TUBB2B/SCGN/SYNGAP1/GRM4/LRFN2/RIMS1/GABRR2/NR2E1/PCLO/PPP1R9A/VGF/RELN/PRKAR2B/KCN…	131	Cluster2
GO:0010564	regulation of cell cycle process	130/2032	745/18870	1.45621e-08	1.38636e-06	1.20545e-06	CDC42/CEP85/CLSPN/CDCA8/CDC20/KIF2C/STIL/ORC1/CDC7/SASS6/NUF2/KIF14/NEK2/DTL/PROX1/CENPF/RRM2/SIX3/MSH2/NCAPH/BUB1/HECW2/FANCD2/CDC25A/SMC4/ECT2/TACC3/NCAPG/CENPE/MAD2L1/PLK4/TRIP13/TERT/CCNB1/RAD17/SLF1/KIF20A/CDC25C/SPDL1/PKHD1/TTK/FBXO5/KIF25/GPNMB/ANLN/INHBA/DBF4/ACTL6B/CASP2/EZH2/NCAPG2/TNKS/CDCA2/NUGGC/PRKDC/CSPP1/CHMP4C/FBXO43/MTBP/MYC/CDKN2A/SMC2/ZWINT/CDK1/DNA2/KIF20B/KIF11/MKI67/E2F8/DC…	130	Cluster2
GO:0050808	synapse organization	93/2032	483/18870	1.60654e-08	1.50594e-06	1.30942e-06	CDC42/DLGAP3/CDC20/LRP8/CHRNB2/NOS1AP/TNR/PPFIA4/ADD2/CTNNA2/POTEF/POTEI/POTEJ/POTEE/DOCK10/NGEF/LRRN1/OXTR/LHFPL4/BSN/CAMKV/CLSTN2/NLGN1/GRID2/PDLIM5/SLC7A11/CTNND2/F2R/LRRTM2/PCDHB2/PCDHB3/PCDHB5/PCDHB6/PCDHB16/PCDHB9/PCDHB10/PCDHB11/PCDHB13/PCDHGC4/PCDHGC5/GABRB2/GABRA1/SYNGAP1/LRFN2/TREM2/CD2AP/THBS2/SDK1/PCLO/RELN/NRCAM/LRRN3/LRRC4/SYBU/GPR158/NRP1/SLC18A3/ANK3/LRRTM3/NRG3/SLIT1/INA/NEURL1/L…	93	Cluster2
GO:0051988	regulation of attachment of spindle microtubules to kinetochore	13/2032	21/18870	2.23098e-08	2.0596e-06	1.79083e-06	CDC42/CDCA8/NEK2/ECT2/CCNB1/INCENP/RACGAP1/KNTC1/KNSTRN/ZWILCH/AURKB/SPAG5/BIRC5	13	Cluster2
GO:0061644	protein localization to CENP-A containing chromatin	12/2032	18/18870	2.34977e-08	2.12355e-06	1.84644e-06	H4C14/CENPA/H4C2/H4C3/H4C4/H4C5/H2AC8/H4C8/H2BC11/H4C9/H4C11/H4C12	12	Cluster2
GO:0007093	mitotic cell cycle checkpoint signaling	39/2032	142/18870	2.36996e-08	2.12355e-06	1.84644e-06	CLSPN/CDCA8/CDC20/ORC1/NUF2/DTL/CENPF/MSH2/BUB1/FANCD2/MAD2L1/TRIP13/CCNB1/RAD17/SPDL1/TTK/CASP2/PRKDC/CHMP4C/ZWINT/CDK1/INCENP/CHEK1/KNTC1/BUB1B/KNL1/ZWILCH/TICRR/BLM/PLK1/HASPIN/AURKB/CDC6/BRCA1/EME1/BIRC5/NDC80/SPC24/GTSE1	39	Cluster2
GO:0044786	cell cycle DNA replication	19/2032	44/18870	3.71019e-08	3.27626e-06	2.84872e-06	CDC7/MCM2/FBXO5/DBF4/NUGGC/MCM4/DNA2/E2F8/FEN1/E2F7/BRCA2/BLM/CDT1/ATAD5/TK1/PCNA/GINS1/CDC45/POLA1	19	Cluster2
GO:0006082	organic acid metabolic process	159/2032	978/18870	5.1781e-08	4.50716e-06	3.919e-06	AGMAT/MFSD2A/RIMKLA/CYP4A11/CYP4A22/DIO1/CYP2J2/ANGPTL3/HAO2/MPC2/FMO3/DARS2/NPL/PM20D1/PFKFB2/PROX1/EPRS1/DEGS1/KMO/ODC1/NLRC4/HK2/FABP1/SULT1C3/SULT1C4/ACMSD/KYNU/DHRS9/GAD1/PDK1/MARS2/MDH1B/CPS1/ACSL3/UGT1A8/UGT1A10/UGT1A6/UGT1A1/ERFE/AGXT/BTD/XYLB/CYP8B1/ZBTB20/HACD2/PCCB/PLOD2/UGDH/PPAT/UGT2B17/UGT2B15/UGT2B7/UGT2B11/UGT2B28/UGT2B4/SULT1B1/ADH4/ADH1A/ELOVL6/SLC7A11/AADAT/SLC45A2/AMACR/MCCC2/…	159	Cluster2
GO:0051783	regulation of nuclear division	39/2032	146/18870	5.40828e-08	4.64122e-06	4.03556e-06	CDC42/CDCA8/CDC20/NUF2/NEK2/CENPF/BUB1/MAD2L1/TRIP13/CCNB1/CDC25C/SPDL1/TTK/FBXO5/CDCA2/FBXO43/MTBP/ZWINT/KIF20B/MKI67/INCENP/CHEK1/RAD51AP1/ESPL1/KNTC1/DLGAP5/BUB1B/KNL1/NUSAP1/ZWILCH/PKMYT1/PLK1/HASPIN/AURKB/BIRC5/NDC80/SPC24/UBE2C/AURKA	39	Cluster2
GO:0043436	oxoacid metabolic process	158/2032	972/18870	5.7758e-08	4.88777e-06	4.24994e-06	AGMAT/MFSD2A/RIMKLA/CYP4A11/CYP4A22/DIO1/CYP2J2/ANGPTL3/HAO2/MPC2/DARS2/NPL/PM20D1/PFKFB2/PROX1/EPRS1/DEGS1/KMO/ODC1/NLRC4/HK2/FABP1/SULT1C3/SULT1C4/ACMSD/KYNU/DHRS9/GAD1/PDK1/MARS2/MDH1B/CPS1/ACSL3/UGT1A8/UGT1A10/UGT1A6/UGT1A1/ERFE/AGXT/BTD/XYLB/CYP8B1/ZBTB20/HACD2/PCCB/PLOD2/UGDH/PPAT/UGT2B17/UGT2B15/UGT2B7/UGT2B11/UGT2B28/UGT2B4/SULT1B1/ADH4/ADH1A/ELOVL6/SLC7A11/AADAT/SLC45A2/AMACR/MCCC2/BHMT/…	158	Cluster2
GO:0010948	negative regulation of cell cycle process	67/2032	320/18870	6.4579e-08	5.39013e-06	4.68675e-06	CLSPN/CDCA8/CDC20/ORC1/NUF2/NEK2/DTL/PROX1/CENPF/MSH2/BUB1/FANCD2/MAD2L1/TRIP13/CCNB1/RAD17/SPDL1/TTK/FBXO5/KIF25/GPNMB/INHBA/CASP2/EZH2/TNKS/PRKDC/CHMP4C/FBXO43/MTBP/ZWINT/CDK1/DNA2/E2F8/INCENP/OVOL1/H2AX/CHEK1/ESPL1/TIMELESS/E2F7/KNTC1/BRCA2/BUB1B/KNL1/WDR76/ZWILCH/TICRR/BLM/CCNF/PKMYT1/PLK1/CDT1/HASPIN/AURKB/CDC6/BRCA1/EME1/BRIP1/BIRC5/NDC80/CDKN2D/SPC24/E2F1/RBL1/CDC45/GTSE1/RPA4	67	Cluster2
GO:0071168	protein localization to chromatin	22/2032	59/18870	7.81577e-08	6.43534e-06	5.59556e-06	H4C14/CENPA/MSH2/LEF1/H4C2/H4C3/H4C4/H4C5/H2AC8/H4C8/H2BC11/H4C9/H4C11/H4C12/H1-5/MMS22L/EZH2/ESCO2/VCPIP1/TONSL/VRK1/PLK1	22	Cluster2
GO:0034728	nucleosome organization	37/2032	138/18870	1.06073e-07	8.61733e-06	7.49282e-06	H3C13/H4C14/SMYD3/MCM2/HMGB2/H3C1/H4C2/H1-2/H4C3/H1-6/H2BC4/H1-4/H2BC6/H4C4/H2BC7/H4C5/H1-3/H3C7/H2BC9/H3C8/H4C8/H2BC11/H4C9/H2BC13/H3C10/H2BC14/H4C11/H4C12/H2BC15/H1-5/H3C11/H3C12/H2BC17/H2AX/NFE2/ASF1B/CHAF1B	37	Cluster2
GO:0006310	DNA recombination	69/2032	340/18870	1.46755e-07	1.17655e-05	1.02302e-05	AUNIP/RAD54L/MSH4/CDC7/PGBD5/EXO1/MSH2/INO80B/HSPD1/FANCD2/POLQ/MCM2/RUVBL1/TFRC/NSD2/LEF1/MND1/HMGB2/TRIP13/SLF1/H1-2/H1-6/H1-4/H1-3/H1-5/MMS22L/RPA3/FIGNL1/XRCC2/TEX15/GINS4/PRKDC/MCM4/MCMDC2/RAD54B/TONSL/RMI1/SHOC1/RAG1/FEN1/MAJIN/KDM4D/H2AX/CHEK1/RAD51AP1/TIMELESS/PARPBP/BRCA2/FANCM/FAN1/PIF1/BLM/RMI2/GINS2/ATAD5/TOP2A/BRCA1/HROB/EME1/BRIP1/KPNA2/UHRF1/ANKLE1/CDC45/SYCE3/FANCB/USP51/RPA4/HMGB3	69	Cluster2
GO:0019752	carboxylic acid metabolic process	153/2032	949/18870	1.59903e-07	1.26531e-05	1.10019e-05	AGMAT/MFSD2A/RIMKLA/CYP4A11/CYP4A22/DIO1/CYP2J2/ANGPTL3/HAO2/MPC2/DARS2/NPL/PM20D1/PFKFB2/PROX1/EPRS1/DEGS1/KMO/ODC1/NLRC4/HK2/FABP1/ACMSD/KYNU/DHRS9/GAD1/PDK1/MARS2/MDH1B/CPS1/ACSL3/UGT1A8/UGT1A10/UGT1A6/UGT1A1/ERFE/AGXT/BTD/XYLB/CYP8B1/ZBTB20/HACD2/PCCB/PLOD2/UGDH/PPAT/UGT2B17/UGT2B15/UGT2B7/UGT2B11/UGT2B28/UGT2B4/ADH4/ADH1A/ELOVL6/SLC7A11/AADAT/SLC45A2/AMACR/MCCC2/BHMT/SERINC5/DHFR/ACOT12/HK3/…	153	Cluster2
GO:0007127	meiosis I	35/2032	129/18870	1.69317e-07	1.32262e-05	1.15003e-05	RAD54L/NDC1/MSH4/SPDYA/FANCD2/MND1/TRIP13/PTTG1/FBXO5/TEX15/MYBL1/RAD54B/CCNE2/RMI1/CKS2/SHOC1/SYCE1/BTBD18/MAJIN/RAD51AP1/ESPL1/SYCP3/BRCA2/FANCM/CCNB2/PLK1/TOP2A/EME1/BRIP1/NDC80/ANKLE1/CCNE1/AURKA/SYCP2/SYCE3	35	Cluster2
GO:1901605	alpha-amino acid metabolic process	48/2032	207/18870	2.03578e-07	1.57012e-05	1.36523e-05	AGMAT/RIMKLA/KMO/ODC1/ACMSD/KYNU/GAD1/CPS1/AGXT/PLOD2/PPAT/SLC7A11/AADAT/SLC45A2/MCCC2/BHMT/SERINC5/DHFR/ARG1/IYD/IDO1/IDO2/RIDA/GLDC/PSAT1/BAAT/PCBD1/MAT1A/GLYAT/GLYATL1/GLYATL1B/NOX4/ART4/SHMT2/AMDHD1/HAL/NR1H4/PAH/SDS/HPD/ASPG/TAT/DPEP1/PYCR1/IL4I1/HAO1/HNF4A/GGT1	48	Cluster2
GO:1901988	negative regulation of cell cycle phase transition	59/2032	277/18870	2.10025e-07	1.5996e-05	1.39086e-05	CLSPN/CDCA8/CDC20/ORC1/NUF2/DTL/PROX1/CENPF/MSH2/BUB1/FANCD2/MAD2L1/TRIP13/CCNB1/RAD17/SPDL1/TTK/FBXO5/GPNMB/INHBA/CASP2/EZH2/PRKDC/CHMP4C/ZWINT/CDK1/DNA2/INCENP/OVOL1/H2AX/CHEK1/TIMELESS/E2F7/KNTC1/BRCA2/BUB1B/KNL1/WDR76/ZWILCH/TICRR/BLM/PKMYT1/PLK1/CDT1/HASPIN/AURKB/CDC6/BRCA1/EME1/BRIP1/BIRC5/NDC80/CDKN2D/SPC24/E2F1/RBL1/CDC45/GTSE1/RPA4	59	Cluster2
GO:0051047	positive regulation of secretion	64/2032	310/18870	2.16118e-07	1.62569e-05	1.41355e-05	NR0B2/CYP4A11/S100A8/CHRNB2/MPC2/AVPR1B/PFKFB2/KMO/SOX11/GCG/CDK5R2/ACSL3/OXTR/CADPS/FOXL2/SLC2A2/NLGN1/NKX6-1/SPP1/PPP3CA/C1QTNF3/F2RL1/PCSK1/SPINK1/BMP6/SOX4/TREM2/CD2AP/RFX6/MYB/SCIN/GHRHR/INHBA/PPIA/ZP3/TFR2/ADAM9/OPRK1/SYBU/SYK/UCN3/GPR158/SLC18A3/FFAR4/RBP4/OR51E2/F2/TMEM132A/GAL/EXPH5/SLC4A8/IFNG/NR1H4/ORAI1/PDX1/TNFSF11/CPB2/TUNAR/CYP19A1/SLC6A4/SYT4/IER3IP1/FFAR2/GATA1	64	Cluster2
GO:0065004	protein-DNA complex assembly	53/2032	240/18870	2.59484e-07	1.9281e-05	1.67649e-05	H3C13/H4C14/CENPF/SMYD3/CENPO/CENPA/HJURP/MCM2/CENPE/HMGB2/CENPK/CENPH/H3C1/H4C2/H1-2/H4C3/H1-6/H2BC4/H1-4/H2BC6/H4C4/H2BC7/H4C5/H1-3/H3C7/H2BC9/H3C8/H4C8/H2BC11/H4C9/H2BC13/H3C10/H2BC14/H4C11/H4C12/H2BC15/H1-5/H3C11/H3C12/H2BC17/HEY2/H2AX/WNT10B/KNTC1/DLGAP5/OIP5/CDT1/ASF1B/TAF4/MIS18A/CHAF1B/CDC45/CENPI	53	Cluster2
GO:0015711	organic anion transport	83/2032	443/18870	3.17267e-07	2.32905e-05	2.02512e-05	NR0B2/MFSD2A/CYP4A11/LRRC8D/SLC6A17/ADCY10/MPC2/AVPR1B/EPRS1/KMO/SLC3A1/FABP1/SLC4A10/SLC38A11/LRP2/SLC39A10/ACSL3/ERFE/AGXT/GRM7/SLC6A11/SLC22A14/SLC6A20/SLC38A3/GRM2/RBP2/SLC2A2/SLC10A4/SLC7A11/SLC10A7/SERINC5/SLC6A7/SLC36A2/SLC36A1/SLC17A4/TSPO2/SLC22A7/RHAG/SLC16A10/SLC22A1/CD36/ABCB4/SLCO5A1/FABP5/FABP4/SLC10A5/SLC7A13/SLC26A7/SLC39A4/APBA1/SYK/AKR1C4/ABCC2/SLC5A12/SLC1A2/SLC22A10/FOLR2/SLC6…	83	Cluster2
GO:2001251	negative regulation of chromosome organization	28/2032	94/18870	3.54919e-07	2.57443e-05	2.23848e-05	CDCA8/CDC20/NUF2/CENPF/BUB1/MAD2L1/TRIP13/CCNB1/SPDL1/TTK/FBXO5/TNKS/ZWINT/INCENP/ESPL1/KNTC1/BUB1B/KNL1/PIF1/ZWILCH/PLK1/HASPIN/AURKB/TOP2A/BIRC5/NDC80/SPC24/GNL3L	28	Cluster2
GO:0046942	carboxylic acid transport	69/2032	351/18870	5.11513e-07	3.66664e-05	3.18816e-05	NR0B2/MFSD2A/CYP4A11/LRRC8D/SLC6A17/MPC2/AVPR1B/EPRS1/KMO/SLC3A1/FABP1/SLC38A11/LRP2/ACSL3/ERFE/AGXT/GRM7/SLC6A11/SLC6A20/SLC38A3/GRM2/RBP2/SLC10A4/SLC7A11/SLC10A7/SERINC5/SLC6A7/SLC36A2/SLC36A1/TSPO2/SLC22A7/SLC16A10/SLC22A1/CD36/ABCB4/FABP5/FABP4/SLC10A5/SLC7A13/SLC26A7/APBA1/SYK/AKR1C4/ABCC2/SLC5A12/SLC1A2/FOLR2/SLC6A12/SLCO1C1/SLCO1B3/SLCO1B1/SLCO1A2/SPX/SLC38A4/TNFSF11/SLC10A1/SLC27A2/AQP9/A…	69	Cluster2
GO:1901987	regulation of cell cycle phase transition	84/2032	456/18870	5.63796e-07	3.99443e-05	3.47318e-05	CLSPN/CDCA8/CDC20/STIL/ORC1/CDC7/SASS6/NUF2/KIF14/DTL/PROX1/CENPF/RRM2/SIX3/MSH2/BUB1/HECW2/FANCD2/CDC25A/CENPE/MAD2L1/TRIP13/TERT/CCNB1/RAD17/CDC25C/SPDL1/TTK/FBXO5/GPNMB/ANLN/INHBA/DBF4/ACTL6B/CASP2/EZH2/PRKDC/CHMP4C/MTBP/CDKN2A/ZWINT/CDK1/DNA2/INCENP/CDCA5/OVOL1/H2AX/CHEK1/WNT10B/ESPL1/TIMELESS/E2F7/KNTC1/BRCA2/DLGAP5/BUB1B/KNL1/WDR76/ZWILCH/CYP1A1/TICRR/BLM/PKMYT1/PLK1/CDT1/HASPIN/AURKB/ATAD5…	84	Cluster2
GO:0015849	organic acid transport	69/2032	352/18870	5.70571e-07	3.99596e-05	3.47451e-05	NR0B2/MFSD2A/CYP4A11/LRRC8D/SLC6A17/MPC2/AVPR1B/EPRS1/KMO/SLC3A1/FABP1/SLC38A11/LRP2/ACSL3/ERFE/AGXT/GRM7/SLC6A11/SLC6A20/SLC38A3/GRM2/RBP2/SLC10A4/SLC7A11/SLC10A7/SERINC5/SLC6A7/SLC36A2/SLC36A1/TSPO2/SLC22A7/SLC16A10/SLC22A1/CD36/ABCB4/FABP5/FABP4/SLC10A5/SLC7A13/SLC26A7/APBA1/SYK/AKR1C4/ABCC2/SLC5A12/SLC1A2/FOLR2/SLC6A12/SLCO1C1/SLCO1B3/SLCO1B1/SLCO1A2/SPX/SLC38A4/TNFSF11/SLC10A1/SLC27A2/AQP9/A…	69	Cluster2
GO:0033044	regulation of chromosome organization	53/2032	247/18870	6.73432e-07	4.66275e-05	4.05428e-05	CDCA8/CDC20/TAL1/NUF2/NEK2/CENPF/INO80B/NCAPH/BUB1/HECW2/RUVBL1/SMC4/TACC3/NCAPG/CENPE/MAD2L1/TRIP13/CCT5/CCNB1/SLF1/SPDL1/TTK/PKIB/FBXO5/ACTL6B/NCAPG2/TNKS/MYC/SMC2/ZWINT/CDK1/FEN1/INCENP/ESPL1/KNTC1/DLGAP5/BUB1B/KNL1/PIF1/ZWILCH/RMI2/PLK1/HASPIN/AURKB/CDC6/TOP2A/MAPT/BIRC5/NDC80/SPC24/DPF1/UBE2C/GNL3L	53	Cluster2
GO:0051050	positive regulation of transport	143/2032	895/18870	6.99814e-07	4.79097e-05	4.16578e-05	CDC42/NR0B2/FCN3/CYP4A11/RAB3B/PCSK9/PDZK1/CTSS/S100A8/CHRNB2/FCER1G/APOA2/NOS1AP/ADCY10/MPC2/AVPR1B/PFKFB2/KMO/OPN3/COLEC11/SOX11/GCG/MAP2/ABCA12/CDK5R2/ACSL3/ERFE/OXTR/CYP8B1/CCR1/SLC38A3/CACNA1D/CADPS/FOXL2/ZIC1/PDCD10/SLC2A2/ECT2/NLGN1/AHSG/FGF12/ATP8A1/CXCL9/NKX6-1/SPP1/PPP3CA/TERT/C1QTNF3/OCLN/F2R/F2RL1/PCSK1/SPINK1/ADRB2/NKX2-5/BMP6/SOX4/TREM2/CD2AP/RFX6/MYB/SCIN/GHRHR/INHBA/PPIA/ABCA13/ZP…	143	Cluster2
GO:0090329	regulation of DNA-templated DNA replication	18/2032	47/18870	7.43349e-07	5.03247e-05	4.37576e-05	CDC7/MCM2/RFC4/MCIDAS/FBXO5/DBF4/SSBP1/NUGGC/MCM4/DSCC1/E2F8/TIMELESS/E2F7/RFC3/TICRR/BLM/CDT1/PCNA	18	Cluster2
GO:0016053	organic acid biosynthetic process	66/2032	337/18870	1.03134e-06	6.8809e-05	5.98297e-05	CYP4A11/CYP4A22/FMO3/PROX1/DEGS1/KMO/NLRC4/ACMSD/KYNU/DHRS9/GAD1/CPS1/AGXT/CYP8B1/HACD2/PLOD2/UGDH/ELOVL6/AMACR/BHMT/SERINC5/DHFR/ELOVL2/CYP3A4/AKR1D1/IDO1/FABP5/PSAT1/SYK/BAAT/AKR1C3/AKR1C4/PCBD1/CYP2C9/CYP2C8/SCD/CYP2E1/LDHC/APOA5/APOC3/SHMT2/NR1H4/PAH/SDS/ACOT4/SLC27A2/LIPC/HACD3/CYP1A1/ABHD2/DECR2/ACSM5/ACSM2A/ACSM2B/ACSM1/ALOX15/ALOXE3/BRCA1/PYCR1/FASN/ACSBG2/APOC1/TRIB3/HAO1/UPB1/GGT1	66	Cluster2
GO:0023061	signal release	87/2032	484/18870	1.03897e-06	6.8809e-05	5.98297e-05	NR0B2/BMP8A/CHRNB2/MPC2/PFKFB2/KMO/SOX11/IL1RN/ACVR1C/GCG/ABCA12/PTPRN/OXTR/CSPG5/GRM2/CADPS/STX19/FOXL2/SUCNR1/SLC2A2/NLGN1/NKX6-1/SPP1/PPP3CA/C1QTNF3/FOXD1/SV2C/F2R/F2RL1/SPINK1/CPLX2/BMP6/SOX4/GRM4/GLP1R/TFAP2B/RIMS1/CGA/SLC16A10/RFX6/MYB/GHRHR/INHBA/PCLO/TFR2/VGF/RAB11FIP1/OPRK1/RIMS2/SYBU/SYK/UCN3/GPR158/SLC18A3/FFAR4/RBP4/ADRA2A/BRSK2/OR51E2/SYT13/F2/TMEM132A/GAL/SLC4A8/IFNG/LIN7A/PPFIA2/NR…	87	Cluster2
GO:0045653	negative regulation of megakaryocyte differentiation	11/2032	20/18870	1.46377e-06	9.59005e-05	8.3386e-05	H4C14/PF4/H4C2/H4C3/H4C4/H4C5/H4C8/H4C9/H4C11/H4C12/MYB	11	Cluster2
GO:0033260	nuclear DNA replication	16/2032	40/18870	1.54613e-06	9.89474e-05	8.60353e-05	CDC7/MCM2/DBF4/NUGGC/MCM4/DNA2/FEN1/BRCA2/BLM/CDT1/ATAD5/TK1/PCNA/GINS1/CDC45/POLA1	16	Cluster2
GO:0045787	positive regulation of cell cycle	65/2032	334/18870	1.55899e-06	9.89474e-05	8.60353e-05	CDC42/CDCA8/CDC20/TAL1/STIL/CDC7/SASS6/KIF14/DTL/PROX1/RRM2/SPDYA/NCAPH/BUB1/CDC25A/SMC4/ECT2/NCAPG/MAD2L1/PLK4/TERT/CCNB1/SLF1/CDC25C/SCAND3/NR2E1/FBXO5/DBF4/EZH2/NCAPG2/CSPP1/MTBP/SMC2/CDK1/KIF20B/E2F8/FEN1/INCENP/CDCA5/OVOL1/CEP295/CHEK1/RAD51AP1/WNT10B/RACGAP1/ESPL1/E2F7/CIT/BRCA2/FOXG1/FOXA1/DLGAP5/NUSAP1/KIF23/CYP1A1/AURKB/SPAG5/SLC6A4/ATAD5/CDC6/BIRC5/NDC80/UBE2C/AURKA/PTK6	65	Cluster2
GO:0046394	carboxylic acid biosynthetic process	65/2032	334/18870	1.55899e-06	9.89474e-05	8.60353e-05	CYP4A11/CYP4A22/PROX1/DEGS1/KMO/NLRC4/ACMSD/KYNU/DHRS9/GAD1/CPS1/AGXT/CYP8B1/HACD2/PLOD2/UGDH/ELOVL6/AMACR/BHMT/SERINC5/DHFR/ELOVL2/CYP3A4/AKR1D1/IDO1/FABP5/PSAT1/SYK/BAAT/AKR1C3/AKR1C4/PCBD1/CYP2C9/CYP2C8/SCD/CYP2E1/LDHC/APOA5/APOC3/SHMT2/NR1H4/PAH/SDS/ACOT4/SLC27A2/LIPC/HACD3/CYP1A1/ABHD2/DECR2/ACSM5/ACSM2A/ACSM2B/ACSM1/ALOX15/ALOXE3/BRCA1/PYCR1/FASN/ACSBG2/APOC1/TRIB3/HAO1/UPB1/GGT1	65	Cluster2
GO:0006869	lipid transport	82/2032	453/18870	1.58454e-06	9.9532e-05	8.65436e-05	DISP3/NR0B2/MFSD2A/CYP4A11/PCSK9/PLPPR4/APOA2/AVPR1B/EPRS1/MFSD2B/ABCG5/ABCG8/FABP1/ABCA12/ACSL3/ERFE/CYP8B1/ESYT3/RBP2/ATP11B/ATP8A1/SLC10A4/SPP1/SLC10A7/ATP10B/BMP6/TSPO2/TREM2/SLC22A7/MYB/SLC22A1/INHBA/NPC1L1/ABCA13/CD36/ABCB4/PON1/ATG9B/SHH/XKR6/MSR1/TTPA/XKR9/FABP5/FABP4/SLC10A5/VPS13B/SYK/AKR1C4/RBP4/ABCC2/ANO3/GAL/APOA5/APOC3/APOA1/SLCO1C1/SLCO1B3/SLCO1B1/SLCO1A2/SPX/APOF/ATP8A2/TNFSF11/AT…	82	Cluster2
GO:0042445	hormone metabolic process	51/2032	241/18870	1.67466e-06	0.000104119	9.05324e-05	DIO1/GFI1/DHRS9/UGT1A8/UGT1A1/BCHE/SRD5A3/UGT2B17/UGT2B15/UGT2B7/UGT2B11/UGT2B28/UGT2B4/SULT1B1/AFP/SPP1/ADH4/ADH1A/SRD5A1/PCSK1/STC2/BMP6/PLA2G7/MEP1A/CGA/SLC16A10/IYD/GHRHR/CYP3A4/AKR1D1/SHH/SLC26A7/AKR1C3/AKR1C4/RBP4/CYP2C9/CYP2C8/PRLHR/GAL/DHCR7/DGAT2/SLCO1C1/FOXA1/RDH12/CYP19A1/CYP1A1/PCSK6/HPN/SULT2A1/IL4I1/PCSK1N	51	Cluster2
GO:1903532	positive regulation of secretion by cell	58/2032	288/18870	1.82482e-06	0.00011231	9.76537e-05	NR0B2/CHRNB2/MPC2/PFKFB2/KMO/SOX11/GCG/CDK5R2/OXTR/CADPS/FOXL2/SLC2A2/NLGN1/NKX6-1/SPP1/C1QTNF3/F2RL1/PCSK1/SPINK1/BMP6/SOX4/TREM2/CD2AP/RFX6/MYB/GHRHR/INHBA/PPIA/ZP3/TFR2/ADAM9/OPRK1/SYBU/SYK/UCN3/GPR158/SLC18A3/FFAR4/RBP4/OR51E2/F2/TMEM132A/GAL/EXPH5/SLC4A8/IFNG/NR1H4/ORAI1/PDX1/TNFSF11/CPB2/TUNAR/CYP19A1/SLC6A4/SYT4/IER3IP1/FFAR2/GATA1	58	Cluster2
GO:0051310	metaphase chromosome alignment	27/2032	96/18870	1.98292e-06	0.000120819	0.000105053	CDC42/CDCA8/KIF2C/NUF2/KIF14/NEK2/CENPF/SGO1/ECT2/CENPE/CCNB1/SPDL1/CHMP4C/KIF18A/INCENP/CDCA5/RACGAP1/KNTC1/KNSTRN/KNL1/ZWILCH/CDT1/AURKB/SPAG5/BIRC5/NDC80/SPC24	27	Cluster2
GO:0032787	monocarboxylic acid metabolic process	106/2032	632/18870	2.1927e-06	0.000132278	0.000115017	MFSD2A/CYP4A11/CYP4A22/CYP2J2/ANGPTL3/HAO2/MPC2/PM20D1/PFKFB2/PROX1/DEGS1/KMO/HK2/FABP1/ACMSD/KYNU/DHRS9/GAD1/PDK1/ACSL3/UGT1A8/UGT1A10/UGT1A6/UGT1A1/ERFE/AGXT/BTD/XYLB/CYP8B1/ZBTB20/HACD2/PCCB/UGT2B17/UGT2B15/UGT2B7/UGT2B11/UGT2B28/UGT2B4/ADH4/ADH1A/ELOVL6/AMACR/ACOT12/HK3/ELOVL2/ADTRP/VNN1/CD36/CYP3A4/PRKAR2B/AKR1D1/IDO1/FABP5/TYRP1/BAAT/ALDOB/AKR1C3/AKR1C4/ACBD7/OGDHL/HKDC1/CYP2C9/CYP2C8/SCD/C…	106	Cluster2
GO:0007596	blood coagulation	48/2032	224/18870	2.31353e-06	0.000138199	0.000120165	FCER1G/F5/SERPINC1/C4BPB/MFSD2B/PROC/FAP/RAP2B/HRG/KNG1/PF4/HPSE/SLC7A11/F11/F2R/F2RL1/F12/ADTRP/TREML1/PLG/DGKB/PPIA/CD36/PIK3CG/DGKI/SHH/FGL1/SYK/ENTPD2/ADRA2A/HBB/F2/CPB2/PROZ/SERPINA1/PDIA2/ADAMTS18/VTN/SLC6A4/SLC4A1/APOH/F2RL3/APOE/FOXA2/HNF4A/TUBB1/SERPIND1/GATA1	48	Cluster2
GO:0051303	establishment of chromosome localization	29/2032	108/18870	2.36639e-06	0.000139985	0.000121717	CDC42/CDCA8/KIF2C/NUF2/KIF14/NEK2/CENPF/SPDYA/SGO1/ECT2/CENPE/CCNB1/SPDL1/CHMP4C/KIF18A/INCENP/MAJIN/CDCA5/RACGAP1/KNTC1/KNSTRN/KNL1/ZWILCH/CDT1/AURKB/SPAG5/BIRC5/NDC80/SPC24	29	Cluster2
GO:0007599	hemostasis	49/2032	231/18870	2.4736e-06	0.00014492	0.000126008	FCER1G/F5/SERPINC1/C4BPB/MFSD2B/PROC/FAP/RAP2B/HRG/KNG1/PF4/HPSE/SLC7A11/F11/F2R/F2RL1/F12/ADTRP/TREML1/PLG/DGKB/PPIA/CD36/PIK3CG/DGKI/SHH/FGL1/SYK/ENTPD2/ADRA2A/HBB/F2/NFE2/CPB2/PROZ/SERPINA1/PDIA2/ADAMTS18/VTN/SLC6A4/SLC4A1/APOH/F2RL3/APOE/FOXA2/HNF4A/TUBB1/SERPIND1/GATA1	49	Cluster2
GO:0006270	DNA replication initiation	15/2032	37/18870	2.68341e-06	0.000155715	0.000135395	ORC1/MCM2/MCIDAS/MCM4/CCNE2/MCM10/PRIM1/TICRR/ORC6/CDT1/CDC6/CCNE1/CDC45/POLA1/RPA4	15	Cluster2
GO:0051383	kinetochore organization	11/2032	21/18870	2.77402e-06	0.000159454	0.000138646	NUF2/CENPF/CENPA/SMC4/CENPE/CENPK/CENPH/SMC2/KNTC1/DLGAP5/NDC80	11	Cluster2
GO:0010876	lipid localization	88/2032	503/18870	2.86225e-06	0.000162988	0.000141719	DISP3/NR0B2/MFSD2A/CYP4A11/PCSK9/ANGPTL3/PLPPR4/APOA2/AVPR1B/EPRS1/MFSD2B/ABCG5/ABCG8/FABP1/ACVR1C/ABCA12/ACSL3/ERFE/CYP8B1/ESYT3/RBP2/ATP11B/ATP8A1/SLC10A4/SPP1/SLC10A7/ATP10B/BMP6/TSPO2/TREM2/SLC22A7/MYB/SLC22A1/INHBA/NPC1L1/ABCA13/CD36/ABCB4/PON1/ATG9B/SHH/XKR6/MSR1/TTPA/XKR9/FABP5/FABP4/SLC10A5/VPS13B/SQLE/SYK/AKR1C4/RBP4/ABCC2/ANO3/GAL/DGAT2/APOA5/APOC3/APOA1/SLCO1C1/SLCO1B3/SLCO1B1/SLCO1A2/…	88	Cluster2
GO:0007416	synapse assembly	44/2032	200/18870	2.90742e-06	0.000164027	0.000142622	CHRNB2/ADD2/LRRN1/OXTR/LHFPL4/BSN/CLSTN2/NLGN1/GRID2/PDLIM5/LRRTM2/PCDHB2/PCDHB3/PCDHB5/PCDHB6/PCDHB16/PCDHB9/PCDHB10/PCDHB11/PCDHB13/GABRB2/GABRA1/THBS2/SDK1/PCLO/NRCAM/LRRN3/LRRC4/LRRTM3/NRG3/SLIT1/SPTBN2/CNTN5/PCDH17/POU4F1/SIX4/GABRB3/CRK/ASIC2/CBLN2/CBLN4/DSCAM/SHANK3/IL1RAPL1	44	Cluster2
GO:0007389	pattern specification process	84/2032	475/18870	3.10475e-06	0.000173553	0.000150905	STIL/CFAP45/AIDA/SIX3/OTX1/VAX2/RFX8/EN1/LRP2/DLX1/DLX2/SATB2/HES6/EOMES/CRIPTO/ZIC1/BMPR1B/LEF1/DNAH5/FOXD1/NKX2-5/SYNGAP1/TDRD6/TBC1D32/HEY2/DNAH11/PKD1L1/RELN/FEZF1/HIPK2/XRCC2/SHH/PRKDC/DNAAF11/DMRT2/DNAI1/BARX1/CRB2/LHX2/LMX1B/ENKUR/NRP1/NRG3/TLL2/TDRD1/MMP21/MICAL2/PAX6/ALX4/APLNR/WNT11/CDON/HOXC13/HOXC11/HOXC10/HOXC6/HOXC9/HOXC8/HOXC4/RFX4/FOXN4/FOXG1/NKX2-1/FOXA1/GSC/MESP2/PCSK6/CFAP52/HO…	84	Cluster2
GO:0015721	bile acid and bile salt transport	13/2032	29/18870	3.23766e-06	0.000176002	0.000153034	NR0B2/SLC10A4/SLC10A7/SLC10A5/AKR1C4/ABCC2/SLCO1C1/SLCO1B3/SLCO1B1/SLCO1A2/SLC10A1/AQP9/ABCC11	13	Cluster2
GO:1905820	positive regulation of chromosome separation	13/2032	29/18870	3.23766e-06	0.000176002	0.000153034	CDCA8/CDC20/NCAPH/SMC4/NCAPG/NCAPG2/SMC2/INCENP/ESPL1/DLGAP5/AURKB/BIRC5/UBE2C	13	Cluster2
GO:0099177	regulation of trans-synaptic signaling	86/2032	490/18870	3.24736e-06	0.000176002	0.000153034	DLGAP3/CDC20/LRP8/PLPPR4/CHRNB2/TNR/KMO/SCTR/SLC4A10/GRM7/OXTR/CSPG5/CAMKV/GRM2/CLSTN2/BCHE/NLGN1/NMU/GRID2/PPP3CA/SLC7A11/GUCY1A1/SV2C/F2R/LRRTM2/ADRB2/CPLX2/TUBB2B/SCGN/SYNGAP1/GRM4/LRFN2/RIMS1/NR2E1/PPP1R9A/VGF/RELN/PRKAR2B/GRM8/LRRC4/DGKI/FABP5/CA2/CALB1/RIMS2/SYBU/SLC24A2/APBA1/GRIN3A/CACNA1B/GPR158/SLC18A3/NRG3/INA/NEURL1/ADRA2A/LRRC4C/GRIK4/GRIN2B/SLC4A8/PPFIA2/PCDH17/AKAP5/SLC8A3/APBA2/CH…	86	Cluster2
GO:1901990	regulation of mitotic cell cycle phase transition	67/2032	355/18870	3.28676e-06	0.000176002	0.000153034	CLSPN/CDCA8/CDC20/STIL/ORC1/CDC7/SASS6/NUF2/KIF14/DTL/CENPF/RRM2/BUB1/HECW2/CDC25A/CENPE/MAD2L1/TRIP13/TERT/CCNB1/RAD17/CDC25C/SPDL1/TTK/FBXO5/GPNMB/ANLN/INHBA/ACTL6B/CASP2/EZH2/PRKDC/CHMP4C/MTBP/CDKN2A/ZWINT/CDK1/INCENP/CDCA5/CHEK1/WNT10B/ESPL1/E2F7/KNTC1/DLGAP5/BUB1B/KNL1/ZWILCH/CYP1A1/TICRR/BLM/PLK1/HASPIN/AURKB/ATAD5/CDC6/BRCA1/BIRC5/NDC80/CDKN2D/SPC24/DPF1/E2F1/RBL1/UBE2C/AURKA/GTSE1	67	Cluster2
GO:0048858	cell projection morphogenesis	109/2032	660/18870	3.29299e-06	0.000176002	0.000153034	DRAXIN/CDC42/EPHA8/STMN1/EPHA10/MFSD2A/LRP8/PLPPR4/CHRNB2/EFNA3/ADCY10/TNN/TNR/LHX4/LHX9/DPYSL5/VAX2/CTNNA2/POTEF/POTEI/POTEJ/POTEE/LRP2/ITGA4/HECW2/RAPH1/MAP2/VIL1/CDK5R2/DOCK10/NGEF/CPNE9/CSPG5/EPHA6/ALCAM/SEMA5B/SHOX2/NLGN1/NKX6-1/SPP1/ATOH1/PDLIM5/BMPR1B/PPP3CA/UGT8/CTNND2/FOXD1/PCDHAC2/CYFIP2/UNC5A/TUBB2B/KIAA0319/DDR1/SYNGAP1/PACSIN1/RIMS1/NR2E1/DLX5/RELN/NRCAM/FEZF1/CNTNAP2/SHH/MNX1/RIMS2/…	109	Cluster2
GO:0048812	neuron projection morphogenesis	106/2032	639/18870	3.66187e-06	0.000194015	0.000168697	DRAXIN/CDC42/EPHA8/STMN1/EPHA10/MFSD2A/LRP8/PLPPR4/CHRNB2/EFNA3/ADCY10/TNN/TNR/LHX4/LHX9/DPYSL5/VAX2/CTNNA2/POTEF/POTEI/POTEJ/POTEE/LRP2/ITGA4/HECW2/RAPH1/MAP2/CDK5R2/DOCK10/NGEF/CPNE9/EPHA6/ALCAM/SEMA5B/SHOX2/NLGN1/NKX6-1/SPP1/ATOH1/PDLIM5/BMPR1B/PPP3CA/UGT8/CTNND2/FOXD1/PCDHAC2/CYFIP2/UNC5A/TUBB2B/KIAA0319/DDR1/SYNGAP1/PACSIN1/RIMS1/NR2E1/DLX5/RELN/NRCAM/FEZF1/CNTNAP2/SHH/MNX1/RIMS2/LHX2/NRP1/A…	106	Cluster2
GO:0050000	chromosome localization	30/2032	116/18870	3.70218e-06	0.00019446	0.000169084	CDC42/CDCA8/KIF2C/NUF2/KIF14/NEK2/CENPF/SPDYA/SGO1/ECT2/CENPE/CCNB1/SPDL1/CHMP4C/KIF18A/INCENP/MAJIN/CDCA5/RACGAP1/KNTC1/DLGAP5/KNSTRN/KNL1/ZWILCH/CDT1/AURKB/SPAG5/BIRC5/NDC80/SPC24	30	Cluster2
GO:0045652	regulation of megakaryocyte differentiation	15/2032	38/18870	3.99322e-06	0.000207954	0.000180817	RBM15/H4C14/PF4/HMGB2/LOX/H4C2/H4C3/H4C4/H4C5/H4C8/H4C9/H4C11/H4C12/MYB/SCIN	15	Cluster2
GO:0045786	negative regulation of cell cycle	74/2032	407/18870	4.28175e-06	0.000221091	0.00019224	CLSPN/CDCA8/CDC20/ORC1/NUF2/BRINP2/NEK2/DTL/PROX1/CENPF/MSH2/BUB1/NPPC/FANCD2/GMNC/MAD2L1/TRIP13/MCIDAS/CCNB1/RAD17/SPDL1/TTK/FBXO5/KIF25/GPNMB/INHBA/CASP2/EZH2/TNKS/PRKDC/CHMP4C/FBXO43/MTBP/CDKN2A/ZWINT/CDK1/DNA2/E2F8/INCENP/OVOL1/H2AX/CHEK1/ESPL1/HOXC9/TIMELESS/E2F7/KNTC1/BRCA2/BUB1B/KNL1/WDR76/ZWILCH/TICRR/BLM/CCNF/PKMYT1/PLK1/CDT1/HASPIN/AURKB/CDC6/BRCA1/HEXIM2/EME1/BRIP1/BIRC5/NDC80/CDKN2D/S…	74	Cluster2
GO:0090068	positive regulation of cell cycle process	53/2032	262/18870	4.35705e-06	0.000223088	0.000193976	CDC42/CDCA8/CDC20/STIL/CDC7/SASS6/KIF14/DTL/RRM2/NCAPH/BUB1/CDC25A/SMC4/ECT2/NCAPG/MAD2L1/PLK4/TERT/CCNB1/SLF1/CDC25C/FBXO5/DBF4/EZH2/NCAPG2/CSPP1/MTBP/SMC2/CDK1/KIF20B/E2F8/FEN1/INCENP/CDCA5/CEP295/RAD51AP1/WNT10B/RACGAP1/ESPL1/E2F7/CIT/DLGAP5/NUSAP1/KIF23/CYP1A1/AURKB/SPAG5/ATAD5/CDC6/BIRC5/NDC80/UBE2C/AURKA	53	Cluster2
GO:0050817	coagulation	48/2032	229/18870	4.41295e-06	0.000224067	0.000194828	FCER1G/F5/SERPINC1/C4BPB/MFSD2B/PROC/FAP/RAP2B/HRG/KNG1/PF4/HPSE/SLC7A11/F11/F2R/F2RL1/F12/ADTRP/TREML1/PLG/DGKB/PPIA/CD36/PIK3CG/DGKI/SHH/FGL1/SYK/ENTPD2/ADRA2A/HBB/F2/CPB2/PROZ/SERPINA1/PDIA2/ADAMTS18/VTN/SLC6A4/SLC4A1/APOH/F2RL3/APOE/FOXA2/HNF4A/TUBB1/SERPIND1/GATA1	48	Cluster2
GO:0055090	acylglycerol homeostasis	16/2032	43/18870	4.76127e-06	0.00023779	0.00020676	ANGPTL3/GCKR/ABCG5/ABCG8/C1QTNF3/DGAT2/APOA5/APOC3/APOA1/NR1H4/LIPC/ACSM2A/CETP/ANGPTL8/APOE/HNF4A	16	Cluster2
GO:0070328	triglyceride homeostasis	16/2032	43/18870	4.76127e-06	0.00023779	0.00020676	ANGPTL3/GCKR/ABCG5/ABCG8/C1QTNF3/DGAT2/APOA5/APOC3/APOA1/NR1H4/LIPC/ACSM2A/CETP/ANGPTL8/APOE/HNF4A	16	Cluster2
GO:0015718	monocarboxylic acid transport	40/2032	179/18870	5.40166e-06	0.000266145	0.000231414	NR0B2/MFSD2A/CYP4A11/MPC2/AVPR1B/EPRS1/FABP1/ACSL3/ERFE/SLC6A11/RBP2/SLC10A4/SLC10A7/TSPO2/SLC22A7/SLC16A10/SLC22A1/CD36/ABCB4/FABP5/FABP4/SLC10A5/SLC26A7/SYK/AKR1C4/ABCC2/SLC5A12/SLC6A12/SLCO1C1/SLCO1B3/SLCO1B1/SLCO1A2/SPX/TNFSF11/SLC10A1/SLC27A2/AQP9/ABCC11/SLC16A6/APOE	40	Cluster2
GO:0050804	modulation of chemical synaptic transmission	85/2032	489/18870	5.45532e-06	0.000266145	0.000231414	DLGAP3/CDC20/LRP8/PLPPR4/CHRNB2/TNR/KMO/SCTR/SLC4A10/GRM7/OXTR/CSPG5/CAMKV/GRM2/CLSTN2/BCHE/NLGN1/NMU/GRID2/PPP3CA/SLC7A11/GUCY1A1/SV2C/F2R/LRRTM2/ADRB2/CPLX2/TUBB2B/SCGN/SYNGAP1/GRM4/LRFN2/RIMS1/NR2E1/PPP1R9A/VGF/RELN/PRKAR2B/GRM8/LRRC4/DGKI/CA2/CALB1/RIMS2/SYBU/SLC24A2/APBA1/GRIN3A/CACNA1B/GPR158/SLC18A3/NRG3/INA/NEURL1/ADRA2A/LRRC4C/GRIK4/GRIN2B/SLC4A8/PPFIA2/PCDH17/AKAP5/SLC8A3/APBA2/CHRNA5/C…	85	Cluster2
GO:0006520	amino acid metabolic process	57/2032	291/18870	5.46006e-06	0.000266145	0.000231414	AGMAT/RIMKLA/DIO1/DARS2/PM20D1/EPRS1/KMO/ODC1/ACMSD/KYNU/GAD1/MARS2/CPS1/AGXT/PCCB/PLOD2/PPAT/SLC7A11/AADAT/SLC45A2/MCCC2/BHMT/SERINC5/DHFR/ARG1/IYD/DDC/IDO1/IDO2/RIDA/GLDC/PSAT1/BAAT/PCBD1/MAT1A/CARS1/GLYAT/GLYATL1/GLYATL1B/NOX4/ART4/SHMT2/AMDHD1/HAL/NR1H4/PAH/SDS/HPD/ASPG/TAT/DPEP1/PYCR1/IL4I1/HAO1/HNF4A/UPB1/GGT1	57	Cluster2
GO:0034370	triglyceride-rich lipoprotein particle remodeling	8/2032	12/18870	5.92495e-06	0.000284258	0.000247164	APOA2/APOA5/APOC3/APOA1/NR1H4/LIPC/CETP/APOE	8	Cluster2
GO:0034372	very-low-density lipoprotein particle remodeling	8/2032	12/18870	5.92495e-06	0.000284258	0.000247164	APOA2/APOA5/APOC3/APOA1/NR1H4/LIPC/CETP/APOE	8	Cluster2
GO:0035082	axoneme assembly	26/2032	96/18870	6.52855e-06	0.000310769	0.000270215	CFAP74/SPAG17/FSIP2/DNAH7/CFAP65/ZMYND10/CFAP100/DNAH5/DNAH8/CFAP69/LRGUK/RP1/SPAG1/DNAAF11/DNAI1/CFAP157/NEURL1/DRC7/HYDIN/DNAH2/FOXJ1/DNAAF3/SPEF1/RSPH1/CFAP47/DCX	26	Cluster2
GO:0120039	plasma membrane bounded cell projection morphogenesis	107/2032	655/18870	6.66858e-06	0.000314974	0.000273871	DRAXIN/CDC42/EPHA8/STMN1/EPHA10/MFSD2A/LRP8/PLPPR4/CHRNB2/EFNA3/ADCY10/TNN/TNR/LHX4/LHX9/DPYSL5/VAX2/CTNNA2/POTEF/POTEI/POTEJ/POTEE/LRP2/ITGA4/HECW2/RAPH1/MAP2/VIL1/CDK5R2/DOCK10/NGEF/CPNE9/EPHA6/ALCAM/SEMA5B/SHOX2/NLGN1/NKX6-1/SPP1/ATOH1/PDLIM5/BMPR1B/PPP3CA/UGT8/CTNND2/FOXD1/PCDHAC2/CYFIP2/UNC5A/TUBB2B/KIAA0319/DDR1/SYNGAP1/PACSIN1/RIMS1/NR2E1/DLX5/RELN/NRCAM/FEZF1/CNTNAP2/SHH/MNX1/RIMS2/LHX2/N…	107	Cluster2
GO:0034330	cell junction organization	120/2032	756/18870	7.65946e-06	0.000358993	0.000312146	CDC42/DLGAP3/CDC20/LRP8/CHRNB2/NOS1AP/TNR/PPFIA4/ADD2/CTNNA2/POTEF/POTEI/POTEJ/POTEE/XIRP2/DOCK10/NGEF/LRRN1/OXTR/LHFPL4/BSN/CAMKV/CLDN18/CLSTN2/ECT2/NLGN1/HRG/GRID2/PDLIM5/UGT8/SLC7A11/CTNND2/MARVELD2/OCLN/F2R/F2RL1/LRRTM2/PCDHB2/PCDHB3/PCDHB5/PCDHB6/PCDHB16/PCDHB9/PCDHB10/PCDHB11/PCDHB13/PCDHGC4/PCDHGC5/GABRB2/GABRA1/DSP/BMP6/SYNGAP1/LRFN2/TREM2/CD2AP/PKHD1/THBS2/SDK1/CLDN3/PCLO/RELN/NRCAM/LRRN…	120	Cluster2
GO:0032990	cell part morphogenesis	110/2032	680/18870	7.80146e-06	0.000362857	0.000315506	DRAXIN/CDC42/EPHA8/STMN1/EPHA10/MFSD2A/LRP8/PLPPR4/CHRNB2/EFNA3/ADCY10/TNN/TNR/LHX4/LHX9/DPYSL5/VAX2/CTNNA2/POTEF/POTEI/POTEJ/POTEE/LRP2/ITGA4/HECW2/RAPH1/MAP2/VIL1/CDK5R2/DOCK10/NGEF/CPNE9/CSPG5/EPHA6/ALCAM/SEMA5B/SHOX2/NLGN1/NKX6-1/SPP1/ATOH1/PDLIM5/BMPR1B/PPP3CA/UGT8/CTNND2/FOXD1/PCDHAC2/CYFIP2/UNC5A/TUBB2B/KIAA0319/DDR1/SYNGAP1/PACSIN1/RIMS1/NR2E1/DLX5/RELN/NRCAM/FEZF1/SSBP1/CNTNAP2/SHH/MNX1/…	110	Cluster2
GO:1902850	microtubule cytoskeleton organization involved in mitosis	37/2032	163/18870	8.20496e-06	0.000378733	0.000329311	STMN1/CDCA8/CDC20/STIL/SASS6/NUF2/NEK2/CENPA/TACC3/CENPE/MAD2L1/CCNB1/CENPH/SPDL1/PKHD1/TTK/TNKS/CHMP4C/SAPCD2/CDK1/KIF11/PAX6/INCENP/RACGAP1/ESPL1/DLGAP5/NUSAP1/KIF23/PLK1/AURKB/BIRC5/NDC80/WDR62/TPX2/MYBL2/AURKA/KIF4A	37	Cluster2
GO:0051984	positive regulation of chromosome segregation	12/2032	27/18870	8.67647e-06	0.000397487	0.000345617	CDCA8/NCAPH/SMC4/NCAPG/CCNB1/NCAPG2/SMC2/CDK1/INCENP/AURKB/CDC6/BIRC5	12	Cluster2
GO:0003002	regionalization	76/2032	430/18870	9.21619e-06	0.000419062	0.000364376	STIL/CFAP45/AIDA/SIX3/OTX1/VAX2/RFX8/EN1/LRP2/DLX1/DLX2/HES6/EOMES/CRIPTO/BMPR1B/LEF1/DNAH5/FOXD1/NKX2-5/TDRD6/TBC1D32/HEY2/DNAH11/PKD1L1/RELN/FEZF1/HIPK2/XRCC2/SHH/PRKDC/DNAAF11/DMRT2/DNAI1/BARX1/CRB2/LHX2/LMX1B/ENKUR/NRP1/TLL2/TDRD1/MMP21/MICAL2/PAX6/ALX4/APLNR/WNT11/CDON/HOXC13/HOXC11/HOXC10/HOXC6/HOXC9/HOXC8/HOXC4/RFX4/FOXN4/FOXG1/NKX2-1/FOXA1/GSC/MESP2/PCSK6/CFAP52/HOXB5/HOXB9/FOXJ1/CFAP53/D…	76	Cluster2
GO:1901991	negative regulation of mitotic cell cycle phase transition	42/2032	196/18870	9.66692e-06	0.0004363	0.000379365	CLSPN/CDCA8/CDC20/ORC1/NUF2/DTL/CENPF/BUB1/MAD2L1/TRIP13/CCNB1/RAD17/SPDL1/TTK/FBXO5/GPNMB/INHBA/CASP2/EZH2/PRKDC/CHMP4C/ZWINT/CDK1/INCENP/CHEK1/E2F7/KNTC1/BUB1B/KNL1/ZWILCH/TICRR/BLM/PLK1/HASPIN/AURKB/CDC6/BRCA1/BIRC5/NDC80/SPC24/RBL1/GTSE1	42	Cluster2
GO:0021537	telencephalon development	54/2032	276/18870	9.86957e-06	0.000442171	0.00038447	DRAXIN/HTR6/MFSD2A/LRP8/KCNA3/TNR/ASPM/KIF14/PROX1/ALK/SIX3/SCN2A/DLX1/DLX2/CDK5R2/OXTR/EOMES/ZIC1/TACC3/ATOH1/LEF1/SLC7A11/SRD5A1/DNAH5/TUBB2B/NR2E1/INHBA/DLX5/RELN/FEZF1/CNTNAP2/EZH2/SHH/PAX5/LHX2/NRG3/KCNC1/PAX6/SLC1A2/MDK/H2AX/CDON/RFX4/FOXG1/NKX2-1/CRK/CDK5R1/EFNA2/WDR62/MBOAT7/SHANK3/ARX/HPRT1/ZIC3	54	Cluster2
GO:0003341	cilium movement	43/2032	203/18870	1.03327e-05	0.000459543	0.000399575	SPAG17/CELF3/CFAP45/ADCY10/DNAH14/TEKT4/FSIP2/DNAH7/C2CD6/CFAP65/SLC22A14/KIF9/ZMYND10/CFAP100/TTC29/ROPN1L/DNAH5/DNAH8/SLC22A16/DNAH11/CFAP69/DNAAF11/DNAI1/KIF27/CFAP157/ENKUR/NEURL1/LDHC/CFAP54/DNAH10/TEKT5/DNAH3/DRC7/HYDIN/TEKT1/DNAH2/CFAP52/DNAH9/TTLL6/CFAP53/SPEF1/CFAP61/CFAP47	43	Cluster2
GO:0009074	aromatic amino acid family catabolic process	9/2032	16/18870	1.07978e-05	0.000476748	0.000414535	KMO/ACMSD/KYNU/IDO1/IDO2/PAH/HPD/TAT/IL4I1	9	Cluster2
GO:0007346	regulation of mitotic cell cycle	88/2032	520/18870	1.10775e-05	0.000485576	0.00042221	CDC42/CLSPN/CDCA8/CDC20/TAL1/STIL/ORC1/CDC7/SASS6/NUF2/BRINP2/KIF14/NEK2/DTL/CENPF/RRM2/MSH2/BUB1/HECW2/FANCD2/CDC25A/CENPE/MAD2L1/TRIP13/TERT/MCIDAS/CCNB1/RAD17/CDC25C/SPDL1/TTK/FBXO5/RPA3/GPNMB/ANLN/INHBA/ACTL6B/CASP2/EZH2/CDCA2/PRKDC/CHMP4C/FBXO43/MTBP/CDKN2A/CKS2/ZWINT/CDK1/KIF20B/MKI67/INCENP/CDCA5/OVOL1/CHEK1/WNT10B/ESPL1/E2F7/KNTC1/BRCA2/FOXG1/FOXA1/DLGAP5/BUB1B/KNL1/NUSAP1/ZWILCH/CYP1A1/T…	88	Cluster2
GO:0009914	hormone transport	60/2032	319/18870	1.1701e-05	0.000509244	0.00044279	NR0B2/BMP8A/MPC2/PFKFB2/SOX11/IL1RN/ACVR1C/GCG/ABCA12/PTPRN/FOXL2/SLC2A2/NKX6-1/SPP1/PPP3CA/C1QTNF3/FOXD1/F2RL1/SPINK1/BMP6/SOX4/SLC17A4/GLP1R/TFAP2B/CGA/SLC16A10/RFX6/MYB/GHRHR/INHBA/PCLO/TFR2/VGF/RAB11FIP1/OPRK1/RIMS2/SYBU/UCN3/FFAR4/RBP4/ADRA2A/BRSK2/F2/GAL/SLCO1C1/SLCO1B1/IFNG/NR1H4/HNF1A/ORAI1/PDX1/TNFSF11/TUNAR/CYP19A1/RAB11FIP3/FFAR2/FOXA2/HNF4A/TUBB1/SERPINA7	60	Cluster2
GO:0000281	mitotic cytokinesis	24/2032	88/18870	1.28444e-05	0.000555044	0.000482614	STMN1/CDCA8/IQGAP3/CENPA/ECT2/TRIM36/KIF20A/ANLN/CHMP4C/ANK3/KIF20B/CEP55/DCDC1/INCENP/RACGAP1/ESPL1/CIT/CKAP2/NUSAP1/KIF23/PLK1/AURKB/BIRC5/KIF4A	24	Cluster2
GO:0000725	recombinational repair	39/2032	179/18870	1.32054e-05	0.000566625	0.000492683	AUNIP/RAD54L/CDC7/POLQ/MCM2/RUVBL1/SLF1/MMS22L/RPA3/FIGNL1/XRCC2/TEX15/GINS4/MCM4/MCMDC2/RAD54B/TONSL/RMI1/FEN1/KDM4D/H2AX/CHEK1/RAD51AP1/TIMELESS/PARPBP/BRCA2/FANCM/FAN1/BLM/RMI2/GINS2/BRCA1/HROB/UHRF1/ANKLE1/CDC45/FANCB/USP51/RPA4	39	Cluster2
GO:0051046	regulation of secretion	101/2032	620/18870	1.35557e-05	0.000577587	0.000502215	NR0B2/BMP8A/CYP4A11/RAB3B/S100A8/CHRNB2/MPC2/AVPR1B/PFKFB2/KMO/SOX11/ACVR1C/GCG/ABCA12/CDK5R2/PTPRN/ACSL3/GRM7/OXTR/CSPG5/GRM2/CADPS/FOXL2/SLC2A2/NLGN1/NKX6-1/SPP1/PPP3CA/C1QTNF3/RAB3C/SV2C/F2R/F2RL1/PCSK1/SPINK1/CPLX2/BMP6/ADTRP/SOX4/TREM2/CD2AP/TFAP2B/RIMS1/MYO6/RFX6/MYB/SCIN/GHRHR/INHBA/PPIA/ZP3/PCLO/TFR2/RAB11FIP1/ADAM9/OPRK1/RIMS2/SYBU/SYK/UCN3/GPR158/SLC18A3/FFAR4/RBP4/ADRA2A/BRSK2/OR51E2/S…	101	Cluster2
GO:0044771	meiotic cell cycle phase transition	8/2032	13/18870	1.39432e-05	0.000589971	0.000512983	CDC20/CDC25A/CDC25C/TTK/OVOL1/CCNB2/PKMYT1/NDC80	8	Cluster2
GO:0098739	import across plasma membrane	44/2032	212/18870	1.40859e-05	0.0005915	0.000514312	CACNA1E/SLC9A2/SCN3A/SCN2A/SCN1A/LRP2/SLC39A10/KCNJ13/SLC6A20/SLC38A3/CACNA1D/SLC12A8/PPP3CA/SLC7A11/SLC36A1/TSPO2/CD36/KCNK9/SLC39A4/SLC24A2/PPP3R2/CACNA1B/SLC1A2/SLC38A4/SCN8A/SLC39A5/IFNG/ATP12A/AKAP5/SLC8A3/SLC12A1/SLC28A1/ARL6IP1/KCNJ16/SLC39A6/HCN2/LRRC8E/CACNA1A/ATP4A/ATP1A3/SLC12A5/TRPM2/SLC9A7/NALF2	44	Cluster2
GO:0006302	double-strand break repair	58/2032	307/18870	1.41735e-05	0.0005915	0.000514312	AUNIP/RAD54L/CDC7/DCLRE1B/MSH2/FANCD2/POLQ/MCM2/RUVBL1/NSD2/ZGRF1/HMGB2/TRIP13/SLF1/MMS22L/RPA3/FIGNL1/ACTL6B/XRCC2/ESCO2/TEX15/GINS4/PRKDC/MCM4/MCMDC2/RAD54B/TONSL/RMI1/DNA2/FEN1/MAJIN/CDCA5/KDM4D/H2AX/CHEK1/FOXM1/RAD51AP1/TIMELESS/HMGA2/PARPBP/BRCA2/FANCM/TDP1/FAN1/BLM/RMI2/GINS2/BRCA1/EME1/BRIP1/UHRF1/ANKLE1/DPF1/CDC45/FANCB/POLA1/USP51/RPA4	58	Cluster2
GO:0030900	forebrain development	72/2032	407/18870	1.52079e-05	0.000630352	0.000548095	DRAXIN/HTR6/MFSD2A/STIL/LRP8/KCNA3/CHRNB2/TNR/ASPM/KIF14/PROX1/ALK/SIX3/OTX1/VAX2/SLC4A10/SCN2A/LRP2/DLX1/DLX2/CDK5R2/OXTR/EOMES/ZIC1/TACC3/ATOH1/LEF1/SLC7A11/SRD5A1/DNAH5/PCSK1/TUBB2B/NR2E1/GHRHR/INHBA/DLX5/RELN/FEZF1/CNTNAP2/EZH2/SHH/PAX5/LHX2/NRP1/NRG3/SLIT1/KCNC1/PAX6/SLC1A2/MDK/H2AX/CDON/KCNC2/RFX4/POU4F1/FOXG1/NKX2-1/SSTR1/GSC/CRK/CDK5R1/RAC3/EFNA2/APLP1/WDR62/MBOAT7/E2F1/SHANK3/ARX/OPHN1/H…	72	Cluster2
GO:0032200	telomere organization	40/2032	187/18870	1.62843e-05	0.000670405	0.000582921	DCLRE1B/H4C14/NEK2/EXO1/SPDYA/INO80B/RUVBL1/TERT/CCT5/SLF1/H3C1/H4C2/H4C3/H4C4/H4C5/H3C7/H3C8/H4C8/H4C9/H3C10/H4C11/H4C12/H3C11/H3C12/PKIB/RPA3/EZH2/TNKS/PRKDC/CCNE2/MYC/DNA2/FEN1/BRCA2/PIF1/BLM/AURKB/CCNE1/PCNA/GNL3L	40	Cluster2
GO:0031175	neuron projection development	149/2032	996/18870	1.6972e-05	0.000694031	0.000603464	DRAXIN/CDC42/EPHA8/STMN1/EPHA10/MFSD2A/LRP8/LRRC7/GFI1/PLPPR4/CHRNB2/EFNA3/ADCY10/TNN/TNR/LHX4/NMNAT2/LHX9/TRIM67/DPYSL5/ALK/VAX2/CTNNA2/POTEF/POTEI/POTEJ/POTEE/LRP2/ITGA4/HECW2/RAPH1/MAP2/CDK5R2/DOCK10/NGEF/GRM7/CPNE9/CSPG5/EPHA6/ALCAM/SEMA5B/RAB6B/PLS1/SHOX2/SERPINI1/NLGN1/NKX6-1/SPP1/GRID2/ATOH1/PDLIM5/BMPR1B/PPP3CA/UGT8/CTNND2/FOXD1/DHFR/ADGRV1/SPOCK1/PCDHAC2/CYFIP2/GPRIN1/UNC5A/TUBB2B/STMND1…	149	Cluster2
GO:0098659	inorganic cation import across plasma membrane	32/2032	137/18870	1.77223e-05	0.000711523	0.000618673	CACNA1E/SLC9A2/SCN3A/SCN2A/SCN1A/SLC39A10/KCNJ13/CACNA1D/SLC12A8/PPP3CA/KCNK9/SLC39A4/SLC24A2/PPP3R2/CACNA1B/SCN8A/SLC39A5/IFNG/ATP12A/AKAP5/SLC8A3/SLC12A1/KCNJ16/SLC39A6/HCN2/CACNA1A/ATP4A/ATP1A3/SLC12A5/TRPM2/SLC9A7/NALF2	32	Cluster2
GO:0099587	inorganic ion import across plasma membrane	32/2032	137/18870	1.77223e-05	0.000711523	0.000618673	CACNA1E/SLC9A2/SCN3A/SCN2A/SCN1A/SLC39A10/KCNJ13/CACNA1D/SLC12A8/PPP3CA/KCNK9/SLC39A4/SLC24A2/PPP3R2/CACNA1B/SCN8A/SLC39A5/IFNG/ATP12A/AKAP5/SLC8A3/SLC12A1/KCNJ16/SLC39A6/HCN2/CACNA1A/ATP4A/ATP1A3/SLC12A5/TRPM2/SLC9A7/NALF2	32	Cluster2
GO:0030261	chromosome condensation	16/2032	47/18870	1.77501e-05	0.000711523	0.000618673	NCAPH/SMC4/NCAPG/H1-2/H1-6/H1-4/H1-3/H1-5/NCAPG2/SMC2/CDK1/CDCA5/HMGA2/NUSAP1/PLK1/TOP2A	16	Cluster2
GO:0001578	microtubule bundle formation	30/2032	125/18870	1.83436e-05	0.000726607	0.000631789	CFAP74/SPAG17/NCKAP5/FSIP2/DNAH7/CFAP65/ZMYND10/CFAP100/DNAH5/KIF20A/DNAH8/CFAP69/LRGUK/RP1/SPAG1/DNAAF11/DNAI1/CFAP157/NEURL1/PLK1/DRC7/HYDIN/DNAH2/TTLL6/FOXJ1/DNAAF3/SPEF1/RSPH1/CFAP47/DCX	30	Cluster2
GO:0000724	double-strand break repair via homologous recombination	38/2032	175/18870	1.83649e-05	0.000726607	0.000631789	AUNIP/RAD54L/CDC7/POLQ/MCM2/RUVBL1/SLF1/MMS22L/RPA3/FIGNL1/XRCC2/TEX15/GINS4/MCM4/MCMDC2/RAD54B/TONSL/RMI1/FEN1/KDM4D/H2AX/CHEK1/RAD51AP1/TIMELESS/PARPBP/BRCA2/FANCM/FAN1/BLM/RMI2/GINS2/BRCA1/UHRF1/ANKLE1/CDC45/FANCB/USP51/RPA4	38	Cluster2
GO:0006814	sodium ion transport	49/2032	248/18870	1.90527e-05	0.000748956	0.000651222	NKAIN1/PCSK9/SLC6A17/SLC9A2/SLC4A10/SLC38A11/SCN3A/SCN2A/SCN1A/HECW2/SLC6A11/SLC6A20/SLC38A3/FGF12/SLC10A4/SLC10A7/ADRB2/SLC6A7/NKX2-5/SLC17A4/MFSD4B/NKAIN2/SLC10A5/SLC24A2/ANK3/PKD2L1/SLC5A12/SLC6A12/SLC38A4/SLC4A8/SCN8A/ATP12A/SLC10A1/SLC8A3/SLC12A1/UMOD/SLC13A5/SLC13A2/SLC6A4/ASIC2/NEDD4L/NETO1/HCN2/ATP4A/ATP1A3/TRPM2/SLC5A4/SLC9A7/WNK3	49	Cluster2
GO:0030193	regulation of blood coagulation	20/2032	68/18870	1.99651e-05	0.000779789	0.000678031	SERPINC1/PROC/FAP/HRG/KNG1/HPSE/F11/F2R/F2RL1/F12/ADTRP/PLG/CD36/F2/CPB2/ADAMTS18/VTN/APOH/APOE/FOXA2	20	Cluster2
GO:0052695	cellular glucuronidation	10/2032	21/18870	2.35916e-05	0.000915566	0.000796089	UGT1A8/UGT1A10/UGT1A6/UGT1A1/UGT2B17/UGT2B15/UGT2B7/UGT2B11/UGT2B28/UGT2B4	10	Cluster2
GO:0060041	retina development in camera-type eye	35/2032	159/18870	2.85255e-05	0.00110004	0.000956489	MFSD2A/PROX1/SIX3/VAX2/DLX1/DLX2/ATP2B2/NECTIN3/BMPR1B/LPCAT1/PDE6A/TFAP2B/NR2E1/TBC1D32/SDK1/HIPK2/CASP2/RP1/CALB1/CRB2/LHX2/NRP1/RBP4/USH1C/PAX6/CABP4/CDON/FOXN4/ATP8A2/RPGRIP1/MEGF11/LAMA1/CELF4/DSCAM/DCX	35	Cluster2
GO:0033700	phospholipid efflux	8/2032	14/18870	2.94513e-05	0.00112154	0.000975187	APOA2/ABCA12/APOA5/APOC3/APOA1/ABCA3/APOE/APOC1	8	Cluster2
GO:0051231	spindle elongation	8/2032	14/18870	2.94513e-05	0.00112154	0.000975187	CDCA8/KIF11/INCENP/RACGAP1/KIF23/AURKB/BIRC5/KIF4A	8	Cluster2
GO:0015850	organic hydroxy compound transport	57/2032	308/18870	3.10354e-05	0.00117452	0.00102126	NR0B2/RAB3B/PCSK9/CHRNB2/APOA2/ABCG5/ABCG8/ABCA12/OXTR/CYP8B1/GRM2/SLC10A4/SPP1/SLC10A7/BMP6/TSPO2/TREM2/MYB/SLC22A1/NPC1L1/ABCA13/CD36/ABCB4/PON1/SHH/MSR1/OPRK1/SLC10A5/SYK/AKR1C4/SLC18A3/RBP4/ABCC2/ADRA2A/SLC5A12/SYT13/GAL/APOA5/APOC3/APOA1/SLCO1C1/SLCO1B3/SLCO1B1/SLCO1A2/SLC10A1/CYP19A1/AQP9/LIPC/ABCA3/ABCC11/CETP/SLC6A4/SYT4/APOE/APOC1/SYT5/HRH3	57	Cluster2
GO:0050878	regulation of body fluid levels	65/2032	365/18870	3.13808e-05	0.00118027	0.00102625	CYP4A11/FCER1G/F5/SERPINC1/C4BPB/MFSD2B/HK2/PROC/FAP/OXTR/RAP2B/HRG/KNG1/PF4/HPSE/PPP3CA/SLC7A11/F11/PRLR/F2R/F2RL1/SPINK1/F12/ADTRP/DDR1/TREML1/PLG/DGKB/GHRHR/PPIA/CD36/PIK3CG/DGKI/SHH/FGL1/OPRK1/SYK/ENTPD2/NEURL1/ADRA2A/HBB/F2/APLNR/PTPRO/NFE2/OAS2/CPB2/PROZ/SERPINA1/PDIA2/UMOD/ADAMTS18/VTN/SLC6A4/SLC4A1/NME1/APOH/F2RL3/APOE/FOXA2/HNF4A/TUBB1/SERPIND1/GATA1/APLN	65	Cluster2
GO:0034508	centromere complex assembly	12/2032	30/18870	3.17014e-05	0.00118374	0.00102927	CENPF/CENPO/CENPA/HJURP/CENPE/CENPK/CENPH/KNTC1/DLGAP5/OIP5/MIS18A/CENPI	12	Cluster2
GO:1900046	regulation of hemostasis	20/2032	70/18870	3.18616e-05	0.00118374	0.00102927	SERPINC1/PROC/FAP/HRG/KNG1/HPSE/F11/F2R/F2RL1/F12/ADTRP/PLG/CD36/F2/CPB2/ADAMTS18/VTN/APOH/APOE/FOXA2	20	Cluster2
GO:0031023	microtubule organizing center organization	34/2032	154/18870	3.4564e-05	0.00127635	0.0011098	CEP85/STIL/SASS6/NEK2/SDCCAG8/SGO1/PLK4/CEP72/CDC20B/MCIDAS/PKHD1/KIF25/HEPACAM2/XRCC2/CHMP4C/FRMPD2/CDK1/KIF11/CEP295/CHEK1/BRCA2/CEP152/PCLAF/CCDC78/CCNF/PLK1/BRCA1/FOXJ1/CEP295NL/NDC80/CCDC102B/WDR62/AURKA/CSAG1	34	Cluster2
GO:0006063	uronic acid metabolic process	11/2032	26/18870	3.64187e-05	0.00132874	0.00115534	UGT1A8/UGT1A10/UGT1A6/UGT1A1/XYLB/UGT2B17/UGT2B15/UGT2B7/UGT2B11/UGT2B28/UGT2B4	11	Cluster2
GO:0019585	glucuronate metabolic process	11/2032	26/18870	3.64187e-05	0.00132874	0.00115534	UGT1A8/UGT1A10/UGT1A6/UGT1A1/XYLB/UGT2B17/UGT2B15/UGT2B7/UGT2B11/UGT2B28/UGT2B4	11	Cluster2
GO:0051256	mitotic spindle midzone assembly	7/2032	11/18870	3.70377e-05	0.00134328	0.00116799	CDCA8/INCENP/RACGAP1/KIF23/AURKB/BIRC5/KIF4A	7	Cluster2
GO:0000076	DNA replication checkpoint signaling	9/2032	18/18870	3.7524e-05	0.0013449	0.0011694	CLSPN/ORC1/RAD17/DNA2/TIMELESS/TICRR/CDT1/CDC6/CDC45	9	Cluster2
GO:0051917	regulation of fibrinolysis	9/2032	18/18870	3.7524e-05	0.0013449	0.0011694	FAP/HRG/F11/F12/PLG/F2/CPB2/VTN/APOH	9	Cluster2
GO:0000079	regulation of cyclin-dependent protein serine/threonine kinase activity	22/2032	82/18870	3.83577e-05	0.00136674	0.00118839	PROX1/SPDYA/CDK5R2/CDC25A/CCNA2/CCNO/CCNB1/CDC25C/CCNE2/CDKN2A/CDKN3/CCNB2/BLM/CCNF/PKMYT1/PLK1/CDK5R1/CDC6/HEXIM2/CDKN2D/CCNE1/CCNB3	22	Cluster2
GO:0048667	cell morphogenesis involved in neuron differentiation	93/2032	575/18870	3.89437e-05	0.00137956	0.00119953	DRAXIN/CDC42/EPHA8/STMN1/EPHA10/MFSD2A/LRP8/PLPPR4/CHRNB2/EFNA3/ADCY10/TNN/TNR/LHX4/LHX9/DPYSL5/VAX2/CTNNA2/POTEF/POTEI/POTEJ/POTEE/ITGA4/HECW2/RAPH1/MAP2/CDK5R2/DOCK10/NGEF/EPHA6/ALCAM/SEMA5B/PLS1/SHOX2/NLGN1/NKX6-1/SPP1/ATOH1/PDLIM5/BMPR1B/PPP3CA/CTNND2/FOXD1/PCDHAC2/CYFIP2/UNC5A/TUBB2B/KIAA0319/SYNGAP1/LHFPL5/NR2E1/DLX5/RELN/NRCAM/FEZF1/SHH/LHX2/NRP1/ANK3/SLIT1/BRSK2/PAX6/LRRC4C/CABP4/CNTN5/PT…	93	Cluster2
GO:0098657	import into cell	139/2032	933/18870	3.99222e-05	0.0014011	0.00121826	CDC42/FCN3/RAB3B/LRP8/PCSK9/DNAJC6/FNBP1L/FCER1G/APOA2/CACNA1E/NCF2/PRG4/C4BPB/C4BPA/EPRS1/MIA3/COLEC11/SLC9A2/SCN3A/SCN2A/SCN1A/LRP2/ITGA4/SLC39A10/CXCR1/ACSL3/HTR2B/KCNJ13/SLC6A11/ACKR2/SLC6A20/SLC38A3/CACNA1D/SLC12A8/NLGN1/AHSG/TFRC/SPON2/BMP2K/PPP3CA/SLC7A11/F2RL1/LRRTM2/ADRB2/SLC36A1/TIMD4/HAVCR1/HMMR/RUFY1/PACSIN1/TSPO2/TREM2/MYO6/SNAP91/SLC22A1/EIF2AK1/SNX10/ABCA13/CD36/TFR2/PIK3CG/SHH/XKR…	139	Cluster2
GO:0045930	negative regulation of mitotic cell cycle	48/2032	248/18870	4.00117e-05	0.0014011	0.00121826	CLSPN/CDCA8/CDC20/ORC1/NUF2/BRINP2/DTL/CENPF/MSH2/BUB1/FANCD2/MAD2L1/TRIP13/CCNB1/RAD17/SPDL1/TTK/FBXO5/GPNMB/INHBA/CASP2/EZH2/PRKDC/CHMP4C/MTBP/ZWINT/CDK1/INCENP/OVOL1/CHEK1/E2F7/KNTC1/BUB1B/KNL1/ZWILCH/TICRR/BLM/PLK1/HASPIN/AURKB/CDC6/BRCA1/EME1/BIRC5/NDC80/SPC24/RBL1/GTSE1	48	Cluster2
GO:0006275	regulation of DNA replication	29/2032	124/18870	4.19569e-05	0.00146082	0.00127019	CDC7/INO80B/USP37/MCM2/RUVBL1/RFC4/GMNC/CCNA2/MCIDAS/RAD17/FBXO5/DBF4/SSBP1/ESCO2/NUGGC/MCM4/DSCC1/CDK1/DNA2/E2F8/TIMELESS/E2F7/RFC3/TICRR/BLM/CDT1/ATAD5/CDC6/PCNA	29	Cluster2
GO:0008202	steroid metabolic process	59/2032	327/18870	4.86417e-05	0.00168394	0.0014642	DISP3/NR0B2/PCSK9/ANGPTL3/GFI1/APOA2/PROX1/DHRS9/LRP2/UGT1A8/UGT1A1/CYP8B1/NR1I2/BDH1/SRD5A3/UGT2B17/UGT2B15/UGT2B7/UGT2B11/UGT2B28/UGT2B4/AFP/SPP1/SRD5A1/AMACR/PRLR/BMP6/CGA/NPC1L1/PON1/CYP3A4/AKR1D1/SHH/FDFT1/SQLE/BAAT/AKR1C3/AKR1C4/CYP2C9/CYP2C8/CYP2E1/GAL/DHCR7/APOA1/APOF/IFNG/NR1H4/SLC27A2/CYP19A1/LIPC/CYP1A1/CETP/G6PC1/CYP2A6/CYP2B6/APOE/APOC1/SULT2A1/SULT4A1	59	Cluster2
GO:0032989	cellular component morphogenesis	120/2032	789/18870	5.48496e-05	0.00188813	0.00164174	DRAXIN/CDC42/EPHA8/STMN1/EPHA10/MFSD2A/LRP8/PLPPR4/CHRNB2/EFNA3/ADCY10/TNN/TNR/LHX4/LHX9/PROX1/DPYSL5/VAX2/CTNNA2/POTEF/POTEI/POTEJ/POTEE/LRP2/ITGA4/HECW2/RAPH1/MAP2/VIL1/CDK5R2/DOCK10/NGEF/CPNE9/CSPG5/EPHA6/ALCAM/SEMA5B/SHOX2/NLGN1/NKX6-1/SPP1/ATOH1/PDLIM5/BMPR1B/PPP3CA/UGT8/CTNND2/FOXD1/PCDHAC2/CYFIP2/NKX2-5/UNC5A/TUBB2B/KIAA0319/DDR1/SYNGAP1/PACSIN1/RIMS1/NR2E1/DLX5/RELN/NRCAM/FEZF1/LMOD2/GARI…	120	Cluster2
GO:0034501	protein localization to kinetochore	8/2032	15/18870	5.71383e-05	0.00194494	0.00169113	SPDL1/TTK/MTBP/CDK1/KNTC1/KNL1/ZWILCH/AURKB	8	Cluster2
GO:1903083	protein localization to condensed chromosome	8/2032	15/18870	5.71383e-05	0.00194494	0.00169113	SPDL1/TTK/MTBP/CDK1/KNTC1/KNL1/ZWILCH/AURKB	8	Cluster2
GO:0046903	secretion	142/2032	964/18870	5.74772e-05	0.0019456	0.00169171	NR0B2/BMP8A/CYP4A11/RAB3B/S100A8/CHRNB2/FCGR3A/MPC2/AVPR1B/PFKFB2/MIA3/KMO/SOX11/HK2/IL1RN/ACVR1C/GCG/ABCA12/CDK5R2/PTPRN/ACSL3/AGXT/GRM7/OXTR/CCR1/CSPG5/SLC38A3/GRM2/CADPS/STX19/FOXL2/SUCNR1/SLC2A2/NLGN1/CLNK/NKX6-1/SPP1/PPP3CA/C1QTNF3/PRLR/RAB3C/FOXD1/SV2C/F2R/F2RL1/PCSK1/SPINK1/CPLX2/BMP6/ADTRP/SOX4/DDR1/GRM4/GLP1R/TREM2/CD2AP/TFAP2B/RIMS1/MYO6/CGA/SLC22A16/SLC16A10/RFX6/MYB/SCIN/SNX10/GHRHR/I…	142	Cluster2
GO:0050818	regulation of coagulation	20/2032	73/18870	6.16304e-05	0.00207466	0.00180393	SERPINC1/PROC/FAP/HRG/KNG1/HPSE/F11/F2R/F2RL1/F12/ADTRP/PLG/CD36/F2/CPB2/ADAMTS18/VTN/APOH/APOE/FOXA2	20	Cluster2
GO:1903530	regulation of secretion by cell	91/2032	567/18870	6.28331e-05	0.00210353	0.00182903	NR0B2/BMP8A/RAB3B/CHRNB2/MPC2/PFKFB2/KMO/SOX11/ACVR1C/GCG/ABCA12/CDK5R2/GRM7/OXTR/CSPG5/GRM2/CADPS/FOXL2/SLC2A2/NLGN1/NKX6-1/SPP1/PPP3CA/C1QTNF3/RAB3C/SV2C/F2R/F2RL1/PCSK1/SPINK1/CPLX2/BMP6/ADTRP/SOX4/TREM2/CD2AP/TFAP2B/RIMS1/RFX6/MYB/GHRHR/INHBA/PPIA/ZP3/PCLO/TFR2/RAB11FIP1/ADAM9/OPRK1/RIMS2/SYBU/SYK/UCN3/GPR158/SLC18A3/FFAR4/RBP4/ADRA2A/BRSK2/OR51E2/SYT13/F2/TMEM132A/GAL/EXPH5/SLC4A8/IFNG/PPFIA…	91	Cluster2
GO:0009072	aromatic amino acid metabolic process	12/2032	32/18870	6.7389e-05	0.00224372	0.00195093	KMO/ACMSD/KYNU/SLC45A2/IYD/IDO1/IDO2/PCBD1/PAH/HPD/TAT/IL4I1	12	Cluster2
GO:0032392	DNA geometric change	22/2032	85/18870	6.94292e-05	0.00228666	0.00198826	POLQ/MCM2/RUVBL1/RFC4/HMGB2/SSBP1/GINS4/MCM4/MCMDC2/RAD54B/DSCC1/DNA2/RFC3/FANCM/PIF1/BLM/GINS2/TOP2A/BRIP1/GINS1/CDC45/HMGB3	22	Cluster2
GO:1904029	regulation of cyclin-dependent protein kinase activity	22/2032	85/18870	6.94292e-05	0.00228666	0.00198826	PROX1/SPDYA/CDK5R2/CDC25A/CCNA2/CCNO/CCNB1/CDC25C/CCNE2/CDKN2A/CDKN3/CCNB2/BLM/CCNF/PKMYT1/PLK1/CDK5R1/CDC6/HEXIM2/CDKN2D/CCNE1/CCNB3	22	Cluster2
GO:0072330	monocarboxylic acid biosynthetic process	44/2032	226/18870	7.12121e-05	0.00233277	0.00202836	PROX1/DEGS1/KMO/ACMSD/DHRS9/CYP8B1/HACD2/ELOVL6/AMACR/ELOVL2/CYP3A4/AKR1D1/IDO1/FABP5/BAAT/AKR1C3/AKR1C4/CYP2C9/CYP2C8/SCD/CYP2E1/LDHC/APOA5/APOC3/NR1H4/SDS/ACOT4/SLC27A2/LIPC/HACD3/CYP1A1/ABHD2/DECR2/ACSM5/ACSM2A/ACSM2B/ACSM1/ALOX15/ALOXE3/BRCA1/FASN/ACSBG2/APOC1/TRIB3	44	Cluster2
GO:0015914	phospholipid transport	25/2032	103/18870	7.2735e-05	0.00236992	0.00206065	MFSD2A/APOA2/ABCG8/ABCA12/ATP11B/ATP8A1/ATP10B/ABCB4/ATG9B/XKR6/XKR9/ANO3/APOA5/APOC3/APOA1/ATP8A2/ATP11A/ABCA3/ABCC1/CETP/SLC4A1/APOE/APOC1/XKR7/PRELID3B	25	Cluster2
GO:0007018	microtubule-based movement	71/2032	420/18870	7.84909e-05	0.00254386	0.0022119	CDC42/KIF2C/AGBL4/SPAG17/CELF3/CFAP45/ADCY10/KIF14/KIF21B/DNAH14/KIF26B/TRIM58/TEKT4/FSIP2/DNAH7/C2CD6/MAP2/CFAP65/SLC22A14/KIF9/ZMYND10/DNAH12/CFAP100/CENPE/TTC29/ROPN1L/DNAH5/KIF20A/MAK/DNAH8/KIF6/SLC22A16/KIF25/DNAH11/CFAP69/SYBU/DNAAF11/KIF24/DNAI1/APBA1/KIF27/CFAP157/ENKUR/KIF20B/KIF11/NEURL1/LDHC/KIF18A/BICD1/KIF21A/CFAP54/DNAH10/DLGAP5/KIF23/TEKT5/DNAH3/DRC7/HYDIN/TEKT1/DNAH2/CFAP52/DNAH9/…	71	Cluster2
GO:0000022	mitotic spindle elongation	7/2032	12/18870	8.05955e-05	0.00258457	0.0022473	CDCA8/INCENP/RACGAP1/KIF23/AURKB/BIRC5/KIF4A	7	Cluster2
GO:0000727	double-strand break repair via break-induced replication	7/2032	12/18870	8.05955e-05	0.00258457	0.0022473	CDC7/MCM2/GINS4/MCM4/MCMDC2/GINS2/CDC45	7	Cluster2
GO:0046887	positive regulation of hormone secretion	31/2032	141/18870	8.15833e-05	0.00260255	0.00226293	NR0B2/MPC2/PFKFB2/SOX11/GCG/FOXL2/SLC2A2/NKX6-1/SPP1/C1QTNF3/SPINK1/BMP6/SOX4/RFX6/MYB/GHRHR/INHBA/TFR2/SYBU/UCN3/FFAR4/RBP4/F2/GAL/NR1H4/ORAI1/PDX1/TNFSF11/TUNAR/CYP19A1/FFAR2	31	Cluster2
GO:0030001	metal ion transport	133/2032	900/18870	8.50148e-05	0.00269789	0.00234583	OPRD1/NKAIN1/PCSK9/MCOLN2/SLC6A17/KCNA3/CHRNB2/NOS1AP/CACNA1E/SLC30A10/KCNG3/KCNK12/SLC9A2/TMEM163/SLC4A10/GCG/KCNH7/SLC38A11/SCN3A/SCN2A/SCN1A/LRP2/SLC39A10/HECW2/HTR2B/KCNJ13/ATP2B2/SLC6A11/SLC6A20/CCR1/SLC38A3/CACNA1D/SLC12A8/PLCH1/KCNMB2/HRG/FGF12/TFRC/SLC10A4/CXCL9/PPP3CA/SLC10A7/F2R/KCNN2/TRPC7/SPINK1/ADRB2/SLC6A7/NKX2-5/STC2/SLC17A4/KCNK17/TREM2/FKBP1C/MFSD4B/NKAIN2/TSPAN13/PKD1L1/STEAP1/T…	133	Cluster2
GO:0034368	protein-lipid complex remodeling	12/2032	33/18870	9.55723e-05	0.00300166	0.00260996	APOA2/PLA2G7/APOA5/APOC3/APOA1/NR1H4/LIPC/PCSK6/CETP/MPO/APOE/APOC1	12	Cluster2
GO:0034369	plasma lipoprotein particle remodeling	12/2032	33/18870	9.55723e-05	0.00300166	0.00260996	APOA2/PLA2G7/APOA5/APOC3/APOA1/NR1H4/LIPC/PCSK6/CETP/MPO/APOE/APOC1	12	Cluster2
GO:0007051	spindle organization	40/2032	202/18870	0.000101352	0.00316686	0.0027536	AUNIP/STMN1/CDCA8/CDC20/STIL/SASS6/NUF2/ASPM/NEK2/SPATA17/TACC3/CENPE/CEP72/CCNB1/CENPH/TRIM36/TTK/FBXO5/TNKS/CHMP4C/DCAF13/KIF11/INCENP/RACGAP1/ESPL1/DLGAP5/KNSTRN/CCNB2/KIF23/PLK1/AURKB/SPAG5/BIRC5/NDC80/WDR62/TPX2/MYBL2/AURKA/TUBB1/KIF4A	40	Cluster2
GO:0046879	hormone secretion	55/2032	308/18870	0.000114413	0.00355672	0.00309259	NR0B2/BMP8A/MPC2/PFKFB2/SOX11/IL1RN/ACVR1C/GCG/ABCA12/PTPRN/FOXL2/SLC2A2/NKX6-1/SPP1/PPP3CA/C1QTNF3/FOXD1/F2RL1/SPINK1/BMP6/SOX4/GLP1R/TFAP2B/CGA/SLC16A10/RFX6/MYB/GHRHR/INHBA/PCLO/TFR2/VGF/RAB11FIP1/OPRK1/RIMS2/SYBU/UCN3/FFAR4/RBP4/ADRA2A/BRSK2/F2/GAL/IFNG/NR1H4/HNF1A/ORAI1/PDX1/TNFSF11/TUNAR/CYP19A1/RAB11FIP3/FFAR2/FOXA2/HNF4A	55	Cluster2
GO:0006910	phagocytosis, recognition	11/2032	29/18870	0.00012009	0.00371038	0.00322619	FCN3/C4BPB/C4BPA/COLEC11/SPON2/TREM2/CD36/COLEC10/FCN1/COLEC12/LBP	11	Cluster2
GO:0045143	homologous chromosome segregation	18/2032	65/18870	0.000121792	0.00371038	0.00322619	NDC1/MSH4/SPDYA/FANCD2/MND1/TRIP13/PTTG1/TEX15/CCNE2/SHOC1/SYCE1/MAJIN/ESPL1/PLK1/BRIP1/CCNE1/SYCP2/SYCE3	18	Cluster2
GO:0060042	retina morphogenesis in camera-type eye	18/2032	65/18870	0.000121792	0.00371038	0.00322619	MFSD2A/PROX1/NECTIN3/TFAP2B/SDK1/HIPK2/RP1/CALB1/CRB2/RBP4/USH1C/CABP4/CDON/FOXN4/ATP8A2/RPGRIP1/MEGF11/DSCAM	18	Cluster2
GO:0070192	chromosome organization involved in meiotic cell cycle	18/2032	65/18870	0.000121792	0.00371038	0.00322619	NDC1/MSH4/SPDYA/NCAPH/FANCD2/SMC4/MND1/TRIP13/TEX15/CCNE2/SMC2/SHOC1/SYCE1/MAJIN/BRIP1/CCNE1/SYCP2/SYCE3	18	Cluster2
GO:0007605	sensory perception of sound	33/2032	158/18870	0.000139852	0.00421842	0.00366794	COL11A1/CHRNB2/USH2A/LRP2/GRM7/LHFPL4/ATP2B2/CACNA1D/LRIG1/MARVELD2/ADGRV1/LHFPL5/MYO6/NDUFB9/PCDH15/CLRN3/USH1C/CNTN5/COL2A1/EPYC/SRRM4/GJB2/GJB6/ASIC2/COL1A1/BIRC5/LOXHD1/CDKN2D/HPN/TMC2/KCNE1/TMPRSS3/TSPEAR	33	Cluster2
GO:0060294	cilium movement involved in cell motility	33/2032	158/18870	0.000139852	0.00421842	0.00366794	CELF3/CFAP45/DNAH14/TEKT4/FSIP2/DNAH7/C2CD6/CFAP65/SLC22A14/KIF9/ROPN1L/DNAH5/DNAH8/SLC22A16/DNAH11/CFAP69/DNAAF11/DNAI1/CFAP157/ENKUR/NEURL1/LDHC/CFAP54/DNAH10/TEKT5/DNAH3/DRC7/TEKT1/DNAH2/CFAP52/DNAH9/TTLL6/CFAP47	33	Cluster2
GO:0009611	response to wounding	88/2032	557/18870	0.000144335	0.00433218	0.00376685	TMIGD3/APCS/FCER1G/F5/SERPINC1/TNR/C4BPB/MIA3/MFSD2B/PROC/FAP/TMEFF2/VIL1/NPPC/CCR1/CSPG5/RAP2B/PDCD10/HRG/KNG1/ODAM/PF4/HPSE/SPP1/PPP3CA/SLC7A11/F11/OCLN/F2R/F2RL1/DHFR/PCSK1/F12/DSP/ADTRP/KIAA0319/DDR1/NOTCH4/TREML1/TREM2/PLG/DGKB/PPIA/CLDN3/CD36/EPO/PIK3CG/DGKI/SHH/FGL1/CHMP4C/EPPK1/SYK/EPB41L4B/ENTPD2/NRP1/CDK1/ADRA2A/HBB/PAX6/SLC1A2/MDK/F2/RTN4RL2/MMP12/TMPRSS4/CPB2/PROZ/SERPINA1/ABHD2/PDIA2…	88	Cluster2
GO:0016358	dendrite development	44/2032	233/18870	0.000147926	0.0044182	0.00384165	CDC42/MFSD2A/LRP8/CHRNB2/DPYSL5/ALK/CTNNA2/HECW2/MAP2/DOCK10/NGEF/NLGN1/PDLIM5/PPP3CA/CTNND2/KIAA0319/SYNGAP1/PACSIN1/NR2E1/SDK1/ACTL6B/RELN/GPR37/EZH2/GRIN3A/NRP1/NEURL1/PPFIA2/KLHL1/CHRNA3/CRK/SEZ6/CDK5R1/SRCIN1/TANC2/NEDD4L/APOE/SLC12A5/DSCAM/SULT4A1/MAPK8IP2/SHANK3/IL1RAPL1/HPRT1	44	Cluster2
GO:0015748	organophosphate ester transport	32/2032	152/18870	0.000150069	0.00446034	0.00387828	SLC25A33/MFSD2A/APOA2/ADCY10/ABCG8/ABCA12/ATP11B/ATP8A1/ATP10B/ABCB4/ATG9B/XKR6/XKR9/ANO3/APOA5/APOC3/APOA1/SLC37A4/ATP8A2/ATP11A/ABCA3/ABCC1/ABCC11/CETP/G6PC1/SLC4A1/LRRC8E/APOE/APOC1/XKR7/PRELID3B/GJB1	32	Cluster2
GO:0006787	porphyrin-containing compound catabolic process	7/2032	13/18870	0.000158356	0.00463878	0.00403344	UGT1A1/AMBP/ABCC2/SLCO1B3/SLCO1B1/ABCC1/HMOX1	7	Cluster2
GO:0009812	flavonoid metabolic process	7/2032	13/18870	0.000158356	0.00463878	0.00403344	SULT1C4/LCT/UGT1A8/UGT1A10/UGT1A1/SULT1B1/CYP1A1	7	Cluster2
GO:0033015	tetrapyrrole catabolic process	7/2032	13/18870	0.000158356	0.00463878	0.00403344	UGT1A1/AMBP/ABCC2/SLCO1B3/SLCO1B1/ABCC1/HMOX1	7	Cluster2
GO:0051315	attachment of mitotic spindle microtubules to kinetochore	9/2032	21/18870	0.00016789	0.00489451	0.0042558	CDCA8/KIF2C/NUF2/CENPE/INCENP/CDT1/AURKB/BIRC5/NDC80	9	Cluster2
GO:0019755	one-carbon compound transport	17/2032	61/18870	0.000171239	0.00496838	0.00432003	RHBG/SLC4A10/SLC39A10/RHAG/CA2/SLC26A7/SLC39A4/HBB/HBD/SLC4A8/SLC39A5/AQP9/HBA2/HBA1/UMOD/SLC4A1/SLC39A6	17	Cluster2
GO:0006544	glycine metabolic process	8/2032	17/18870	0.000177018	0.00508759	0.00442369	AGXT/DHFR/RIDA/GLDC/BAAT/GLYAT/SHMT2/HAO1	8	Cluster2
GO:0008228	opsonization	8/2032	17/18870	0.000177018	0.00508759	0.00442369	FCN3/C4BPB/C4BPA/COLEC11/SPON2/COLEC10/FCN1/LBP	8	Cluster2
GO:0021772	olfactory bulb development	12/2032	35/18870	0.000183123	0.00521386	0.00453348	KIF14/DLX2/EOMES/ZIC1/NR2E1/DLX5/FEZF1/LHX2/PAX6/EFNA2/ARX/ZIC3	12	Cluster2
GO:0034367	protein-containing complex remodeling	12/2032	35/18870	0.000183123	0.00521386	0.00453348	APOA2/PLA2G7/APOA5/APOC3/APOA1/NR1H4/LIPC/PCSK6/CETP/MPO/APOE/APOC1	12	Cluster2
GO:0009069	serine family amino acid metabolic process	13/2032	40/18870	0.000184229	0.00522097	0.00453966	AGXT/SLC7A11/SERINC5/DHFR/RIDA/GLDC/PSAT1/BAAT/GLYAT/SHMT2/SDS/HAO1/GGT1	13	Cluster2
GO:0032508	DNA duplex unwinding	20/2032	79/18870	0.000202051	0.00569952	0.00495576	POLQ/MCM2/RUVBL1/RFC4/SSBP1/GINS4/MCM4/MCMDC2/RAD54B/DSCC1/DNA2/RFC3/FANCM/PIF1/BLM/GINS2/TOP2A/BRIP1/GINS1/CDC45	20	Cluster2
GO:0097006	regulation of plasma lipoprotein particle levels	22/2032	91/18870	0.000204672	0.00574684	0.00499691	MFSD2A/PCSK9/APOA2/ACSL3/NCEH1/TREM2/PLA2G7/CD36/MSR1/DGAT2/APOA5/APOC3/APOA1/NR1H4/LIPC/PCSK6/CETP/CES3/MPO/APOE/APOC1/HMOX1	22	Cluster2
GO:0097035	regulation of membrane lipid distribution	17/2032	62/18870	0.00021253	0.00594013	0.00516497	MFSD2A/ABCA12/ATP11B/ATP8A1/ATP10B/ABCB4/ATG9B/XKR6/XKR9/ANO3/ATP8A2/ATP11A/ABCA3/ABCC1/TLCD1/SLC4A1/XKR7	17	Cluster2
GO:0042593	glucose homeostasis	46/2032	251/18870	0.000218002	0.00606422	0.00527287	LRRC8D/MPC2/GCKR/HK2/GCG/ABCA12/PTPRN/ZBTB20/SUCNR1/SLC2A2/NKX6-1/PPP3CA/HK3/SOX4/TREM2/ADGRF5/RFX6/VGF/CSMD1/OPRK1/FABP5/SYBU/RMI1/HKDC1/RBP4/ADRA2A/BRSK2/CSRP3/PAX6/NOX4/SESN3/NR1H4/OAS1/HNF1A/GJB6/PDX1/CPB2/FOXA1/TUNAR/ACSM2A/G6PC1/FFAR2/FOXA2/HNF4A/PCK1/PDK3	46	Cluster2
GO:0044839	cell cycle G2/M phase transition	32/2032	155/18870	0.000218961	0.00606422	0.00527287	CLSPN/ORC1/CDC7/KIF14/DTL/CENPF/CDC25A/CCNA2/SKP2/CCNB1/RAD17/CDC25C/FBXO5/CHMP4C/MELK/CDK1/BRSK2/USH1C/CHEK1/FOXM1/WNT10B/CCNB2/TICRR/BLM/PKMYT1/PLK1/AURKB/ATAD5/CDC6/BRCA1/NDC80/AURKA	32	Cluster2
GO:0035825	homologous recombination	18/2032	68/18870	0.000227421	0.00627002	0.00545182	RAD54L/MSH4/FANCD2/MND1/TRIP13/RAD54B/RMI1/SHOC1/MAJIN/RAD51AP1/FANCM/TOP2A/BRCA1/EME1/BRIP1/UHRF1/ANKLE1/SYCE3	18	Cluster2
GO:0033500	carbohydrate homeostasis	46/2032	252/18870	0.000239405	0.0064891	0.00564231	LRRC8D/MPC2/GCKR/HK2/GCG/ABCA12/PTPRN/ZBTB20/SUCNR1/SLC2A2/NKX6-1/PPP3CA/HK3/SOX4/TREM2/ADGRF5/RFX6/VGF/CSMD1/OPRK1/FABP5/SYBU/RMI1/HKDC1/RBP4/ADRA2A/BRSK2/CSRP3/PAX6/NOX4/SESN3/NR1H4/OAS1/HNF1A/GJB6/PDX1/CPB2/FOXA1/TUNAR/ACSM2A/G6PC1/FFAR2/FOXA2/HNF4A/PCK1/PDK3	46	Cluster2
GO:0042744	hydrogen peroxide catabolic process	11/2032	31/18870	0.000239786	0.0064891	0.00564231	PXDNL/HBB/HBD/HBM/HBA2/HBA1/HBQ1/MT3/HP/MPO/PRDX4	11	Cluster2
GO:0034204	lipid translocation	16/2032	57/18870	0.000240776	0.0064891	0.00564231	MFSD2A/ABCA12/ATP11B/ATP8A1/ATP10B/ABCB4/ATG9B/XKR6/XKR9/ANO3/ATP8A2/ATP11A/ABCA3/ABCC1/SLC4A1/XKR7	16	Cluster2
GO:0031640	killing of cells of another organism	22/2032	92/18870	0.000242035	0.0064891	0.00564231	C8A/C8B/S100A12/CFHR1/CAMP/HRG/PF4/C9/C6/F2RL1/H2BC11/H2BC12/TREM1/ARG1/SYK/C5/C8G/F2/IFNG/LYZ/HAMP/PGLYRP1	22	Cluster2
GO:0071103	DNA conformation change	22/2032	92/18870	0.000242035	0.0064891	0.00564231	POLQ/MCM2/RUVBL1/RFC4/HMGB2/SSBP1/GINS4/MCM4/MCMDC2/RAD54B/DSCC1/DNA2/RFC3/FANCM/PIF1/BLM/GINS2/TOP2A/BRIP1/GINS1/CDC45/HMGB3	22	Cluster2
GO:0141061	disruption of cell in another organism	22/2032	92/18870	0.000242035	0.0064891	0.00564231	C8A/C8B/S100A12/CFHR1/CAMP/HRG/PF4/C9/C6/F2RL1/H2BC11/H2BC12/TREM1/ARG1/SYK/C5/C8G/F2/IFNG/LYZ/HAMP/PGLYRP1	22	Cluster2
GO:0050892	intestinal absorption	13/2032	41/18870	0.000243397	0.0064891	0.00564231	APOA2/ABCG5/ABCG8/FABP1/VIL1/CYP8B1/PLS1/NPC1L1/CD36/ADRA2A/MOGAT2/APOA1/HAMP	13	Cluster2
GO:0032370	positive regulation of lipid transport	21/2032	86/18870	0.000243887	0.0064891	0.00564231	CYP4A11/AVPR1B/ABCA12/ERFE/CYP8B1/ATP8A1/SPP1/BMP6/TREM2/MYB/ABCA13/ABCB4/PON1/GAL/APOA1/ATP8A2/TNFSF11/CYP19A1/ABCA3/CETP/APOE	21	Cluster2
GO:0061640	cytoskeleton-dependent cytokinesis	26/2032	117/18870	0.000246977	0.00654275	0.00568895	STMN1/CDCA8/IQGAP3/CENPA/ECT2/TRIM36/KIF20A/ANLN/CHMP4C/ANK3/KIF20B/CEP55/DCDC1/INCENP/RACGAP1/ESPL1/CIT/CKAP2/NUSAP1/KIF23/PLK1/AURKB/BIRC5/SEPTIN5/SEPTIN3/KIF4A	26	Cluster2
GO:0042886	amide transport	60/2032	354/18870	0.000252436	0.00662738	0.00576254	NR0B2/BMP8A/S100A8/MPC2/PFKFB2/KMO/SLC3A1/IL1RN/ACVR1C/GCG/LRP2/ABCA12/PTPRN/GRM7/SLC38A3/GRM2/SLC2A2/NKX6-1/PPP3CA/SLC7A11/F2RL1/SPINK1/SOX4/TFAP2B/SLC16A10/RFX6/GHRHR/ABCA13/PCLO/TFR2/VGF/CA2/SLC7A13/RIMS2/SYBU/APBA1/UCN3/FFAR4/RBP4/ADRA2A/BRSK2/SLC1A2/F2/GAL/FOLR2/IFNG/NR1H4/HNF1A/ORAI1/PDX1/TNFSF11/TUNAR/AQP9/ARL6IP1/UMOD/SYT4/FFAR2/FOXA2/HNF4A/HRH3	60	Cluster2
GO:0007052	mitotic spindle organization	28/2032	130/18870	0.000253905	0.00662738	0.00576254	STMN1/CDCA8/CDC20/STIL/SASS6/NUF2/NEK2/TACC3/CENPE/CCNB1/CENPH/TTK/TNKS/CHMP4C/KIF11/INCENP/RACGAP1/DLGAP5/KIF23/PLK1/AURKB/BIRC5/NDC80/WDR62/TPX2/MYBL2/AURKA/KIF4A	28	Cluster2
GO:0015669	gas transport	9/2032	22/18870	0.000257067	0.00662738	0.00576254	RHBG/RHAG/CA2/HBB/HBD/HBM/HBA2/HBA1/HBQ1	9	Cluster2
GO:0007420	brain development	108/2032	723/18870	0.000257267	0.00662738	0.00576254	DRAXIN/HTR6/CDC42/MFSD2A/DMBX1/STIL/LRP8/SLC6A17/KCNA3/CHRNB2/TNR/ASPM/KIF14/PROX1/CENPF/AKT3/ALK/SIX3/OTX1/VAX2/CTNNA2/EN1/POTEE/SLC4A10/SCN2A/LRP2/DLX1/DLX2/CDK5R2/OXTR/FANCD2/EOMES/ZIC1/TACC3/GRID2/ATOH1/LEF1/SLC7A11/SRD5A1/DNAH5/PCSK1/TUBB2B/NR2E1/GHRHR/INHBA/DLX5/RELN/NRCAM/FEZF1/CNTNAP2/EZH2/EN2/SHH/POMK/PRKDC/GRHL2/PAX5/KIF27/LHX2/GPR158/NRP1/NRG3/SLIT1/INA/SOX6/KCNC1/PAX6/SLC1A2/MDK/SPTBN…	108	Cluster2
GO:0048589	developmental growth	100/2032	660/18870	0.000257722	0.00662738	0.00576254	DRAXIN/MFSD2A/DMBX1/STIL/ADCY10/TNN/TNR/ASPM/PROX1/KIF26B/EN1/ACVR1C/SLC4A10/ITGA4/RAPH1/MAP2/VIL1/NPPC/CPNE9/ALCAM/SEMA5B/FOXL2/PLS1/TM4SF4/NKX6-1/SPP1/PDLIM5/BMPR1B/PPP3CA/PRLR/ADRB2/CYFIP2/NKX2-5/STC2/KIAA0319/DDR1/EYS/RIMS1/CGA/HEY2/GHRHR/IGFBP1/ZP3/MIR25/NRCAM/EZH2/XRCC2/SHH/NCAPG2/GINS4/GRHL2/DCAF13/RIMS2/EPPK1/APBA1/RMI1/LHX2/NRP1/CDK1/RBP4/TLL2/SLIT1/GAS2/SLC1A2/MDK/SPTBN2/WNT11/TENM4/MMP…	100	Cluster2
GO:0001539	cilium or flagellum-dependent cell motility	33/2032	163/18870	0.000257786	0.00662738	0.00576254	CELF3/CFAP45/DNAH14/TEKT4/FSIP2/DNAH7/C2CD6/CFAP65/SLC22A14/KIF9/ROPN1L/DNAH5/DNAH8/SLC22A16/DNAH11/CFAP69/DNAAF11/DNAI1/CFAP157/ENKUR/NEURL1/LDHC/CFAP54/DNAH10/TEKT5/DNAH3/DRC7/TEKT1/DNAH2/CFAP52/DNAH9/TTLL6/CFAP47	33	Cluster2
GO:0060285	cilium-dependent cell motility	33/2032	163/18870	0.000257786	0.00662738	0.00576254	CELF3/CFAP45/DNAH14/TEKT4/FSIP2/DNAH7/C2CD6/CFAP65/SLC22A14/KIF9/ROPN1L/DNAH5/DNAH8/SLC22A16/DNAH11/CFAP69/DNAAF11/DNAI1/CFAP157/ENKUR/NEURL1/LDHC/CFAP54/DNAH10/TEKT5/DNAH3/DRC7/TEKT1/DNAH2/CFAP52/DNAH9/TTLL6/CFAP47	33	Cluster2
GO:0140352	export from cell	131/2032	907/18870	0.000261179	0.0066864	0.00581386	NR0B2/BMP8A/RAB3B/PDZK1/CHRNB2/FCGR3A/MPC2/PFKFB2/SLC30A10/MIA3/KMO/SOX11/IL1RN/TMEM163/ACVR1C/GCG/ABCA12/CDK5R2/PTPRN/GRM7/OXTR/CCR1/CSPG5/SLC38A3/GRM2/CADPS/STX19/FOXL2/SUCNR1/SLC2A2/NLGN1/CLNK/NKX6-1/SPP1/PPP3CA/C1QTNF3/RAB3C/FOXD1/SV2C/F2R/F2RL1/PCSK1/SPINK1/CPLX2/BMP6/ADTRP/SOX4/GRM4/GLP1R/TREM2/CD2AP/TFAP2B/RIMS1/CGA/SLC16A10/RFX6/MYB/SCIN/GHRHR/INHBA/PPIA/ZP3/PCLO/TFR2/VGF/PIK3CG/RAB11FIP1…	131	Cluster2
GO:0032465	regulation of cytokinesis	22/2032	93/18870	0.000285267	0.0072367	0.00629235	CDC42/CDCA8/KIF14/ECT2/KIF20A/CSPP1/CHMP4C/KIF20B/E2F8/DCDC1/INCENP/RACGAP1/E2F7/CIT/BRCA2/KIF23/RAB11FIP3/PLK1/AURKB/CDC6/BIRC5/AURKA	22	Cluster2
GO:0051255	spindle midzone assembly	7/2032	14/18870	0.000287262	0.0072367	0.00629235	CDCA8/INCENP/RACGAP1/KIF23/AURKB/BIRC5/KIF4A	7	Cluster2
GO:2001140	positive regulation of phospholipid transport	7/2032	14/18870	0.000287262	0.0072367	0.00629235	ATP8A1/ABCB4/APOA1/ATP8A2/ABCA3/CETP/APOE	7	Cluster2
GO:0019373	epoxygenase P450 pathway	8/2032	18/18870	0.000288613	0.0072367	0.00629235	CYP4A11/CYP2J2/CYP2C9/CYP2C8/CYP2E1/CYP1A1/CYP2A6/CYP2B6	8	Cluster2
GO:1901970	positive regulation of mitotic sister chromatid separation	8/2032	18/18870	0.000288613	0.0072367	0.00629235	CDCA8/CDC20/INCENP/ESPL1/DLGAP5/AURKB/BIRC5/UBE2C	8	Cluster2
GO:0016339	calcium-dependent cell-cell adhesion via plasma membrane cell adhesion molecules	14/2032	47/18870	0.000295976	0.00739091	0.00642643	NLGN1/PCDHB2/PCDHB3/PCDHB5/PCDHB6/PCDHB16/PCDHB9/PCDHB10/PCDHB11/PCDHB13/PCDHGB4/CDH15/CDH7/CDH4	14	Cluster2
GO:0007098	centrosome cycle	29/2032	138/18870	0.000309216	0.00769002	0.00668651	CEP85/STIL/SASS6/NEK2/SDCCAG8/SGO1/PLK4/CEP72/PKHD1/KIF25/HEPACAM2/XRCC2/CHMP4C/CDK1/KIF11/CEP295/CHEK1/BRCA2/CEP152/PCLAF/CCNF/PLK1/BRCA1/CEP295NL/NDC80/CCDC102B/WDR62/AURKA/CSAG1	29	Cluster2
GO:0007610	behavior	98/2032	648/18870	0.000315989	0.0078265	0.00680518	CAMK2N1/OPRD1/MFSD2A/DMBX1/TAL1/INSL5/GPR88/CHRNB2/GPR52/TNR/ALK/EN1/LYPD1/SLC4A10/GCG/SCN3A/SCN2A/SCN1A/GAD1/HTR2B/OXTR/GRM2/MORC1/CLSTN2/ZIC1/BCHE/NLGN1/FGF12/ATP8A1/NMU/SLC7A11/SYNGAP1/GLP1R/TREM2/NR2E1/SDK1/DNAH11/CFAP69/RELN/PRKAR2B/KCND2/GPR37/HIPK2/CNTNAP2/CSMD1/ADAM2/IDO1/POMK/OPRK1/NCOA2/CALB1/SLURP1/SLC24A2/PAX5/APBA1/RMI1/STRBP/PRLHR/PAX6/SLC1A2/RAG1/MDK/FEN1/SPTBN2/GAL/GPR83/GRIN2B/IA…	98	Cluster2
GO:0021988	olfactory lobe development	12/2032	37/18870	0.000331335	0.00817338	0.0071068	KIF14/DLX2/EOMES/ZIC1/NR2E1/DLX5/FEZF1/LHX2/PAX6/EFNA2/ARX/ZIC3	12	Cluster2
GO:0071825	protein-lipid complex organization	15/2032	53/18870	0.000338545	0.00831755	0.00723215	MFSD2A/APOA2/ACSL3/PCDHGA3/PLA2G7/APOA5/APOC3/APOA1/NR1H4/LIPC/PCSK6/CETP/MPO/APOE/APOC1	15	Cluster2
GO:0030195	negative regulation of blood coagulation	14/2032	48/18870	0.000376884	0.00922231	0.00801884	PROC/FAP/HRG/KNG1/F11/F12/ADTRP/PLG/F2/CPB2/ADAMTS18/VTN/APOH/APOE	14	Cluster2
GO:0032368	regulation of lipid transport	31/2032	153/18870	0.000384511	0.0093713	0.00814839	DISP3/CYP4A11/PCSK9/APOA2/AVPR1B/EPRS1/ABCG5/ABCG8/ABCA12/ERFE/CYP8B1/ATP8A1/SPP1/BMP6/TREM2/MYB/ABCA13/ABCB4/PON1/SHH/SYK/GAL/APOC3/APOA1/ATP8A2/TNFSF11/CYP19A1/ABCA3/CETP/APOE/APOC1	31	Cluster2
GO:0000086	G2/M transition of mitotic cell cycle	29/2032	140/18870	0.000398236	0.00964524	0.00838658	CLSPN/ORC1/CDC7/KIF14/DTL/CENPF/CDC25A/CCNA2/SKP2/CCNB1/RAD17/CDC25C/FBXO5/CHMP4C/MELK/CDK1/BRSK2/USH1C/CHEK1/FOXM1/WNT10B/TICRR/BLM/PKMYT1/PLK1/AURKB/CDC6/BRCA1/AURKA	29	Cluster2
GO:0044282	small molecule catabolic process	62/2032	375/18870	0.000398917	0.00964524	0.00838658	MFSD2A/CYP4A11/HAO2/ADCY10/NPL/PFKFB2/KMO/HK2/FABP1/SULT1C4/ACMSD/KYNU/GAD1/AGXT/XYLB/PCCB/SRD5A3/SULT1B1/ADH4/AADAT/AMACR/MCCC2/HK3/ADTRP/ARG1/NUDT1/PON1/CYP3A4/AKR1D1/IDO1/IDO2/RIDA/GLDC/GDA/ALDOB/AKR1C3/MAT1A/LDHC/GLYATL2/NUDT8/ALDH3B2/SHMT2/AMDHD1/HAL/PAH/SDS/HPD/ACOT4/SLC27A2/CYP1A1/ABHD2/DECR2/TAT/DPEP1/CYP4F3/APOE/SULT2A1/IL4I1/HAO1/PCK1/UPB1/APOBEC3B	62	Cluster2
GO:0046883	regulation of hormone secretion	45/2032	251/18870	0.000418566	0.0100803	0.00876489	NR0B2/BMP8A/MPC2/PFKFB2/SOX11/ACVR1C/GCG/ABCA12/FOXL2/SLC2A2/NKX6-1/SPP1/PPP3CA/C1QTNF3/F2RL1/SPINK1/BMP6/SOX4/TFAP2B/RFX6/MYB/GHRHR/INHBA/TFR2/RAB11FIP1/OPRK1/SYBU/UCN3/FFAR4/RBP4/ADRA2A/BRSK2/F2/GAL/IFNG/NR1H4/ORAI1/PDX1/TNFSF11/TUNAR/CYP19A1/RAB11FIP3/FFAR2/FOXA2/HNF4A	45	Cluster2
GO:0098703	calcium ion import across plasma membrane	15/2032	54/18870	0.000422641	0.0101384	0.00881538	CACNA1E/SCN3A/SCN2A/SCN1A/CACNA1D/PPP3CA/SLC24A2/PPP3R2/CACNA1B/SCN8A/AKAP5/SLC8A3/CACNA1A/TRPM2/NALF2	15	Cluster2
GO:0007586	digestion	28/2032	134/18870	0.000428741	0.0101789	0.00885062	APOA2/CHIT1/ABCG5/ABCG8/FABP1/VIL1/NPPC/CYP8B1/PLS1/SI/PPP3CA/SPINK1/SNX10/NPC1L1/CD36/AKR1D1/OPRK1/SLC26A7/UCN3/PBLD/RBP4/ADRA2A/MDK/MOGAT2/APOA1/HAMP/ARX/VSIG1	28	Cluster2
GO:0032940	secretion by cell	120/2032	829/18870	0.000428997	0.0101789	0.00885062	NR0B2/BMP8A/RAB3B/CHRNB2/FCGR3A/MPC2/PFKFB2/MIA3/KMO/SOX11/IL1RN/ACVR1C/GCG/ABCA12/CDK5R2/PTPRN/GRM7/OXTR/CCR1/CSPG5/SLC38A3/GRM2/CADPS/STX19/FOXL2/SUCNR1/SLC2A2/NLGN1/CLNK/NKX6-1/SPP1/PPP3CA/C1QTNF3/RAB3C/FOXD1/SV2C/F2R/F2RL1/PCSK1/SPINK1/CPLX2/BMP6/ADTRP/SOX4/GRM4/GLP1R/TREM2/CD2AP/TFAP2B/RIMS1/CGA/SLC16A10/RFX6/MYB/SCIN/GHRHR/INHBA/PPIA/ZP3/PCLO/TFR2/VGF/PIK3CG/RAB11FIP1/ADAM9/ANK1/OPRK1/RIMS2…	120	Cluster2
GO:0030194	positive regulation of blood coagulation	10/2032	28/18870	0.000432491	0.0101789	0.00885062	HRG/HPSE/F2R/F12/PLG/CD36/F2/CPB2/VTN/APOH	10	Cluster2
GO:1900048	positive regulation of hemostasis	10/2032	28/18870	0.000432491	0.0101789	0.00885062	HRG/HPSE/F2R/F12/PLG/CD36/F2/CPB2/VTN/APOH	10	Cluster2
GO:0008037	cell recognition	31/2032	154/18870	0.000432683	0.0101789	0.00885062	FCN3/TNN/C4BPB/C4BPA/COLEC11/ASTL/SPON2/CLGN/CCT5/VCAN/PCDHA7/PCDHB6/TREM2/ZP3/CD36/NRCAM/CNTNAP2/ADAM32/ADAM2/COLEC10/FCN1/NRP1/ZP1/FOLR2/NTM/FOXG1/CDK5R1/COLEC12/LBP/NCAM2/DSCAM	31	Cluster2
GO:0006568	tryptophan metabolic process	6/2032	11/18870	0.000442495	0.0102126	0.00887989	KMO/ACMSD/KYNU/IDO1/IDO2/IL4I1	6	Cluster2
GO:0042167	heme catabolic process	6/2032	11/18870	0.000442495	0.0102126	0.00887989	AMBP/ABCC2/SLCO1B3/SLCO1B1/ABCC1/HMOX1	6	Cluster2
GO:0046149	pigment catabolic process	6/2032	11/18870	0.000442495	0.0102126	0.00887989	AMBP/ABCC2/SLCO1B3/SLCO1B1/ABCC1/HMOX1	6	Cluster2
GO:1902412	regulation of mitotic cytokinesis	6/2032	11/18870	0.000442495	0.0102126	0.00887989	CDCA8/KIF20B/DCDC1/INCENP/AURKB/BIRC5	6	Cluster2
GO:1903027	regulation of opsonization	6/2032	11/18870	0.000442495	0.0102126	0.00887989	FCN3/C4BPB/C4BPA/COLEC11/COLEC10/FCN1	6	Cluster2
GO:0007548	sex differentiation	50/2032	288/18870	0.000452182	0.0103931	0.00903684	MSH4/ASPM/LHX9/MSH2/LRP2/PTPRN/NPPC/FOXL2/AFP/BMPR1B/HMGB2/SRD5A1/BMP6/CGA/NUDT1/INHBA/ZP3/VGF/CASP2/SHH/CSMD1/ADAM32/ADAM2/DNAAF11/DMRT2/AKR1C3/RBP4/GAS2/KIF18A/AMHR2/BRCA2/NKX2-1/SIX4/ADAM21/ADAM20/CYP19A1/FANCA/BRIP1/CBX2/AMH/HNF4A/SYCP2/TAF4/NRIP1/KCNE1/UMODL1/PRDX4/GATA1/AR/CENPI	50	Cluster2
GO:0007131	reciprocal meiotic recombination	16/2032	60/18870	0.000455433	0.0103931	0.00903684	RAD54L/MSH4/FANCD2/MND1/TRIP13/RAD54B/RMI1/SHOC1/MAJIN/RAD51AP1/FANCM/TOP2A/EME1/BRIP1/ANKLE1/SYCE3	16	Cluster2
GO:0140527	reciprocal homologous recombination	16/2032	60/18870	0.000455433	0.0103931	0.00903684	RAD54L/MSH4/FANCD2/MND1/TRIP13/RAD54B/RMI1/SHOC1/MAJIN/RAD51AP1/FANCM/TOP2A/EME1/BRIP1/ANKLE1/SYCE3	16	Cluster2
GO:0034109	homotypic cell-cell adhesion	22/2032	96/18870	0.000458192	0.010417	0.00905766	MFSD2B/RAP2B/SLC7A11/CDHR2/DSP/PPIA/PIK3CG/FGL1/SYK/ANK3/HBB/TNFSF11/MEGF11/PDIA2/ADAMTS18/SLC6A4/DSC2/DSG2/F2RL3/CEACAM5/TUBB1/GATA1	22	Cluster2
GO:0031214	biomineral tissue development	34/2032	175/18870	0.000466388	0.0105628	0.00918439	ISG15/ALPL/CCR1/AHSG/ODAM/BMP2K/DMP1/IBSP/MEPE/SPP1/BMPR1B/ADGRV1/LOX/ADRB2/BMP6/HEY2/FBXO5/SNX10/ASPN/IFITM5/WNT11/MMP13/WNT10B/SP7/WDR72/ALOX15/PHOSPHO1/COL1A1/NOTUM/SBNO2/TSPEAR/AMELX/BCOR/GATA1	34	Cluster2
GO:0045137	development of primary sexual characteristics	43/2032	238/18870	0.000469794	0.0105628	0.00918439	MSH4/ASPM/LHX9/MSH2/LRP2/PTPRN/NPPC/FOXL2/AFP/BMPR1B/HMGB2/SRD5A1/CGA/NUDT1/INHBA/ZP3/VGF/CASP2/CSMD1/ADAM32/ADAM2/DNAAF11/AKR1C3/GAS2/KIF18A/AMHR2/BRCA2/NKX2-1/SIX4/ADAM21/ADAM20/CYP19A1/FANCA/BRIP1/CBX2/AMH/TAF4/NRIP1/KCNE1/UMODL1/PRDX4/GATA1/AR	43	Cluster2
GO:0060078	regulation of postsynaptic membrane potential	30/2032	148/18870	0.000469803	0.0105628	0.00918439	GABRD/CHRNB2/NLGN1/GRID2/PPP3CA/GLRA3/ADRB2/GABRB2/GABRA1/RIMS1/GABRR2/RELN/KCND2/RIMS2/GRIN3A/HTR3A/GRIK4/GRIN2B/SLC8A3/GABRA5/CHRNA5/CHRNA3/P2RX5/SEZ6/ZACN/CELF4/NETO1/MAPK8IP2/SHANK3/GABRA3	30	Cluster2
GO:1900047	negative regulation of hemostasis	14/2032	49/18870	0.000475947	0.0106313	0.00924399	PROC/FAP/HRG/KNG1/F11/F12/ADTRP/PLG/F2/CPB2/ADAMTS18/VTN/APOH/APOE	14	Cluster2
GO:0030219	megakaryocyte differentiation	17/2032	66/18870	0.000476342	0.0106313	0.00924399	TAL1/RBM15/H4C14/PF4/HMGB2/LOX/H4C2/H4C3/H4C4/H4C5/H4C8/H4C9/H4C11/H4C12/MYB/SCIN/GATA1	17	Cluster2
GO:0071805	potassium ion transmembrane transport	40/2032	217/18870	0.000481215	0.0107009	0.00930449	KCNA3/NOS1AP/KCNG3/KCNK12/SLC9A2/KCNH7/KCNJ13/CACNA1D/SLC12A8/KCNMB2/KCNN2/KCNK17/TREM2/KCND2/KCNU1/OPRK1/KCNK9/SLC24A2/ANK3/PKD2L1/KCNC1/KCNA4/LRRC55/GAL/KCNC2/ATP12A/KCNK10/KCNK13/SLC12A1/KCNJ16/NEDD4L/NETO1/HCN2/HPN/ATP4A/ATP1A3/SLC12A5/KCNQ2/KCNE1/SLC9A7	40	Cluster2
GO:0042060	wound healing	68/2032	423/18870	0.000483193	0.0107058	0.00930875	APCS/FCER1G/F5/SERPINC1/C4BPB/MIA3/MFSD2B/PROC/FAP/TMEFF2/VIL1/RAP2B/PDCD10/HRG/KNG1/ODAM/PF4/HPSE/PPP3CA/SLC7A11/F11/OCLN/F2R/F2RL1/F12/DSP/ADTRP/DDR1/NOTCH4/TREML1/PLG/DGKB/PPIA/CLDN3/CD36/PIK3CG/DGKI/SHH/FGL1/CHMP4C/EPPK1/SYK/EPB41L4B/ENTPD2/ADRA2A/HBB/F2/MMP12/CPB2/PROZ/SERPINA1/PDIA2/TRIM72/ADAMTS18/CRK/ALOX15/VTN/SLC6A4/SLC4A1/APOH/F2RL3/APOE/FOXA2/HNF4A/TUBB1/SERPIND1/HMOX1/GATA1	68	Cluster2
GO:0006271	DNA strand elongation involved in DNA replication	7/2032	15/18870	0.000488619	0.0107092	0.00931171	RFC4/MCM4/DNA2/RFC3/PCNA/GINS1/POLA1	7	Cluster2
GO:0015670	carbon dioxide transport	7/2032	15/18870	0.000488619	0.0107092	0.00931171	RHBG/RHAG/CA2/HBB/HBD/HBA2/HBA1	7	Cluster2
GO:2001138	regulation of phospholipid transport	7/2032	15/18870	0.000488619	0.0107092	0.00931171	ATP8A1/ABCB4/APOA1/ATP8A2/ABCA3/CETP/APOE	7	Cluster2
GO:0010639	negative regulation of organelle organization	60/2032	363/18870	0.000493809	0.0107842	0.00937688	STMN1/CDCA8/CDC20/SPTA1/NUF2/CENPF/ADD2/CTNNA2/TMSB10/BUB1/TMEFF2/MAP2/VIL1/TFRC/MAD2L1/TRIP13/CCNB1/SPDL1/MAK/TTK/FBXO5/SCIN/LMOD2/TNKS/STMN2/FBXO43/MTBP/RHPN1/KIF24/ZWINT/INCENP/SPTBN2/CHEK1/IAPP/ESPL1/KNTC1/MPHOSPH9/CKAP2/SPTB/BUB1B/KNL1/PIF1/ZWILCH/CCNF/PLK1/HASPIN/AURKB/TOP2A/BRCA1/MAPT/BIRC5/NDC80/ARHGAP28/TUBB4A/SPC24/SPEF1/TPX2/SHANK3/GNL3L/TMSB15A	60	Cluster2
GO:0000902	cell morphogenesis	136/2032	962/18870	0.000501159	0.0109056	0.00948245	DRAXIN/CDC42/EPHA8/STMN1/EPHA10/MFSD2A/TAL1/LRP8/PLPPR4/CHRNB2/EFNA3/SPTA1/ADCY10/TNN/TNR/LHX4/LHX9/PROX1/DPYSL5/VAX2/CTNNA2/POTEF/POTEI/POTEJ/POTEE/LRP2/ITGA4/HECW2/RAPH1/MAP2/VIL1/CDK5R2/DOCK10/NGEF/CPNE9/CSPG5/EPHA6/ALCAM/SEMA5B/PLS1/SHOX2/ECT2/NLGN1/NKX6-1/SPP1/ATOH1/PDLIM5/BMPR1B/PPP3CA/LEF1/UGT8/FAT1/CTNND2/MYO10/FOXD1/PCDHAC2/CYFIP2/UNC5A/TUBB2B/KIAA0319/DDR1/SYNGAP1/PACSIN1/LHFPL5/PKHD1/R…	136	Cluster2
GO:0022600	digestive system process	23/2032	103/18870	0.000509986	0.0110582	0.00961513	APOA2/ABCG5/ABCG8/FABP1/VIL1/NPPC/CYP8B1/PLS1/PPP3CA/SPINK1/SNX10/NPC1L1/CD36/OPRK1/SLC26A7/PBLD/RBP4/ADRA2A/MDK/MOGAT2/APOA1/HAMP/VSIG1	23	Cluster2
GO:0034381	plasma lipoprotein particle clearance	15/2032	55/18870	0.000524001	0.0113218	0.00984434	PCSK9/APOA2/NCEH1/TREM2/CD36/MSR1/DGAT2/APOC3/APOA1/NR1H4/LIPC/CES3/APOE/APOC1/HMOX1	15	Cluster2
GO:1903035	negative regulation of response to wounding	22/2032	97/18870	0.000533314	0.0114823	0.00998388	APCS/TNR/PROC/FAP/HRG/KNG1/SPP1/F11/F12/ADTRP/KIAA0319/PLG/CLDN3/EPPK1/MDK/F2/CPB2/ADAMTS18/CRK/VTN/APOH/APOE	22	Cluster2
GO:0042391	regulation of membrane potential	70/2032	440/18870	0.000542515	0.0116392	0.0101204	GABRD/SLC25A33/IFI6/OPRD1/GPR88/CHRNB2/NOS1AP/ADCY10/KCNK12/KCNH7/SCN1A/CACNA1D/NLGN1/KCNMB2/FGF12/GRID2/PPP3CA/GLRA3/NUP155/KCNN2/ADRB2/GABRB2/GABRA1/DSP/KCNK17/TREM2/RIMS1/GABRR2/CD36/RELN/NRCAM/KCND2/RIMS2/KCNK9/GRIN3A/UCN3/ANK3/KCNC1/KCNA4/HTR3A/GRIK4/GRIN2B/SLC4A8/SCN8A/KCNC2/SLC8A3/KCNK10/KCNK13/GABRB3/GABRA5/CHRNA5/CHRNA3/P2RX5/SEZ6/SLC6A4/ASIC2/MAPT/ZACN/PYCR1/DSC2/DSG2/CELF4/NEDD4L/NETO1…	70	Cluster2
GO:0001676	long-chain fatty acid metabolic process	24/2032	110/18870	0.000557669	0.0119224	0.0103666	CYP4A11/CYP4A22/CYP2J2/ACSL3/ELOVL6/ELOVL2/ADTRP/CYP3A4/AKR1C3/CYP2C9/CYP2C8/CYP2E1/GLYATL2/ACOT4/SLC27A2/CYP1A1/ACSM1/ALOX15/ALOXE3/ACSBG2/CYP4F3/CYP2A6/CYP2B6/PNPLA3	24	Cluster2
GO:0008406	gonad development	42/2032	233/18870	0.000570191	0.0121475	0.0105623	MSH4/ASPM/LHX9/MSH2/LRP2/PTPRN/NPPC/FOXL2/AFP/BMPR1B/HMGB2/SRD5A1/CGA/NUDT1/INHBA/ZP3/VGF/CASP2/CSMD1/ADAM32/ADAM2/DNAAF11/AKR1C3/GAS2/KIF18A/AMHR2/BRCA2/NKX2-1/SIX4/ADAM21/ADAM20/CYP19A1/FANCA/BRIP1/AMH/TAF4/NRIP1/KCNE1/UMODL1/PRDX4/GATA1/AR	42	Cluster2
GO:0006956	complement activation	17/2032	67/18870	0.000575166	0.0122108	0.0106173	MASP2/FCN3/C8A/C8B/CD5L/CFHR3/CFHR1/C4BPB/C4BPA/COLEC11/C9/C6/TREM2/COLEC10/C5/FCN1/C8G	17	Cluster2
GO:0060322	head development	112/2032	771/18870	0.000578178	0.0122321	0.0106359	DRAXIN/HTR6/CDC42/MFSD2A/DMBX1/STIL/LRP8/SLC6A17/KCNA3/CHRNB2/TNR/ASPM/KIF14/PROX1/CENPF/AKT3/ALK/SIX3/OTX1/VAX2/CTNNA2/EN1/POTEE/SLC4A10/SCN2A/LRP2/DLX1/DLX2/CDK5R2/OXTR/FANCD2/EOMES/ZIC1/TACC3/GRID2/ATOH1/LEF1/SLC7A11/SRD5A1/DNAH5/PCSK1/TUBB2B/NR2E1/GHRHR/INHBA/DLX6/DLX5/RELN/NRCAM/FEZF1/CNTNAP2/EZH2/EN2/SHH/POMK/PRKDC/CRISPLD1/GRHL2/PAX5/KIF27/LHX2/GPR158/NRP1/NRG3/SLIT1/INA/SOX6/KCNC1/PAX6/SL…	112	Cluster2
GO:0021543	pallium development	36/2032	191/18870	0.000586801	0.0123716	0.0107571	HTR6/MFSD2A/LRP8/ASPM/KIF14/PROX1/ALK/SCN2A/DLX1/DLX2/CDK5R2/EOMES/ZIC1/TACC3/ATOH1/LEF1/SRD5A1/TUBB2B/NR2E1/RELN/CNTNAP2/EZH2/PAX5/LHX2/PAX6/MDK/H2AX/CDON/FOXG1/NKX2-1/CRK/CDK5R1/WDR62/MBOAT7/ARX/ZIC3	36	Cluster2
GO:0071827	plasma lipoprotein particle organization	14/2032	50/18870	0.000596326	0.012529	0.010894	MFSD2A/APOA2/ACSL3/PLA2G7/APOA5/APOC3/APOA1/NR1H4/LIPC/PCSK6/CETP/MPO/APOE/APOC1	14	Cluster2
GO:0051338	regulation of transferase activity	102/2032	692/18870	0.000605628	0.0126807	0.011026	CAMK2N1/EPHA8/CEP85/CLSPN/CDC20/LRP8/S100A12/SLAMF8/APOA2/FIRRM/KIF14/NEK2/PROX1/AIDA/NVL/GCKR/SPDYA/ALK/CDK5R2/HTR2B/CRIPTO/CDC25A/RAP2B/PDCD10/ECT2/CAMK2N2/RFC4/CENPE/MAD2L1/CCNA2/PRLR/CCNO/CCNB1/SERINC5/CDC25C/ADRB2/DDR1/TREM2/CD24/ROS1/PKIB/FBXO5/PPIA/RELN/PIK3CG/PRKAR2B/ARHGEF5/EZH2/TNKS/ADAM9/CCNE2/GRHL2/DSCC1/TRIB1/MYC/CDKN2A/TXN/ADRA2A/F2/NOX4/APOA1/PTPRO/HMGA2/IFNG/RFC3/TNFSF11/CDKN3/SLC…	102	Cluster2
GO:0050714	positive regulation of protein secretion	29/2032	144/18870	0.000646413	0.0134883	0.0117282	NR0B2/MPC2/PFKFB2/GCG/SLC2A2/NKX6-1/C1QTNF3/F2RL1/PCSK1/BMP6/SOX4/TREM2/CD2AP/RFX6/PPIA/ADAM9/SYBU/UCN3/RBP4/OR51E2/F2/TMEM132A/EXPH5/NR1H4/ORAI1/PDX1/TUNAR/IER3IP1/FFAR2	29	Cluster2
GO:0044283	small molecule biosynthetic process	91/2032	607/18870	0.000678268	0.0141047	0.0122641	CYP4A11/CYP4A22/GFI1/FMO3/AVPR1B/PROX1/DEGS1/KMO/NLRC4/ACMSD/KYNU/GCG/DHRS9/GAD1/CPS1/ERFE/AGXT/CYP8B1/HACD2/PLOD2/UGDH/SRD5A3/ELOVL6/AMACR/C1QTNF3/NLN/BHMT/SERINC5/DHFR/BMP6/ELOVL2/NPC1L1/CYP3A4/AKR1D1/FDFT1/IDO1/FABP5/PSAT1/SYK/FBP2/BAAT/ALDOB/AKR1C3/AKR1C4/PCBD1/RBP4/CYP2C9/CYP2C8/SCD/CYP2E1/LDHC/DHCR7/APOA5/APOC3/APOA1/SLC37A4/SHMT2/IFNG/NR1H4/PAH/SDS/ACOT4/SLC27A2/CYP19A1/LIPC/HACD3/CYP1A1/A…	91	Cluster2
GO:0099188	postsynaptic cytoskeleton organization	8/2032	20/18870	0.000681998	0.0141341	0.0122896	NOS1AP/POTEF/POTEI/POTEJ/POTEE/INA/SRCIN1/RAC3	8	Cluster2
GO:0141060	disruption of anatomical structure in another organism	22/2032	99/18870	0.000716222	0.014793	0.0128626	C8A/C8B/S100A12/CFHR1/CAMP/HRG/PF4/C9/C6/F2RL1/H2BC11/H2BC12/TREM1/ARG1/SYK/C5/C8G/F2/IFNG/LYZ/HAMP/PGLYRP1	22	Cluster2
GO:0033865	nucleoside bisphosphate metabolic process	26/2032	125/18870	0.000726038	0.0148448	0.0129076	MPC2/SULT1C3/SULT1C4/PDK1/ACSL3/HACD2/SULT1B1/ELOVL6/AADAT/MCCC2/ACOT12/ELOVL2/VNN1/BAAT/GLYAT/NUDT8/DGAT2/ACOT4/SLC27A2/ACSM5/ACSM2A/ACSM2B/ACSM1/ACSBG2/SULT2A1/PDK3	26	Cluster2
GO:0033875	ribonucleoside bisphosphate metabolic process	26/2032	125/18870	0.000726038	0.0148448	0.0129076	MPC2/SULT1C3/SULT1C4/PDK1/ACSL3/HACD2/SULT1B1/ELOVL6/AADAT/MCCC2/ACOT12/ELOVL2/VNN1/BAAT/GLYAT/NUDT8/DGAT2/ACOT4/SLC27A2/ACSM5/ACSM2A/ACSM2B/ACSM1/ACSBG2/SULT2A1/PDK3	26	Cluster2
GO:0034032	purine nucleoside bisphosphate metabolic process	26/2032	125/18870	0.000726038	0.0148448	0.0129076	MPC2/SULT1C3/SULT1C4/PDK1/ACSL3/HACD2/SULT1B1/ELOVL6/AADAT/MCCC2/ACOT12/ELOVL2/VNN1/BAAT/GLYAT/NUDT8/DGAT2/ACOT4/SLC27A2/ACSM5/ACSM2A/ACSM2B/ACSM1/ACSBG2/SULT2A1/PDK3	26	Cluster2
GO:0008210	estrogen metabolic process	12/2032	40/18870	0.000735781	0.0149937	0.0130371	UGT1A1/UGT2B17/UGT2B15/UGT2B7/UGT2B11/UGT2B28/UGT2B4/CYP3A4/CYP2C9/CYP2C8/CYP19A1/CYP1A1	12	Cluster2
GO:0034375	high-density lipoprotein particle remodeling	7/2032	16/18870	0.000788173	0.0158102	0.0137471	APOA2/APOC3/APOA1/LIPC/CETP/APOE/APOC1	7	Cluster2
GO:1902969	mitotic DNA replication	7/2032	16/18870	0.000788173	0.0158102	0.0137471	MCM2/MCM4/BRCA2/TK1/GINS1/CDC45/POLA1	7	Cluster2
GO:0035725	sodium ion transmembrane transport	34/2032	180/18870	0.000788649	0.0158102	0.0137471	PCSK9/SLC6A17/SLC9A2/SLC4A10/SCN3A/SCN2A/SCN1A/HECW2/SLC6A11/SLC6A20/FGF12/SLC6A7/SLC17A4/SLC24A2/ANK3/PKD2L1/SLC6A12/SLC4A8/SCN8A/ATP12A/SLC8A3/SLC12A1/SLC13A5/SLC13A2/SLC6A4/ASIC2/NEDD4L/NETO1/HCN2/ATP4A/ATP1A3/TRPM2/SLC9A7/WNK3	34	Cluster2
GO:0007080	mitotic metaphase chromosome alignment	15/2032	57/18870	0.000789903	0.0158102	0.0137471	CDCA8/KIF2C/NUF2/KIF14/CENPE/CCNB1/SPDL1/CHMP4C/KIF18A/INCENP/CDCA5/CDT1/AURKB/BIRC5/NDC80	15	Cluster2
GO:0048813	dendrite morphogenesis	28/2032	139/18870	0.000790509	0.0158102	0.0137471	CDC42/LRP8/CHRNB2/DPYSL5/CTNNA2/HECW2/MAP2/DOCK10/NGEF/NLGN1/PDLIM5/PPP3CA/CTNND2/NR2E1/RELN/NRP1/PPFIA2/CHRNA3/CDK5R1/SRCIN1/TANC2/NEDD4L/DSCAM/SULT4A1/MAPK8IP2/SHANK3/IL1RAPL1/HPRT1	28	Cluster2
GO:0034329	cell junction assembly	70/2032	446/18870	0.000793093	0.0158102	0.0137471	CDC42/CHRNB2/ADD2/LRRN1/OXTR/LHFPL4/BSN/CLDN18/CLSTN2/ECT2/NLGN1/HRG/GRID2/PDLIM5/UGT8/CTNND2/MARVELD2/OCLN/LRRTM2/PCDHB2/PCDHB3/PCDHB5/PCDHB6/PCDHB16/PCDHB9/PCDHB10/PCDHB11/PCDHB13/GABRB2/GABRA1/THBS2/SDK1/CLDN3/PCLO/NRCAM/LRRN3/LRRC4/CNTNAP2/GRHL2/NRP1/FRMPD2/LRRTM3/NRG3/SLIT1/APLNR/SPTBN2/WNT11/CNTN5/PTPRO/NR1H4/GJB2/GJB6/PCDH17/POU4F1/SIX4/GABRB3/FMN1/CLDN9/CDH15/CRK/ASIC2/CDH7/CBLN2/CBLN4/CD…	70	Cluster2
GO:0070327	thyroid hormone transport	6/2032	12/18870	0.000804394	0.0158102	0.0137471	SLC17A4/SLC16A10/SLCO1C1/SLCO1B1/TUBB1/SERPINA7	6	Cluster2
GO:0090232	positive regulation of spindle checkpoint	6/2032	12/18870	0.000804394	0.0158102	0.0137471	CDCA8/MAD2L1/INCENP/AURKB/BIRC5/NDC80	6	Cluster2
GO:0090267	positive regulation of mitotic cell cycle spindle assembly checkpoint	6/2032	12/18870	0.000804394	0.0158102	0.0137471	CDCA8/MAD2L1/INCENP/AURKB/BIRC5/NDC80	6	Cluster2
GO:0090306	meiotic spindle assembly	6/2032	12/18870	0.000804394	0.0158102	0.0137471	ASPM/FBXO5/DCAF13/CCNB2/NDC80/AURKA	6	Cluster2
GO:1904478	regulation of intestinal absorption	6/2032	12/18870	0.000804394	0.0158102	0.0137471	APOA2/ABCG5/ABCG8/CYP8B1/APOA1/HAMP	6	Cluster2
GO:0008209	androgen metabolic process	10/2032	30/18870	0.000809737	0.0158132	0.0137497	DHRS9/SRD5A3/UGT2B7/SPP1/SRD5A1/CYP3A4/AKR1D1/SHH/AKR1C4/CYP19A1	10	Cluster2
GO:0050820	positive regulation of coagulation	10/2032	30/18870	0.000809737	0.0158132	0.0137497	HRG/HPSE/F2R/F12/PLG/CD36/F2/CPB2/VTN/APOH	10	Cluster2
GO:2000179	positive regulation of neural precursor cell proliferation	16/2032	63/18870	0.000817014	0.0159044	0.0138289	DISP3/ASPM/PROX1/LRP2/VCAN/HAPLN1/NR2E1/SHH/LHX2/PAX6/MDK/CDON/FOXG1/ACAN/WDR62/INSM1	16	Cluster2
GO:0061045	negative regulation of wound healing	18/2032	75/18870	0.000821574	0.0159422	0.0138618	APCS/PROC/FAP/HRG/KNG1/F11/F12/ADTRP/PLG/CLDN3/EPPK1/F2/CPB2/ADAMTS18/CRK/VTN/APOH/APOE	18	Cluster2
GO:0006631	fatty acid metabolic process	64/2032	401/18870	0.000842664	0.0162995	0.0141725	MFSD2A/CYP4A11/CYP4A22/CYP2J2/ANGPTL3/HAO2/PM20D1/DEGS1/FABP1/PDK1/ACSL3/UGT1A8/ERFE/HACD2/PCCB/ADH4/ELOVL6/AMACR/ACOT12/ELOVL2/ADTRP/CD36/CYP3A4/PRKAR2B/FABP5/TYRP1/BAAT/AKR1C3/AKR1C4/ACBD7/CYP2C9/CYP2C8/SCD/CYP2E1/GLYATL2/NUDT8/APOA5/APOC3/ACOT4/SLC27A2/LIPC/HACD3/CYP1A1/ABHD2/DECR2/ACSM5/ACSM2A/ACSM2B/ACSM1/ALOX15/ALOXE3/BRCA1/FASN/ACSBG2/CYP4F3/CYP2A6/CYP2B6/APOC1/TRIB3/HAO1/PCK1/GGT1/PNPLA3/…	64	Cluster2
GO:0016054	organic acid catabolic process	44/2032	252/18870	0.000852264	0.0163812	0.0142435	MFSD2A/CYP4A11/HAO2/NPL/KMO/FABP1/ACMSD/KYNU/GAD1/AGXT/XYLB/PCCB/AADAT/AMACR/MCCC2/ADTRP/ARG1/PON1/AKR1D1/IDO1/IDO2/RIDA/GLDC/MAT1A/LDHC/GLYATL2/NUDT8/SHMT2/AMDHD1/HAL/PAH/SDS/HPD/ACOT4/SLC27A2/ABHD2/DECR2/TAT/DPEP1/CYP4F3/SULT2A1/IL4I1/HAO1/PCK1	44	Cluster2
GO:0046395	carboxylic acid catabolic process	44/2032	252/18870	0.000852264	0.0163812	0.0142435	MFSD2A/CYP4A11/HAO2/NPL/KMO/FABP1/ACMSD/KYNU/GAD1/AGXT/XYLB/PCCB/AADAT/AMACR/MCCC2/ADTRP/ARG1/PON1/AKR1D1/IDO1/IDO2/RIDA/GLDC/MAT1A/LDHC/GLYATL2/NUDT8/SHMT2/AMDHD1/HAL/PAH/SDS/HPD/ACOT4/SLC27A2/ABHD2/DECR2/TAT/DPEP1/CYP4F3/SULT2A1/IL4I1/HAO1/PCK1	44	Cluster2
GO:0061041	regulation of wound healing	27/2032	133/18870	0.000858627	0.0164516	0.0143048	APCS/SERPINC1/PROC/FAP/VIL1/HRG/KNG1/HPSE/F11/OCLN/F2R/F2RL1/F12/ADTRP/PLG/CLDN3/CD36/EPPK1/ADRA2A/F2/CPB2/ADAMTS18/CRK/VTN/APOH/APOE/FOXA2	27	Cluster2
GO:0021953	central nervous system neuron differentiation	34/2032	181/18870	0.000872651	0.0165777	0.0144144	DRAXIN/TAL1/AGBL4/CHRNB2/BRINP2/LHX4/PROX1/SLC4A10/DLX1/DLX2/MAP2/EOMES/NKX6-1/GRID2/BMPR1B/SPOCK1/NR2E1/INHBA/SHH/MNX1/NRP1/PAX6/HOXC10/FOXN4/POU4F1/FOXG1/NKX2-1/MAPT/RAC3/NKX2-2/SHANK3/ARX/OPHN1/HPRT1	34	Cluster2
GO:0050954	sensory perception of mechanical stimulus	34/2032	181/18870	0.000872651	0.0165777	0.0144144	COL11A1/CHRNB2/USH2A/SCN1A/LRP2/GRM7/LHFPL4/ATP2B2/CACNA1D/LRIG1/MARVELD2/ADGRV1/LHFPL5/MYO6/NDUFB9/PCDH15/CLRN3/USH1C/CNTN5/COL2A1/EPYC/SRRM4/GJB2/GJB6/ASIC2/COL1A1/BIRC5/LOXHD1/CDKN2D/HPN/TMC2/KCNE1/TMPRSS3/TSPEAR	34	Cluster2
GO:0000910	cytokinesis	35/2032	188/18870	0.000873367	0.0165777	0.0144144	CDC42/STMN1/CDCA8/IQGAP3/KIF14/CENPA/ECT2/TRIM36/KIF20A/ANLN/CSPP1/CHMP4C/ANK3/KIF20B/CEP55/E2F8/DCDC1/INCENP/RACGAP1/ESPL1/E2F7/CIT/BRCA2/CKAP2/NUSAP1/KIF23/RAB11FIP3/PLK1/AURKB/CDC6/BIRC5/AURKA/SEPTIN5/SEPTIN3/KIF4A	35	Cluster2
GO:0046660	female sex differentiation	25/2032	120/18870	0.00088752	0.016794	0.0146025	MSH4/LHX9/LRP2/PTPRN/NPPC/FOXL2/AFP/BMPR1B/SRD5A1/CGA/INHBA/ZP3/VGF/CASP2/CSMD1/RBP4/GAS2/AMHR2/BRCA2/CYP19A1/FANCA/AMH/TAF4/NRIP1/UMODL1	25	Cluster2
GO:0007409	axonogenesis	70/2032	448/18870	0.000897155	0.0169237	0.0147153	DRAXIN/EPHA8/STMN1/EPHA10/PLPPR4/CHRNB2/EFNA3/ADCY10/TNN/TNR/LHX4/LHX9/DPYSL5/VAX2/CTNNA2/POTEF/POTEI/POTEJ/POTEE/ITGA4/RAPH1/MAP2/CDK5R2/EPHA6/ALCAM/SEMA5B/SHOX2/NKX6-1/SPP1/ATOH1/BMPR1B/FOXD1/PCDHAC2/CYFIP2/UNC5A/TUBB2B/KIAA0319/SYNGAP1/NR2E1/DLX5/RELN/NRCAM/FEZF1/SHH/LHX2/NRP1/ANK3/SLIT1/BRSK2/PAX6/LRRC4C/CNTN5/PTPRO/ATP8A2/POU4F1/FOXG1/NKX2-1/NTN3/MT3/TUBB3/CDK5R1/MAPT/RAC3/EFNA2/APLP1/APOE/C…	70	Cluster2
GO:0045332	phospholipid translocation	14/2032	52/18870	0.000915571	0.0171648	0.0149249	MFSD2A/ATP11B/ATP8A1/ATP10B/ABCB4/ATG9B/XKR6/XKR9/ANO3/ATP8A2/ATP11A/ABCC1/SLC4A1/XKR7	14	Cluster2
GO:0050819	negative regulation of coagulation	14/2032	52/18870	0.000915571	0.0171648	0.0149249	PROC/FAP/HRG/KNG1/F11/F12/ADTRP/PLG/F2/CPB2/ADAMTS18/VTN/APOH/APOE	14	Cluster2
GO:0021987	cerebral cortex development	26/2032	127/18870	0.000930687	0.0173947	0.0151248	HTR6/LRP8/ASPM/KIF14/CDK5R2/EOMES/TACC3/ATOH1/SRD5A1/TUBB2B/NR2E1/RELN/CNTNAP2/PAX5/LHX2/PAX6/MDK/H2AX/CDON/FOXG1/NKX2-1/CRK/CDK5R1/WDR62/MBOAT7/ARX	26	Cluster2
GO:0008585	female gonad development	22/2032	101/18870	0.000951121	0.0177223	0.0154096	MSH4/LHX9/PTPRN/NPPC/FOXL2/AFP/BMPR1B/CGA/INHBA/ZP3/VGF/CASP2/CSMD1/GAS2/AMHR2/BRCA2/CYP19A1/FANCA/AMH/TAF4/NRIP1/UMODL1	22	Cluster2
GO:0099173	postsynapse organization	36/2032	196/18870	0.000958959	0.0178138	0.0154892	CDC42/LRP8/NOS1AP/POTEF/POTEI/POTEJ/POTEE/DOCK10/NGEF/LHFPL4/NLGN1/GRID2/PDLIM5/SLC7A11/CTNND2/LRRTM2/SYNGAP1/LRFN2/TREM2/RELN/NRCAM/LRRC4/NRP1/INA/SPTBN2/GRIN2B/PPFIA2/CRK/CDK5R1/SRCIN1/TANC2/RAC3/APOE/SHANK3/IL1RAPL1/OPHN1	36	Cluster2
GO:0055088	lipid homeostasis	33/2032	175/18870	0.000962281	0.0178212	0.0154956	DISP3/PCSK9/ANGPTL3/APOA2/GCKR/ABCG5/ABCG8/ABCA12/ZBTB20/C1QTNF3/TREM2/CD24/NPC1L1/ABCB4/FABP4/DGAT2/APOA5/APOC3/APOA1/NR1H4/LIPC/ABCA3/ACSM2A/ACSM1/TLCD3B/CETP/TMEM97/TLCD1/G6PC1/ANGPTL8/APOE/HNF4A/PNPLA3	33	Cluster2
GO:0031100	animal organ regeneration	16/2032	64/18870	0.000982122	0.0181335	0.0157672	NR0B2/APOA2/UGT1A1/CCNA2/EZH2/ANGPT2/BAAT/CDK1/PDX1/CPB2/VTN/TYMS/PCNA/AURKA/GATA1/PFKFB1	16	Cluster2
GO:0006268	DNA unwinding involved in DNA replication	8/2032	21/18870	0.000998372	0.0182128	0.0158361	MCM2/SSBP1/GINS4/MCM4/BLM/GINS2/GINS1/CDC45	8	Cluster2
GO:0090231	regulation of spindle checkpoint	8/2032	21/18870	0.000998372	0.0182128	0.0158361	CDCA8/MAD2L1/CCNB1/INCENP/KNL1/AURKB/BIRC5/NDC80	8	Cluster2
GO:0090266	regulation of mitotic cell cycle spindle assembly checkpoint	8/2032	21/18870	0.000998372	0.0182128	0.0158361	CDCA8/MAD2L1/CCNB1/INCENP/KNL1/AURKB/BIRC5/NDC80	8	Cluster2
GO:1903504	regulation of mitotic spindle checkpoint	8/2032	21/18870	0.000998372	0.0182128	0.0158361	CDCA8/MAD2L1/CCNB1/INCENP/KNL1/AURKB/BIRC5/NDC80	8	Cluster2
GO:0032467	positive regulation of cytokinesis	13/2032	47/18870	0.00105028	0.0191025	0.0166097	CDC42/CDCA8/KIF14/ECT2/CSPP1/KIF20B/INCENP/RACGAP1/CIT/KIF23/AURKB/CDC6/BIRC5	13	Cluster2
GO:0061564	axon development	78/2032	513/18870	0.00105972	0.0192169	0.0167092	DRAXIN/EPHA8/STMN1/EPHA10/PLPPR4/CHRNB2/EFNA3/ADCY10/TNN/TNR/LHX4/NMNAT2/LHX9/DPYSL5/VAX2/CTNNA2/POTEF/POTEI/POTEJ/POTEE/ITGA4/RAPH1/MAP2/CDK5R2/GRM7/CSPG5/EPHA6/ALCAM/SEMA5B/SHOX2/NKX6-1/SPP1/ATOH1/BMPR1B/FOXD1/DHFR/PCDHAC2/CYFIP2/UNC5A/TUBB2B/KIAA0319/DDR1/SYNGAP1/NR2E1/DLX5/RELN/NRCAM/FEZF1/SHH/LHX2/NRP1/ANK3/SLIT1/BRSK2/PAX6/LRRC4C/RTN4RL2/CNTN5/PTPRO/ATP8A2/POU4F1/FOXG1/NKX2-1/NTN3/MT3/TUBB3…	78	Cluster2
GO:0007411	axon guidance	41/2032	233/18870	0.00107466	0.0193725	0.0168445	DRAXIN/EPHA8/EPHA10/EFNA3/TNR/LHX4/LHX9/DPYSL5/CDK5R2/EPHA6/ALCAM/SEMA5B/ATOH1/BMPR1B/FOXD1/PCDHAC2/CYFIP2/UNC5A/TUBB2B/DLX5/RELN/NRCAM/FEZF1/SHH/LHX2/NRP1/SLIT1/PAX6/CNTN5/PTPRO/FOXG1/NKX2-1/NTN3/TUBB3/CDK5R1/RAC3/EFNA2/CDH4/DSCAM/ARX/OPHN1	41	Cluster2
GO:0097485	neuron projection guidance	41/2032	233/18870	0.00107466	0.0193725	0.0168445	DRAXIN/EPHA8/EPHA10/EFNA3/TNR/LHX4/LHX9/DPYSL5/CDK5R2/EPHA6/ALCAM/SEMA5B/ATOH1/BMPR1B/FOXD1/PCDHAC2/CYFIP2/UNC5A/TUBB2B/DLX5/RELN/NRCAM/FEZF1/SHH/LHX2/NRP1/SLIT1/PAX6/CNTN5/PTPRO/FOXG1/NKX2-1/NTN3/TUBB3/CDK5R1/RAC3/EFNA2/CDH4/DSCAM/ARX/OPHN1	41	Cluster2
GO:0031570	DNA integrity checkpoint signaling	27/2032	135/18870	0.00108729	0.0195424	0.0169922	CLSPN/ORC1/DTL/MSH2/FANCD2/RAD17/CASP2/PRKDC/CDK1/DNA2/H2AX/CHEK1/TIMELESS/BRCA2/WDR76/TICRR/BLM/PLK1/CDT1/CDC6/BRCA1/EME1/BRIP1/E2F1/CDC45/GTSE1/RPA4	27	Cluster2
GO:0007129	homologous chromosome pairing at meiosis	14/2032	53/18870	0.00112271	0.0201196	0.0174941	NDC1/MSH4/FANCD2/MND1/TRIP13/TEX15/CCNE2/SHOC1/SYCE1/MAJIN/BRIP1/CCNE1/SYCP2/SYCE3	14	Cluster2
GO:0006281	DNA repair	89/2032	601/18870	0.00113526	0.0202848	0.0176378	AUNIP/CLSPN/RAD54L/MSH4/CDC7/DCLRE1B/FIRRM/UBE2T/DTL/EXO1/MSH2/INO80B/FANCD2/TRAIP/POLQ/MCM2/RUVBL1/HLTF/RFC4/NSD2/ZGRF1/HMGB2/NEIL3/TRIP13/RAD17/SLF1/PTTG1/MMS22L/NUDT1/RPA3/FIGNL1/ACTL6B/XRCC2/ESCO2/TEX15/GINS4/PRKDC/MCM4/VCPIP1/MCMDC2/RAD54B/TONSL/RMI1/CDK1/DNA2/FEN1/MAJIN/CDCA5/XNDC1N/KDM4D/H2AX/CHEK1/FOXM1/RAD51AP1/TIMELESS/HMGA2/PARPBP/BRCA2/RFC3/FANCM/POLE2/WDHD1/TDP1/FAN1/PCLAF/PIF1/FANCI…	89	Cluster2
GO:0009746	response to hexose	36/2032	198/18870	0.00115794	0.0206297	0.0179376	NR0B2/APOA2/MPC2/PFKFB2/GCKR/ACVR1C/GCG/ABCA12/PTPRN/ZBTB20/SLC2A2/NKX6-1/PPP3CA/PCSK1/SOX4/TREM2/RFX6/ANGPT2/OPRK1/SYBU/RMI1/UCN3/ADRA2A/BRSK2/PAX6/NOX4/NR1H4/GJB6/PDX1/CPB2/TUNAR/NKX2-2/FOXA2/HNF4A/PCK1/PDK3	36	Cluster2
GO:0007062	sister chromatid cohesion	15/2032	59/18870	0.00116218	0.0206449	0.0179508	CDC20/BUB1/SGO2/SGO1/SLF1/TNKS/ESCO2/DSCC1/FEN1/CDCA5/ESPL1/BUB1B/PLK1/HASPIN/SMC1B	15	Cluster2
GO:0006570	tyrosine metabolic process	7/2032	17/18870	0.00121598	0.0212902	0.0185119	SLC45A2/IYD/PCBD1/PAH/HPD/TAT/IL4I1	7	Cluster2
GO:0051382	kinetochore assembly	7/2032	17/18870	0.00121598	0.0212902	0.0185119	CENPF/CENPA/CENPE/CENPK/CENPH/KNTC1/DLGAP5	7	Cluster2
GO:0051447	negative regulation of meiotic cell cycle	7/2032	17/18870	0.00121598	0.0212902	0.0185119	NPPC/TRIP13/TTK/FBXO5/FBXO43/OVOL1/PKMYT1	7	Cluster2
GO:0051782	negative regulation of cell division	7/2032	17/18870	0.00121598	0.0212902	0.0185119	ASPM/CHMP4C/MYC/E2F8/E2F7/BLM/AURKB	7	Cluster2
GO:0098974	postsynaptic actin cytoskeleton organization	7/2032	17/18870	0.00121598	0.0212902	0.0185119	NOS1AP/POTEF/POTEI/POTEJ/POTEE/SRCIN1/RAC3	7	Cluster2
GO:1902749	regulation of cell cycle G2/M phase transition	24/2032	116/18870	0.00123143	0.0214988	0.0186934	CLSPN/ORC1/CDC7/KIF14/DTL/CENPF/CDC25A/CCNB1/RAD17/CDC25C/FBXO5/CHMP4C/CDK1/CHEK1/WNT10B/TICRR/BLM/PKMYT1/PLK1/AURKB/ATAD5/CDC6/BRCA1/AURKA	24	Cluster2
GO:0098534	centriole assembly	13/2032	48/18870	0.00130039	0.0225735	0.0196278	CEP85/STIL/SASS6/PLK4/CEP72/CDC20B/MCIDAS/CEP295/CEP152/CCDC78/BRCA1/CEP295NL/WDR62	13	Cluster2
GO:0099601	regulation of neurotransmitter receptor activity	13/2032	48/18870	0.00130039	0.0225735	0.0196278	DLGAP3/NLGN1/ADRB2/RELN/DAPK1/CNIH2/PATE4/IFNG/NETO1/CACNG8/SHISA8/MAPK8IP2/SHANK3	13	Cluster2
GO:0007423	sensory organ development	87/2032	588/18870	0.00131602	0.0227543	0.019785	MFSD2A/PLPPR4/COL11A1/LENEP/PROX1/USH2A/SOX11/SIX3/OTX1/VAX2/DLX1/DLX2/CRYBA2/ATP2B2/LRIG1/NECTIN3/MCM2/FOXL2/PLS1/ZIC1/ATOH1/BMPR1B/LEF1/CCNA2/SLC7A11/FAT1/LPCAT1/ADGRV1/PDE6A/GABRB2/BMP6/DDR1/LHFPL5/TFAP2B/MYO6/NR2E1/TBC1D32/HEY2/SDK1/INHBA/DLX6/DLX5/HIPK2/CASP2/SHH/RP1/CALB1/ESRP1/GRHL2/CTHRC1/CRB2/LHX2/NRP1/PCDH15/RBP4/USH1C/PAX6/CABP4/CDON/COL2A1/WNT10B/HOXC13/SLC39A5/LIN7A/FOXN4/GJB2/GJB6/A…	87	Cluster2
GO:0022616	DNA strand elongation	11/2032	37/18870	0.00131828	0.0227543	0.019785	DCLRE1B/INO80B/RUVBL1/RFC4/TERT/MCM4/DNA2/RFC3/PCNA/GINS1/POLA1	11	Cluster2
GO:0006586	indolalkylamine metabolic process	6/2032	13/18870	0.00135814	0.0232448	0.0202115	KMO/ACMSD/KYNU/IDO1/IDO2/IL4I1	6	Cluster2
GO:0051918	negative regulation of fibrinolysis	6/2032	13/18870	0.00135814	0.0232448	0.0202115	HRG/PLG/F2/CPB2/VTN/APOH	6	Cluster2
GO:2000105	positive regulation of DNA-templated DNA replication	6/2032	13/18870	0.00135814	0.0232448	0.0202115	CDC7/DBF4/SSBP1/E2F8/E2F7/CDT1	6	Cluster2
GO:0042743	hydrogen peroxide metabolic process	14/2032	54/18870	0.00136773	0.0233434	0.0202972	PXDNL/TXN/HBB/HBD/CYP1A1/HBM/HBA2/HBA1/HBQ1/MT3/HP/MPO/PRDX4/CYBB	14	Cluster2
GO:0048562	embryonic organ morphogenesis	49/2032	295/18870	0.00138573	0.0235845	0.0205069	STIL/COL11A1/TBX15/PROX1/SOX11/SIX3/OTX1/VAX2/DLX2/SATB2/LRIG1/FOXL2/PLS1/ZIC1/SHOX2/ATOH1/NKX2-5/LHFPL5/MYO6/DLX6/DLX5/HIPK2/SHH/GRHL2/CTHRC1/PAX5/CRB2/RBP4/MICAL2/USH1C/PAX6/ALX4/APLNR/WNT11/COL2A1/HOXC11/HOXC9/HOXC4/ALX1/FOXN4/GJB6/ATP8A2/FOXG1/SIX4/GSC/HOXB5/HOXB9/HPN/ZIC3	49	Cluster2
GO:0009749	response to glucose	35/2032	193/18870	0.00140841	0.0239037	0.0207844	NR0B2/APOA2/MPC2/PFKFB2/ACVR1C/GCG/ABCA12/PTPRN/ZBTB20/SLC2A2/NKX6-1/PPP3CA/PCSK1/SOX4/TREM2/RFX6/ANGPT2/OPRK1/SYBU/RMI1/UCN3/ADRA2A/BRSK2/PAX6/NOX4/NR1H4/GJB6/PDX1/CPB2/TUNAR/NKX2-2/FOXA2/HNF4A/PCK1/PDK3	35	Cluster2
GO:0044241	lipid digestion	8/2032	22/18870	0.00142197	0.0240669	0.0209263	APOA2/ABCG5/ABCG8/CYP8B1/NPC1L1/CD36/APOA1/ARX	8	Cluster2
GO:0010389	regulation of G2/M transition of mitotic cell cycle	22/2032	104/18870	0.00142677	0.0240812	0.0209387	CLSPN/ORC1/CDC7/KIF14/DTL/CENPF/CDC25A/CCNB1/RAD17/CDC25C/FBXO5/CHMP4C/CDK1/CHEK1/WNT10B/TICRR/BLM/PLK1/AURKB/CDC6/BRCA1/AURKA	22	Cluster2
GO:0050708	regulation of protein secretion	45/2032	266/18870	0.00146018	0.0245771	0.0213699	NR0B2/BMP8A/MPC2/PFKFB2/ACVR1C/GCG/ABCA12/SLC2A2/NKX6-1/PPP3CA/C1QTNF3/F2R/F2RL1/PCSK1/BMP6/ADTRP/SOX4/TREM2/CD2AP/TFAP2B/RFX6/PPIA/RAB11FIP1/ADAM9/SYBU/UCN3/RBP4/ADRA2A/BRSK2/OR51E2/F2/TMEM132A/EXPH5/IFNG/NR1H4/ORAI1/PDX1/TUNAR/RAB11FIP3/SYT4/IER3IP1/FFAR2/APOE/FOXA2/HNF4A	45	Cluster2
GO:0021895	cerebral cortex neuron differentiation	9/2032	27/18870	0.00147166	0.0246341	0.0214195	DLX1/DLX2/EOMES/NR2E1/NKX2-1/RAC3/ARX/OPHN1/HPRT1	9	Cluster2
GO:0042730	fibrinolysis	9/2032	27/18870	0.00147166	0.0246341	0.0214195	FAP/HRG/F11/F12/PLG/F2/CPB2/VTN/APOH	9	Cluster2
GO:0003351	epithelial cilium movement involved in extracellular fluid movement	12/2032	43/18870	0.00148876	0.0248521	0.021609	SPAG17/CFAP45/ADCY10/ROPN1L/DNAH5/DNAH11/DNAAF11/DNAI1/KIF27/CFAP54/DNAH9/CFAP53	12	Cluster2
GO:0002793	positive regulation of peptide secretion	23/2032	111/18870	0.00150745	0.0250269	0.021761	NR0B2/S100A8/MPC2/PFKFB2/GCG/SLC2A2/NKX6-1/SPINK1/SOX4/RFX6/GHRHR/TFR2/SYBU/UCN3/FFAR4/RBP4/F2/NR1H4/ORAI1/PDX1/TNFSF11/TUNAR/FFAR2	23	Cluster2
GO:1905954	positive regulation of lipid localization	23/2032	111/18870	0.00150745	0.0250269	0.021761	CYP4A11/AVPR1B/ABCA12/ERFE/CYP8B1/ATP8A1/SPP1/BMP6/TREM2/MYB/ABCA13/CD36/ABCB4/PON1/MSR1/GAL/APOA1/ATP8A2/TNFSF11/CYP19A1/ABCA3/CETP/APOE	23	Cluster2
GO:0040007	growth	128/2032	923/18870	0.00151262	0.0250445	0.0217763	SLC25A33/DRAXIN/CDC42/MFSD2A/DMBX1/STIL/S100A8/ADCY10/TNN/TNR/PAPPA2/ASPM/KIF14/PROX1/KIF26B/EN1/ACVR1C/SLC4A10/ITGA4/RAPH1/MAP2/VIL1/NPPC/CPNE9/IL17RB/ALCAM/SEMA5B/FOXL2/PLS1/TM4SF4/HRG/NKX6-1/SPP1/PDLIM5/BMPR1B/PPP3CA/PRLR/SPOCK1/ADRB2/CYFIP2/NKX2-5/STC2/CDHR2/KIAA0319/DDR1/EYS/RIMS1/CGA/ROS1/HEY2/GHRHR/INHBA/IGFBP1/ZP3/MIR25/NRCAM/EZH2/XRCC2/SHH/NCAPG2/GINS4/GRHL2/DCAF13/RIMS2/DCSTAMP/LRP12/EP…	128	Cluster2
GO:0006721	terpenoid metabolic process	21/2032	98/18870	0.00152715	0.0251484	0.0218666	LRP8/DHRS9/LRP2/UGT1A8/UGT1A1/RBP2/ADH4/ADH1A/SRD5A1/CYP3A4/NAPEPLD/FDFT1/AKR1C3/AKR1C4/RBP4/CYP2C9/CYP2C8/CYP2E1/DGAT2/RDH12/CYP1A1	21	Cluster2
GO:0006835	dicarboxylic acid transport	21/2032	98/18870	0.00152715	0.0251484	0.0218666	LRRC8D/KMO/SLC3A1/LRP2/AGXT/GRM7/GRM2/SLC7A11/SLC22A7/SLC7A13/SLC26A7/APBA1/ABCC2/SLC1A2/FOLR2/ARL6IP1/SLC13A5/SLC13A2/SYT4/LRRC8E/HRH3	21	Cluster2
GO:0050953	sensory perception of light stimulus	39/2032	223/18870	0.00157469	0.0258615	0.0224867	COL11A1/CHRNB2/USH2A/SIX3/VAX2/SLC4A10/CRYBA2/SEMA5B/SLC45A2/ADGRV1/PDE6A/EYS/RIMS1/IMPG1/GABRR2/NR2E1/POU6F2/GRM8/RP1/CNGB3/CRB2/PCDH15/RBP4/USH1C/PAX6/CABP4/COL2A1/GJA3/ATP8A2/ZIC2/RPGRIP1/RDH12/COL1A1/FSCN2/PDE6G/RGS9BP/CRYBA4/GPR143/ARR3	39	Cluster2
GO:0048663	neuron fate commitment	17/2032	73/18870	0.0016165	0.0264766	0.0230216	CDC42/PROX1/DLX1/DLX2/ATOH1/SHH/MNX1/ESRP1/PAX6/HOXC10/FOXN4/POU4F1/FOXG1/NKX2-1/FOXA1/NKX2-2/OLIG1	17	Cluster2
GO:0046545	development of primary female sexual characteristics	22/2032	105/18870	0.001625	0.0265445	0.0230806	MSH4/LHX9/PTPRN/NPPC/FOXL2/AFP/BMPR1B/CGA/INHBA/ZP3/VGF/CASP2/CSMD1/GAS2/AMHR2/BRCA2/CYP19A1/FANCA/AMH/TAF4/NRIP1/UMODL1	22	Cluster2
GO:0051960	regulation of nervous system development	71/2032	466/18870	0.0016404	0.0267245	0.0232371	DRAXIN/LRP8/ADCY10/TNR/ASPM/KIF14/PROX1/SOX11/DPYSL5/LRP2/DLX1/DLX2/MAP2/HES6/LRRN1/OXTR/SEMA5B/CLSTN2/HLTF/SHOX2/NLGN1/NKX6-1/SPP1/GRID2/ATOH1/PPP3CA/LEF1/HMGB2/VCAN/HAPLN1/LRRTM2/KIAA0319/SYNGAP1/TREM2/NR2E1/HEY2/MYB/THBS2/RELN/LRRN3/FEZF1/EZH2/XRCC2/SHH/LHX2/NRP1/LRRTM3/SLIT1/NEURL1/PAX6/MDK/F2/MYRF/TENM4/CDON/IFNG/POU4F1/FOXG1/ACAN/MT3/ASIC2/MAPT/SYT4/CBLN2/WDR62/DLL3/NKX2-2/CDH4/DSCAM/SHANK3…	71	Cluster2
GO:0002455	humoral immune response mediated by circulating immunoglobulin	14/2032	55/18870	0.00165583	0.0268324	0.023331	MASP2/C8A/C8B/C4BPB/C4BPA/EXO1/C9/C6/TREM2/ZP3/C5/C8G/HPX/FOXJ1	14	Cluster2
GO:0007140	male meiotic nuclear division	14/2032	55/18870	0.00165583	0.0268324	0.023331	SPDYA/TRIP13/FIGNL1/ASZ1/TEX15/MYBL1/KIF18A/BTBD18/TESMIN/SYCP3/BRCA2/FANCA/ZNF541/SYCP2	14	Cluster2
GO:0007143	female meiotic nuclear division	11/2032	38/18870	0.00167722	0.0269822	0.0234612	NCAPH/TRIP13/TTK/FBXO5/DCAF13/CCNB2/PLK1/TOP2A/NDC80/AURKA/SYCP2	11	Cluster2
GO:0032196	transposition	11/2032	38/18870	0.00167722	0.0269822	0.0234612	SPOCD1/PGBD5/MORC1/ASZ1/TEX15/MYBL1/TUT7/TDRD1/BTBD18/ZNF93/APOBEC3B	11	Cluster2
GO:0048732	gland development	68/2032	443/18870	0.00167836	0.0269822	0.0234612	PCSK9/IQGAP3/PROX1/SIX3/HK2/CPS1/UGT1A8/UGT1A10/UGT1A1/OXTR/CRIPTO/LEF1/SRD5A1/PRLR/PCSK1/NKX2-5/DDR1/NOTCH4/CGA/GHRHR/HIPK2/EZH2/SHH/CSMD1/FGL1/BAAT/NRP1/NRG3/NKX2-3/NEURL1/E2F8/PAX6/RAG1/MDK/WNT11/APOA1/E2F7/OAS2/HNF1A/ORAI1/PDX1/BRCA2/TNFSF11/CPB2/NKX2-1/FOXA1/SIX4/CYP19A1/CCNB2/CYP1A1/VTN/HOXB9/NME1/FASN/TYMS/LAMA1/ONECUT2/HPN/PCNA/INSM1/AURKA/PCK1/TUBB1/UPB1/AR/EDA/APLN/ZIC3	68	Cluster2
GO:0003006	developmental process involved in reproduction	137/2032	1000/18870	0.00168371	0.026997	0.023474	ALPL/SPOCD1/TSSK3/NDC1/HOOK1/MSH4/SPAG17/CELF3/SPATA46/ADCY10/ASPM/LHX9/SPDYA/MSH2/GALNT3/LRP2/FSIP2/C2CD6/CFAP65/PTPRN/NPPC/EOMES/SLC22A14/PROK2/MORC1/RUVBL1/FOXL2/COX7B2/AFP/SPP1/BMPR1B/PLK4/HMGB2/TRIP13/SRD5A1/ROPN1L/PRLR/CDC25C/SPINK1/PTTG1/STC2/BMP6/MAK/H1-6/TDRD6/CGA/SLC22A16/ROS1/ADGB/FBXO5/NUDT1/INHBA/ZP3/CFAP69/VGF/ASZ1/GARIN1B/LRGUK/CASP2/SHH/CSMD1/ANGPT2/TEX15/ADAM32/ADAM2/PRKDC/MYBL1/…	137	Cluster2
GO:0002790	peptide secretion	42/2032	246/18870	0.00172229	0.0275431	0.0239489	NR0B2/BMP8A/S100A8/MPC2/PFKFB2/IL1RN/ACVR1C/GCG/ABCA12/PTPRN/SLC2A2/NKX6-1/PPP3CA/F2RL1/SPINK1/SOX4/TFAP2B/SLC16A10/RFX6/GHRHR/PCLO/TFR2/VGF/RIMS2/SYBU/UCN3/FFAR4/RBP4/ADRA2A/BRSK2/F2/GAL/IFNG/NR1H4/HNF1A/ORAI1/PDX1/TNFSF11/TUNAR/FFAR2/FOXA2/HNF4A	42	Cluster2
GO:0020027	hemoglobin metabolic process	7/2032	18/18870	0.00180613	0.0286236	0.0248883	EIF2AK1/INHBA/EPO/HPX/EPB42/AHSP/ALAS2	7	Cluster2
GO:0030299	intestinal cholesterol absorption	7/2032	18/18870	0.00180613	0.0286236	0.0248883	APOA2/ABCG5/ABCG8/CYP8B1/NPC1L1/CD36/APOA1	7	Cluster2
GO:1901978	positive regulation of cell cycle checkpoint	7/2032	18/18870	0.00180613	0.0286236	0.0248883	CDCA8/PROX1/MAD2L1/INCENP/AURKB/BIRC5/NDC80	7	Cluster2
GO:0055082	intracellular chemical homeostasis	102/2032	715/18870	0.00181216	0.0286236	0.0248883	MCOLN2/LRRC8D/FRRS1/S100A8/SLAMF8/MPC2/SLC30A10/HK2/SLC9A2/SCTR/SLC4A10/GCG/SLC39A10/ABCA12/PTPRN/HTR2B/NPPC/ERFE/ATP2B2/CCR1/SLC38A3/GRM2/ATP6V1A/ZBTB20/PLCH1/SLC2A2/TFRC/CXCL9/NKX6-1/PPP3CA/SLC7A11/SLC10A7/SLC45A2/C1QTNF3/F2R/TRPC7/STC2/HK3/BMP6/SOX4/SCGN/TREM2/RHAG/PKHD1/FKBP1C/RFX6/TFR2/OPRK1/CA2/CALB1/SYBU/MYC/SLC39A4/SLC24A2/HKDC1/ADRA2A/BRSK2/HPX/CALCB/CSRP3/PAX6/F2/APLNR/TESMIN/DGAT2/NOX4…	102	Cluster2
GO:0003407	neural retina development	18/2032	80/18870	0.00181334	0.0286236	0.0248883	SIX3/DLX1/DLX2/ATP2B2/TFAP2B/SDK1/HIPK2/CASP2/RP1/CALB1/CRB2/USH1C/CABP4/FOXN4/ATP8A2/RPGRIP1/MEGF11/DSCAM	18	Cluster2
GO:0006641	triglyceride metabolic process	22/2032	106/18870	0.00184624	0.0290676	0.0252744	MFSD2A/PCSK9/APOA2/CPS1/AADAC/AGMO/PIK3CG/NKX2-3/MOGAT2/DGAT2/THRSP/APOA5/APOC3/LIPC/CETP/G6PC1/APOH/APOE/APOC1/MBOAT7/PCK1/PNPLA3	22	Cluster2
GO:0015833	peptide transport	44/2032	262/18870	0.00189588	0.0297721	0.025887	NR0B2/BMP8A/S100A8/MPC2/PFKFB2/IL1RN/ACVR1C/GCG/ABCA12/PTPRN/SLC2A2/NKX6-1/PPP3CA/SLC7A11/F2RL1/SPINK1/SOX4/TFAP2B/SLC16A10/RFX6/GHRHR/PCLO/TFR2/VGF/CA2/RIMS2/SYBU/UCN3/FFAR4/RBP4/ADRA2A/BRSK2/F2/GAL/IFNG/NR1H4/HNF1A/ORAI1/PDX1/TNFSF11/TUNAR/FFAR2/FOXA2/HNF4A	44	Cluster2
GO:0009306	protein secretion	58/2032	368/18870	0.00192994	0.0302292	0.0262844	NR0B2/BMP8A/RAB3B/MPC2/PFKFB2/MIA3/IL1RN/ACVR1C/GCG/ABCA12/PTPRN/SUCNR1/SLC2A2/NKX6-1/PPP3CA/C1QTNF3/RAB3C/F2R/F2RL1/PCSK1/BMP6/ADTRP/SOX4/TREM2/CD2AP/TFAP2B/RFX6/PPIA/PCLO/VGF/RAB11FIP1/ADAM9/RIMS2/SYBU/UCN3/RBP4/ADRA2A/BRSK2/OR51E2/F2/TMEM132A/GAL/EXPH5/SLC4A8/IFNG/NR1H4/HNF1A/ORAI1/PDX1/TUNAR/RAB11FIP3/SYT4/IER3IP1/FFAR2/APOE/FOXA2/HNF4A/CBLN4	58	Cluster2
GO:0042759	long-chain fatty acid biosynthetic process	9/2032	28/18870	0.00196389	0.0306821	0.0266782	ELOVL6/CYP3A4/CYP2C9/CYP2C8/CYP2E1/CYP1A1/ALOX15/ALOXE3/ACSBG2	9	Cluster2
GO:0042632	cholesterol homeostasis	21/2032	100/18870	0.00198976	0.0310066	0.0269604	DISP3/PCSK9/ANGPTL3/APOA2/ABCG5/ABCG8/CD24/NPC1L1/FABP4/DGAT2/APOA5/APOC3/APOA1/NR1H4/LIPC/ACSM1/CETP/TMEM97/G6PC1/APOE/HNF4A	21	Cluster2
GO:0035592	establishment of protein localization to extracellular region	58/2032	369/18870	0.00205549	0.0319492	0.02778	NR0B2/BMP8A/RAB3B/MPC2/PFKFB2/MIA3/IL1RN/ACVR1C/GCG/ABCA12/PTPRN/SUCNR1/SLC2A2/NKX6-1/PPP3CA/C1QTNF3/RAB3C/F2R/F2RL1/PCSK1/BMP6/ADTRP/SOX4/TREM2/CD2AP/TFAP2B/RFX6/PPIA/PCLO/VGF/RAB11FIP1/ADAM9/RIMS2/SYBU/UCN3/RBP4/ADRA2A/BRSK2/OR51E2/F2/TMEM132A/GAL/EXPH5/SLC4A8/IFNG/NR1H4/HNF1A/ORAI1/PDX1/TUNAR/RAB11FIP3/SYT4/IER3IP1/FFAR2/APOE/FOXA2/HNF4A/CBLN4	58	Cluster2
GO:0006813	potassium ion transport	41/2032	241/18870	0.00207582	0.0320711	0.027886	KCNA3/NOS1AP/KCNG3/KCNK12/SLC9A2/KCNH7/KCNJ13/CACNA1D/SLC12A8/KCNMB2/KCNN2/KCNK17/TREM2/KCND2/KCNU1/OPRK1/KCNK9/SLC24A2/ANK3/PKD2L1/ADRA2A/KCNC1/KCNA4/LRRC55/GAL/KCNC2/ATP12A/KCNK10/KCNK13/SLC12A1/KCNJ16/NEDD4L/NETO1/HCN2/HPN/ATP4A/ATP1A3/SLC12A5/KCNQ2/KCNE1/SLC9A7	41	Cluster2
GO:0030072	peptide hormone secretion	41/2032	241/18870	0.00207582	0.0320711	0.027886	NR0B2/BMP8A/MPC2/PFKFB2/IL1RN/ACVR1C/GCG/ABCA12/PTPRN/SLC2A2/NKX6-1/PPP3CA/F2RL1/SPINK1/SOX4/TFAP2B/SLC16A10/RFX6/GHRHR/PCLO/TFR2/VGF/RIMS2/SYBU/UCN3/FFAR4/RBP4/ADRA2A/BRSK2/F2/GAL/IFNG/NR1H4/HNF1A/ORAI1/PDX1/TNFSF11/TUNAR/FFAR2/FOXA2/HNF4A	41	Cluster2
GO:1905952	regulation of lipid localization	33/2032	183/18870	0.00208393	0.0320711	0.027886	DISP3/CYP4A11/PCSK9/APOA2/AVPR1B/EPRS1/ABCG5/ABCG8/ABCA12/ERFE/CYP8B1/ATP8A1/SPP1/BMP6/TREM2/MYB/ABCA13/CD36/ABCB4/PON1/SHH/MSR1/SYK/GAL/APOC3/APOA1/ATP8A2/TNFSF11/CYP19A1/ABCA3/CETP/APOE/APOC1	33	Cluster2
GO:0019725	cellular homeostasis	114/2032	816/18870	0.00208706	0.0320711	0.027886	ALPL/MCOLN2/LRRC8D/FRRS1/S100A8/SLAMF8/MPC2/SLC30A10/HK2/SLC9A2/SCTR/SLC4A10/GCG/SLC39A10/ABCA12/PTPRN/HTR2B/NPPC/ERFE/ATP2B2/CCR1/SLC38A3/GRM2/ATP6V1A/ZBTB20/SLC12A8/PLCH1/SLC2A2/TFRC/CXCL9/NKX6-1/PPP3CA/SLC7A11/SLC10A7/SLC45A2/C1QTNF3/F2R/LOX/TRPC7/STC2/HK3/BMP6/SOX4/SCGN/TREM2/RHAG/PKHD1/FKBP1C/RFX6/SNX10/TFR2/OPRK1/CA2/CALB1/SYBU/MYC/SLC39A4/SLC24A2/TXN/HKDC1/ADRA2A/BRSK2/HPX/CALCB/CSRP3/PAX6…	114	Cluster2
GO:0006639	acylglycerol metabolic process	26/2032	134/18870	0.00208965	0.0320711	0.027886	MFSD2A/PCSK9/APOA2/CPS1/AADAC/DGKB/AGMO/PIK3CG/DGKI/NKX2-3/MOGAT2/DGAT2/THRSP/APOA5/APOC3/ABHD12B/LIPC/ABHD2/CETP/G6PC1/APOH/APOE/APOC1/MBOAT7/PCK1/PNPLA3	26	Cluster2
GO:0042440	pigment metabolic process	18/2032	81/18870	0.00210126	0.0321683	0.0279705	OPN3/LCT/UGT1A8/UGT1A10/UGT1A1/TMEM14EP/SLC7A11/SLC45A2/TYRP1/AMBP/ABCC2/HPX/SLCO1B3/SLCO1B1/ABCC1/HMOX1/GPR143/ALAS2	18	Cluster2
GO:0021766	hippocampus development	20/2032	94/18870	0.00213627	0.0325691	0.028319	MFSD2A/LRP8/KIF14/PROX1/ALK/SCN2A/DLX1/DLX2/CDK5R2/ZIC1/LEF1/SRD5A1/NR2E1/RELN/EZH2/MDK/NKX2-1/CRK/CDK5R1/ZIC3	20	Cluster2
GO:0045807	positive regulation of endocytosis	29/2032	155/18870	0.00213813	0.0325691	0.028319	CDC42/FCN3/PCSK9/FCER1G/APOA2/COLEC11/NLGN1/AHSG/PPP3CA/F2RL1/TREM2/ABCA13/CD36/TFR2/COLEC10/VPS28/SYK/FCN1/APOA5/APOA1/BICD1/IFNG/VTN/CD300LF/NEDD4L/APOE/FPR2/SIRPB1/APLN	29	Cluster2
GO:0007100	mitotic centrosome separation	6/2032	14/18870	0.0021613	0.0326769	0.0284128	CEP85/NEK2/KIF25/KIF11/CHEK1/AURKA	6	Cluster2
GO:0021819	layer formation in cerebral cortex	6/2032	14/18870	0.0021613	0.0326769	0.0284128	LRP8/CDK5R2/NR2E1/RELN/CDK5R1/MBOAT7	6	Cluster2
GO:0032252	secretory granule localization	6/2032	14/18870	0.0021613	0.0326769	0.0284128	MAP2/PIK3CG/SYBU/PPFIA2/TANC2/SYT4	6	Cluster2
GO:0060284	regulation of cell development	117/2032	842/18870	0.00221037	0.0333361	0.0289859	ISG15/DRAXIN/TAL1/LRP8/RBM15/H4C14/APCS/SLAMF8/ADCY10/TNR/ASPM/KIF14/PROX1/TRIM58/SOX11/DPYSL5/PROC/LRP2/DLX1/DLX2/MAP2/NPPC/ERFE/HES6/FANCD2/CCR1/CD80/SEMA5B/CLDN18/HLTF/SHOX2/PF4/NKX6-1/SPP1/ATOH1/PPP3CA/LEF1/SH3RF1/HMGB2/VCAN/HAPLN1/LOX/SPINK5/IRF4/SOX4/KIAA0319/H4C2/H4C3/H4C4/H4C5/H4C8/H4C9/H4C11/H4C12/SYNGAP1/TREM2/NR2E1/HEY2/VNN1/MYB/SCIN/INHBA/ACTL6B/RELN/FEZF1/EZH2/XRCC2/SHH/PRKDC/TTPA/RI…	117	Cluster2
GO:0055092	sterol homeostasis	21/2032	101/18870	0.0022624	0.0335421	0.0291651	DISP3/PCSK9/ANGPTL3/APOA2/ABCG5/ABCG8/CD24/NPC1L1/FABP4/DGAT2/APOA5/APOC3/APOA1/NR1H4/LIPC/ACSM1/CETP/TMEM97/G6PC1/APOE/HNF4A	21	Cluster2
GO:1901615	organic hydroxy compound metabolic process	83/2032	567/18870	0.00227408	0.0335421	0.0291651	DISP3/ALPL/NR0B2/CYP4A11/DIO1/PCSK9/ANGPTL3/GFI1/CHRNB2/APOA2/AVPR1B/PFKFB2/PROX1/OPN3/SULT1C4/LCT/DHRS9/LRP2/CYP8B1/SRD5A3/SULT1B1/ADH4/ADH1A/SLC7A11/SRD5A1/SLC45A2/AMACR/DHFR/BMP6/CGA/SLC16A10/IYD/NPC1L1/DDC/PON1/CYP3A4/NAPEPLD/GPR37/AKR1D1/FDFT1/TTPA/SLC26A7/SQLE/TYRP1/PSAT1/BAAT/AKR1C3/AKR1C4/PCBD1/RBP4/CYP2C9/CYP2C8/CYP2E1/LDHC/ALDH3B2/DHCR7/MOGAT2/DGAT2/ALG8/APOA1/SLCO1C1/APOF/IFNG/NR1H4/PA…	83	Cluster2
GO:0007019	microtubule depolymerization	12/2032	45/18870	0.00227869	0.0335421	0.0291651	STMN1/KIF2C/NCKAP5/STMND1/STMN4/STMN2/KIF24/KIF18A/CKAP2/KIF18B/SPEF1/TPX2	12	Cluster2
GO:0031055	chromatin remodeling at centromere	5/2032	10/18870	0.00227908	0.0335421	0.0291651	CENPA/HJURP/OIP5/MIS18A/CENPI	5	Cluster2
GO:0033314	mitotic DNA replication checkpoint signaling	5/2032	10/18870	0.00227908	0.0335421	0.0291651	CLSPN/ORC1/RAD17/TICRR/CDC6	5	Cluster2
GO:0034080	CENP-A containing chromatin assembly	5/2032	10/18870	0.00227908	0.0335421	0.0291651	CENPA/HJURP/OIP5/MIS18A/CENPI	5	Cluster2
GO:0048664	neuron fate determination	5/2032	10/18870	0.00227908	0.0335421	0.0291651	CDC42/PROX1/ATOH1/FOXG1/NKX2-2	5	Cluster2
GO:0150172	regulation of phosphatidylcholine metabolic process	5/2032	10/18870	0.00227908	0.0335421	0.0291651	MFSD2A/ACSL3/LPCAT1/ABCA3/APOC1	5	Cluster2
GO:1901993	regulation of meiotic cell cycle phase transition	5/2032	10/18870	0.00227908	0.0335421	0.0291651	CDC25A/CDC25C/TTK/OVOL1/PKMYT1	5	Cluster2
GO:1904729	regulation of intestinal lipid absorption	5/2032	10/18870	0.00227908	0.0335421	0.0291651	APOA2/ABCG5/ABCG8/CYP8B1/APOA1	5	Cluster2
GO:0048706	embryonic skeletal system development	25/2032	128/18870	0.00229313	0.0336676	0.0292742	COL11A1/TBX15/SOX11/DLX1/DLX2/SATB2/SHOX2/SHH/GRHL2/DMRT2/PAX5/RBP4/ALX4/WNT11/COL2A1/HOXC11/HOXC6/HOXC9/HOXC4/ALX1/SIX4/GSC/HOXB5/HOXB9/COL1A1	25	Cluster2
GO:0006638	neutral lipid metabolic process	26/2032	135/18870	0.00232875	0.0341083	0.0296573	MFSD2A/PCSK9/APOA2/CPS1/AADAC/DGKB/AGMO/PIK3CG/DGKI/NKX2-3/MOGAT2/DGAT2/THRSP/APOA5/APOC3/ABHD12B/LIPC/ABHD2/CETP/G6PC1/APOH/APOE/APOC1/MBOAT7/PCK1/PNPLA3	26	Cluster2
GO:0050803	regulation of synapse structure or activity	42/2032	250/18870	0.00235224	0.0343029	0.0298265	CDC42/CDC20/LRP8/CHRNB2/CTNNA2/NGEF/LRRN1/OXTR/LHFPL4/CAMKV/CLSTN2/NLGN1/GRID2/PDLIM5/SLC7A11/LRRTM2/SYNGAP1/LRFN2/TREM2/THBS2/RELN/NRCAM/LRRN3/SYBU/GPR158/SLC18A3/LRRTM3/SLIT1/NEURL1/GRIN2B/PTPRO/PPFIA2/SIX4/CDK5R1/ASIC2/SRCIN1/TANC2/CBLN2/APOE/PTPRT/SHANK3/IL1RAPL1	42	Cluster2
GO:0007292	female gamete generation	30/2032	163/18870	0.00235334	0.0343029	0.0298265	MSH4/ASPM/SPDYA/NCAPH/NPPC/FOXL2/AFP/BMPR1B/TRIP13/TDRD6/TTK/FBXO5/INHBA/ZP3/DCAF13/TUT7/TDRD1/GAS2/MDK/MAJIN/BRCA2/CCNB2/PLK1/TOP2A/HROB/NDC80/AMH/AURKA/SYCP2/NRIP1	30	Cluster2
GO:0034284	response to monosaccharide	36/2032	206/18870	0.00235892	0.0343029	0.0298265	NR0B2/APOA2/MPC2/PFKFB2/GCKR/ACVR1C/GCG/ABCA12/PTPRN/ZBTB20/SLC2A2/NKX6-1/PPP3CA/PCSK1/SOX4/TREM2/RFX6/ANGPT2/OPRK1/SYBU/RMI1/UCN3/ADRA2A/BRSK2/PAX6/NOX4/NR1H4/GJB6/PDX1/CPB2/TUNAR/NKX2-2/FOXA2/HNF4A/PCK1/PDK3	36	Cluster2
GO:0010526	retrotransposon silencing	10/2032	34/18870	0.00236693	0.0343374	0.0298566	SPOCD1/MORC1/ASZ1/TEX15/MYBL1/TUT7/TDRD1/BTBD18/ZNF93/APOBEC3B	10	Cluster2
GO:1901616	organic hydroxy compound catabolic process	14/2032	57/18870	0.00238424	0.0345063	0.0300034	CYP4A11/SULT1C4/LCT/SRD5A3/SULT1B1/ADH4/CYP3A4/AKR1D1/AKR1C3/ALDH3B2/CYP4F3/APOE/SULT2A1/HAO1	14	Cluster2
GO:0030073	insulin secretion	35/2032	199/18870	0.00240907	0.034783	0.030244	NR0B2/BMP8A/MPC2/PFKFB2/IL1RN/ACVR1C/GCG/ABCA12/PTPRN/SLC2A2/NKX6-1/PPP3CA/F2RL1/SOX4/TFAP2B/RFX6/PCLO/VGF/RIMS2/SYBU/UCN3/RBP4/ADRA2A/BRSK2/F2/GAL/IFNG/NR1H4/HNF1A/ORAI1/PDX1/TUNAR/FFAR2/FOXA2/HNF4A	35	Cluster2
GO:0045638	negative regulation of myeloid cell differentiation	20/2032	95/18870	0.00243765	0.0351126	0.0305305	RBM15/H4C14/APCS/ERFE/CLDN18/PF4/H4C2/H4C3/H4C4/H4C5/H4C8/H4C9/H4C11/H4C12/MYB/INHBA/TNFRSF11B/TRIB1/MYC/IAPP	20	Cluster2
GO:0042403	thyroid hormone metabolic process	9/2032	29/18870	0.00257904	0.0370615	0.0322251	DIO1/SULT1B1/CGA/SLC16A10/IYD/SLC26A7/SLCO1C1/HPN/SULT2A1	9	Cluster2
GO:0000212	meiotic spindle organization	7/2032	19/18870	0.00259626	0.0371338	0.032288	ASPM/FBXO5/DCAF13/ESPL1/CCNB2/NDC80/AURKA	7	Cluster2
GO:0007076	mitotic chromosome condensation	7/2032	19/18870	0.00259626	0.0371338	0.032288	NCAPH/SMC4/NCAPG/SMC2/CDCA5/NUSAP1/PLK1	7	Cluster2
GO:0001678	intracellular glucose homeostasis	29/2032	157/18870	0.00260606	0.0371867	0.032334	LRRC8D/MPC2/HK2/GCG/ABCA12/PTPRN/ZBTB20/SLC2A2/NKX6-1/PPP3CA/HK3/SOX4/TREM2/RFX6/OPRK1/SYBU/HKDC1/ADRA2A/BRSK2/PAX6/NOX4/NR1H4/GJB6/PDX1/CPB2/TUNAR/FOXA2/PCK1/PDK3	29	Cluster2
GO:0090087	regulation of peptide transport	35/2032	200/18870	0.00262478	0.0373247	0.032454	NR0B2/BMP8A/S100A8/MPC2/PFKFB2/ACVR1C/GCG/ABCA12/SLC2A2/NKX6-1/PPP3CA/F2RL1/SPINK1/SOX4/TFAP2B/RFX6/GHRHR/TFR2/CA2/SYBU/UCN3/FFAR4/RBP4/ADRA2A/BRSK2/F2/IFNG/NR1H4/ORAI1/PDX1/TNFSF11/TUNAR/FFAR2/FOXA2/HNF4A	35	Cluster2
GO:0032728	positive regulation of interferon-beta production	11/2032	40/18870	0.00263411	0.0373247	0.032454	ISG15/ZBTB20/HMGB2/RIPK2/RIGI/IRF7/OAS1/OAS3/OAS2/TLR7/TLR8	11	Cluster2
GO:0036297	interstrand cross-link repair	11/2032	40/18870	0.00263411	0.0373247	0.032454	DCLRE1B/FIRRM/FANCD2/NEIL3/RAD51AP1/FANCM/FAN1/FANCI/FANCA/HROB/FANCB	11	Cluster2
GO:0090277	positive regulation of peptide hormone secretion	22/2032	109/18870	0.00266959	0.0377397	0.0328149	NR0B2/MPC2/PFKFB2/GCG/SLC2A2/NKX6-1/SPINK1/SOX4/RFX6/GHRHR/TFR2/SYBU/UCN3/FFAR4/RBP4/F2/NR1H4/ORAI1/PDX1/TNFSF11/TUNAR/FFAR2	22	Cluster2
GO:0042430	indole-containing compound metabolic process	8/2032	24/18870	0.00268812	0.0378598	0.0329193	KMO/ACMSD/KYNU/SRD5A1/DDC/IDO1/IDO2/IL4I1	8	Cluster2
GO:0048871	multicellular organismal-level homeostasis	113/2032	814/18870	0.00269051	0.0378598	0.0329193	ISG15/ALPL/BMP8A/MFSD2A/CYP4A11/TAL1/SPTA1/PM20D1/USH2A/AKT3/TRIM58/ALK/SCTR/POTEF/POTEI/POTEJ/POTEE/ACVR1C/PTH2R/ABCA12/DOCK10/OXTR/CLDN18/TFRC/NMU/SPP1/ELOVL6/SLC7A11/HMGB2/LPCAT1/PRLR/OCLN/F2R/ADGRV1/ADRB2/IRF4/BMP6/MAK/SOX4/TSPO2/ADGRF5/RHAG/MYB/EIF2AK1/SNX10/INHBA/CLDN3/CD36/TFR2/EPO/VGF/NAPEPLD/HIPK2/ARHGEF5/EZH2/NCAPG2/EBF2/PRKDC/RP1/CRISPLD1/FABP5/FABP4/VPS13B/DCSTAMP/TNFRSF11B/LRRC19/RMI…	113	Cluster2
GO:0098660	inorganic ion transmembrane transport	128/2032	938/18870	0.00271077	0.038057	0.0330908	GABRD/RHCE/PCSK9/MCOLN2/SLC6A17/KCNA3/RHBG/NOS1AP/CACNA1E/PACC1/SLC30A10/ATP6V1C2/KCNG3/KCNK12/SLC9A2/TMEM163/SLC4A10/KCNH7/SCN3A/SCN2A/SCN1A/SLC39A10/HECW2/HTR2B/KCNJ13/ATP2B2/SLC6A11/SLC6A20/CACNA1D/ATP6V1A/SLC12A8/PLCH1/KCNMB2/FGF12/CXCL9/PPP3CA/GLRA3/F2R/KCNN2/TRPC7/SLC6A7/SLC36A2/SLC36A1/GABRB2/GABRA1/SLC17A4/KCNK17/TREM2/RHAG/FKBP1C/GABRR2/TSPAN13/PKD1L1/STEAP1/EPO/PIK3CG/KCND2/KCNU1/OPRK1/…	128	Cluster2
GO:0051302	regulation of cell division	33/2032	186/18870	0.00273021	0.0382418	0.0332514	CDC42/CDCA8/TAL1/ASPM/KIF14/HTR2B/ECT2/PPBP/KIF20A/SHH/CSPP1/CHMP4C/MYC/KIF20B/E2F8/DCDC1/PAX6/MDK/INCENP/RACGAP1/E2F7/CIT/BRCA2/KIF23/BLM/RAB11FIP3/PLK1/AURKB/TADA2A/CDC6/KIF18B/BIRC5/AURKA	33	Cluster2
GO:0006637	acyl-CoA metabolic process	20/2032	96/18870	0.00277401	0.0385853	0.0335501	MPC2/PDK1/ACSL3/HACD2/ELOVL6/AADAT/ACOT12/ELOVL2/BAAT/GLYAT/NUDT8/DGAT2/ACOT4/SLC27A2/ACSM5/ACSM2A/ACSM2B/ACSM1/ACSBG2/PDK3	20	Cluster2
GO:0035383	thioester metabolic process	20/2032	96/18870	0.00277401	0.0385853	0.0335501	MPC2/PDK1/ACSL3/HACD2/ELOVL6/AADAT/ACOT12/ELOVL2/BAAT/GLYAT/NUDT8/DGAT2/ACOT4/SLC27A2/ACSM5/ACSM2A/ACSM2B/ACSM1/ACSBG2/PDK3	20	Cluster2
GO:0006858	extracellular transport	12/2032	46/18870	0.00278588	0.0385853	0.0335501	SPAG17/CFAP45/ADCY10/ROPN1L/DNAH5/DNAH11/DNAAF11/DNAI1/KIF27/CFAP54/DNAH9/CFAP53	12	Cluster2
GO:1901976	regulation of cell cycle checkpoint	12/2032	46/18870	0.00278588	0.0385853	0.0335501	CDCA8/PROX1/MAD2L1/CCNB1/INCENP/BRCA2/KNL1/WDR76/AURKB/BRCA1/BIRC5/NDC80	12	Cluster2
GO:0009743	response to carbohydrate	39/2032	230/18870	0.0027864	0.0385853	0.0335501	NR0B2/APOA2/MPC2/PFKFB2/GCKR/ACVR1C/GCG/ABCA12/PTPRN/ZBTB20/SLC2A2/NKX6-1/PPP3CA/PCSK1/SOX4/TREM2/RFX6/ANGPT2/OPRK1/SYBU/RMI1/UCN3/ADRA2A/BRSK2/PAX6/NOX4/NR1H4/GJB6/PDX1/CPB2/TUNAR/CDT1/COLEC12/NKX2-2/FOXA2/HNF4A/PCK1/PNPLA3/PDK3	39	Cluster2
GO:0048609	multicellular organismal reproductive process	125/2032	915/18870	0.00290838	0.0401831	0.0349394	SPOCD1/TSSK3/NDC1/HOOK1/MSH4/SPAG17/CELF3/SPATA46/ADCY10/ASPM/SPDYA/MSH2/TEKT4/NCAPH/GALNT3/FSIP2/C2CD6/CFAP65/PTPRN/NPPC/OXTR/FANCD2/SLC22A14/PROK2/MORC1/RUVBL1/FOXL2/COX7B2/AFP/SPP1/BMPR1B/HMGB2/TRIP13/ROPN1L/CDC25C/SPINK1/PTTG1/STC2/MAK/H1-6/TDRD6/TTK/CGA/SLC22A16/ROS1/ADGB/FBXO5/GHRHR/INHBA/FIGNL1/ZP3/CFAP69/ASZ1/GARIN1B/LRGUK/CASP2/CSMD1/ANGPT2/TEX15/OPRK1/MYBL1/VPS13B/DCAF13/PAX5/TUT7/PPP3R…	125	Cluster2
GO:1903034	regulation of response to wounding	31/2032	173/18870	0.00308428	0.0425171	0.0369688	APCS/SERPINC1/TNR/PROC/FAP/VIL1/HRG/KNG1/HPSE/SPP1/F11/OCLN/F2R/F2RL1/F12/ADTRP/KIAA0319/PLG/CLDN3/CD36/EPPK1/ADRA2A/MDK/F2/CPB2/ADAMTS18/CRK/VTN/APOH/APOE/FOXA2	31	Cluster2
GO:0034765	regulation of monoatomic ion transmembrane transport	68/2032	454/18870	0.00310689	0.042732	0.0371557	PCSK9/KCNA3/PDZK1/CTSS/NOS1AP/CACNA1E/KCNG3/KCNK12/KCNH7/SCN3A/SCN2A/SCN1A/HECW2/KCNJ13/CACNA1D/FGF12/CXCL9/PPP3CA/F2R/KCNN2/ADRB2/KCNK17/TREM2/FKBP1C/TSPAN13/EPO/RELN/PIK3CG/KCND2/TCAF1/KCNU1/OPRK1/PPP3R2/CACNA1B/ANK3/ADRA2A/KCNC1/KCNA4/F2/LRRC55/APLNR/CABP4/GAL/GRIN2B/SCN8A/IFNG/KCNC2/AKAP5/KCNK10/KCNK13/P2RX5/ASIC2/KCNJ16/NEDD4L/NETO1/HCN2/CACNA1A/F2RL3/HAMP/ATP4A/CACNG8/TMC2/MMP9/KCNQ2/KCNE1/…	68	Cluster2
GO:0006338	chromatin remodeling	91/2032	638/18870	0.00311815	0.0427903	0.0372064	RAD54L/RBM15/H3C13/H4C14/GATAD2B/SMYD2/SMYD3/CENPA/TET3/INO80B/BUB1/BAZ2B/SATB2/HJURP/EOMES/RYBP/MORC1/MCM2/RUVBL1/HLTF/NSD2/HMGB2/LMNB1/FBLL1/IRF4/H3C1/H4C2/H1-2/H4C3/H1-6/H2BC4/H1-4/H2BC6/H4C4/H2BC7/H4C5/H1-3/H3C7/H2BC9/H3C8/H4C8/H2BC11/H4C9/H2BC13/H3C10/H2BC14/H4C11/H4C12/H2BC15/H1-5/H3C11/H3C12/H2BC17/USP49/BEND3/ACTL6B/HIPK2/EZH2/TEX15/RAD54B/DCAF13/MYC/LHX2/CDK1/TET1/HELLS/KCNQ1OT1/PAX6/KDM…	91	Cluster2
GO:0015671	oxygen transport	6/2032	15/18870	0.00327642	0.0444616	0.0386596	HBB/HBD/HBM/HBA2/HBA1/HBQ1	6	Cluster2
GO:0034310	primary alcohol catabolic process	6/2032	15/18870	0.00327642	0.0444616	0.0386596	SULT1C4/SULT1B1/AKR1C3/ALDH3B2/SULT2A1/HAO1	6	Cluster2
GO:0043652	engulfment of apoptotic cell	6/2032	15/18870	0.00327642	0.0444616	0.0386596	TREM2/XKR6/XKR9/ALOX15/RAC3/XKR7	6	Cluster2
GO:0051299	centrosome separation	6/2032	15/18870	0.00327642	0.0444616	0.0386596	CEP85/NEK2/KIF25/KIF11/CHEK1/AURKA	6	Cluster2
GO:0070365	hepatocyte differentiation	6/2032	15/18870	0.00327642	0.0444616	0.0386596	PROX1/CPS1/E2F8/E2F7/CYP1A1/PCK1	6	Cluster2
GO:0071692	protein localization to extracellular region	58/2032	377/18870	0.00334443	0.0452836	0.0393743	NR0B2/BMP8A/RAB3B/MPC2/PFKFB2/MIA3/IL1RN/ACVR1C/GCG/ABCA12/PTPRN/SUCNR1/SLC2A2/NKX6-1/PPP3CA/C1QTNF3/RAB3C/F2R/F2RL1/PCSK1/BMP6/ADTRP/SOX4/TREM2/CD2AP/TFAP2B/RFX6/PPIA/PCLO/VGF/RAB11FIP1/ADAM9/RIMS2/SYBU/UCN3/RBP4/ADRA2A/BRSK2/OR51E2/F2/TMEM132A/GAL/EXPH5/SLC4A8/IFNG/NR1H4/HNF1A/ORAI1/PDX1/TUNAR/RAB11FIP3/SYT4/IER3IP1/FFAR2/APOE/FOXA2/HNF4A/CBLN4	58	Cluster2
GO:0106027	neuron projection organization	19/2032	91/18870	0.00340352	0.0457152	0.0397496	CDC42/LRP8/ADCY10/DOCK10/NGEF/PLS1/NLGN1/PDLIM5/CTNND2/TREM2/RELN/GRIN2B/PPFIA2/CDK5R1/SRCIN1/TANC2/ATP1A3/APOE/SHANK3	19	Cluster2
GO:0006778	porphyrin-containing compound metabolic process	13/2032	53/18870	0.00340632	0.0457152	0.0397496	SPTA1/UGT1A1/TMEM14EP/EIF2AK1/AMBP/ABCC2/HPX/SLCO1B3/SLCO1B1/CYP1A1/ABCC1/HMOX1/ALAS2	13	Cluster2
GO:0007157	heterophilic cell-cell adhesion via plasma membrane cell adhesion molecules	13/2032	53/18870	0.00340632	0.0457152	0.0397496	ALCAM/NECTIN3/NLGN1/GRID2/CRB2/TENM4/UMOD/CEACAM5/CEACAM6/CEACAM8/CDH4/IL1RAPL1/TENM1	13	Cluster2
GO:0021872	forebrain generation of neurons	13/2032	53/18870	0.00340632	0.0457152	0.0397496	ASPM/PROX1/SLC4A10/DLX1/DLX2/LEF1/NR2E1/INHBA/NRP1/PAX6/FOXG1/NKX2-1/SHANK3	13	Cluster2
GO:0051053	negative regulation of DNA metabolic process	27/2032	146/18870	0.00352471	0.0472001	0.0410407	AUNIP/MSH2/NPPC/POLQ/GMNC/MCIDAS/RAD17/H1-2/H1-6/H1-4/H1-3/H1-5/FBXO5/TNKS/CHEK1/TIMELESS/HMGA2/PARPBP/PIF1/BLM/RMI2/CDT1/CDC6/ANKLE1/CERS1/FANCB/GNL3L	27	Cluster2
GO:1901992	positive regulation of mitotic cell cycle phase transition	20/2032	98/18870	0.00356413	0.0474832	0.0412869	CDC20/STIL/CDC7/SASS6/DTL/RRM2/CDC25A/TERT/CCNB1/CDC25C/FBXO5/MTBP/CDK1/CDCA5/WNT10B/ESPL1/DLGAP5/CYP1A1/CDC6/UBE2C	20	Cluster2
GO:0010842	retina layer formation	8/2032	25/18870	0.00358482	0.0474832	0.0412869	TFAP2B/SDK1/HIPK2/CALB1/FOXN4/ATP8A2/MEGF11/DSCAM	8	Cluster2
GO:0042178	xenobiotic catabolic process	8/2032	25/18870	0.00358482	0.0474832	0.0412869	UGT1A1/NR1I2/CYP3A4/CYP2C9/CYP2C8/CYP1A1/CYP2A6/CYP2B6	8	Cluster2
GO:0060586	multicellular organismal-level iron ion homeostasis	8/2032	25/18870	0.00358482	0.0474832	0.0412869	BMP6/RHAG/EIF2AK1/TFR2/EPB42/HAMP/HMOX1/TMPRSS6	8	Cluster2
GO:2000311	regulation of AMPA receptor activity	8/2032	25/18870	0.00358482	0.0474832	0.0412869	NLGN1/ADRB2/RELN/CNIH2/CACNG8/SHISA8/MAPK8IP2/SHANK3	8	Cluster2
GO:0051129	negative regulation of cellular component organization	102/2032	731/18870	0.00361567	0.047788	0.0415519	DRAXIN/CDC42/STMN1/OPRD1/CDCA8/CDC20/PCSK9/GFI1/SPTA1/APOA2/NUF2/TNR/KIF14/CENPF/AIDA/DPYSL5/ADD2/CTNNA2/TMSB10/BUB1/FAP/TMEFF2/MAP2/VIL1/NGEF/SEMA5B/NLGN1/HRG/TFRC/SPP1/PPP3CA/MAD2L1/TRIP13/CCNB1/SPOCK1/LRRTM2/SPDL1/BMP6/MAK/ADTRP/KIAA0319/SYNGAP1/PACSIN1/TREM2/TTK/FBXO5/SCIN/LMOD2/TNKS/STMN2/FBXO43/MTBP/RHPN1/KIF24/NRP1/ZWINT/TET1/SLIT1/RTN4RL2/INCENP/SPTBN2/APOC3/APOA1/CHEK1/GRIN2B/PTPRO/IAPP/…	102	Cluster2
GO:0097154	GABAergic neuron differentiation	7/2032	20/18870	0.00362701	0.0478341	0.041592	DLX1/DLX2/INHBA/NKX2-1/RAC3/SHANK3/ARX	7	Cluster2
GO:0007601	visual perception	37/2032	219/18870	0.00374207	0.0486619	0.0423118	COL11A1/CHRNB2/USH2A/SIX3/VAX2/SLC4A10/CRYBA2/SEMA5B/SLC45A2/ADGRV1/PDE6A/EYS/RIMS1/IMPG1/GABRR2/NR2E1/POU6F2/GRM8/RP1/CNGB3/CRB2/RBP4/PAX6/CABP4/COL2A1/GJA3/ATP8A2/ZIC2/RPGRIP1/RDH12/COL1A1/FSCN2/PDE6G/RGS9BP/CRYBA4/GPR143/ARR3	37	Cluster2
GO:0006633	fatty acid biosynthetic process	30/2032	168/18870	0.00375265	0.0486619	0.0423118	DEGS1/HACD2/ELOVL6/ELOVL2/CYP3A4/FABP5/AKR1C3/CYP2C9/CYP2C8/SCD/CYP2E1/APOA5/APOC3/ACOT4/LIPC/HACD3/CYP1A1/ABHD2/DECR2/ACSM5/ACSM2A/ACSM2B/ACSM1/ALOX15/ALOXE3/BRCA1/FASN/ACSBG2/APOC1/TRIB3	30	Cluster2
GO:0032197	retrotransposition	10/2032	36/18870	0.00375789	0.0486619	0.0423118	SPOCD1/MORC1/ASZ1/TEX15/MYBL1/TUT7/TDRD1/BTBD18/ZNF93/APOBEC3B	10	Cluster2
GO:0046164	alcohol catabolic process	10/2032	36/18870	0.00375789	0.0486619	0.0423118	SULT1C4/SRD5A3/SULT1B1/ADH4/AKR1D1/AKR1C3/ALDH3B2/APOE/SULT2A1/HAO1	10	Cluster2
GO:0001867	complement activation, lectin pathway	5/2032	11/18870	0.00380957	0.0486619	0.0423118	MASP2/FCN3/COLEC11/COLEC10/FCN1	5	Cluster2
GO:0003310	pancreatic A cell differentiation	5/2032	11/18870	0.00380957	0.0486619	0.0423118	NKX6-1/RFX6/PAX6/INSM1/NKX2-2	5	Cluster2
GO:0021892	cerebral cortex GABAergic interneuron differentiation	5/2032	11/18870	0.00380957	0.0486619	0.0423118	DLX1/DLX2/NKX2-1/RAC3/ARX	5	Cluster2
GO:0032253	dense core granule localization	5/2032	11/18870	0.00380957	0.0486619	0.0423118	MAP2/SYBU/PPFIA2/TANC2/SYT4	5	Cluster2
GO:0035090	maintenance of apical/basal cell polarity	5/2032	11/18870	0.00380957	0.0486619	0.0423118	ANK1/CRB2/LHX2/WNT11/LIN7A	5	Cluster2
GO:0038183	bile acid signaling pathway	5/2032	11/18870	0.00380957	0.0486619	0.0423118	ABCG5/ABCG8/CYP8B1/NR1H4/SLC10A1	5	Cluster2
GO:0045199	maintenance of epithelial cell apical/basal polarity	5/2032	11/18870	0.00380957	0.0486619	0.0423118	ANK1/CRB2/LHX2/WNT11/LIN7A	5	Cluster2
GO:0051987	positive regulation of attachment of spindle microtubules to kinetochore	5/2032	11/18870	0.00380957	0.0486619	0.0423118	CDCA8/CCNB1/INCENP/AURKB/BIRC5	5	Cluster2
GO:0070189	kynurenine metabolic process	5/2032	11/18870	0.00380957	0.0486619	0.0423118	KMO/KYNU/AADAT/IDO1/IDO2	5	Cluster2
GO:0099519	dense core granule cytoskeletal transport	5/2032	11/18870	0.00380957	0.0486619	0.0423118	MAP2/SYBU/PPFIA2/TANC2/SYT4	5	Cluster2
GO:1901950	dense core granule transport	5/2032	11/18870	0.00380957	0.0486619	0.0423118	MAP2/SYBU/PPFIA2/TANC2/SYT4	5	Cluster2
[truncated: 6 more rows]
