# Supplementary material for: Unravelling TPX2-centered co-expression networks as key drivers of aggressive prostate cancer
Source: Sci Rep. 2025 Dec 16;15:43908. doi: 10.1038/s41598-025-27704-4 (PMC12708838; doi:10.1038/s41598-025-27704-4)
Supplement: Supplementary file 9 — Supplementary Material 9 [file 41598_2025_27704_MOESM9_ESM.xlsx]

## Sheet: prim_vs_norm_shap
SHAP values for Up-regulated DEGs (Padj < 0.05, LFC > 1, prim/norm)
entry_113	-0.0208587	-0.0716954	-0.00108168	-0.000824975	-0.00160273	0.011869	0.0107945	-0.0439217	0.0112074	-0.0044825	-0.000512553	-0.00486283	-0.172129	0.00938201	-0.0170758	0.00606918	-0.0069074	-0.00643322	-0.00837077	-0.0013399	0.00135044	-0.42361
entry_520	0.00557725	0.0351017	0.0101718	0.0011994	0.00101512	0.000659473	0.00678532	0.00596433	0.0411664	0.000943257	0.000188167	-9.81297e-05	0.0184612	-0.0028195	0.00331505	0.000310648	0.00547769	0.0119868	0.00337245	-0.000478919	0.00362925	0.0613411
entry_458	0.00535673	0.0354363	0.00979859	0.00118099	0.00089827	0.00160481	0.00567212	0.00618208	0.0426289	0.000938812	5.92565e-05	-0.000236315	0.0232787	-0.00613313	0.00280554	0.000543391	0.00529842	0.00999874	0.00295129	-0.00037019	0.00285802	0.0619414
entry_476	0.0050029	0.0326486	0.00998602	0.00118887	0.000753453	0.000965929	0.0067462	0.00571062	0.0415764	0.000904134	0.000251992	0.000215531	0.0265554	-0.00453719	0.00263397	0.000253863	0.00533812	0.0104205	0.00281345	-0.000160424	0.00404504	0.0603942
entry_38	-0.0202025	-0.162242	-0.0909797	-0.00852322	-0.00429668	-0.00197488	0.00697084	-0.0117097	-0.242611	-0.0136902	1.95999e-05	0.00229336	-0.150316	0.0176649	-0.0145324	0.00646367	-0.0480217	0.00277493	-0.00761941	-0.000778293	-0.0162789	0.00862968
entry_274	0.00568973	0.0357401	0.00988681	0.00142725	0.00079504	-0.00125513	0.00510979	0.00694622	0.0392734	0.00120253	0.00012301	0.000251608	0.0274281	-0.00397304	0.00270603	-0.000590788	0.00639508	0.0090662	0.00273303	3.58888e-05	0.00515796	0.0592551
entry_541	0.00522694	0.0334061	0.00995485	0.00124703	0.00071143	0.000317146	0.0053739	0.00561595	0.0408376	0.000916811	7.78289e-05	0.000277848	0.0299918	-0.00403414	0.00252948	0.000370172	0.00543018	0.00884377	0.0025845	-0.000295359	0.00432631	0.059919
entry_678	0.00577219	0.0348814	0.0103027	0.00116093	0.00082763	-0.000152828	0.00667205	0.00499657	0.0412924	0.000878099	0.000358668	0.000610345	0.0211259	6.16661e-05	0.0031288	0.000455234	0.00570709	0.010935	0.00322567	-0.000449969	0.00215554	0.0597443
entry_653	0.0051184	0.0332036	0.00987277	0.00122862	0.000668512	-0.000118333	0.00389606	0.00636716	0.0401447	0.00107805	9.77898e-05	0.000286177	0.0319834	-0.00388783	0.002504	-0.000906959	0.00578369	0.00978432	0.00251768	8.7258e-05	0.00446937	0.0594288
entry_885	0.000328807	-0.0302464	-0.00449343	-0.00421755	-0.00393703	0.0166773	0.01042	-0.0202043	-0.0660076	-0.00848981	0.00135235	0.0162742	-0.0297321	0.0432559	-0.00841324	0.00398334	-0.0186462	-0.0178974	-0.011836	0.0200032	-0.0104235	-0.0956339
entry_766	-0.00478539	0.0314319	0.00997171	0.00132498	0.000207156	-0.00316151	-0.00897521	0.0112128	0.0458305	0.00723853	0.000133974	-0.00105079	0.0372071	0.00324668	0.00323222	-8.18751e-05	0.00420995	-0.00805109	0.00251694	-0.00119715	0.00259816	0.0659377
entry_762	0.00639686	0.0316667	0.00697911	0.0012558	0.000654107	-0.00482954	0.00634689	0.00375325	0.047864	0.00119146	0.000548325	0.00367149	0.0278722	0.00199813	0.00403	0.000905621	0.00261054	-0.00539195	0.00347443	-0.00141724	-0.000515733	0.0617962
entry_752	0.00557485	0.0327083	0.00978427	0.00127048	0.000524119	-0.00131621	0.00357129	0.00781782	0.0408665	0.00209171	0.000299632	0.000176444	0.0360449	-0.000138562	0.00284533	0.000304352	0.00552013	0.00132605	0.00240325	-0.000123697	0.00244311	0.0585188
entry_8	-0.029937	-0.225632	-0.00116707	-0.0029456	-0.00265974	-0.00764727	0.0109226	-0.0342228	0.013997	-0.00542972	0.000878817	-0.00116228	0.0336155	0.0244929	-0.00797451	0.00101448	-0.0142264	-0.0345896	0.000300602	-0.00442581	-0.00973239	-0.404936
entry_719	0.00154026	0.0347924	0.0106159	0.000784033	0.0016139	0.00402108	0.00685993	0.00562594	0.0457742	0.00122877	0.000512645	-6.08229e-05	-0.0277233	0.00485611	0.00659629	0.00380565	-0.00500002	0.0132768	0.00424544	0.00396673	-0.000246735	0.0664616
entry_32	-0.0179952	-0.0936898	-0.0562618	-0.00479446	-0.00427607	0.00193271	0.0016614	-0.0184695	-0.177896	-0.00862694	-0.000819523	0.00326889	-0.0950917	0.0112455	-0.00953493	0.00239115	-0.0215915	-0.0216906	-0.0103051	0.0021246	-0.0105245	-0.248199
entry_246	0.00535818	0.0331851	0.00976417	0.00134485	0.000581431	-0.000684497	0.00408654	0.00641828	0.0403311	0.00241805	8.02074e-05	-0.00248646	0.0347	-0.00395387	0.002522	-0.000492539	0.00600588	0.0078579	0.00238856	8.20204e-05	0.00441458	0.0592487
entry_21	-0.0451023	-0.0237533	-0.00012821	0.000764531	0.0192794	-0.00767138	-0.160275	0.0244161	-0.0816846	0.0149729	-0.000725398	-0.0316533	-0.0435288	-0.0327189	-0.023837	0.00291103	0.0166004	-0.0517763	-0.0089869	-0.00319353	0.00546779	0.0139538
entry_492	0.00645136	0.0365087	0.0102451	0.00134826	0.000849181	-0.00146206	0.00691139	0.00665069	0.0418626	0.000891849	0.000259875	0.00088704	0.0198106	-0.00313841	0.00316601	-0.000117601	0.00569239	0.0105812	0.00341735	-0.00046126	0.00273392	0.0585955
entry_819	0.00511576	0.0333457	0.009862	0.00133466	0.000671754	-0.00059668	0.00369194	0.00662148	0.0402125	0.00218614	7.20537e-05	6.03836e-05	0.0316032	-0.00373536	0.00227592	0.000348378	0.00542501	0.00875311	0.00253972	-0.000165752	0.00442389	0.059559
entry_164	-0.0164152	-0.117594	-0.0516929	-0.00450575	-0.00407282	0.00106897	0.00153052	-0.0176639	-0.179298	-0.00830889	0.000351086	0.00336396	-0.0767113	0.0100951	-0.00931594	0.00217701	-0.0208354	-0.0209356	-0.00907925	0.00379214	-0.0101023	-0.25359
entry_697	-0.000240703	0.0311606	0.0104439	0.00129677	0.000427938	0.00144065	0.00727522	0.00576381	0.043374	0.00050083	9.94901e-05	-0.000159563	0.0373	-0.0042411	-0.000134104	-0.00244464	0.00648208	0.00860805	0.0028667	-0.0027494	-0.000574192	0.0618114
entry_542	0.00483373	0.0326917	0.0100471	0.00118411	0.000748533	0.00121831	0.00614962	0.00580692	0.0412425	0.000895882	5.7361e-05	0.000123125	0.0274814	-0.00406281	0.00268711	0.000402048	0.00525847	0.0100913	0.00265305	-0.000147621	0.00408866	0.0603012
entry_419	-0.00166717	0.0334486	0.00994282	0.00133827	0.000620087	-0.000764408	0.0049469	0.00698234	0.0410372	0.00141328	0.000143724	0.000506411	0.0338192	-0.00415879	0.00262228	-0.00159182	0.00593462	0.00885444	0.00248495	2.4e-05	0.00478721	0.0608479
entry_463	0.00517654	0.0330454	0.00995408	0.0012227	0.000694036	-0.000191878	0.00594838	0.00618306	0.0403281	0.0008509	8.67151e-05	0.000287715	0.030615	-0.00400386	0.0025989	-0.00144607	0.00580595	0.0101401	0.0025121	0.000159681	0.00434554	0.0594047
entry_608	0.00526022	0.0333749	0.00984819	0.00123219	0.00065723	-0.000568648	0.0045304	0.00671694	0.0398864	0.00153939	6.45453e-05	6.58053e-05	0.0322492	-0.00377501	0.00250887	-0.00128916	0.00592132	0.00895811	0.00254703	0.000150703	0.00473307	0.0590641
entry_493	-0.000382279	-0.036519	0.00644537	2.67975e-05	-0.000664374	0.00928477	0.00809813	-0.00870276	0.0495937	0.000410757	0.00101432	0.00751574	0.0495911	0.0208059	0.000976692	0.00208767	-0.00332186	-0.00753689	-0.00474654	0.00950276	-0.00172206	0.0196886
entry_94	-0.0161256	-0.117067	-0.051256	-0.00467175	-0.00410835	0.000849776	0.0016337	-0.018273	-0.175862	-0.00843679	-0.00104662	0.00311138	-0.0761021	0.00876759	-0.00936831	0.00197107	-0.0212959	-0.0217595	-0.00935683	-0.000428551	-0.0101343	-0.248847
entry_871	0.00313302	0.017422	0.00887931	0.000488927	-0.00120348	0.0105629	0.00714582	-0.00395971	0.0276618	0.00173193	0.000973203	0.00723946	-0.00742432	0.0203238	0.00307295	0.00342337	-0.00284022	-0.0053504	-0.000970918	0.0064566	-0.000782767	0.0596626
entry_91	0.00182206	-0.0414206	-0.0710118	-0.00483964	-0.00505839	0.00407284	0.00184419	-0.0196975	-0.201323	-0.00945784	0.000162219	0.00397131	-0.098349	0.0154723	-0.0102148	0.0030888	-0.024103	-0.0246672	-0.0139435	0.00923673	-0.012355	-0.277336
entry_486	0.00293947	0.00416878	0.0114172	0.00159061	0.000213911	0.00192942	0.00807409	0.00372616	0.0450438	0.000519857	0.000564949	-0.00136625	0.0283385	0.00912668	0.00357152	0.00124278	0.00384703	0.0115861	0.00340092	-0.00133981	-0.000252218	0.0642896
entry_659	0.00542973	0.0317168	0.010213	0.00116149	0.000633249	0.00109016	0.00726077	0.00388548	0.0428658	0.00080449	0.000178927	-0.000450868	0.0303654	-0.00632271	0.00282922	-0.00127642	0.00623201	0.010038	0.00266124	5.88079e-05	0.00235074	0.0605396
entry_429	0.00542966	0.0357135	0.00987742	0.00119997	0.000897192	0.00204526	0.00722389	0.00619858	0.0428683	0.000836385	0.000371666	-0.000405526	0.0218413	-0.00680944	0.00296496	0.000564281	0.00548079	0.0108395	0.00306692	-0.000332783	0.000568439	0.0620212
entry_502	0.000522088	0.0187318	0.011626	0.00148369	0.00103178	0.00278141	0.00869648	-0.00253893	0.0454619	0.00144354	0.000807345	0.00475526	0.00337836	0.013766	0.000492076	-0.0036716	-0.00138317	0.015536	0.00350554	-0.00143953	-0.000712763	0.0657528
entry_160	-0.0158893	-0.11853	-0.0517345	-0.00442126	-0.00404704	0.000873591	0.00152835	-0.0174842	-0.177768	-0.00841288	-0.00103075	0.00303439	-0.0885928	0.00988929	-0.00929599	0.00216042	-0.0207295	-0.0207279	-0.00903109	0.00622788	-0.0100936	-0.24371
entry_287	0.00620059	0.0235031	0.0107281	0.00105527	0.000652297	0.00108656	0.00624954	0.00433491	0.0441284	0.00033104	0.000104711	-0.000475198	0.0221189	-0.000787049	0.00337716	-0.00107463	0.00634287	0.012888	0.00308753	-0.00290086	0.00242284	0.0629869
entry_716	0.00561241	0.0306132	0.0100809	0.00138042	0.000666496	-0.00173356	0.00729892	0.00598212	0.0432147	0.000657493	-6.65749e-05	0.000188634	0.0347866	-0.00408011	0.0030412	-0.000890645	0.00348743	0.0085319	0.00280853	-0.000302338	-0.000850043	0.0599702
entry_431	0.00626705	0.01907	0.00836706	0.00125473	0.000743686	0.00173736	0.00744177	0.00113166	0.0463101	0.000988762	0.00011022	0.00317846	0.0214385	0.00846148	0.0039085	-0.00142725	0.00446313	0.010756	0.00285123	-0.00321701	6.54064e-05	0.0628525
entry_43	-0.0117629	-0.165328	-0.00824704	-0.0050279	-0.00638079	0.005013	0.00485764	-0.0262395	-0.0477377	-0.0104457	-0.00132778	0.0150873	-0.131735	0.020255	-0.0151858	0.00270261	-0.0178637	-0.0272652	-0.0115547	-0.000596383	-0.0105205	-0.312564
entry_100	0.00109793	-0.125321	-0.0538784	-0.00441184	-0.00378655	0.000936141	0.00515539	-0.018023	-0.187437	-0.00842696	8.72414e-05	0.00350191	-0.0760375	0.0108695	-0.00947501	0.00224374	-0.0214739	-0.0217567	-0.00926605	0.00582931	-0.010298	-0.257772
entry_601	0.00546521	0.0349449	0.0101848	0.00119669	0.000900672	0.000534756	0.00675523	0.00551341	0.0408333	0.000907092	0.000114123	0.000298102	0.0215627	-0.00232588	0.00311568	0.000449949	0.0056875	0.0111969	0.00319215	-0.00041873	0.00354515	0.0600108
entry_309	0.00522477	0.0332421	0.0101044	0.0012325	0.000709708	-0.000148426	0.00657825	0.00573135	0.0412857	0.00081309	7.4777e-05	7.92708e-05	0.0284155	-0.00195523	0.00289684	-0.00142845	0.00583367	0.00996623	0.00269853	2.20268e-05	0.00335863	0.0590097
entry_391	-0.00315242	0.0236179	0.00915908	0.00132307	0.00513569	-0.00164029	-0.00751843	0.0134537	0.0389943	0.00777659	-6.70776e-05	-0.000219483	0.0399279	-0.00508601	0.00242875	0.00170783	0.00925119	0.00104531	0.00156524	-0.000482929	0.00443818	0.0618455
entry_698	-0.00686206	0.0212276	0.00996827	0.00140924	0.000402973	-0.00167345	-0.0212702	0.0088837	0.0450204	0.0087008	-8.56498e-05	-0.000212596	0.0367264	-0.00779539	-0.00623594	-0.00273947	0.00898587	0.0107643	0.00260543	-0.00112154	0.0056368	0.0683431
entry_479	0.00526665	0.0334456	0.00993674	0.00120795	0.000716505	-0.000769418	0.00668125	0.0059692	0.0405944	0.00077735	6.92369e-05	0.000316649	0.0306342	-0.00413823	0.00261832	-0.00104661	0.00594124	0.00882945	0.00259052	0.000198037	0.00450955	0.0592615
entry_654	0.00582103	0.0354893	0.00994225	0.00123389	0.000872564	-0.00067727	0.00693582	0.00616256	0.0405711	0.000971611	0.00020149	0.000386341	0.0235209	-0.00437051	0.00281092	-0.000412761	0.00630016	0.0105405	0.0027918	4.89307e-06	0.00476382	0.0597364
entry_349	0.00518083	0.0334141	0.00994074	0.00121369	0.000711694	-0.000142803	0.00666681	0.00588039	0.0412422	0.000868249	8.03974e-05	8.74434e-05	0.0285966	-0.00386766	0.00269753	-0.00147069	0.00585355	0.0101414	0.00255996	0.000178917	0.00446411	0.0594331
entry_183	0.00532298	0.0336609	0.0100842	0.00130127	0.000676755	-0.000791782	0.00510601	0.00583252	0.0404177	0.000960508	8.46758e-05	-5.50659e-05	0.0310556	-0.0019358	0.0027558	-0.00118604	0.0059201	0.00929169	0.00264719	3.46118e-05	0.00370052	0.0587554
entry_60	0.0070606	0.0259304	0.000976705	0.00075084	-0.00181195	-0.0165422	-0.108645	0.00261653	-0.0501917	-0.00987931	-0.00032567	-0.00203177	-0.262218	-0.0224487	0.00324733	-0.0151755	0.00576928	-0.0624414	0.000736479	-0.00221957	0.00554604	0.0404925
entry_763	0.00484812	0.0346206	0.00983586	0.00133227	0.000510276	-0.000698174	-0.00382568	0.00935488	0.0417736	0.00120288	0.000176407	8.43365e-05	0.0318983	-0.00418627	0.00250795	-0.000438644	0.00511282	0.00871574	0.00245333	-0.000161759	0.00460614	0.0615438
entry_556	0.00531986	0.0341727	0.00990959	0.00121257	0.000617768	-0.000244801	0.00511997	0.00600807	0.0426976	0.000847926	-3.18507e-06	0.000758581	0.031855	-0.00685708	0.00270599	-0.0011055	0.00572262	0.0100626	0.00266056	0.000148918	-0.000671265	0.0612031
entry_225	0.00537952	0.0366957	0.00985094	0.00145419	0.000733563	-0.00165222	-0.00261444	0.00803558	0.0395683	0.00508025	7.90188e-05	0.000214535	0.0277187	-0.00427477	0.00258636	-0.00170579	0.0062742	0.0100891	0.00262037	-0.000103947	0.00532361	0.0606989
SRR22868621	-0.0121952	0.0200378	-0.00134298	0.000857721	-0.0030741	-0.0123857	-0.156665	0.00568237	-0.0874799	0.014204	-0.000319289	-0.032297	-0.22396	-0.0245726	0.0035297	-0.00449935	0.00334346	-0.0780929	-0.0101984	-0.00233908	0.00458939	0.0311799
entry_280	0.00681072	0.0340587	0.0100671	0.000320556	0.00147102	0.00577082	0.00847786	0.00145853	0.044206	0.00147741	1.61098e-05	0.00503958	-0.0279234	0.00397238	0.00699151	0.00359163	0.00194884	-0.00861128	0.00422478	0.00464494	-0.000725572	0.0711321
entry_184	0.00510016	0.0337312	0.0095261	0.00140783	0.000518591	-0.00119166	-0.00172625	0.00738246	0.0405095	0.0052771	7.00259e-05	-0.00288727	0.0347813	-0.00420843	0.00242044	-0.000337908	0.00568505	0.00897384	0.00238454	3.10546e-06	0.0046068	0.0601148
entry_151	-0.0260172	-0.035545	-0.010198	-0.00214352	-0.00461697	0.00949374	0.00702431	-0.0226852	-0.201163	-0.00497304	0.000686739	0.00665543	-0.0959646	0.0191708	-0.0107516	0.00411266	-0.025793	-0.0281293	-0.0084352	-0.00459016	-0.0116096	-0.325488
entry_139	-0.0167342	-0.121636	-0.0538554	-0.00458612	-0.00361348	0.00120212	0.00161635	-0.0172803	-0.178282	-0.00841597	-0.00117129	0.0030628	-0.0812833	0.010595	-0.00934749	0.00221617	-0.0203385	-0.0203156	-0.00868359	0.00619781	-0.0104312	-0.246686
entry_205	0.00536466	0.0334608	0.0101153	0.0012558	0.00069399	-0.000899379	0.00646865	0.00570853	0.0412174	0.00083711	9.81804e-05	-7.55481e-05	0.0293281	-0.00192909	0.00290318	-0.00128144	0.00590432	0.00946138	0.00269027	8.82859e-05	0.00353294	0.0587449
entry_314	-0.00612865	0.0296373	0.0107484	0.00132259	0.000376394	-0.0029119	-0.0121703	0.00331019	0.0453399	0.000733149	-5.37768e-05	-0.000515171	0.0421375	0.00505056	-0.00016699	-0.00265793	0.00134555	0.0115691	0.00274145	-0.00116919	0.00301418	0.0629929
entry_268	0.00521304	0.0325314	0.00950876	0.00138631	0.000631182	-0.000496354	-0.000601249	0.0080356	0.0402568	0.00708643	1.29722e-05	-0.0040416	0.0395441	-0.00412439	0.00239313	0.00148454	0.00655881	-0.000891258	0.0021426	-0.000295875	0.00435438	0.0600206
entry_90	-0.0193584	-0.0663119	-0.0731611	-0.00688059	-0.00350381	-0.00103564	0.00190611	-0.0205184	-0.233053	-0.00927704	-0.00123874	0.00303312	0.0144099	0.0136024	-0.00639357	0.000201447	-0.0195239	-0.0240258	-0.011994	-0.000640996	-0.0138874	-0.295568
entry_296	0.00531623	0.0338616	0.0100449	0.0012213	0.000712029	-0.000113041	0.00576206	0.0051821	0.0420161	0.000820687	5.89545e-05	-0.000354024	0.0319333	-0.00638952	0.00255137	-0.00157913	0.00520804	0.0109316	0.00270932	2.83685e-05	0.00456794	0.0574374
entry_51	-0.00414494	-0.122846	-0.0529675	-0.00432675	-0.00415127	0.00103337	0.00159374	-0.0178401	-0.17994	-0.00842536	-0.00113162	0.00350965	-0.0945908	0.0111321	-0.00935257	0.00219373	-0.021027	-0.0205901	-0.00920212	0.00616784	-0.0101999	-0.24259
entry_66	-0.0155615	-0.121904	-0.0506624	-0.00417213	-0.00413416	0.00439599	0.00522015	-0.018188	-0.181251	-0.00841761	-0.00104137	0.0030247	-0.0763815	0.00404302	-0.00890854	0.00217125	-0.0209398	-0.0211646	-0.00924532	0.00618815	-0.0101426	-0.250658
entry_696	0.00505604	0.0335013	0.00956458	0.00139341	0.000801239	-0.000476256	-0.00987476	0.00750889	0.0417327	0.00656274	-1.70642e-05	-0.000256118	0.0412747	-0.00461008	0.00245726	0.00149068	0.00631765	-0.00229816	0.00220389	-0.000584426	0.00462977	0.0616962
SRR22868619	-0.0162502	-0.135543	-0.0578264	-0.00575683	-0.00244274	-0.00089822	0.00139765	-0.0177635	-0.217139	-0.00858995	-0.00107512	0.00303347	-0.00188177	0.011032	-0.00615075	0.000306532	-0.0176506	-0.0203501	-0.00822223	0.00609956	-0.0113843	-0.269337
entry_332	0.00553934	0.0271164	0.0102736	0.00146526	0.000692295	-0.00160124	0.00725828	0.00422526	0.0442005	0.0010866	0.000301265	0.000484575	0.0296375	-0.000211585	0.00331644	0.000582687	0.00273292	0.0107656	0.00319272	-0.000751077	0.00118148	0.0599459
entry_607	0.00526096	0.0335299	0.00993537	0.00130212	0.000702462	-0.000769041	0.00552747	0.00611	0.0408889	0.000911062	8.01022e-05	8.72352e-05	0.0300286	-0.00382875	0.00255624	0.000206199	0.00547814	0.00922628	0.00262084	-9.30187e-05	0.00444357	0.0594589
entry_213	0.00512633	0.0298203	0.00998493	0.00127565	0.000754466	0.00135596	0.00747441	0.0047449	0.0446134	0.000718048	0.000271066	-0.000158368	0.0304861	-0.00857326	0.00306222	0.000754936	0.0040695	0.0113923	0.00295883	-0.000357699	-0.000607205	0.0614832
entry_244	0.00243205	0.0289511	0.0110116	0.00132236	0.000478752	0.00139224	0.00633404	0.00333159	0.0442287	-7.46127e-05	0.00035784	0.00198416	0.0300891	0.00408698	0.00319821	-0.00237774	0.00312744	0.00931108	0.00289882	-0.000376324	0.000148193	0.0606393
entry_633	0.00593601	0.0323383	0.0104982	0.00148646	0.000769623	-0.00042417	0.0071875	0.00496889	0.0431713	0.000738869	0.000412987	0.000754831	0.0240096	0.00122547	0.00337773	-0.0020294	0.00469185	0.0110335	0.00323725	-0.000323203	0.000612156	0.0591466
entry_343	0.00559044	0.0350179	0.00986741	0.00142551	0.000729763	-0.00107375	0.00390619	0.00687568	0.039265	0.00215309	0.000121136	0.000242583	0.0289596	-0.00391574	0.00261264	-0.00082856	0.00622299	0.00951733	0.00259669	-1.14523e-05	0.00499498	0.0592077
entry_828	0.00601997	0.0350357	0.00987896	0.00130894	0.00054851	-0.000779126	0.00270463	0.00576184	0.0424799	0.00454224	5.10628e-05	-0.00267227	0.0208334	-0.00465763	0.00272553	-0.000803613	0.00636024	0.00901132	0.00240992	-0.000171184	0.00511164	0.0611934
entry_591	0.00611554	0.0389843	0.0101122	0.00155548	0.00080028	-0.00218864	-0.00697682	0.00607765	0.0401048	0.00106954	0.00014134	0.000222563	0.0230444	-0.00530981	0.00292535	-0.000925509	0.0067648	0.011317	0.00292846	-0.000498104	0.00577274	0.0650029
entry_735	0.00509398	0.0323196	0.00939908	0.00138812	0.0030396	-0.000967347	-0.00140715	0.00612989	0.0387562	0.00737357	1.30822e-05	-0.00198831	0.0405335	-0.00467676	0.00236865	0.00149906	0.00804762	-0.000731239	-0.000422063	-0.000380474	0.00434527	0.0599881
entry_36	-0.017965	-0.125947	-0.027898	-0.0048992	-0.00427036	0.000945753	0.00199694	-0.0192358	-0.178803	-0.00872309	-0.00102014	0.00348537	-0.0838135	0.0122534	-0.00974429	0.0022732	-0.0221171	-0.0253464	-0.00996669	-0.000471832	-0.0106385	-0.24565
entry_534	0.00520592	0.0333536	0.00993495	0.00124425	0.000686966	0.000413354	0.00513773	0.00611279	0.0402639	0.000851009	6.58991e-05	0.000160503	0.0309769	-0.00404747	0.00253713	-0.00132441	0.00594784	0.0094781	0.00256587	3.31376e-06	0.00459911	0.0594954
entry_111	-0.0145255	-0.153853	-0.00525527	-0.00585601	-0.0034953	0.000546588	0.00192055	-0.0198049	-0.207664	-0.00870818	0.000286382	0.00530846	-0.0240493	0.015286	-0.00791006	0.000640999	-0.0183286	-0.0228671	-0.00945607	0.00684277	-0.0103388	-0.294022
entry_475	-0.00084905	0.032779	0.00950704	0.0013798	0.000538173	-0.00065645	-0.00100611	0.00884403	0.0402239	0.00566118	1.62887e-05	0.000257351	0.0375279	-0.00388688	0.00228327	0.00089697	0.00658052	0.00429055	0.00215302	-0.000212728	0.00467415	0.0599905
entry_185	0.00548519	0.0363314	0.00985058	0.00146029	0.000722391	-0.00153633	-0.00185854	0.00742444	0.0394557	0.00527165	0.000114372	-0.000106199	0.0278802	-0.00420751	0.0025675	-0.000299148	0.00619133	0.00978323	0.00252935	-4.37049e-05	0.00519774	0.0601744
entry_321	0.0052632	0.0335034	0.00979895	0.001334	0.000634662	-0.000653422	0.00406351	0.0066451	0.0398064	0.0018995	9.30235e-05	5.53876e-05	0.0323715	-0.00361564	0.00248625	-0.000744446	0.00603504	0.00864909	0.00244023	0.000171609	0.00463267	0.0588705
entry_498	0.00603479	0.035073	0.0101216	0.0012156	0.000948793	0.000266006	0.00693313	0.00606443	0.040533	0.000806652	0.000183995	0.000106589	0.0204478	-0.0027283	0.00316705	-0.0012977	0.00653502	0.0115717	0.00333046	-0.000363215	0.00387523	0.0604357
entry_849	-0.00225891	-0.00797203	0.00733662	0.000179056	-0.00091716	0.0028862	0.00792745	-0.00817615	0.0501407	-0.00293223	0.00107137	0.00698253	0.0346366	0.0203881	-0.00264719	0.0024684	-0.00397934	0.0134925	0.00337669	-0.00393125	-0.00115687	0.0316856
entry_202	0.00641484	0.032814	0.0105808	0.00126568	0.000975784	-0.00246124	0.00703592	0.00578708	0.0406212	0.000980334	0.000200442	-0.00013168	0.0167132	0.00295143	0.00414924	0.000398733	0.00603477	0.00988315	0.00324778	-0.00032081	0.00261828	0.0625296
entry_758	-0.00126323	-0.0936698	0.000622139	-0.000883803	-0.00168633	0.00581899	0.0113697	-0.0156364	0.0479876	-0.00433858	-0.000568704	0.00826865	0.0526284	0.0273788	-0.00562478	0.00286434	-0.00997283	0.0121617	0.00201163	0.0109553	-0.00754382	-0.0602224
entry_481	0.00539096	0.0303216	0.0106051	0.001262	0.000741475	-3.77509e-05	0.0069999	0.00477906	0.043119	0.000901691	0.000372426	0.000822561	0.0273785	0.00190629	0.00308221	-0.000684215	0.00501786	0.0103806	0.00281574	-0.000384929	0.000675932	0.0576112
entry_144	-0.0202541	-0.144098	-0.00811542	-0.00498056	-0.00423049	0.00569742	0.00236028	-0.0188664	-0.187718	-0.00852527	0.000392325	0.00540601	-0.0875119	0.0138229	-0.00944766	0.00255656	-0.0227063	0.00559468	-0.00983802	1.59129e-05	-0.0101083	-0.275015
entry_206	0.0053696	0.0315155	0.0103878	0.00120187	0.000669402	0.000388711	0.00516664	0.00569671	0.0418321	0.000717152	0.000128365	-0.000131883	0.0299699	-6.21998e-05	0.00290609	-0.00104297	0.00605692	0.00903044	0.00266616	-7.66264e-05	0.00243138	0.0586684
entry_594	0.005791	0.0320985	0.00993622	0.00140602	0.000797596	0.000645965	0.00838262	0.00501444	0.0441728	0.000780704	3.81791e-05	0.000699865	0.0236586	-0.0092157	0.00327011	0.000685994	0.00461099	0.0128213	0.00307569	-0.000508505	0.00295182	0.0586402
entry_789	0.00709661	0.037403	0.00947999	0.000985616	0.00137549	-0.00470668	-0.0121162	0.00708388	0.0405336	0.00101385	9.34203e-05	0.000124557	-0.038657	-0.00895796	0.00506862	0.00335877	0.010624	0.0104615	0.0031159	0.00480974	0.00582204	0.0742906
entry_515	0.00550229	0.0340898	0.0100894	0.00124124	0.000707562	-0.000459788	0.00662073	0.00574363	0.0410108	0.000846243	0.000241784	0.000260356	0.0271502	-0.00199307	0.00298098	-0.00102278	0.00607005	0.00966061	0.00287096	-2.94217e-05	0.00338258	0.0587665
entry_357	0.00525708	0.0331884	0.00993905	0.00121507	0.000702137	-0.000884391	0.00646487	0.00588128	0.0413112	0.000877173	0.000300767	0.000520806	0.0296493	-0.00386378	0.00264731	-0.00119425	0.00593029	0.00947859	0.0026645	0.000185704	0.00432742	0.0590983
entry_403	0.00530307	0.0332283	0.00984655	0.00133117	0.000640686	-0.000638884	0.00392466	0.00662583	0.0399365	0.00210617	8.91547e-05	5.9723e-05	0.0333433	-0.00356942	0.00250693	-0.000492623	0.00583223	0.00760132	0.00240856	5.85713e-05	0.00457746	0.0588935
entry_770	0.0078696	0.0347443	0.00993363	0.000817892	0.00124899	-0.00526096	0.0060546	0.007349	0.0446165	0.00076736	0.000143284	0.000310833	-0.0294532	0.00227271	0.0066871	-0.0051428	0.011288	0.0122822	0.00379053	-0.000128724	0.0028477	0.069966
entry_63	-0.0163907	-0.115445	-0.0514301	-0.00455773	-0.00352052	0.00104285	0.00155513	-0.0178331	-0.173167	-0.00845431	-0.00103471	0.00309362	-0.0896968	0.0100215	-0.00934208	0.00221245	-0.0209905	-0.0211135	-0.00907199	0.000539326	-0.0101092	-0.244053
entry_629	0.00526923	0.0325038	0.0104177	0.00132613	0.000675314	9.42478e-05	0.00636572	0.00429832	0.0420056	0.000800806	5.71272e-05	0.00164225	0.0268096	0.00071717	0.00294019	0.000511041	0.00486354	0.00953149	0.00298485	-0.000403335	0.000116608	0.0599778
entry_283	0.0049618	0.0329814	0.00968332	0.00135373	0.000622508	-0.000542706	0.000409255	0.00754039	0.0394322	0.00550358	7.84777e-05	-0.000229411	0.0337702	-0.00352905	0.00234564	-8.72293e-05	0.00588713	0.00782744	0.00234177	0.000100919	0.00454333	0.0585068
entry_96	-0.0211357	-0.198016	-0.0930832	-0.00960221	-0.00429313	0.00018168	0.00824002	-0.025126	-0.288961	-0.01423	-0.00194012	0.00370372	-0.0243405	0.0224683	-0.00809912	0.00175951	-0.0274176	-0.0256356	-0.0114966	0.0105004	-0.0162961	0.00631051
entry_386	0.00721793	0.0275257	0.0105847	0.00056076	0.001713	0.0042059	0.0102053	0.00638927	0.0447461	0.00092871	0.000410044	0.00099881	-0.0260012	0.00573047	0.00680537	-0.00493778	0.0101578	0.0148576	0.00385387	-0.000935278	-0.000220447	0.0627147
entry_713	0.00578174	0.0345865	0.010053	0.00154798	0.000566856	-0.00106314	-0.00910148	0.00591549	0.0427783	-0.000633297	-9.46631e-05	-0.000403763	0.0386045	-0.00507865	0.00254733	-0.00152788	0.00724269	-0.00164925	0.00242377	-0.000625729	0.0051178	0.0649278
entry_616	0.00498179	0.0321809	0.0094466	0.00135139	0.000703106	-0.00071209	0.000620763	0.00942458	0.039153	0.00585628	2.18707e-05	-9.05942e-05	0.0368415	-0.00352748	0.00235726	0.000998186	0.00698095	0.00179072	0.00155792	0.000102849	0.00444555	0.0584388
entry_98	-0.0406564	-0.134765	-0.00404118	-0.00783477	-0.00646395	-0.00118326	0.00335557	-0.0388086	0.0137539	-0.00882119	0.00124735	-0.00484999	-0.101253	0.0295783	-0.0156496	0.00404801	-0.0150085	0.0115389	0.00112834	-0.00198729	-0.0106286	-0.409117
entry_715	0.00860256	0.0182331	0.0123581	0.000942292	0.00144242	0.00587116	0.0111071	0.000130312	0.0463993	0.00144982	0.000702699	0.00486622	-0.0351961	0.0146812	-0.00472404	0.0044245	-0.00500241	0.0143588	0.00361787	-0.00117179	-0.000728606	0.0641057
entry_700	0.0053267	0.03378	0.0099857	0.00128967	0.000737983	-0.000408631	0.00759398	0.00607891	0.0421012	0.000792658	1.46037e-05	-0.000612443	0.0317353	-0.00729085	0.00275773	0.000502259	0.00433491	0.010945	0.00267545	-0.000446711	0.004471	0.0538491
entry_401	0.00523064	0.0329199	0.0101758	0.00121216	0.000682686	0.00227427	0.0064433	0.00553859	0.0415069	0.000779407	0.000167276	-0.000391853	0.0291098	-0.00212469	0.00284991	-0.00119019	0.00590886	0.00753854	0.00262268	-9.42208e-05	0.00325891	0.0592577
entry_143	-0.0161252	-0.11905	-0.0519584	-0.0044221	-0.00404604	0.0010114	0.00154301	-0.0174966	-0.180822	-0.00842051	-0.00103681	0.00302727	-0.0755084	0.00987095	-0.00928731	0.00215299	-0.020723	-0.0206365	-0.00903417	0.00626743	-0.0101005	-0.252976
entry_613	0.00736186	0.0340105	0.0101632	0.000483944	0.00179707	0.00117588	0.00996972	0.00732636	0.0445574	0.000795812	0.000328542	0.000753873	-0.0341965	0.00173098	0.00664242	-0.000143534	0.0107379	0.0161908	0.00441634	-0.000312096	0.00127252	0.0685166
entry_482	0.00581823	0.035594	0.00987256	0.00141282	0.00081486	-0.00125081	0.00512279	0.00703974	0.0393552	0.00120012	0.000102224	0.00026736	0.0273076	-0.00399534	0.00267703	-0.00129317	0.00637195	0.00986089	0.0027446	4.9279e-05	0.00517957	0.0592609
entry_124	0.00463484	-0.0767008	-0.00100899	-0.00222378	-0.00908526	-0.00696159	0.0153993	-0.0348542	-0.109656	-0.00947207	0.000624053	-0.0041007	-0.166353	0.0445482	-0.0220159	0.00712662	-0.031163	0.0156656	-0.0253895	-0.0104172	-0.0141404	-0.209657
entry_724	0.00521923	0.0335399	0.00987523	0.00133712	0.000639301	-0.000661703	0.00405361	0.00664598	0.0401519	0.000995359	6.90227e-05	9.38978e-05	0.032472	-0.00378634	0.00250677	-0.00145605	0.00590355	0.00938376	0.00255056	0.000135641	0.00470377	0.0591701
entry_254	0.00530252	0.0332283	0.00968799	0.00134855	0.000594341	-0.000288072	0.00421593	0.00587947	0.0405963	0.00201567	8.49542e-05	-0.00271262	0.0334678	-0.00428921	0.00254289	-0.000756118	0.00589394	0.00950733	0.00244766	2.17982e-05	0.00444229	0.0598166
entry_434	0.00543936	0.030027	0.00332714	-0.000128554	-0.000113267	0.00459016	0.0056067	-0.00267184	0.0491053	0.00116855	0.000317445	0.00412361	0.0284959	0.00698379	0.00379672	0.00112204	-0.00124579	-0.0022198	-0.00373146	0.00450795	-0.00158707	0.0627577
entry_88	0.00109831	-0.122588	-0.0533137	-0.00459661	-0.00442525	0.00100787	0.00229945	-0.0185141	-0.1829	-0.00851824	-0.00107553	0.00355429	-0.0767151	0.0108706	-0.00943251	0.00200851	-0.0219188	-0.0226342	-0.00957854	-0.00043335	-0.00868385	-0.253225
entry_364	0.00224139	-0.0015177	0.0102065	-0.00300503	-0.00183819	0.00416608	0.011433	-0.013214	0.0448842	0.000522744	0.000637775	0.0075851	-0.0599767	0.0234086	-0.00616424	0.00614045	-0.0111331	0.0165907	0.00506322	0.0087438	-0.00247964	0.0544313
entry_75	-0.0258939	-0.184167	-0.00165099	0.000298366	-0.00563969	0.0100247	0.00724096	-0.0334734	0.00925226	-0.00284391	0.000630404	-0.000817564	-0.155179	0.00928846	-0.0173002	0.00443782	-0.0114613	-0.0358757	0.00103169	-0.00397844	-0.00883777	-0.319019
entry_339	0.00420161	0.0301285	0.0102003	0.0011942	0.000600979	0.00126213	0.00710205	0.00530016	0.0431702	0.000598798	0.000242002	0.000414446	0.0292507	-0.00330476	0.00298855	-0.00187624	0.00510173	0.0109863	0.00295642	-0.000434703	0.00273757	0.0596806
entry_776	0.0058972	0.0358324	0.00984545	0.00141292	0.000581536	-0.00143984	0.00541135	0.00635251	0.0399851	0.000959168	0.00022535	0.000212854	0.0268927	-0.0040975	0.00271958	-0.000806046	0.00642817	0.00969214	0.00275735	2.95703e-05	0.00517414	0.0593267
entry_214	-0.00474428	0.0317921	0.00987665	0.00138984	0.000267944	-0.000572661	-0.0119964	0.0133851	0.0429882	0.00708342	-5.03024e-05	8.21893e-05	0.0375315	-0.00544591	-0.00313598	-0.00241686	0.00624304	0.00691428	0.00183431	-0.000487062	0.00507254	0.0647254
entry_604	0.00104346	0.026689	0.0109876	0.00118128	0.00029375	0.00568725	0.0102677	0.00104216	0.0472557	0.00137994	0.000613192	0.00490362	-0.0359673	0.0109972	0.00668806	0.00418748	-0.00414825	0.0147621	-0.00225237	-0.0032111	-0.000986454	0.0701431
entry_345	0.00865172	0.0113101	0.00955776	0.000393253	0.00164147	-0.000839931	0.0141645	-0.00193057	0.0462461	0.000416818	0.000271729	-0.00148811	-0.0504981	0.00489829	0.00767073	-0.00700639	0.0112965	0.0204296	0.00458824	-0.000496253	0.0030728	0.0613649
entry_276	0.00524332	0.0333022	0.00993751	0.00124261	0.000684349	-0.000598068	0.00630208	0.00634125	0.0403269	0.000866647	7.92495e-05	1.62718e-05	0.0307756	-0.00401642	0.0026202	-0.00145493	0.00595814	0.00944482	0.00252988	0.000207914	0.00457565	0.059259
entry_650	-0.00386577	0.0326955	0.00930754	0.00138018	0.00459691	-0.0010618	-0.0123517	0.00750071	0.0399024	0.00730951	-4.95167e-05	-0.000279096	0.043188	-0.00548017	0.0018713	0.00105378	0.00938266	-0.00406037	0.00207334	-0.000790656	0.00462691	0.0634407
entry_808	0.0049569	0.0301786	0.0106173	0.00127348	-0.00023871	0.000305767	0.00646268	0.00386352	0.0452363	0.00121695	-8.39628e-05	0.00182448	0.0294723	0.00137912	0.00305768	0.000479435	0.00470983	0.00591157	0.000441958	-0.00085823	0.000288141	0.061607
entry_570	0.00503597	0.0332212	0.0100087	0.0012052	0.000663252	-0.000149406	0.00653848	0.00570118	0.0417361	0.00092729	0.000171035	0.000282741	0.026788	-0.00320724	0.00285989	0.00025052	0.00530391	0.010181	0.00277008	-7.07211e-05	0.00404938	0.0594858
entry_187	0.00291708	0.0145321	0.0115937	0.00153261	0.000534573	0.00414917	0.00776224	-0.00195714	0.0441057	-0.000114859	0.000442002	-0.0016507	0.033287	0.0107696	0.00196716	-0.00316342	-0.000213117	0.0117545	0.00307184	-0.00157763	-8.11152e-05	0.0624391
entry_647	0.00579705	0.0179066	0.0107059	0.000132708	-0.000598407	0.00159282	0.00584544	-0.00421064	0.0471458	0.00138697	0.000776391	0.00466149	0.0274626	0.0109117	0.00317622	0.00145894	-0.000144426	0.00974818	0.000413645	-0.00209719	0.00012936	0.0619077
entry_512	0.00718848	0.0309831	0.0106776	0.00113935	0.00167478	0.000783381	0.00958612	0.0020476	0.0454793	0.00135114	0.000424072	0.00332555	-0.0255582	0.00411062	0.00672922	0.00361652	-0.00112336	0.0156869	0.00443514	-0.00314684	-0.000376079	0.0692894
entry_426	0.00489835	0.0282862	0.0107806	0.00134292	0.000644445	0.00314564	0.00642498	0.00322821	0.044331	0.00121468	0.000475847	0.0024901	0.0297112	0.0017338	0.00317076	0.00106917	0.00215842	0.00673203	0.00275791	-0.00144874	0.000425679	0.0593644
entry_569	0.00567566	0.0352214	0.00989307	0.00120648	0.000982052	0.000550567	0.00534849	0.00667577	0.0404865	0.000994079	0.000197434	-1.31586e-05	0.0208272	-0.00530655	0.00292302	-0.000324762	0.00589877	0.0118828	0.00315676	-0.000265818	0.00503775	0.061952
entry_801	0.00500291	0.0341616	0.010256	0.00107178	0.00051975	-0.00114205	0.00499663	0.00364077	0.0459146	0.000976328	0.00033617	-0.00109766	0.031538	0.00100524	0.00329257	-0.000777039	0.00470714	-0.00595921	0.00281971	0.00273008	-0.00041817	0.0639535
entry_564	0.00548841	0.0329726	0.0103585	0.00122365	0.000680348	0.000402216	0.00664152	0.00512927	0.0416252	0.000775211	0.000287462	0.000226263	0.0278607	0.00026341	0.00300633	-0.00140119	0.00600329	0.00922466	0.00284629	-0.000123037	0.00131146	0.0588918
entry_265	0.00487078	0.0327325	0.00945275	0.0013653	0.00336961	-0.000435133	-0.00790777	0.00770699	0.0392027	0.00694098	2.39696e-05	-0.00349737	0.0378683	-0.00464635	0.00235174	0.000370483	0.00761107	0.00700433	0.00208939	-0.000623848	0.00420617	0.0602955
entry_614	-0.0102814	0.00881606	0.0648819	0.000700473	0.013731	-0.00341756	-0.0579678	0.0172518	-0.00105099	0.00955181	-0.00031381	-0.00877706	0.00547763	-0.0146686	-0.00460593	0.00286713	0.012248	-0.0113815	-0.00192083	-0.00171576	0.00554506	0.0556537
entry_208	0.00593921	0.0317865	0.0101611	0.00126849	0.000802879	-0.00145854	0.00723554	0.00557301	0.0423669	0.000726228	0.000288265	0.000202812	0.0242672	-5.99917e-05	0.00328064	-0.00164145	0.00641532	0.0115021	0.00302914	-0.00013913	0.0024685	0.0588541
entry_497	0.00255592	0.0255531	0.0109229	0.00151945	0.00060013	0.00210033	0.00584696	0.00237602	0.0442279	0.00119123	0.000363871	0.0001993	0.0315761	0.00637325	0.00333842	0.00113962	0.0011986	0.00971733	0.000626734	9.03514e-05	0.000441388	0.0598824
entry_245	0.00178307	0.0311457	0.0107041	0.0012049	0.000619618	0.00127577	0.00715268	0.00439502	0.042967	0.00057163	-9.74985e-06	-0.000457212	0.0283399	0.00124763	0.00302097	0.000482434	0.00417658	0.0109688	0.00295206	-0.000736948	0.00126008	0.0591304
entry_222	0.00489596	0.0301933	0.00872097	0.00124083	0.00685452	-0.000824989	-0.010631	0.0147425	0.0246136	0.00841712	-8.43024e-05	-0.00479058	0.0465995	-0.0109317	0.00253157	0.00204699	0.00926422	-0.00370953	-0.00182022	-0.000873853	0.00418344	0.0613532
entry_806	0.00464697	0.0298907	0.0121093	0.00133239	0.00532836	-0.000870928	-0.00621555	0.0124136	0.0386054	0.00751759	-2.39334e-05	-0.00296478	0.0386913	-0.00868558	0.00217851	0.00170057	0.00898712	-0.000734188	0.00159359	-0.000414914	0.00401782	0.0590781
entry_5	0.000158871	0.00525219	-0.0707907	-0.00529616	-0.000854318	-0.00662037	0.00148504	-0.0208273	-0.209128	-0.0101067	-0.0014313	0.0037892	-0.0938337	0.0094193	-0.0101894	0.0030819	-0.0126604	-0.030469	-0.0155819	0.00821189	-0.010655	-0.307841
entry_658	0.00514612	0.033075	0.0102664	0.00120864	0.000695695	-0.000309589	0.00668981	0.00498435	0.0421824	0.000829405	0.000250429	0.000197605	0.0255317	0.000100225	0.00306276	-0.00025202	0.00534048	0.0102589	0.00287823	-0.000110789	0.00207579	0.0596373
entry_293	-0.0018039	0.0334374	0.0093851	-0.00253338	-0.0010599	0.00614823	0.00972779	0.00232174	0.0134849	0.0017252	0.000279678	0.00534354	-0.0306737	0.00864082	0.00662155	0.00358464	0.00786973	-0.0102392	0.00420998	0.00638324	-0.0014209	0.0743641
entry_748	0.0088024	-0.0192679	0.00910163	0.0012912	0.00128268	0.0101968	0.0146304	-0.0161204	0.0477619	-0.00564758	0.00101436	0.00953471	-0.0605275	0.0291192	0.00799479	0.00574265	-0.0113968	0.0180413	-0.00447973	-0.00228016	-0.00291533	0.00730785
entry_423	0.00520909	-0.130126	-0.000373336	-0.00168981	-0.00111355	0.00904919	0.0122729	0.00148919	0.0546122	0.000423824	0.000928677	0.0064725	0.0437006	0.0142752	0.00470359	0.00188983	0.000305196	-0.00798861	-0.00550535	0.00630306	-0.00568454	0.0641343
entry_54	-0.0334177	-0.0474773	-0.0011012	0.000319243	-0.00496315	-0.00787672	0.0139105	-0.0349211	0.0149004	-0.00517539	0.000909074	0.0134444	-0.0798804	0.0317222	-0.0180783	0.00247158	-0.018154	-0.048157	-0.00805808	0.0177235	-0.0145901	-0.463706
entry_310	0.0050315	0.0333344	0.00977193	0.00138343	0.000582223	-0.000913046	0.00206247	0.00645807	0.039921	0.00347806	8.2413e-05	1.53964e-05	0.0340457	-0.00360677	0.00239662	-0.000507929	0.00566855	0.008116	0.00241085	0.000110982	0.00458079	0.0590048
entry_446	0.00523336	0.0330693	0.00996507	0.00121404	0.000719772	0.000407509	0.00656131	0.00597055	0.0413171	0.000868499	8.11358e-05	0.00025328	0.0282279	-0.00422688	0.00261067	-0.00139501	0.00583918	0.0102056	0.00255487	0.000122393	0.00440975	0.0597268
entry_282	0.00510515	0.0330777	0.0099524	0.00121223	0.000719339	-8.4612e-05	0.00667189	0.00597084	0.0411384	0.000865635	0.000165397	0.000273868	0.0285979	-0.00389969	0.00269754	-0.00133105	0.00577517	0.0102784	0.00261245	0.000125177	0.00431415	0.0595125
entry_820	-0.00532909	0.0158594	0.0418591	0.000892384	0.0101631	-0.00180082	-0.0368291	0.0153099	0.0223588	0.00895676	-0.000154407	-0.00575028	0.0378248	-0.00917152	-0.00243393	0.00218265	0.0101481	-0.00360003	-0.0025689	-0.00114376	0.00474229	0.0580867
entry_729	0.00531524	0.0329448	0.00991706	0.00132918	0.000686163	0.000950951	0.00517143	0.00607556	0.0406879	0.000752774	6.35851e-05	-3.3319e-05	0.0306261	-0.00428151	0.00251544	-0.001428	0.00601549	0.00908576	0.00257675	8.25641e-05	0.00466887	0.0598464
entry_491	0.0055849	0.0350567	0.0102162	0.00109545	0.000696242	0.000922491	0.00750241	0.00535327	0.0425094	0.00102626	0.000211213	0.000349777	0.0248623	-0.00708392	0.00297646	-0.00195026	0.00598873	0.0111023	0.00285358	-0.00223682	0.00283598	0.0620571
entry_506	0.00119253	0.00636392	0.0110765	0.00161384	0.000104359	-0.00266485	0.00702949	0.000346006	0.0476488	0.00120541	-9.92105e-05	-0.000525312	0.0295324	-0.000114405	0.00391997	-0.00213842	0.00464636	0.0129372	0.00321978	-0.00432175	-0.000752399	0.0667989
entry_817	0.00530327	0.0332237	0.00990697	0.00125057	0.000572768	-2.80455e-05	0.00652149	0.00586428	0.0413781	0.00086195	0.000219933	0.000276893	0.0300261	-0.00414761	0.00267672	-0.00133374	0.00592182	0.00878476	0.0025283	0.000144052	0.00427174	0.0594187
entry_422	0.00528028	0.0335688	0.00995357	0.00123305	0.000721453	-0.000247919	0.00453589	0.00656403	0.0415002	0.000862955	0.000274747	0.000528029	0.0278324	-0.00187174	0.0027923	0.000278497	0.0054017	0.00998298	0.0029001	-0.000317971	0.00211094	0.0596493
entry_747	0.00538306	0.0345273	0.00957603	0.00147188	0.000464519	-0.000684336	-0.00391447	0.00752146	0.0409953	0.00122642	6.8658e-05	0.000195719	0.0389394	-0.00417912	0.00252606	0.000885632	0.00554955	0.000746694	0.00225065	-0.000304957	0.00477681	0.0615182
entry_660	0.00531435	0.0333482	0.00991015	0.00132279	0.000669332	-0.000616481	0.0050517	0.00549431	0.0400214	0.000882829	9.85255e-05	6.35564e-05	0.0325625	-0.00393125	0.00255153	-0.000893396	0.00592231	0.00933484	0.00250832	0.000206203	0.00468358	0.0591239
entry_738	0.00596384	0.0357646	0.0098685	0.00139755	0.00090518	-0.00165193	0.00512886	0.00735107	0.0398397	0.000983428	0.000163581	0.000224795	0.0231453	-0.0043476	0.00291092	-0.0010268	0.0065362	0.0112933	0.0030396	-0.000120574	0.0052598	0.0605
entry_84	-0.00612841	-0.151645	-0.00791963	-0.00513238	-0.00377348	0.00798066	0.00287876	-0.0202511	-0.193539	-0.00260404	0.000322259	0.00784459	-0.0656933	0.0173229	-0.00850958	0.00206034	-0.0203065	-0.0228769	-0.00962086	0.00101893	-0.0101796	-0.286365
entry_257	0.00523746	0.0338616	0.0095806	0.00144919	0.000514421	-0.0002912	0.00103938	0.0063137	0.0409636	0.00093116	7.17063e-05	-0.00285557	0.0357277	-0.0042581	0.00246486	-0.00086023	0.00572529	0.00919237	0.0023962	-8.58934e-05	0.00459814	0.0603781
entry_24	-0.0192403	-0.10726	-0.0603214	-0.00648349	-0.00327757	-0.00343103	0.00193373	-0.0190303	-0.205652	-0.00856061	0.000365081	0.00264909	-0.0143678	0.0122231	-0.00633944	-0.00139215	-0.0192643	-0.0259171	-0.0100492	-0.00212805	-0.0123229	-0.268606
entry_258	0.00579205	0.0351632	0.0102475	0.00118678	0.000801994	-0.000875038	0.00628965	0.0055858	0.0409447	0.000851259	0.000151135	3.10828e-06	0.0236591	-0.000168442	0.00316815	-0.00119401	0.00630295	0.0109953	0.00306655	-0.000156212	0.00259262	0.0591674
entry_59	-0.0165003	-0.11674	-0.0515869	-0.00455967	-0.00360135	0.00106625	0.00153634	-0.0178381	-0.177117	-0.00845337	0.000251571	0.00309743	-0.0761477	0.0100618	-0.00933575	0.00229853	-0.0209685	-0.0211678	-0.00912025	0.00125701	-0.0100711	-0.254147
entry_794	0.00502951	0.033447	0.00970177	0.00139247	0.000595534	-0.000596463	0.0015625	0.00666007	0.0399119	0.00371126	8.38168e-05	0.000127914	0.0331615	-0.00369415	0.0023747	-0.000707831	0.00593473	0.00856801	0.00245277	9.53524e-06	0.00465038	0.0590983
entry_165	-0.0399365	-0.0163983	0.0171588	0.000771768	0.0190018	-0.0067214	-0.133916	0.0225997	-0.0625339	0.0136424	-0.000701879	-0.02541	-0.027238	-0.0275143	-0.0212757	0.00238698	0.0158175	-0.0448548	-0.00718039	-0.00285483	0.00634957	0.0209713
entry_453	0.00357687	0.0261428	0.0108839	0.00159636	0.000268696	0.00438448	0.00660557	0.00114347	0.0424744	0.00122187	0.000280502	-0.000879881	0.0343179	0.00726824	0.00315895	0.00109616	0.000714804	0.00557665	0.00212267	-0.00116411	9.25844e-05	0.0600573
entry_9	-0.015904	-0.119802	-0.0501891	-0.00447016	-0.00409264	0.000289363	0.00151335	-0.0187804	-0.171813	-0.00842902	0.000137514	-0.000198773	-0.0881992	0.0101421	-0.00902604	0.00214742	-0.0208277	-0.02176	-0.00906118	0.00635597	-0.0104247	-0.245253
entry_632	0.00611276	0.03571	0.0100799	0.0012714	0.000933281	-0.00166099	0.0067876	0.00652656	0.0404042	0.000936779	0.000256099	0.000246931	0.0212443	-0.00245127	0.00319328	-0.00150732	0.00653428	0.0114763	0.00323644	-0.000182155	0.00400616	0.0600931
entry_459	0.00514432	0.0336197	0.0100629	0.00125563	0.00074394	-0.000863565	0.00657582	0.00572912	0.0417735	0.00088124	5.28251e-05	0.000102057	0.026919	-0.0018075	0.00287138	0.000478469	0.00503692	0.0103353	0.00300242	-0.000244345	0.0021478	0.0597317
entry_311	0.00522219	0.0334966	0.0100425	0.00123021	0.000684167	-0.000623028	0.00512687	0.0060039	0.0403078	0.00100109	8.37522e-05	-3.18962e-05	0.0304886	-0.00198505	0.00275797	-0.00130689	0.00583096	0.00995501	0.00268328	-5.33211e-05	0.00371224	0.0589942
entry_390	0.000644893	-0.0234333	0.0075545	0.00101085	-0.00146608	0.0125117	0.0117602	-0.00953638	0.0510343	-0.00180761	0.00108344	0.0107103	0.030108	0.0275445	0.00461048	0.00255025	-0.0049224	-0.00489085	0.000382304	0.01137	-0.00259838	-0.0772307
entry_115	-0.0247436	-0.0543511	-0.00788155	-0.00536104	-0.00401042	0.00585481	0.00284429	-0.0212527	-0.193161	-0.00953898	-0.000721726	0.00606174	-0.102522	0.0197663	-0.0100438	0.00343038	-0.0218268	-0.0257921	-0.0149473	-0.0046967	-0.0127831	-0.296357
entry_148	-0.019915	-0.00848387	-0.0719822	-0.00234223	-0.00521892	0.0100461	0.00169568	-0.0200879	-0.199304	-0.00236683	-0.0015463	0.0029463	-0.0986402	0.012938	-0.00956375	0.00293842	-0.0199385	-0.0243587	-0.0135988	-0.00536125	-0.0103681	-0.292339
entry_223	-0.00580164	0.0142502	0.0115135	0.00169349	0.000693956	0.00275213	0.00737667	0.00275964	0.0455538	0.00113664	0.000592798	-0.00132794	0.0313204	0.010711	-0.000244035	-0.00415281	-0.000954021	0.0133226	0.00327189	-0.00290402	9.56478e-06	0.0643908
entry_545	0.00598926	0.0329858	0.00954414	0.00123714	0.000372021	-0.000967348	-0.00420861	0.00830585	0.0322718	0.00882687	-4.44804e-06	-0.0028228	0.0216946	-0.00597052	0.00262104	-1.10648e-05	0.00784533	0.00893367	0.00210183	-0.000648903	0.00466781	0.0623166
entry_399	0.00676414	0.0208743	0.0107685	0.0014261	0.000591831	-0.00494892	0.00757734	0.00494694	0.0431418	0.00048695	0.000464193	0.000202223	0.0200906	0.00548034	0.00422754	-0.0019033	0.0066369	0.0139777	0.00333518	-0.000561422	0.0015368	0.0626865
entry_80	0.00156046	-0.126915	-0.0559785	-0.00450345	-0.00367325	0.00129476	0.00177874	-0.0175124	-0.185274	-0.00851724	-0.0013567	0.00352401	-0.0805781	0.0116581	-0.00944947	0.00229497	-0.0209988	-0.021097	-0.00891496	0.00577321	-0.0106744	-0.249993
entry_555	0.00456586	0.0304824	0.00920823	0.00125426	0.0044914	-0.00126864	-0.00510102	0.012204	0.0380044	0.00714591	-3.36983e-05	-0.000451462	0.0395407	-0.00446564	0.00224721	0.00160037	0.00842687	-0.000279342	-0.000414018	-0.000362024	0.00412829	0.0589596
entry_802	-0.0199334	0.0133161	0.00735354	0.00137444	-0.000761648	-0.00211473	-0.00808616	0.0163041	0.00352502	0.0107666	0.000213919	-0.0123802	0.0512695	-0.00996647	-0.00762083	0.00204386	0.00465906	-0.00887922	-0.00412287	-0.00112246	0.00474094	0.0663549
entry_224	0.00192181	0.0310057	0.0101887	0.00101493	0.000506509	0.00493278	0.00689855	-0.00488059	0.0453532	0.00117848	0.000175589	-0.00162381	0.038876	0.00104768	0.000894694	0.00129593	0.000271729	-0.00326549	0.00288798	0.00423534	-0.000124187	0.060591
entry_746	0.0056777	0.036133	0.0100513	0.00120158	0.000851893	-0.000764329	0.00550215	0.00629366	0.0399872	0.00100377	2.29437e-05	0.000419448	0.0260335	-0.00461614	0.00277907	0.000382485	0.00605113	0.00984773	0.00284844	-0.00261092	0.00502964	0.0607556
entry_441	0.00561534	0.0355937	0.010004	0.00124214	0.000904366	-0.00148042	0.00701229	0.00611511	0.0408574	0.00100991	0.000121609	0.000229694	0.022712	-0.00443795	0.00283616	0.000386217	0.00569377	0.0114122	0.0028921	-0.000187702	0.00482395	0.0601362
entry_637	0.00526127	0.0332869	0.00987352	0.00132739	0.000670044	-0.000664353	0.00437832	0.00606238	0.0399759	0.0018766	9.57771e-05	3.07574e-05	0.03206	-0.00374046	0.0025234	-0.000985607	0.00588926	0.00939756	0.00251885	0.000174063	0.00471721	0.0589866
entry_652	-0.00766956	0.0314415	0.00923024	0.00135213	0.00134335	-0.000453608	-0.0226383	0.0138064	0.0441064	0.00861297	-3.94227e-05	-0.00510713	0.0393857	-0.00653917	-0.000656867	0.000120929	0.00918506	0.00834813	-0.000816371	-0.000699435	0.00488	0.0653166
entry_473	0.00519612	0.0332644	0.00987429	0.00125211	0.000642144	-0.000687097	0.0051081	0.00649786	0.0398996	0.000868407	9.58255e-05	0.000118591	0.0330384	-0.00370987	0.00251109	-0.00087063	0.00588213	0.00862956	0.0024898	0.000212992	0.00454603	0.0588565
entry_19	-0.0164546	-0.117472	-0.0510279	-0.00459036	-0.00399523	-0.00300136	0.00157725	-0.0176669	-0.171715	-0.00445403	-0.000223708	0.00281039	-0.0984509	0.00990268	-0.00921037	0.00231834	-0.0208207	-0.0231884	-0.0092519	0.00637517	-0.00903583	-0.239965
entry_810	0.00603558	0.0361027	0.00976112	0.00145763	0.000673698	-0.00152274	0.00442134	0.00699633	0.0366122	0.00261234	0.000101615	-0.00337231	0.029741	-0.00503461	0.00277409	-0.000883059	0.00657779	0.00989923	0.00248464	-0.000271422	0.00466487	0.0609467
entry_27	-0.0162396	-0.135214	-0.0595438	-0.0059021	-0.00303246	-0.00287214	0.00473829	-0.0182173	-0.22425	-0.00223753	-0.00109458	0.00273647	0.0114998	0.0105584	-0.00608481	0.00033092	-0.0176848	-0.021521	-0.00832074	0.00574256	-0.0111485	-0.277716
entry_179	0.005836	0.0323968	0.0105871	0.00119183	0.000757986	-0.000249457	0.00663067	0.0045603	0.0420898	0.00102313	0.000408348	0.000788913	0.0217172	0.00317357	0.0033161	-0.000461115	0.0059621	0.0105119	0.00308158	-0.000644078	0.000924493	0.0599084
entry_398	0.0049897	0.0325255	0.00999626	0.00118644	0.0006774	0.00123632	0.00657036	0.00576635	0.0415207	0.000855417	0.000229658	0.000230314	0.0279709	-0.0041741	0.00267739	-0.00139514	0.00581973	0.0101771	0.00271048	9.18714e-05	0.00421989	0.0598902
entry_661	0.0055002	0.0336682	0.010092	0.0012625	0.000618697	-0.000266477	0.00493091	0.00582291	0.0416986	0.000845112	0.000251201	0.00032056	0.0292342	-0.00188951	0.0028656	-0.000517048	0.00589842	0.00923503	0.00283025	-7.74534e-05	0.00209461	0.0591026
entry_221	0.005405	0.0330336	0.0101495	0.00128545	0.000636304	-0.000997501	0.00486585	0.0058811	0.0404422	0.000798905	0.000118875	5.48859e-06	0.0321449	-0.0002691	0.00287508	-0.000864979	0.0059292	0.00836268	0.00263618	2.40835e-05	0.00262926	0.0585333
entry_157	-0.0165305	-0.134969	-0.0578962	-0.00576185	-0.00308866	-0.00111741	0.00136754	-0.0177829	-0.216987	-0.00867372	-0.00108123	0.00304527	-0.00101432	0.0110374	-0.00615968	0.000138863	-0.0177289	-0.0204116	-0.0082559	0.00612245	-0.0114013	-0.269042
entry_630	0.00538423	0.033511	0.0101458	0.00121068	0.000699537	-0.000253146	0.00537512	0.00458643	0.0420041	0.000797723	8.88141e-05	4.40701e-05	0.0296383	-0.00215019	0.00284587	-0.00137293	0.00595137	0.00944934	0.00269921	2.20933e-05	0.00334887	0.0592844
entry_530	0.00738934	0.0384081	0.0107458	0.00126578	0.00126717	-0.00406171	0.00476856	0.00914157	0.0391687	0.00226507	0.000181527	0.000359453	-0.00705549	-0.00723702	0.00401217	-0.00303246	0.00856592	0.0117082	0.00308859	-0.000205361	0.006628	0.0683492
entry_72	-0.0164193	-0.119845	-0.0522009	-0.00454254	-0.00341758	0.0059051	0.00161681	-0.0176768	-0.176496	-0.00293494	-0.000223332	0.00310172	-0.0968419	0.0100996	-0.00941819	0.00242383	-0.0209955	-0.0208024	-0.00915141	0.00620739	-0.0101316	-0.2457
entry_397	0.00512838	0.0321258	0.00921368	0.00140853	0.000624129	-0.000976706	0.00040402	0.00987479	0.0373973	0.00682236	8.63456e-06	-0.00183065	0.0392453	-0.00432795	0.00239206	0.00130127	0.00652969	0.000257987	0.00211638	-8.65807e-05	0.00414471	0.0593039
entry_395	0.00599639	0.0370502	0.0091441	0.00162649	-6.69193e-05	-0.001763	-0.0128061	0.0152566	0.0296839	0.00903738	-8.46711e-05	-0.00646339	0.0298636	-0.00711916	0.00266426	0.00192363	0.0100949	-0.00458731	0.00199347	-0.000959841	0.00473556	0.0640216
entry_110	0.000616967	-0.125336	-0.0543783	-0.00450452	-0.00440649	0.00309792	0.00206791	-0.0171153	-0.183714	-0.0087087	0.00026654	0.00455435	-0.0801515	0.0112094	-0.00942268	0.00230054	-0.0174796	-0.0225949	-0.00946585	0.00589919	-0.0103517	-0.259505
SRR22868618	-0.0191409	-0.153025	-0.013287	-0.00618006	-0.00326286	-0.00528436	0.00172995	-0.018678	-0.219827	-0.00914129	-0.000744099	0.00423659	-0.0038051	0.0139534	-0.00654938	0.000282353	-0.0109917	-0.0208521	-0.00898496	0.00480914	-0.0121998	-0.287904
entry_336	0.00522536	0.0331869	0.00984856	0.00132902	0.000635316	-0.000553504	0.00406953	0.00652418	0.0398036	0.00200243	9.70919e-05	6.85453e-05	0.0331248	-0.00366099	0.0024873	-0.000807999	0.00582588	0.00859723	0.00244548	0.000171135	0.0045711	0.0587813
entry_262	0.00149204	0.0308084	0.0104315	0.0013024	0.000556737	-0.00122475	0.00687416	0.00525212	0.0432062	0.000681464	0.000229162	0.000162644	0.0289448	0.00121603	0.00251	0.000576669	0.00507299	0.011083	0.00300403	-0.000511703	-7.46851e-05	0.0603566
entry_348	0.00569479	0.0354922	0.0101377	0.00122987	0.000873888	-0.000130201	0.00682204	0.00606934	0.040906	0.000894845	0.000279315	0.000274652	0.0223484	-0.00232551	0.00307736	-0.00091031	0.00609656	0.0112321	0.00306007	-0.000252009	0.00365448	0.0591107
entry_677	0.00509162	0.0334282	0.00987918	0.00109523	0.000687323	-0.000142457	0.00644432	0.00544425	0.0424682	0.000847724	0.000240854	0.000213569	0.0282849	-0.00529377	0.00262519	0.000606936	0.00501928	0.00879416	0.00266277	0.00174398	0.0024762	0.0603718
entry_576	0.00763503	0.0334059	0.0105245	0.000646022	0.00180728	-0.00349491	0.0108399	0.00646429	0.0454373	0.000726046	0.000362696	0.000869217	-0.0422688	0.00628891	0.00730752	-0.00570778	0.0100285	0.0167395	0.004688	-0.000343947	0.00263394	0.0654447
entry_275	0.00548007	0.0346949	0.00998021	0.00119318	0.000827931	0.00193146	0.00561892	0.00622315	0.0412898	0.000894029	0.000109614	-0.000112824	0.0243887	-0.00486451	0.00270659	0.000394383	0.00576141	0.00938281	0.00274187	-0.000256894	0.00452503	0.0605678
entry_31	-0.0328191	-0.0472533	-0.010008	-0.00685255	-0.00802759	0.012136	0.00409136	-0.0396197	-0.10271	-0.0120502	0.000380539	-0.00122447	-0.172604	0.0193494	-0.0171126	0.0048186	-0.0354482	-0.0368502	-0.0194155	-0.00840017	-0.0167153	-0.192448
entry_358	0.00578651	0.0360025	0.00961994	0.00151817	0.000621702	-0.000902813	0.00199806	0.00652836	0.0401221	0.00388153	0.000106578	-0.00367121	0.0290595	-0.00450997	0.00259858	-0.000785395	0.00617549	0.0100197	0.00251671	-0.00015488	0.00487701	0.0605173
entry_191	0.00589467	0.0206786	0.00984829	0.000455486	0.000230863	0.00474015	0.00569859	-0.0017286	0.0459799	0.000927706	0.000718487	0.00391343	0.0276923	0.00966644	-0.000152867	0.001448	0.000291278	0.0101303	0.0030836	-0.00195913	0.000381671	0.0602878
entry_307	0.00529906	0.0331517	0.00982495	0.00129628	0.000657043	-0.000120363	0.00491327	0.00660271	0.0399061	0.000846832	7.11331e-05	0.000232914	0.0321801	-0.00378248	0.00250643	-0.00090418	0.00594881	0.00875428	0.00255234	4.56188e-05	0.00453922	0.0591854
entry_562	0.00535003	0.0329265	0.0102053	0.0012627	0.000707771	0.000970044	0.00665438	0.00561709	0.0418089	0.000782529	0.000250962	0.00015877	0.0280746	-0.0020161	0.00281322	-0.00140381	0.00588976	0.00966874	0.00270747	-5.21876e-05	0.00212658	0.0591753
entry_67	0.00128151	-0.142137	-0.00762656	-0.00482109	-0.0019491	0.00587501	0.00223532	-0.0217907	-0.177735	-0.00886336	-6.49819e-05	-0.00125545	-0.0999975	0.0147596	-0.00957873	0.00207647	-0.0224966	-0.0238337	-0.0102692	-0.000481595	-0.00753215	-0.262403
entry_356	0.00545033	0.0332678	0.0107691	0.00152289	0.000856932	0.00295839	0.0055137	-0.00116366	0.0444521	0.00136622	0.000342607	0.00317621	0.0259973	0.00196368	0.00326229	0.00106598	0.0010676	0.00947485	0.00304246	-0.00176988	0.000430491	0.0588078
entry_289	-0.0018129	0.00773332	0.0108228	0.00163867	6.22392e-05	0.00466627	0.0102587	-0.000179779	0.046279	0.000118717	-0.000404285	0.00432622	0.0296735	-0.00848946	0.00357357	-0.00295645	0.0048406	0.012789	0.00324045	-0.00118295	0.00100687	0.0597452
entry_331	0.00533016	0.0336972	0.00988289	0.00133624	0.000672106	-0.000582146	0.00508548	0.00554303	0.0400375	0.000889459	9.26398e-05	7.32422e-06	0.0317237	-0.00402752	0.00255641	-0.000789618	0.00597001	0.00940813	0.00255812	0.000156331	0.0047303	0.0592955
entry_668	0.00577538	0.034238	0.00906944	0.00131677	0.000706671	-0.00240775	-0.0118173	0.0145091	0.0388251	0.00920532	-7.80625e-05	-0.000379538	0.0229036	-0.00596028	0.00252391	0.00190555	0.00837623	-0.00408316	0.00208966	-0.000715905	0.00470947	0.0623462
entry_869	0.00506683	0.0332155	0.00998019	0.00129432	0.000697496	-0.000793733	0.00631914	0.00572331	0.0404057	0.000849191	0.000101772	4.56985e-05	0.0304993	-0.00385481	0.00262672	-0.00109193	0.00578541	0.010177	0.00253278	0.000226921	0.00454912	0.0593321
entry_538	0.00528029	0.0329341	0.00994764	0.00127572	0.000709929	0.000932814	0.00508428	0.00608202	0.0409948	0.000875305	3.77411e-05	0.000309669	0.0289439	-0.00416858	0.00254549	-0.000208375	0.00582251	0.00942665	0.00259275	3.91945e-05	0.00437257	0.0598709
entry_234	0.00522793	0.0296218	0.0103409	0.0012213	0.000663442	0.00128309	0.00679611	0.00527539	0.0427597	0.000610375	0.000246402	0.000125445	0.0278456	0.00033046	0.00302738	-0.00155548	0.00584852	0.010477	0.00268094	-0.000111208	0.00204252	0.058556
entry_688	-0.00253896	0.030082	0.0121878	0.00131465	0.0051902	-0.00119014	-0.00616155	0.0127242	0.0337889	0.00736342	-2.5057e-05	-0.000557288	0.0408093	-0.00527306	0.000935006	0.00173156	0.00890778	-0.000546683	0.00187585	-0.000511552	0.00414781	0.0605942
entry_304	0.00521555	0.0330827	0.0098303	0.0013216	0.00107678	-0.000627528	0.00375275	0.00656305	0.0397905	0.00201752	9.57256e-05	-6.5288e-05	0.033345	-0.00355398	0.0024633	-0.000732028	0.00594202	0.00834201	0.00246152	0.000164142	0.00452889	0.0587336
entry_380	0.00493908	0.0318741	0.00945056	0.00137858	0.000570658	-0.000601862	-0.000337086	0.00962401	0.0390951	0.00595478	2.83995e-05	3.34201e-05	0.0358249	-0.00352395	0.00231223	0.000783658	0.00645165	0.00455531	0.00214982	-2.38438e-05	0.00441561	0.0583021
entry_449	0.00488384	0.0330729	0.0100459	0.00116823	0.000764846	0.00200639	0.00675651	0.0052442	0.0419989	0.000897868	4.92554e-05	-0.000354303	0.0268727	-0.00489465	0.00266773	0.000466334	0.00489058	0.00878368	0.00263407	-0.000210413	0.00420299	0.0614119
entry_232	0.00522214	0.0333788	0.00991382	0.0013441	0.000660653	-0.000537041	0.00511615	0.00595514	0.0399919	0.00115779	7.26135e-05	-1.533e-05	0.032996	-0.0038965	0.0025179	-0.00142236	0.0059214	0.00890018	0.00246652	0.000182674	0.00468796	0.0590469
entry_102	0.00318108	-0.149507	-0.0113196	0.000395299	-0.00501656	0.00620906	0.0127774	-0.0278171	-0.261077	-0.00417349	0.00110767	0.00975266	-0.130911	0.0232275	-0.00367486	0.00777797	-0.011758	-0.0365726	0.0018665	-0.00940588	-0.0106897	-0.0822221
entry_529	0.00495305	0.0326506	0.00987218	0.00117862	0.000746624	0.00125728	0.00667306	0.00568715	0.0416951	0.000876333	3.61297e-05	0.000192824	0.0267002	-0.00440499	0.00264601	-0.000210685	0.00546613	0.010232	0.00268202	2.88611e-05	0.00422807	0.0604794
entry_726	0.00610532	0.0080754	0.0104661	0.00131912	0.000376229	0.0013233	0.00874295	0.00661128	0.0448547	0.000140484	0.000144992	-0.000412018	0.02878	-0.0111821	0.00322437	-0.00223575	0.00697248	0.0134259	0.0026716	-0.000869679	0.00545072	0.0659833
entry_156	-0.0169877	-0.121355	-0.053847	-0.0045774	-0.00408512	0.0011899	0.00160301	-0.0172769	-0.178145	-0.00829209	-0.00117471	0.00306386	-0.0811763	0.0105373	-0.00934694	0.00218025	-0.0203341	-0.0203572	-0.0086796	0.00609576	-0.0104305	-0.246358
entry_136	-0.0161408	-0.118491	-0.0518538	-0.00445475	-0.00404507	0.000887792	0.00151615	-0.017498	-0.180717	-0.00836975	-0.00103897	0.0030245	-0.0761723	0.00992372	-0.0092957	0.00215549	-0.0207176	-0.020716	-0.00902859	0.00616991	-0.0100984	-0.252787
entry_717	0.00501739	0.0349181	0.00974671	0.00139075	0.000381716	-0.000463337	-0.0144125	0.00800776	0.0435841	0.00608212	0.00016707	-6.34209e-05	0.0361497	-0.00524013	0.00248326	-0.00187101	0.00510677	0.00806461	0.0025006	-0.000622701	0.00458728	0.0624619
entry_57	-0.0208155	-0.0468786	-0.0662627	-0.00485004	-0.00457384	0.00356088	0.00278867	-0.0193736	-0.195439	-0.0089568	-0.00107948	0.00339545	-0.0804896	0.0130229	-0.0100269	0.00316457	-0.0230076	-0.0232524	-0.0137315	0.00977128	-0.0119022	-0.280233
entry_278	0.00596743	0.0320687	0.0102512	0.00121332	0.000815728	-0.00192832	0.00542648	0.00621691	0.0415114	0.000755097	8.83284e-05	0.00027325	0.0261239	-0.000457283	0.00312772	-0.0016486	0.00654395	0.0115241	0.0029846	-7.90106e-05	0.00294426	0.058919
entry_279	0.00527188	0.033338	0.0098489	0.00134593	0.000654409	-0.000822114	0.0052963	0.00614207	0.0399107	0.00085152	9.19066e-05	-1.02186e-05	0.0327344	-0.00372466	0.00251376	-0.00082898	0.00593797	0.00876819	0.00251084	0.000203365	0.00465673	0.0589675
entry_298	0.00486235	0.0298301	0.0123969	0.00128567	0.00489177	-0.00097489	-0.00693907	0.0123108	0.0413232	0.00786813	-3.79318e-05	-0.00344398	0.0406271	-0.00923378	0.00224232	0.00185619	0.00907198	-0.00125159	-0.000694595	-0.000571901	0.00436894	0.0540275
entry_406	0.00482042	0.0282497	0.00913975	0.00134586	0.00377843	-0.000881018	-0.00483523	0.0120563	0.03976	0.00733858	-5.40793e-06	-0.00191923	0.0392493	-0.00496529	0.00225909	0.00159074	0.00827032	0.000668155	0.00205762	-0.000299921	0.00413091	0.0588095
entry_433	0.00749107	0.036827	0.00104191	0.000929712	-0.00206323	0.0109593	0.0130151	-0.0015181	0.00675505	0.00144483	0.000642028	0.00860567	-0.0752853	0.00812633	0.007316	0.00547608	0.00109578	-0.0162659	0.00430443	-0.00537753	-0.00313019	0.0710665
entry_55	-0.0163657	-0.119071	-0.0525019	-0.00447815	-0.00407711	0.00594504	0.00189062	-0.0175331	-0.177639	-0.0083874	-0.00106762	0.00305536	-0.0942003	0.0101164	-0.00887337	0.002237	-0.0207818	-0.0206217	-0.00902175	0.00619342	-0.0101198	-0.242441
entry_619	0.00528525	0.033671	0.00994008	0.00133987	0.000702817	-0.000791759	0.00514754	0.00556077	0.0407427	0.00102791	7.03544e-05	-6.82615e-05	0.0309896	-0.00404719	0.00242964	0.000122178	0.00553357	0.00897961	0.00258599	-2.05635e-05	0.00457874	0.0597274
entry_4	-0.0168944	-0.116445	-0.0516447	-0.00468232	-0.000809513	0.000936037	0.00171301	-0.0181474	-0.176959	-0.00835088	-0.00103784	0.00310152	-0.0750863	0.0100877	-0.00939579	0.000511672	-0.0217136	-0.0219446	-0.00932403	-0.000595335	-0.0101957	-0.250856
entry_147	-0.016203	-0.118765	-0.0517563	-0.00446308	-0.00405506	0.000934226	0.00153588	-0.0175653	-0.179342	-0.00842535	-0.00103373	0.00302934	-0.0755158	0.00989348	-0.00928281	0.00215584	-0.0207679	-0.0207922	-0.00903604	0.0047271	-0.0101021	-0.252968
entry_879	0.0057685	0.0355945	0.00986742	0.00140787	0.000801346	-0.00116749	0.00518587	0.00696534	0.0391791	0.000938924	0.000110194	0.000414275	0.0274867	-0.00408779	0.00269699	-0.000850267	0.00638709	0.00969454	0.00275843	5.12163e-05	0.00507748	0.059253
entry_822	0.00523278	0.033536	0.00986931	0.00123549	0.000657205	-0.000806032	0.00511581	0.00596257	0.0399295	0.000855578	8.32262e-05	5.17555e-05	0.0326838	-0.00379506	0.00258679	-0.00120819	0.00597732	0.00900482	0.00245	0.000168513	0.00483838	0.0591348
entry_33	-0.0198271	-0.0624352	-0.0755759	-0.00657833	-0.00293959	0.0071186	0.00178192	-0.0200511	-0.245024	-0.009472	-0.00120706	0.00296347	0.0131936	0.0140668	-0.00636593	0.000777272	-0.0190812	-0.023736	-0.0118558	0.00895683	-0.0140923	-0.302733
entry_464	0.00538257	0.0324277	0.010266	0.00122049	0.000674224	9.13543e-05	0.00523966	0.00455786	0.042796	0.000849634	0.000372775	0.00156712	0.0265459	0.000771566	0.00290625	0.000491544	0.00525126	0.0093247	0.00302104	-0.000487478	0.000356832	0.0598878
entry_430	0.00556689	0.0345659	0.00990732	0.00131008	0.000686711	-0.000976539	0.0055001	0.00626165	0.041907	0.000856108	0.000255825	0.000191222	0.028784	-0.00252406	0.00282591	-0.000441049	0.00600841	0.00965889	0.00286396	-4.03353e-05	0.000396765	0.0595089
SRR22868622	-0.0114933	-0.0463321	-0.01062	-0.00549852	-0.00441744	-0.00792621	0.0022973	-0.0219623	-0.200659	-0.00999967	0.000813915	0.00592368	-0.110637	0.0220987	0.00135392	0.00337564	-0.0199418	-0.0306145	-0.0163074	0.000738839	-0.0130637	-0.299334
entry_643	0.00221462	0.0270849	0.0111306	0.0012387	0.000455092	0.00135214	0.00560145	0.00301284	0.0448617	0.0010217	0.000387182	0.00142151	0.033353	0.0057244	0.00325393	-0.00286892	0.00172936	0.00668319	0.00249605	0.00230862	0.000111	0.0586278
entry_15	0.00138016	-0.117053	-0.063885	-0.00567231	-0.00384557	0.000968622	0.00188313	-0.0190586	-0.211028	-0.00893579	-0.00136921	0.00384161	-0.027365	0.0142108	-0.00685513	0.000770287	-0.0155789	-0.0226531	-0.00960857	0.00784256	-0.0120438	-0.281466
entry_681	0.00510304	0.0333783	0.0098667	0.00133146	0.000617222	-0.00128832	0.00351262	0.00657935	0.0398309	0.00235978	9.10334e-05	-2.95672e-05	0.0335263	-0.0035919	0.00246849	-0.000717278	0.005971	0.00840106	0.00243992	0.000162318	0.00459192	0.0589893
entry_600	0.00545707	0.0334526	0.00981806	0.00135495	0.000632169	-0.00111689	0.00433002	0.00584672	0.0402966	0.00240451	5.55616e-05	-0.00217658	0.0343759	-0.00403468	0.002539	-0.00145145	0.00608876	0.00872776	0.00236013	8.19881e-05	0.00462105	0.0594382
entry_82	-0.0401299	-0.0258785	0.000463935	0.000995596	0.000196608	-0.00242562	-0.104843	-0.00706274	-0.107164	0.012229	-0.00078157	-0.0420805	-0.0160013	-0.0423453	-0.0279952	-0.00547664	0.00287796	-0.0705983	-0.0169464	-0.00322577	0.00447598	0.0372232
entry_504	0.00564121	0.0360312	0.00957661	0.00148852	0.00062972	-0.000837783	-0.00114461	0.00760432	0.0397265	0.00573763	0.000102907	-0.0026369	0.0283749	-0.00437381	0.00257816	-0.000244412	0.00613866	0.00980735	0.00256364	-0.000136607	0.00503616	0.0603153
entry_867	0.00562722	0.0278772	0.0104419	0.00127953	0.000443849	-0.00290224	0.00466395	0.0049128	0.0432832	0.000722698	0.000315532	0.000560696	0.0331388	0.00388739	0.0032329	-0.0011637	0.00598743	0.00811818	0.00266552	-0.000180974	0.000331506	0.0589935
entry_558	0.00517731	0.0335736	0.00984992	0.0013454	0.000657225	-0.000572994	0.00501832	0.0067073	0.0398884	0.00104485	0.000142338	0.000120591	0.0319719	-0.00382453	0.00251004	-0.00128408	0.00593917	0.00900433	0.00248606	0.000126233	0.00467164	0.0591238
entry_448	0.00689239	0.0342087	0.0101818	0.0003717	0.00175991	-0.000469362	0.00897593	0.00720854	0.0447004	0.000972316	0.000177979	0.00075927	-0.0296158	0.00235554	0.00646948	0.00230627	0.00918971	0.0146883	0.00442148	0.00222752	0.000357789	0.0677863
entry_631	0.00573213	0.0265667	0.010852	0.000681835	0.000512228	-0.00373844	0.00673557	-0.000681434	0.0454706	0.0011078	0.000442695	0.00232252	0.0300735	0.00578731	0.00339665	0.00064201	0.00411345	0.0099657	0.00275446	-0.00065265	0.000168518	0.0589221
entry_122	-0.0443319	-0.0758698	-0.013019	-0.00944798	-0.00641925	0.00045455	-0.0377848	-0.0172595	0.0135574	-0.0122005	0.00141618	0.0101212	-0.0353472	0.0168513	-0.0110217	-0.00514238	-0.0209563	0.0120776	-0.0173777	-0.00210249	-0.0205625	-0.428473
entry_178	0.00534417	0.0317474	0.0105459	0.00112976	0.000791118	0.00156548	0.00695234	-0.00047929	0.0431278	0.00117809	0.000438716	-8.84205e-05	0.0245463	0.00180288	0.00316146	0.000590931	0.00534553	0.0116319	0.00324104	-0.00220057	0.000842884	0.060813
entry_523	0.00525413	0.0332221	0.00987103	0.0012494	0.000647159	-0.000650286	0.00499935	0.0066042	0.0399055	0.000872508	7.94481e-05	0.000245753	0.0330587	-0.00370684	0.00251118	-0.000887126	0.00588424	0.00856577	0.00248583	0.000207311	0.00449913	0.0588201
entry_597	0.00608114	0.0332547	0.0103449	0.00114259	0.000912199	0.000508022	0.00672787	0.00582847	0.0413454	0.000799087	0.000336349	0.000258258	0.0208324	-1.2442e-05	0.0034201	-0.000457105	0.00642287	0.0107732	0.00335817	-0.000392361	0.00236682	0.0595086
entry_751	0.00528216	0.0334156	0.00990728	0.00133466	0.000681463	-0.00072949	0.00582014	0.00573293	0.0402615	0.00181667	7.65956e-05	0.000107729	0.0313853	-0.0038227	0.00259774	-0.0014276	0.00592191	0.00883272	0.0025136	0.000209456	0.00462847	0.0590987
entry_617	-0.00803468	0.0211983	0.0434094	0.000931931	0.00980291	-0.00184039	-0.0161355	0.00769304	0.0342161	0.0104007	-0.000133689	-0.00585795	0.0148865	-0.0119686	-0.00476405	0.00296514	0.0116635	-0.00614361	-0.000138404	-0.00132697	0.00470164	0.0570115
entry_771	0.00536228	0.0329726	0.0098919	0.0012339	0.000677632	-0.000159252	0.006494	0.00568036	0.0404679	0.000845534	9.84926e-05	0.000474671	0.0312505	-0.00382865	0.00260876	-0.000958254	0.00596018	0.00854568	0.00256817	1.48218e-06	0.0042462	0.0592151
entry_126	0.00129836	-0.124309	-0.0539168	-0.00442196	-0.00433909	0.00586698	0.00174991	-0.0174608	-0.188369	-0.00847123	-0.000549329	0.00347633	-0.0784805	0.010813	-0.00939368	0.00209962	-0.0213862	-0.0215119	-0.00933608	0.00576904	-0.0103319	-0.25641
entry_306	0.00572355	0.0355205	0.00985597	0.00140424	0.000783473	-0.0011262	0.00435837	0.00694605	0.039223	0.00201528	0.000122897	-8.0373e-05	0.0279569	-0.00397616	0.0026783	-0.000780333	0.006472	0.00945943	0.00250922	3.82999e-05	0.00505385	0.0593024
entry_639	0.00506259	0.0323696	0.0103821	0.00124295	0.000667951	0.0011862	0.00653316	0.00504712	0.0429834	0.000753637	0.000334047	0.000142431	0.026633	0.000747208	0.0030817	0.000542422	0.00473692	0.00659268	0.00304263	-0.000555684	0.000518424	0.0610635
entry_638	0.00548454	0.0333164	0.00982873	0.0013472	0.000599661	-0.0007451	0.00539483	0.00567588	0.040928	0.00188873	7.44656e-05	-0.00260546	0.0336227	-0.00414665	0.00259161	-0.00145199	0.00586751	0.00895398	0.00246058	0.000133059	0.00442347	0.0594739
entry_402	0.00338016	0.0130266	0.0117104	0.000679547	0.000923836	0.00288821	0.007882	0.00372645	0.0436681	0.00146951	0.000258049	-0.000529503	0.0200298	0.00999659	0.00426528	0.00130728	0.000228795	0.0136328	0.00389283	-0.00240545	0.000344719	0.063016
entry_142	-0.0143507	-0.132354	-0.0593582	-0.00579857	-0.00300291	-0.0028015	0.00145414	-0.0180621	-0.226756	-0.00877615	-0.00105887	0.0026742	0.0131367	0.0106398	-0.00596999	0.000525206	-0.0174417	-0.0215573	-0.00815751	0.00576679	-0.0111068	-0.273375
entry_628	0.00529429	0.033141	0.0101303	0.00123964	0.00070791	-0.000124845	0.00657635	0.00546394	0.0412777	0.000811648	0.000174701	-0.00010104	0.0285241	-0.00196514	0.00283195	-0.00143472	0.00578467	0.0100977	0.00272365	2.37502e-05	0.00333873	0.059212
entry_263	0.00118485	0.0324556	0.0103601	0.00126328	0.000536615	-0.000768272	0.00464443	0.005582	0.0431521	0.000845813	0.000236472	0.00020496	0.0291676	0.000250545	0.00314779	-0.000655548	0.00577094	0.0101668	0.00305918	-0.000350209	0.00123766	0.0606026
entry_411	0.0057806	0.0359563	0.0102294	0.00121931	0.00084657	-0.000256083	0.00694578	0.0050959	0.041117	0.000926952	0.00031269	0.00015212	0.0213041	-0.00236066	0.00303398	0.00046844	0.00576877	0.0113959	0.00316757	-0.000686963	0.00261045	0.0603051
entry_773	0.0055893	0.0392916	0.0101802	0.00124463	0.000772411	-0.00133349	-0.0107905	0.00776854	0.0413745	-0.000193433	4.02955e-05	0.000359759	0.0271085	-0.00531142	0.00275877	-0.00227832	0.00640116	0.0122108	0.00286635	-0.000725343	0.0055734	0.0643939
entry_775	0.00737795	0.0357374	0.00964069	0.000821208	0.00158149	-0.00492243	0.0059092	0.00880012	0.0407111	0.000979111	0.000107716	0.00034868	-0.0318704	-0.00785154	0.00555091	0.00288917	0.0106525	0.0108868	0.00357057	-0.000696848	0.00559784	0.073254
entry_503	0.00558339	0.0341759	0.01079	0.000660526	0.000859119	0.000902559	0.00708493	0.00421495	0.0431086	0.000953296	0.000486623	0.00057054	0.0219558	0.00175212	0.00339423	0.00078561	0.00382654	0.00896537	0.0032045	-0.000763839	0.000725289	0.0595063
entry_708	0.00804296	0.0244703	0.0091703	-0.00107027	-0.000198399	0.00377485	0.00629463	-0.0136347	0.0448482	0.000546361	0.000833207	-0.003805	-0.0461036	0.0199592	0.00591975	0.00526879	-0.00579843	0.0147404	0.00431284	0.00521681	-0.00136564	0.054722
entry_219	0.00511546	0.032615	0.00937815	0.001405	0.00139211	-0.000451776	-0.00930343	0.00853888	0.04139	0.00775209	-1.57048e-05	-0.00448332	0.0421386	-0.00474753	0.00240792	0.00179066	0.00674531	-0.000611781	0.00206316	-0.000603532	0.00438425	0.0611172
entry_796	0.00590881	0.0324042	0.00974994	-0.00177339	0.000462439	-0.00241017	0.00327788	0.00603335	0.0443505	0.00280418	4.80644e-05	4.25925e-05	0.0366077	-0.00509061	0.00274238	0.000296024	0.00572151	-0.00315992	0.00190427	-0.000116917	0.00476283	0.0624767
entry_204	0.0034926	0.0108104	0.011579	0.00159625	0.000274067	0.00263917	0.0080075	0.00121493	0.0442047	6.18598e-05	0.000461123	-0.000746734	0.0264383	0.0112502	0.00372696	0.00165322	-0.000111831	0.0130032	0.0034999	-0.00215673	0.000340014	0.0621523
entry_489	0.00506347	0.0333497	0.0100049	0.0012159	0.000757217	0.000352404	0.00649784	0.00569259	0.0415789	0.00091569	8.70574e-05	0.000316782	0.0263496	-0.00432062	0.00262812	0.000427861	0.00530468	0.0103518	0.00276438	-0.000148178	0.004214	0.0603177
entry_10	-0.0165793	-0.11639	-0.0516169	-0.00461463	-0.00408476	0.001149	0.00154619	-0.0180412	-0.176029	-0.00835668	0.000312521	0.0031334	-0.0764757	0.0101892	-0.00935371	0.00236049	-0.0212163	-0.0214499	-0.00912217	-0.00313337	-0.0101426	-0.24988
entry_598	0.00536496	0.0331862	0.00998281	0.00128943	0.000710186	0.000246654	0.00607723	0.0059577	0.0410494	0.000849278	0.000219058	0.000263089	0.0292089	-0.00313543	0.00272147	-0.00127522	0.00590583	0.00940728	0.00257108	0.000124789	0.00424048	0.0588264
entry_669	0.00523977	0.0335449	0.00990266	0.0013318	0.000696266	-0.000635229	0.00473615	0.00653317	0.0408233	0.00121303	7.46734e-05	0.000287871	0.0303397	-0.00380743	0.00252691	0.000302429	0.00541176	0.00879812	0.00262603	-0.000116513	0.00442291	0.0594359
entry_388	0.00556147	0.0330482	0.0102984	0.00131266	0.000680521	-0.00127282	0.0049554	0.00616851	0.0410428	0.00102576	0.000299129	-0.000150325	0.0323006	0.000166	0.00280265	-0.00104804	0.00511647	0.00914184	0.00261165	-0.000122769	0.00250796	0.0565952
entry_699	-0.00158056	0.00741933	0.0107016	0.00139286	0.000309242	-0.00471687	0.0100519	0.00670943	0.0442993	9.71307e-05	-0.000295047	-0.000656059	0.0225138	-0.0122933	0.00368078	-0.000240011	0.00737253	0.0148102	0.00343876	-0.000647295	0.00694923	0.0677704
entry_231	0.00572005	0.0358917	0.00989733	0.00142909	0.000784256	-0.00154537	0.00404087	0.00664523	0.039137	0.0022077	0.000127753	0.000222775	0.0271838	-0.00396096	0.00267857	-0.000775952	0.00637156	0.00970866	0.0026542	-9.98427e-06	0.0052018	0.0596156
entry_218	0.00492898	0.0337908	0.00941803	0.00147833	0.000466588	-0.000595343	-0.00972468	0.00884722	0.0414893	0.0071801	-1.67478e-05	-0.000238067	0.039576	-0.00461343	0.00241201	0.00140628	0.00487426	0.000189348	0.00214724	-0.00056779	0.00472752	0.0614537
entry_320	0.00565525	0.0356341	0.0098675	0.00142118	0.000799097	-0.00129761	0.00509061	0.00712323	0.0392069	0.00118383	0.000128041	0.000232	0.0277795	-0.00393357	0.00270025	-0.00107779	0.00638307	0.00966581	0.00259915	4.38945e-05	0.00508893	0.0591926
entry_334	0.00598801	0.0347562	0.0100111	0.00115962	0.00095312	0.000250388	0.00715774	0.00608543	0.040844	0.00100588	0.00026039	0.000107004	0.0173073	-0.00602766	0.00329556	-0.000475168	0.00649939	0.0129057	0.0032061	-0.00058093	0.00482246	0.0630916
entry_323	0.0054855	0.0348386	0.00999264	0.00120752	0.000861039	0.000464224	0.00660164	0.00596761	0.0397993	0.000915509	0.000118935	0.000128823	0.0248276	-0.00433354	0.00278671	-0.00136713	0.00629152	0.0113698	0.00278414	-0.000176425	0.00487225	0.0600839
entry_851	0.006257	0.031635	0.0109838	0.00136319	0.0014831	0.0043904	0.00942996	0.00448155	0.0431065	0.00136217	0.000283878	-0.00081363	0.00156699	0.00371695	0.00376569	0.00182156	-0.000526599	0.012754	0.00347522	0.000115865	-0.000548713	0.0584216
entry_550	0.00229834	0.034921	0.00948177	0.000620029	0.000688396	0.00241683	0.00713954	0.00284542	0.0441015	0.00114327	0.000427509	0.00278483	0.0233124	0.00116803	0.00339674	0.00106727	0.00103698	0.00960582	0.00325714	-0.00114626	0.000103206	0.0606336
entry_863	0.00547261	0.0315177	0.0103956	0.00123166	0.000686078	-0.000977394	0.00662943	0.00563526	0.0419711	0.000763112	0.00010875	0.000263351	0.0297325	-8.31437e-05	0.00304168	-0.00154836	0.0060618	0.00919395	0.00279204	8.16942e-05	0.0022055	0.0582962
entry_290	0.0053261	0.0341388	0.0100592	0.00119107	0.000658284	-0.00102163	0.00497724	0.00692207	0.0407388	0.000868861	1.28926e-05	0.000280031	0.0325718	-0.00437576	0.00260646	-0.00166236	0.00611066	0.00898556	0.00235324	-0.002866	0.00489869	0.0600403
entry_741	0.00526933	0.0337111	0.0100819	0.00130782	0.00071434	-0.000225699	0.00650523	0.00557058	0.0409864	0.000858963	9.68504e-05	0.000491003	0.0281391	-0.00201457	0.002825	0.000414071	0.00542519	0.00865237	0.00272676	-0.000286621	0.00311374	0.0592964
entry_622	0.00563898	0.0335459	0.00968787	0.00139292	0.000653197	-0.000937941	0.00417886	0.00648707	0.0410074	0.00229077	-1.41222e-05	5.72238e-05	0.0368833	-0.00403868	0.00240977	-0.00173939	0.00694777	0.000280221	0.00235305	2.02704e-05	0.00479828	0.0597801
entry_119	0.00122491	-0.136476	-0.0611797	-0.00574638	-0.00322398	-0.00296929	0.00138207	-0.018318	-0.232134	-0.00893855	-0.00125635	0.00297896	0.0135088	0.011444	-0.00602667	0.00015454	-0.017952	-0.022131	-0.00829176	0.00536673	-0.0112738	-0.275717
entry_676	-0.00470498	0.032003	0.00961501	0.001359	0.00114936	-0.000678103	-0.000475271	0.0107129	0.0409887	0.00616736	-3.71095e-05	8.73962e-05	0.0379805	-0.0043797	-0.00322733	0.00119364	0.00810132	0.00109301	0.00223532	-8.74843e-05	0.00483168	0.0625862
entry_679	0.0019201	0.0316875	0.00942015	0.00133682	0.000345113	-0.000384382	-0.00667526	0.0112853	0.0408812	0.00614423	3.55667e-05	-8.11289e-05	0.0361074	-0.00430842	0.00221151	3.78986e-05	0.00714869	0.00748746	0.00217608	-0.000358439	0.00448253	0.060088
entry_150	-0.00566857	-0.231628	-0.00884985	0.000216884	-0.00639396	0.00637985	0.01279	-0.0334109	-0.0708128	-0.00254826	0.000740045	0.014465	-0.142651	0.0136195	-0.0157511	0.00635662	-0.0207129	-0.0361498	0.000617094	0.014625	-0.0163279	-0.179383
entry_737	0.0059147	0.0355026	0.00979491	0.00156265	0.00239527	-0.00132834	-0.00129017	0.00799122	0.0394088	0.00596876	0.00011791	-0.00353599	0.023627	-0.00516795	0.00256975	-0.000583727	0.00748425	0.00995289	0.0018999	-0.000660207	0.00501628	0.0627046
entry_68	0.00126189	-0.122293	-0.0543304	-0.00461415	-0.0039039	0.00533784	0.00491159	-0.0183978	-0.178414	-0.00843524	-0.00127677	0.00358065	-0.0948416	0.0110773	-0.00938392	0.00237571	-0.0219861	-0.0233814	-0.00938685	-0.00365748	-0.0093465	-0.242599
entry_721	0.00636	0.012002	0.0114555	0.00168094	2.37483e-05	0.00155195	0.00801622	0.00403114	0.0462781	9.72163e-05	0.000679806	0.00271165	0.0325424	0.000564887	5.78453e-05	-0.00259792	0.00569629	0.00995123	0.00313149	-0.000656951	-0.000388229	0.061008
entry_181	0.00491814	0.0337879	0.009906	0.00126355	0.000559422	0.000903337	0.000401608	0.00554807	0.0420012	0.000388285	5.14795e-05	-0.00024059	0.0319596	-0.00492764	0.00249936	-0.00181222	0.00536672	0.010588	0.00257429	-0.000143286	0.00473882	0.0617964
entry_7	0.00576359	0.0149615	0.00119841	-0.000868599	-0.00291517	-0.0083108	-0.263615	-0.00784834	0.0235951	-0.0094197	-0.000883289	-0.0375346	-0.00921547	-0.024383	0.00222473	-0.0115907	-0.000318205	-0.0919031	-0.0184074	-0.00238719	0.00554444	0.00825923
entry_875	0.00517191	0.0335235	0.0101852	0.00123209	0.000649428	0.00113602	0.00663815	0.00550468	0.0427608	0.000777593	0.000400228	-8.94604e-05	0.0280874	-0.00280709	0.00296975	-0.00189096	0.00474711	0.0101228	0.00298367	-0.000142122	0.000510633	0.0605141
entry_612	0.00491579	0.0304845	0.00899689	0.00137058	0.00405782	-0.000908929	-0.00553206	0.0125243	0.0403668	0.00769186	-1.8423e-05	-0.003445	0.0398265	-0.00517682	-0.00261746	0.00161347	0.00872356	0.000412477	0.0019982	-0.000369963	0.00427766	0.0591169
entry_103	-0.0182551	-0.131498	-0.0573692	-0.00526489	-0.00320099	0.00134806	0.00207115	-0.0191277	-0.171285	-0.00870517	-0.00117901	0.00429868	-0.0460776	0.0123948	-0.00817076	-0.000612945	-0.0191535	-0.0210724	-0.00849719	0.00707302	-0.0116384	-0.270443
entry_61	0.00556029	0.0196927	-0.000949011	-0.00076583	-0.00193932	-0.00605923	-0.0573921	-0.00762944	0.0125824	-0.0101246	-0.000353537	-0.0038612	-0.193979	-0.026246	0.00363949	-0.00695119	0.00400622	-0.0143138	0.00158547	-0.00158149	0.00642951	-0.301024
entry_877	0.00574761	0.0332772	0.0097449	0.00134918	0.000663849	-0.000314578	0.00652607	0.00590237	0.0423284	0.000518225	7.61695e-06	-0.000134243	0.0355896	-0.00423968	0.0027585	0.000498017	0.00593304	-0.00320608	0.00218311	-0.000123607	0.00451004	0.0612832
entry_664	0.00703576	0.0333946	0.00987813	0.000615064	0.00162601	-0.00320102	0.00991782	0.00662309	0.0440695	0.000891179	0.000291785	-1.3913e-05	-0.0204706	0.00280365	0.00674721	-0.00415773	0.0105587	0.0161704	0.00450563	-0.000237837	0.00124601	0.0684972
entry_831	0.00513814	0.031811	0.00952061	0.0014458	0.00153578	-0.00153307	-0.0101564	0.0114012	0.0388864	0.00766707	-9.18258e-05	-0.000354658	0.0410017	-0.00520346	0.00238967	-0.00231609	0.00940402	-0.00248176	0.00211891	-0.000527362	0.00431529	0.0618157
entry_121	-0.016492	-0.131077	-0.0598764	-0.0060733	-0.00225388	0.00230311	0.00483965	-0.0185025	-0.22634	-0.00886874	-0.0010994	0.00269555	0.0147492	0.0106166	-0.00613492	0.000542724	-0.0178312	-0.0203732	-0.00822074	-0.000711611	-0.0111609	-0.276409
entry_514	0.00532551	0.033011	0.00992048	0.00133094	0.000677485	-0.000229932	0.00622811	0.00576597	0.0402972	0.000882532	7.51069e-05	-3.10743e-05	0.0317978	-0.00401773	0.00259302	-0.00146539	0.005987	0.00886824	0.00257736	0.000134394	0.00452499	0.059336
entry_228	0.00515985	0.0333166	0.00989224	0.00131384	0.000655159	-0.000696636	0.00498114	0.00597044	0.0399454	0.00107087	9.74917e-05	2.05674e-05	0.032634	-0.0035849	0.00259199	-0.000790838	0.00587078	0.00914015	0.00250074	0.000194927	0.00461002	0.0588511
entry_627	0.00509486	0.0327377	0.0100314	0.00131281	0.000749293	0.00101756	0.00664311	0.0056105	0.0423374	0.0010531	0.000263315	0.000194063	0.027299	-0.00537101	0.00266726	0.000478507	0.00532129	0.0103131	0.00262216	-0.000194469	0.00243146	0.0607508
entry_271	0.0052024	0.0318123	0.0106038	0.00159568	0.000764182	0.00132514	0.00684713	-0.00433779	0.0441548	0.000917381	0.000465539	-0.000237893	0.0315171	0.00173616	0.00300787	0.00093745	0.00172948	0.0107212	0.00317035	-0.000834644	0.000430884	0.0596631
entry_137	-0.00880627	-0.279644	-0.00171123	-0.000728936	-0.00374016	-0.0174734	0.00303225	-0.0406959	0.01496	-0.00510124	8.45253e-05	-0.00395419	-0.214891	0.00829785	-0.0194812	-0.01074	-0.0177411	0.00281174	0.000191624	-0.0164185	-0.00544407	-0.0176153
entry_141	-0.0239763	-0.122175	-0.000697637	-0.0005401	-0.00422855	-0.0102178	0.011712	-0.0461561	0.0158184	-0.00508204	1.93467e-05	-0.00660032	-0.221343	0.0217386	-0.0233159	-0.000496045	-0.0330788	-0.0544115	0.00236666	-0.00742089	-0.0125439	-0.104857
entry_106	-0.0403496	-0.0111634	-0.123076	-0.00907108	-0.00536803	0.00708665	0.00726972	-0.0269681	0.0278357	-0.0157492	0.000762829	0.00875788	-0.221778	0.0290102	-0.0244915	0.0112428	-0.0424465	-0.0502489	-0.012868	-0.0107464	-0.0171118	0.0195954
entry_468	0.00524124	0.0342466	0.010103	0.00117275	0.000721619	-0.000332729	0.00693618	0.00154853	0.0424066	0.000755155	0.000239383	-0.000414248	0.028399	-0.00249698	0.00291568	-0.00137321	0.00551507	0.010534	0.00296919	-9.43557e-05	0.00327354	0.0605383
entry_714	0.00288232	0.0391792	0.00966485	0.00156315	0.000438521	-0.0031419	0.0096097	-0.000496473	0.0472097	0.000343771	-0.000204605	-0.000959926	0.0387302	-0.0146253	0.00349608	0.000546565	0.00388621	-0.0103928	0.00325353	-0.0012632	-0.00294745	0.0609396
entry_131	-0.0325402	-0.144615	-0.0108362	-0.00677738	-0.00507166	-0.00391144	0.0101979	-0.0323547	-0.0551795	-0.0103213	0.000837194	0.000532295	-0.089986	0.023861	-0.0141018	0.00260016	-0.0207967	0.00971159	-0.013523	-0.00532343	-0.0136424	-0.348783
entry_25	-0.0218475	-0.137792	0.0017541	-0.018739	-0.00201758	-0.00971728	0.0152658	-0.0592278	0.0282091	-0.00548113	4.26757e-06	-0.00682607	-0.0242624	-0.0272151	0.00229621	0.000166965	0.00161474	-0.0763743	-0.032167	-0.0059256	-0.0219962	0.014791
entry_474	0.0053481	0.0335194	0.00989069	0.00125202	0.000677718	-0.00051975	0.00525168	0.00614006	0.0405386	0.000871844	6.63585e-05	3.426e-05	0.0313993	-0.00396331	0.00253162	-0.00132733	0.0059761	0.00907082	0.00257139	0.000161572	0.00479255	0.0593031
entry_535	0.00511823	0.0282121	0.0108126	0.00152029	0.000762904	0.00107237	0.00683737	0.00323692	0.0447851	0.00125359	0.000482204	0.00223425	0.029815	0.00235937	0.00300059	0.00103631	0.000493069	0.0102138	0.00296113	-0.001734	0.000281159	0.0578044
entry_337	0.0053567	0.0304085	0.0106734	0.00132454	0.000674541	6.0274e-06	0.00669663	0.00370317	0.044534	0.00110426	0.000412017	0.00161352	0.0269332	0.00145387	0.00305982	-0.00110974	0.00582488	0.00929835	0.00289103	-0.0018521	0.000292956	0.0597096
entry_667	0.00727838	0.0342877	0.00956984	0.000830339	0.0017484	-0.00268328	0.0098932	0.00821497	0.0424681	0.00114335	0.00017076	0.000286538	-0.0218054	-0.00706517	0.0054137	0.00205736	0.0105355	0.0139211	0.00392955	-0.000350089	0.00507536	0.0704356
entry_684	0.00111917	0.0341051	0.0102215	0.00130257	0.000563449	-0.000613835	0.00537696	0.00537479	0.041571	0.00102007	4.89662e-05	-8.73546e-05	0.0304254	-0.000508158	0.00295547	0.00033615	0.00551017	0.00836067	0.00282809	-0.000465734	0.00238651	0.0606405
entry_745	0.00524943	0.0352621	0.00997871	0.00105006	0.000622266	-0.000304599	0.00550094	0.00618659	0.0468972	-0.00268017	-6.44497e-05	-0.000837016	0.0246309	-0.00710312	0.00294887	0.000566527	0.00459251	-0.00608102	0.00231923	-4.67507e-05	0.00473191	0.0670066
entry_302	0.00581561	0.0344173	0.0103767	0.00111753	0.00078216	0.00104117	0.00676123	0.00516986	0.041541	0.000790685	0.000162433	0.000488916	0.0227141	2.45641e-05	0.00323354	-0.00121714	0.00639279	0.00983889	0.00303828	-0.000140515	0.00229041	0.0590529
entry_565	0.000859419	0.00698167	0.0092394	0.000476086	0.00116429	0.0107432	0.0121579	0.000527099	0.0492239	-0.00249493	0.000654165	0.00768308	-0.0441633	0.00789382	0.00799657	0.00534089	-0.00809244	0.00482517	0.00443234	-0.00436999	-0.00148604	0.0639512
entry_370	0.00523759	0.0343531	0.00981492	0.00139943	0.000623297	-0.000757122	0.000756446	0.0059053	0.0414278	0.000537456	5.26604e-05	0.000255605	0.0323798	-0.00411488	0.00249412	-0.00150524	0.00583079	0.00997499	0.0025568	-2.40875e-05	0.00487724	0.0604648
entry_442	0.00554505	0.0344069	0.00984916	0.0012128	0.000696175	0.000345046	0.00658978	0.00601533	0.0432897	0.000888884	0.00027127	0.000442235	0.0295229	-0.00728819	0.00276431	0.000407432	0.00583032	0.00911844	0.00271141	-0.00259216	-6.4615e-05	0.0617961
entry_171	-0.0514158	0.0143085	0.000953851	0.00101363	-0.00354826	-0.00736004	-0.112588	0.00746009	0.00774115	-0.0150306	-0.000839386	-0.0384617	-0.0466139	-0.045917	0.00147334	-0.0114281	-0.000551612	-0.0729979	0.000875391	-0.00251646	0.00472887	0.00505013
entry_382	0.00607695	0.0366025	0.00968458	0.00156544	0.000695981	-0.00114566	-0.000602515	0.00867786	0.0406396	0.00579259	9.22063e-06	0.000216836	0.0271575	-0.00445091	0.00273196	0.000929318	0.00686396	-0.00211399	0.00240307	-0.000164595	0.00545144	0.062005
entry_396	0.00716376	0.0322955	0.00971616	0.000488669	0.00167952	0.000371689	0.00892391	0.00561289	0.0449131	0.000996328	0.000318987	0.00142554	-0.0156942	0.00219284	0.00639421	0.00216611	0.00991383	0.0114405	0.00420762	-0.00048978	0.000116902	0.0676422
entry_706	0.00702952	0.031622	0.0094915	0.000413386	0.00162503	0.00139593	0.00845715	-0.00536907	0.0461986	0.000217609	0.000410851	0.00386941	-0.0113035	0.00238913	0.00607337	0.00279198	0.00112418	0.0132941	0.00403352	0.00360425	-0.00165938	0.0661795
entry_456	0.00571772	0.035502	0.00997174	0.00124466	0.000846955	-0.00136991	0.00683325	0.0062445	0.0396744	0.000932212	8.4643e-05	0.000341938	0.0259685	-0.0041013	0.00281727	-0.0014771	0.00641754	0.0106326	0.00277756	1.48663e-05	0.00508601	0.0593462
entry_154	-0.0215207	-0.125621	-0.0809637	-0.00661962	-0.00518565	0.011924	0.00387771	-0.0258129	-0.228776	-0.0108395	-0.000444222	0.00478089	-0.0856823	0.0120027	-0.0114671	0.00496563	-0.0281821	-0.0185433	-0.0127008	-0.00463395	-0.0135136	-0.114232
entry_859	-0.00163018	-0.0149238	0.0102188	0.00182294	-0.000273101	0.00813664	0.0101604	-0.00680876	0.0504131	0.000662304	-0.000592917	-0.00407391	0.0358581	0.00331752	0.00370257	0.00191039	0.00397179	-0.00868512	0.00352695	-0.0038687	-0.0018677	0.0688801
entry_769	0.00548156	0.0347879	0.00948302	0.0011002	0.000120446	-0.000985578	-0.0234941	0.01477	0.0441979	0.00854834	-0.000124355	-0.00649621	0.0403011	-0.00879	0.00252079	-0.00275185	0.00539924	0.0090116	-0.00188319	-0.000845716	0.00495095	0.0560177
entry_671	0.0051963	0.0343174	0.00989903	0.00124838	0.000711866	6.40707e-05	0.00510078	0.00574919	0.0429115	0.000923932	0.000277262	-0.000150922	0.0297162	-0.00663921	0.00269208	0.000514787	0.00521525	0.0105684	0.00278363	-0.000211329	-0.000585831	0.061941
entry_865	0.00726479	0.0291437	0.0107838	0.0011688	0.00166696	0.00130145	0.00928127	0.00610553	0.0441567	0.00119855	0.000171476	-0.000771385	-0.000517137	0.00342454	0.005443	-7.45679e-05	0.00451879	0.0150234	0.00377388	-0.00278217	0.000272943	0.0629364
entry_2	0.00346836	0.00961111	-0.0916491	-0.00672465	-0.00892378	0.00372628	0.00727887	-0.00645679	0.0063208	-0.00399158	0.000339482	-0.00260409	-0.151053	0.0189632	0.00311781	0.00549493	-0.0335247	-0.0412392	-0.0196878	0.0131795	-0.00837578	-0.412078
entry_400	0.00576681	0.0353706	0.0105231	0.00109398	0.000826399	-0.000153844	0.00693645	0.00429825	0.0419398	0.000773394	0.00030575	4.10222e-05	0.0227113	0.000195468	0.00331419	-0.00168569	0.00598651	0.0113048	0.00292703	-0.00190841	0.00246978	0.0601343
entry_166	0.0037812	-0.0991336	-0.00185157	0.000352035	-0.00541227	0.0149904	0.0146255	-0.0420749	-0.029587	-0.0078086	0.000118618	-0.00151748	-0.167611	-0.0328733	0.00281515	0.00602747	-0.0271771	-0.0509251	-0.011797	-0.00551034	-0.0246762	-0.22565
entry_590	0.00500723	0.0308799	0.00913655	0.00140995	0.000415729	-0.000376275	-0.00638683	0.0119103	0.0405339	0.00711071	-6.66568e-06	-0.00243825	0.0392648	-0.00435128	0.0022622	0.00106709	0.00596072	0.00362254	0.00210713	-0.000348704	0.00422963	0.059758
entry_26	-0.0161296	-0.119033	-0.0519398	-0.00444482	-0.00404532	0.000871247	0.00151605	-0.017493	-0.180786	-0.00841796	-0.00103894	0.00302223	-0.0754443	0.00986642	-0.00928483	0.00215137	-0.0207192	-0.0206425	-0.009031	0.00626727	-0.0100987	-0.252928
entry_266	0.00122305	0.0336389	0.0108012	0.00126718	0.000722167	0.000893051	0.00698705	0.00485074	0.0422952	0.00109271	0.00033093	-0.000205445	0.0238101	0.00166262	0.00344242	0.000875104	0.00444723	0.0116794	0.00325835	-0.00218235	0.00100768	0.0598022
entry_325	0.00557795	0.0335186	0.0102491	0.00123647	0.000669708	-0.000830379	0.00511202	0.00565691	0.0416554	0.000835653	4.49165e-05	0.000174252	0.0307626	-0.000151948	0.00296921	-0.00168153	0.00460202	0.00827179	0.002819	-6.58597e-05	0.0026246	0.0592079
entry_3	-0.0254654	-0.24538	-0.000791335	-0.00794793	-0.00812664	-8.64959e-06	0.00370369	-0.0250824	-0.261792	-0.0151279	0.000234752	0.00452314	-0.112723	-0.0185104	0.0016869	0.00684763	-0.0199262	-0.00117325	0.000385198	0.00788025	-0.0187715	0.014309
entry_496	0.000895107	0.00839667	0.00958685	-0.000195824	-0.000393483	0.00737731	0.00656657	-0.00232065	0.0460549	0.000907053	0.00020308	0.00632091	0.0187752	0.0161747	-0.000358771	0.00216663	-0.00104941	0.00943439	-0.000526978	-0.00349929	-0.00013122	0.060771
entry_83	-0.0177173	-0.132215	-0.0571315	-0.00597486	-0.0032208	0.00440202	0.00274953	-0.0185031	-0.207759	-0.00839428	0.000306059	0.00371744	-0.0132391	0.011686	-0.00645448	0.000663137	-0.0181111	-0.0205679	-0.00879956	-0.00363869	-0.0114741	-0.267346
SRR22868620	-0.0273752	0.00121796	-0.00780165	-0.00551393	-0.00447533	0.00460544	0.00232169	-0.0210728	-0.215443	-0.0103596	0.000651205	0.00497798	-0.103858	0.0167061	-0.00278806	0.00365031	-0.0250804	-0.0253501	-0.0160199	0.0082511	-0.0122336	-0.333259
entry_525	0.00529527	0.0331598	0.00986313	0.00129715	0.000734961	-5.34969e-05	0.00545204	0.00618211	0.0407821	0.000881517	0.000217113	0.000316836	0.0304364	-0.00372929	0.00254892	-0.00127909	0.00594034	0.00941852	0.00264816	0.000110181	0.00438767	0.0591456
entry_472	0.00504949	0.0321441	0.0104566	0.001345	0.000713269	0.00122708	0.00656935	0.00389157	0.0427493	0.00116891	0.000341549	0.000376112	0.0254643	0.000838336	0.00297632	0.000587041	0.00479915	0.00984622	0.00303488	-0.000429152	0.000715258	0.059839
entry_554	0.00528701	0.0332844	0.00987291	0.00132207	0.000649009	-0.000685996	0.00422445	0.00677159	0.039891	0.00181189	0.000146684	0.000283556	0.032857	-0.00373308	0.00249628	-0.00131843	0.00584843	0.00867403	0.0024574	0.000174213	0.00455906	0.0588699
entry_549	-0.0121895	0.00642715	0.0705714	0.000692755	0.0149637	-0.00407187	-0.0687295	0.0168211	-0.00753712	0.00982132	-0.000389428	-0.00996801	-0.0018616	-0.0155503	-0.00570597	0.00237998	0.0124836	-0.0197474	-0.00253688	-0.00195248	0.00582429	0.0541828
entry_510	0.00573686	0.0350784	0.00990879	0.00126585	0.000784043	-0.000623067	0.00557777	0.00620443	0.0394309	0.000804885	0.000181558	0.000290726	0.0285089	-0.0043756	0.00267816	-0.00147584	0.0063841	0.0098131	0.00267265	-7.91287e-05	0.0049568	0.0596488
entry_584	0.00549769	0.0355936	0.00998798	0.00116234	0.000895213	-0.000188552	0.00648763	0.00618466	0.0410075	0.00100412	9.28448e-05	0.00021465	0.022079	-0.00481844	0.00280044	0.00041918	0.00569186	0.0114524	0.00306606	-0.000301715	0.00466958	0.0605204
entry_48	-0.0164948	-0.134998	-0.0581909	-0.00576956	-0.00306588	-0.00141734	0.00136966	-0.0178022	-0.218331	-0.00869348	-0.000183648	0.00299426	0.00119789	0.0109778	-0.00613207	0.000266986	-0.0176259	-0.0204419	-0.00825488	0.00604581	-0.0113269	-0.270249
entry_728	0.00533946	0.0335939	0.00991239	0.00133702	0.000653549	-0.00143536	0.00424407	0.00589925	0.0401195	0.00190893	9.38748e-05	7.19411e-05	0.0325028	-0.00279144	0.0025476	-0.000941712	0.00598988	0.008611	0.00247275	0.000154369	0.00464241	0.0585892
entry_50	-0.0166229	-0.135899	-0.0577151	-0.00574729	-0.00307549	-0.00106335	0.0013598	-0.0177554	-0.216355	-0.00863591	-0.00108707	0.00302595	-0.00215489	0.0109864	-0.00614563	0.000271995	-0.0176364	-0.0202047	-0.00822772	0.00604448	-0.0113756	-0.268486
entry_718	0.00299098	0.0341677	0.00996882	0.00126705	0.000578402	-0.00076695	0.00442776	0.00594109	0.0400449	0.000870536	5.92807e-05	6.87852e-05	0.0343991	-0.00407531	0.00259494	-0.000841805	0.00587156	0.00844641	0.00255096	2.32225e-05	0.00481639	0.0595998
entry_853	0.00572942	0.0351019	0.0100057	0.00120265	0.000948946	0.000554545	0.00530961	0.00655638	0.0405742	0.00091413	0.000250454	0.00015861	0.0211728	-0.00276263	0.00308538	-0.00160556	0.00605542	0.0122154	0.00336011	-0.000505864	0.00394341	0.0608962
entry_381	0.00513695	0.0334341	0.00987409	0.00122809	0.000686863	-0.000110443	0.00448509	0.00596322	0.0401946	0.00180535	0.000213077	-2.73681e-05	0.0303665	-0.00398851	0.00254227	-0.00131787	0.00581142	0.010372	0.00252419	9.63044e-05	0.00462297	0.0597106
entry_675	0.00496953	0.0336445	0.00977137	0.00136286	0.000579452	-0.00108741	-0.00228738	0.00757748	0.0398839	0.0053529	7.69505e-05	8.68295e-05	0.0342809	-0.0037353	0.00235918	-0.00020008	0.00589821	0.00828347	0.00230104	-0.000107618	0.00462832	0.0593751
entry_527	0.00528672	0.0330256	0.00972667	0.00137904	0.0011334	-0.000810174	0.0025848	0.00643542	0.0401608	0.00337559	6.52182e-05	-0.00322531	0.0352174	-0.00401855	0.00239863	-0.000444645	0.00659818	0.00786931	0.00227782	-9.79207e-05	0.00435834	0.0595006
entry_783	0.00543024	0.0263927	0.00973986	-0.00158251	0.000489318	0.00402002	0.00457466	-0.00203237	0.046741	-0.00104972	-0.000174182	-0.00144316	0.0381591	0.00948067	0.00253508	0.00107579	-1.36699e-06	0.0084137	-0.003385	0.00399444	-0.000422227	0.0517048
entry_571	0.00507496	0.0325416	0.00995998	0.00119693	0.000720658	0.000997381	0.0065393	0.00576563	0.0412447	0.000857212	0.000166462	0.00026835	0.0286201	-0.00395468	0.00263109	-0.00136845	0.00579729	0.0101752	0.00255778	0.000113389	0.00420764	0.0596585
entry_13	-0.0195848	-0.138233	-0.0118818	-0.00494726	-0.00358092	0.00184546	0.00319168	-0.0190567	-0.184179	-0.00857535	6.73748e-05	0.00598015	-0.0729473	0.0143365	-0.00945445	0.0021109	-0.0202495	-0.0216783	-0.00916084	0.00196273	-0.011234	-0.271129
entry_16	-0.0154046	-0.133317	-0.0576265	-0.00587689	-0.00138755	-0.00288062	0.00143536	-0.0186871	-0.223265	-0.00881073	0.00012186	0.00312723	0.014313	0.00593171	-0.00562221	0.000600169	-0.017675	-0.0222269	-0.00822737	0.00161636	-0.0110623	-0.270785
entry_778	0.00536118	0.0336334	0.00990623	0.0012848	0.000651011	-0.00162042	0.00433055	0.00656434	0.0409249	0.00176268	0.000314522	-0.000208592	0.0312064	-0.00407501	0.00258818	-0.000658755	0.00600324	0.00676864	0.00246292	-8.91099e-05	0.00447031	0.0610306
entry_666	0.00571134	0.0357277	0.00991734	0.00136708	0.000864441	-0.0011751	0.00542471	0.00636277	0.0401686	0.0010448	0.000185529	0.000394468	0.0242276	-0.00417893	0.00275116	-0.000425682	0.00616363	0.011289	0.00281684	-6.14131e-05	0.00510542	0.0598515
entry_793	0.00515228	0.0340415	0.00997191	0.00134272	0.000743765	-0.000132005	0.00513671	0.00604006	0.0410452	0.000838862	-4.15751e-07	-0.000400893	0.0318398	-0.00520247	0.00264941	-0.00167733	0.00558554	0.00984657	0.00262588	-9.87127e-06	0.00234114	0.060877
entry_883	0.00533754	0.033371	0.00953379	0.00133657	0.000622707	-0.000672284	0.00388561	0.00669172	0.037806	0.00227828	0.000117664	-0.00016604	0.0347347	-0.00415991	0.00253114	-0.000555415	0.00576697	0.00817352	0.00242408	-7.05883e-05	0.00428727	0.0594594
entry_200	0.00597843	0.0343579	0.0107057	0.00116111	0.00083011	0.000678521	0.0071869	0.00446824	0.0423783	0.000734832	0.000350136	-0.000144918	0.0260085	0.00162068	0.00331802	-0.00218532	0.00175457	0.0110035	0.00318085	-0.000423928	0.00154598	0.0578668
entry_70	-0.0175545	-0.128861	-0.0583989	-0.00478891	-0.00460317	0.00682418	0.00238609	-0.0196534	-0.193436	-0.00896266	-0.00124015	0.00379565	-0.0864843	0.0130506	-0.010903	0.00289911	-0.0230418	-0.0221656	-0.00987484	0.00825868	-0.0112039	-0.208086
entry_64	-0.0165955	-0.137299	-0.0551723	-0.00392194	-0.00347916	-0.00522839	0.00170436	-0.0185965	-0.230983	-0.0089692	-0.00118911	0.00291353	0.0143275	0.0111712	-0.005284	0.000599558	-0.0194163	0.00309792	-0.00855315	-0.00402734	-0.0116069	-0.277779
entry_346	0.00521259	0.0332443	0.00984145	0.00132886	0.000636431	-0.000683825	0.00451676	0.00652643	0.0398148	0.0013448	9.61399e-05	9.69265e-05	0.0330626	-0.00360684	0.00250248	-0.000777496	0.00586784	0.00868548	0.00247945	0.000167254	0.00459032	0.0587992
entry_837	0.00529969	0.0333183	0.00985077	0.00133962	0.000638831	-0.000715604	0.00433539	0.00600882	0.0399875	0.00206308	0.000219938	1.75124e-06	0.0331463	-0.00373714	0.00242761	-0.00139111	0.00584974	0.00875883	0.00239313	0.000114148	0.00464018	0.0590334
entry_732	0.00500996	0.033832	0.00977112	0.00136371	0.000554397	-7.51479e-05	-0.00306841	0.00715812	0.0402568	0.0053143	7.43761e-05	3.19699e-05	0.0336213	-0.00409404	0.00237121	-0.000404786	0.00561635	0.00855552	0.0023953	-0.000401527	0.00458774	0.0601677
entry_595	0.00509685	0.0345245	0.0097733	0.00121774	0.00045385	0.00256795	0.00524872	0.00629639	0.0435825	0.000663071	-2.10073e-05	-0.000739529	0.0321033	-0.00556984	0.00284837	-0.000332014	0.00497138	-0.00371983	0.00263125	-0.000643818	0.00454487	0.06431
entry_484	0.00562045	0.035273	0.0105651	0.000986963	0.000825613	0.0025446	0.00703627	0.00265992	0.0432686	0.000976045	0.000457582	-0.000886107	0.0230935	0.00102768	0.00338524	-0.001819	0.00489341	0.00991568	0.00303257	-0.00198995	0.000819147	0.0608085
entry_415	-0.00482593	0.0394065	0.0096948	0.00110545	0.0014882	-0.00383489	-0.018886	0.00986916	0.0442288	-0.00103175	0.000171293	0.000537895	-0.0464673	-0.0104809	0.00505624	0.00358443	0.0105494	0.0171401	0.00382237	-0.00133301	0.00663625	0.0727523
entry_573	0.00547417	0.0338831	0.00995955	0.00123544	0.000686721	-0.000624858	0.00562244	0.00608768	0.0413317	0.000876502	1.84412e-05	-9.73504e-05	0.0316299	-0.00468201	0.0026291	-0.0013965	0.00605468	0.0096691	0.00252357	0.000182268	0.00247699	0.0595927
entry_376	-0.0102801	0.0173739	0.00836041	0.00131465	0.00953612	-0.0022586	-0.0557386	0.0180145	0.0403938	0.0124208	-0.000167931	-0.00952818	0.0459605	-0.00855408	0.00257552	0.00248657	0.0129324	-0.00855467	0.00216056	-0.00139667	0.0048826	0.0558376
entry_436	0.00533762	0.0333778	0.00972585	0.00123158	0.000665422	-0.000825277	0.00496304	0.00669442	0.0406967	0.000860035	0.000295756	0.000331033	0.0315518	-0.00363981	0.00253531	-0.00102682	0.00589515	0.00878349	0.00259393	0.000124143	0.00446316	0.0590379
entry_281	0.00568391	0.0348346	0.00970366	0.00149341	0.000353218	-0.00071581	-0.00208117	0.00462439	0.0434779	-0.00316778	-1.89321e-05	-0.00557471	0.0424214	-0.00513488	0.00269799	0.00108549	0.00567623	-0.000778419	0.00217738	-0.000318156	0.00491943	0.0630301
entry_826	0.00711897	0.0383605	0.010274	0.00163676	0.00069275	-0.00267689	-0.00375692	0.00836087	0.0331611	0.00699552	8.10913e-05	-0.000316404	0.00258726	-0.00742011	0.00368714	-0.000693145	0.00870188	0.000845207	0.00268078	-0.00056656	0.00603584	0.0696259
entry_35	-0.0331057	0.0236484	0.000859067	-0.000223752	-0.00122158	-0.0130776	-0.0283236	0.00658124	-0.0764344	-0.00396365	-0.000298044	-0.0300454	-0.204346	-0.0237931	-0.00892608	-0.0101257	0.00634584	-0.0739634	0.00104267	-0.00630417	0.00463527	0.042728
entry_421	0.00739533	0.0133371	0.00677888	-0.000140747	-0.00139726	0.00866393	0.0107399	-0.00766276	0.0490754	0.00138445	0.000390758	0.00782419	-0.0552996	0.015896	0.00741736	0.00502129	-0.00655733	0.00983156	0.000900845	0.0062758	-0.00432539	0.063986
entry_405	0.00696105	0.0305047	0.00986191	0.000580911	0.00180094	-0.000565289	0.00740318	0.00736593	0.0432754	0.0012672	0.00028807	9.98895e-05	-0.0174798	0.00165485	0.00642375	0.00219766	0.0101031	0.015294	0.00452169	-0.000539941	0.0013866	0.0682508
entry_97	-0.0272762	-0.110755	-0.0241658	-0.00594567	-0.00324522	-0.022018	0.00426788	-0.00431447	0.0283265	-0.00471141	-0.00199468	-0.00119185	-0.0118228	-0.0359662	-0.00598976	-0.00895754	-0.0362911	-0.102599	0.00141502	-0.0216319	-0.0317594	0.0380781
entry_387	0.00508117	0.0352754	0.00984652	0.00141925	0.000549959	-0.000548187	-0.00646465	0.00804628	0.040916	0.00115192	6.26687e-05	9.69359e-05	0.0341787	-0.00414105	0.00244688	-2.11294e-05	0.00567793	0.00844994	0.00248041	-0.000307485	0.00490746	0.0615115
entry_359	0.0051301	0.0335287	0.00998084	0.00138295	0.000673689	0.00116922	0.00738897	0.00599874	0.0438556	0.000859223	0.000270985	-0.000154321	0.0284593	-0.0078456	0.00291424	0.000627877	0.00428064	0.0110813	0.00289892	-0.000444573	0.000169167	0.059391
entry_41	-0.0162687	-0.118947	-0.0517567	-0.00446676	-0.00347844	0.000920986	0.00444057	-0.0175674	-0.175976	-0.00839908	-0.00104422	0.00303272	-0.0946105	0.009836	-0.0093652	0.00227168	-0.0207937	-0.0205621	-0.00908978	0.00626287	-0.0100793	-0.242136
entry_516	0.00494285	0.0328109	0.0100529	0.00119526	0.000724158	0.00118471	0.00676192	0.00498344	0.041489	0.000842398	8.29931e-05	-0.00025708	0.0291245	-0.00478849	0.00271348	-0.00157709	0.00552505	0.0101678	0.00254471	2.11405e-06	0.0043943	0.0605133
entry_734	0.00534031	0.0377486	0.0101214	0.00116841	0.000641671	-0.00155363	-0.0101859	0.00480832	0.043866	-5.5645e-05	0.000230332	0.000317116	0.0294304	-0.00598534	0.0027397	0.000460043	0.00569098	0.0116423	0.00282546	-0.000450815	0.00254848	0.0650299
entry_45	0.00667981	-0.0291695	3.04532e-05	0.000712693	-0.00266105	-0.0120468	-0.0921302	0.00397293	-0.084743	0.0109275	-0.000408003	-0.021916	-0.157816	-0.0377629	-0.000138056	-0.00128246	0.00710385	-0.0754822	-0.00866226	-0.00218816	0.00504629	0.0050403
entry_69	-0.0196808	-0.0128661	-0.00737652	-0.00586711	-0.00119485	0.00535224	0.00182725	-0.0247733	-0.205292	-0.0102087	0.000777887	-0.000167321	-0.099113	0.0190052	-0.0103581	0.00362601	-0.00636768	-0.0315836	-0.01634	-0.00433296	-0.00872047	-0.337913
entry_112	-0.0451633	0.0182835	-0.00148607	-0.000235926	-0.00757881	-0.012691	0.00633027	-0.0254259	0.0177269	-0.00958904	-0.000234607	-0.00320321	-0.280006	-0.0281732	-0.00749652	-0.00935305	-0.0239893	-0.0682775	-0.0279011	-0.00214341	-0.0235225	-0.120652
entry_606	0.00535069	0.033418	0.00991231	0.00133479	0.000673226	-0.000696439	0.00561946	0.00616581	0.0405071	0.00085843	7.55534e-05	3.89376e-05	0.0317216	-0.00381659	0.00253334	-0.00129571	0.00593102	0.00895867	0.00255343	0.000153812	0.0046525	0.0590152
entry_239	0.00476698	0.0309556	0.00897835	0.00127372	0.00468096	-0.000974185	-0.00779468	0.0132973	0.0343702	0.00816875	-2.21657e-05	-0.00341835	0.0433643	-0.00912602	0.00232425	0.00196446	0.00884108	-0.000505227	-0.000837485	-0.000583144	0.00403118	0.0604414
entry_366	0.00552371	0.0347187	0.0102676	0.00118077	0.000650105	-0.00147807	0.00493465	0.00527627	0.0418807	0.000822286	0.00027953	0.000228889	0.031091	-0.00178481	0.00298087	-0.00200347	0.00619304	0.00935798	0.00277559	-0.00230538	0.00234639	0.0596913
entry_524	0.00610713	0.027513	0.0102644	0.00164555	0.000542156	0.00538157	0.00748974	0.00337008	0.0472056	0.0014487	0.000240702	0.00350901	0.0220026	0.00171251	0.00408957	0.00113557	0.00305659	-6.28805e-05	0.000636472	-0.00285276	0.000251432	0.0615895
entry_71	-0.0165932	-0.125068	-0.0528046	-0.00426005	-0.00347379	0.00606683	0.0016318	-0.0179242	-0.173354	-0.00837837	-0.00107631	0.00328313	-0.0972139	0.0104618	-0.00958398	0.0024256	-0.0177848	-0.0213486	0.000257451	0.0061041	-0.0102596	-0.248168
entry_467	0.00564794	0.0354007	0.0102278	0.00121733	0.000904259	-0.000219744	0.00699083	0.00587591	0.0414565	0.00113927	0.000221634	0.000139591	0.0211251	-0.00227921	0.00301698	0.000487409	0.00566564	0.0112404	0.00314472	-0.000425595	0.00253069	0.0600145
entry_409	0.00132712	0.0336851	0.0102486	0.00131165	0.000515664	-0.001784	0.00658702	0.00427275	0.0429995	0.00071152	0.000234126	0.00158491	0.0305707	0.000183732	0.00323721	-0.00164232	0.00596004	0.00823166	0.0029307	-0.00011215	0.000955791	0.0601865
entry_365	-0.00639463	0.0251583	0.0413675	0.000782733	0.00950069	-0.00196011	-0.0259205	0.0146366	0.025035	0.00916666	-0.000114813	-0.00556139	0.0181689	-0.00917317	0.00231205	0.00254714	0.0105068	-0.00541123	-0.000286141	-0.00108315	0.00483629	0.061604
entry_127	0.00154249	-0.1319	-0.0578394	-0.00485056	-0.00428256	0.000970844	0.00528883	-0.0186402	-0.197806	-0.00858181	-0.00121835	0.00370136	-0.0530822	0.0124214	-0.00812732	0.00131423	-0.0193194	-0.0212528	-0.00875189	0.0059736	-0.0113886	-0.261124
entry_418	0.0047939	0.0312505	0.0105344	0.00108831	0.000327636	0.00155256	0.00635707	0.00478909	0.0435413	0.00082469	0.000293411	0.000135515	0.0267232	0.00102107	0.00294528	0.000708193	0.00484194	0.00988588	0.00291905	-0.00137646	0.000160901	0.060161
entry_704	0.00537144	0.0316695	0.00968963	0.00133672	0.000494898	-0.000515234	0.00344273	0.00768519	0.0406081	0.00275203	0.000175576	-0.00215479	0.0337356	-0.00401741	0.00250302	-0.000699421	0.00570388	0.00843832	0.00243581	3.96558e-05	0.00435487	0.0596068
entry_674	0.00446288	0.0308239	0.0103646	0.00125078	0.000860001	0.00203667	0.00852971	0.00172408	0.0448262	-3.5291e-05	0.000596948	-0.000400823	0.0242047	0.00427363	0.00402626	0.00136118	0.00191988	0.0139648	0.00367256	-0.00175391	0.000299278	0.0433747
entry_351	-0.0132264	0.00607483	0.0711162	0.000694517	0.0150068	-0.00417764	-0.0703947	0.0167618	-0.00840358	0.00988213	-0.00040815	-0.0101738	-0.00236436	-0.0163514	-0.00582461	0.00224908	0.0126002	-0.0202646	-0.00262567	-0.0019909	0.0058345	0.0539897
entry_253	0.0023362	0.0161365	0.0112023	0.00137422	0.000750592	0.0047121	0.00720274	0.000449292	0.0447707	0.00125225	0.000578483	0.00338942	0.0304941	0.00955017	0.00341868	-0.00315458	0.000101944	0.0102886	0.0028726	-0.0023216	-0.000150374	0.060979
entry_427	0.00533791	0.033629	0.00978448	0.00131046	0.000690832	-0.00063358	0.0050969	0.0064366	0.0411668	0.000864695	0.000143163	0.000292576	0.030666	-0.0045729	0.00258865	-0.0015138	0.00592133	0.010237	0.00268959	0.000155494	0.00323487	0.0597708
entry_461	0.00500228	0.0285126	0.00982311	0.00140189	0.000660085	0.00115527	0.00626295	0.00313556	0.0450014	0.00110123	0.0002532	0.00204346	0.0289424	0.00402577	0.00328089	0.000664652	0.00205247	0.00804387	0.00242597	-0.00190652	0.000356795	0.0605383
entry_195	0.00215607	0.0327978	0.0103785	0.0012696	0.000666404	-0.00158748	0.0073031	0.00575085	0.0421889	0.000632141	8.3152e-05	6.63463e-05	0.02489	-0.000362714	0.00350513	-0.00139896	0.00647452	0.0113283	0.00316044	-0.000365957	0.00266563	0.0599476
entry_760	0.00564962	0.0327715	0.00947229	0.0014309	0.000676849	0.000735578	0.00576353	0.00513456	0.0388409	0.000582568	1.95704e-05	-0.00313065	0.0378259	-0.00515925	0.00267349	0.000314156	0.00777812	0.00162149	0.00225965	-0.000324552	0.00417531	0.0612455
entry_471	0.00506099	0.0336084	0.00976687	0.00138519	0.000610862	-0.000879523	-0.00102305	0.00761083	0.0407218	0.00518781	7.49149e-05	9.27384e-05	0.0320123	-0.00374459	0.00239247	-0.000656794	0.00601926	0.00822384	0.0024144	0.000127823	0.00469775	0.0593672
entry_241	0.00569819	0.0343509	0.0102567	0.00118826	0.00101089	0.000689823	0.00721357	0.00595069	0.0404455	0.000864759	0.000271121	1.56643e-06	0.0150374	-0.00299809	0.00392214	-1.91979e-05	0.00609795	0.0128448	0.00355041	-0.000240719	0.00366556	0.0630247
entry_683	0.00229264	0.0139493	0.0112765	0.00146991	0.000465761	-0.00167698	0.00925318	0.00523829	0.0444572	0.00117115	-3.90506e-05	-7.38683e-06	0.0213775	0.00030911	0.00397792	-0.000636736	0.00719552	0.0141543	-0.00040169	-0.00134422	-0.000297782	0.0654202
entry_95	-0.016573	-0.115905	-0.0516242	-0.0046079	-0.00409658	0.00141425	0.00156277	-0.0177622	-0.173229	-0.00847431	-7.44357e-05	0.00313513	-0.0915324	0.0102901	-0.00937541	0.00231406	-0.0212156	-0.0212826	-0.00911971	-0.00227777	-0.0100695	-0.23905
entry_480	0.00515052	0.033711	0.0100336	0.00133587	0.000736033	0.00126701	0.00720468	0.00437482	0.0429117	0.000848755	-4.1949e-06	-0.000168229	0.0280135	-0.00670382	0.00274141	0.000349039	0.00549484	0.0105935	0.00280292	-0.000116001	0.000127919	0.0617685
entry_488	0.00720503	0.0343919	0.00962212	0.00059488	0.00175641	-0.00428666	0.00747695	0.00841249	0.0435943	0.00104938	0.000166852	0.00048081	-0.0236035	-0.00392068	0.00600564	-0.000427647	0.010873	0.0164843	0.00438811	-0.000200912	0.00484248	0.0695488
entry_694	-0.00437797	0.0312062	0.0100999	0.00140055	0.000517021	-0.00073553	0.00579839	0.00430759	0.0423625	0.000623913	4.44281e-06	-0.000244421	0.0349673	-0.00301308	0.00311689	0.000589327	0.00558913	0.00879044	0.0028639	-0.000712467	0.00362447	0.0621595
entry_129	-0.0170136	-0.12131	-0.0539296	-0.00458782	-0.00408442	0.00118466	0.00184381	-0.0173161	-0.178775	-0.00830312	-0.00117825	0.00306729	-0.0801832	0.0105718	-0.0093084	0.00214565	-0.0202817	-0.0203063	-0.0086776	0.00614324	-0.0104718	-0.246954
entry_599	0.00386857	0.0356303	0.0103839	0.00121107	0.000753904	-0.00108868	0.00695512	0.00531614	0.0412303	0.000765011	8.73145e-05	3.09242e-05	0.0235876	-0.000239644	0.00334232	-0.00159484	0.00624678	0.0111269	0.00315497	-0.00019334	0.00259201	0.0599128
entry_733	0.00518592	0.0323875	0.0105692	0.00140648	0.000551093	0.00028161	0.00688406	0.00375148	0.0450106	0.00126792	0.000146749	0.0025888	0.0351225	0.000772256	0.000903022	0.000859875	0.0011245	-0.00530904	0.00297021	-0.00126012	-8.66803e-05	0.0630554
entry_754	0.00499331	0.0327924	0.00948995	0.00136083	0.00054604	-0.000394733	-1.87372e-05	0.00916482	0.0381205	0.00572937	5.45587e-05	-6.67832e-05	0.0352505	-0.00376427	0.00237234	-0.000460692	0.00616466	0.00601795	0.0022356	7.02708e-05	0.00437501	0.0587625
entry_500	0.00095037	0.0284453	0.00798592	0.000589354	0.000335097	-0.000208019	0.00734414	-0.00151117	0.0471134	0.00126609	0.000102092	0.00340353	0.0338912	0.00414721	0.00304007	0.00133599	-0.000305735	0.00858835	0.00251149	-0.00143344	0.00021572	0.0573916
entry_240	0.000785226	0.0345791	0.0100997	0.00132242	0.000532927	-0.00122222	0.00654769	0.00598729	0.0410394	0.000733387	4.40157e-05	-9.98884e-05	0.0320099	-0.00250399	0.00299416	-0.00108343	0.00595356	0.0082681	0.00270709	-9.33371e-05	0.00367955	0.0601117
entry_727	0.000409851	0.0295988	0.00961128	0.00134549	0.000534525	-0.00153881	0.00562087	0.00679665	0.0434445	0.000685417	-6.77682e-05	0.000157335	0.034401	-0.00657796	0.00283005	-0.00120009	0.00618156	0.00917344	0.00271181	-7.66446e-05	0.00508383	0.0610164
entry_226	0.00501911	0.0333682	0.00988985	0.00133005	0.000688319	-0.000589301	0.00490881	0.00669762	0.040201	0.000945376	6.88089e-05	-0.000115501	0.0313068	-0.00408338	0.00254958	-0.00147672	0.00555531	0.0100561	0.00253046	0.000127655	0.00474227	0.0598005
entry_540	0.00527995	0.0331927	0.00983954	0.00131842	0.000655879	-0.000543217	0.0041171	0.00662543	0.039984	0.00182102	9.72697e-05	0.000100466	0.0319003	-0.00376382	0.00251411	-0.000786209	0.00587305	0.00922056	0.00253067	0.000152484	0.00460176	0.0590095
entry_462	0.00540421	0.0249921	0.0112771	0.000452187	0.000654086	0.0011936	0.00531634	-0.000475733	0.0454393	0.0013313	-9.98667e-05	0.00272229	0.0315818	0.00744303	0.00327857	0.00116492	0.00124873	0.00955361	0.00237197	-0.00203497	0.000171248	0.058454
entry_687	0.00545793	0.0104109	0.0113762	0.000946158	-0.000263211	0.00687488	0.00578433	0.0032405	0.0426259	0.00139107	0.000808703	-0.00280697	0.0429985	0.0127445	0.000532512	0.00125139	-0.00450237	-0.00613242	-0.00499568	-0.00256982	-0.00095447	0.0606439
entry_235	0.00498302	0.0332543	0.00998639	0.0012709	0.000744836	-0.000160448	0.00637364	0.00580025	0.0412366	0.000909382	8.7897e-05	3.26306e-05	0.0277646	-0.00371838	0.00262889	0.000207098	0.00534263	0.0102823	0.00264639	-7.02601e-05	0.00421714	0.0599287
entry_812	0.00611619	0.0188992	0.0112157	0.00153516	0.000779717	0.00562797	0.00647127	-0.000702187	0.0455126	0.00164197	-0.000170122	0.00484105	0.0222385	0.0106572	0.00411151	0.00142807	0.000730396	-0.00332988	0.00340883	0.00130194	0.000233199	0.062935
entry_579	0.0055163	0.0339336	0.0104875	0.00122677	0.00083407	0.00185175	0.00680501	0.00492989	0.0427376	0.00083948	0.00038106	-0.000639315	0.0211944	0.000771061	0.00326656	0.000594338	0.00563995	0.0104748	0.00307351	-0.000654505	1.56814e-06	0.0601091
entry_288	0.00436329	0.0321236	0.0104002	0.00118916	0.000831471	0.0013815	0.00710004	0.00560526	0.0417519	0.000637007	0.0002535	0.000338064	0.0208663	0.000432805	0.00364054	-0.00169487	0.00616654	0.012015	0.00328048	-0.000660368	0.00231013	0.060251
entry_553	0.00509897	0.0356131	0.0099975	0.00103393	0.000700355	0.00223333	0.00503977	-0.00498902	0.0436309	0.000821037	0.000173184	-0.0018513	0.0322459	-0.00720113	0.002594	0.000691365	0.00489197	0.00866936	0.00257471	-0.00241714	0.00476193	0.0647449
entry_495	0.00557943	0.0349286	0.0100321	0.00118599	0.00083812	0.000492849	0.00662987	0.00616508	0.0411783	0.00093175	0.000100877	0.000525131	0.0209859	-0.0023273	0.00300608	0.000441128	0.00566413	0.0111561	0.00319544	-0.000435845	0.00341918	0.0599419
entry_338	-0.0045563	0.0155504	0.00991519	0.000271844	-0.000845091	0.00128251	0.0077928	-0.00383365	0.0454766	0.00139875	0.00072222	0.00518362	-0.000583242	0.0162299	-0.00183647	0.00318717	-0.00254394	0.0165853	-0.00152061	-0.00215607	-0.000514313	0.0675467
entry_582	0.00226716	0.0295962	0.0126104	0.0012242	0.00571764	-0.000372068	-0.0056855	0.0125029	0.0389489	0.00745462	-3.52913e-05	-0.00354625	0.0397182	-0.00790772	0.00225862	0.00183146	0.00889432	-4.49905e-05	-0.000507205	-0.000406145	0.00410117	0.0595842
entry_705	0.00531111	0.0333159	0.00985531	0.00132308	0.000501352	-0.000711104	0.00490101	0.00658075	0.0400101	0.000840855	6.93254e-05	7.43492e-05	0.0329682	-0.00374025	0.0025117	-0.000822697	0.0058799	0.0086928	0.00245819	9.66291e-05	0.00460283	0.0589591
entry_577	0.0047433	0.0305495	0.00912135	0.00131715	0.00385123	-0.000941351	-0.00659689	0.0119462	0.0402935	0.00757794	-3.04187e-06	-0.00190035	0.0395799	-0.00438378	0.00224265	0.00154525	0.00849225	-0.000579227	0.00204288	-0.000394807	0.00420099	0.0566268
entry_657	0.00565197	0.0352301	0.0103143	0.0012756	0.000787117	-0.00136884	0.00703563	0.00398286	0.0419732	0.0010487	0.000413669	0.000524635	0.0213732	0.000666925	0.00337231	0.000511288	0.00535262	0.0112921	0.00320714	-0.000420994	0.00124485	0.0599412
entry_163	-0.0211871	-0.134768	-0.0564973	-0.00491741	-0.00411189	0.0103459	0.00297324	-0.0223165	-0.0947511	-0.00922233	0.000532388	0.00868268	-0.100556	0.0134443	-0.0123484	0.00253386	-0.0235605	-0.0234785	-0.00987321	0.00308729	-0.00949539	-0.283535
entry_81	-0.0259195	-0.0370347	-0.0901954	-0.00583722	-0.00536238	0.00234609	0.00303064	-0.0251607	-0.217085	-0.0114766	0.000725234	0.00344278	-0.141902	0.023112	-0.0140668	-0.00764589	-0.0337609	-0.0327702	-0.00148229	0.015052	-0.0138728	-0.140206
entry_125	-0.0066949	-0.124362	-0.0539162	-0.00436207	-0.00422227	0.0012497	0.00174721	-0.0179928	-0.189906	-0.00857409	-0.000913151	0.0037648	-0.0762448	0.0121146	-0.00278072	0.00226338	-0.0212981	-0.0199919	-0.00942976	0.00631594	-0.0103223	-0.25325
entry_261	0.00528221	0.0325578	0.0105631	0.00143465	0.000735239	0.00108308	0.00663655	0.0047272	0.0422033	0.000742748	0.00025801	8.98978e-06	0.0265359	0.000785246	0.00295964	-0.000144506	0.00474982	0.0102527	0.00280144	-0.000190737	0.00184853	0.0574061
entry_455	0.00500519	0.0307717	0.00920173	0.00130804	0.00469924	-0.000890735	-0.00795384	0.00820062	0.0388442	0.00806768	-3.59284e-05	-0.00239675	0.0417913	-0.00675474	0.00230842	0.00176963	0.00866377	9.14978e-05	0.00201286	-0.000633117	0.00409187	0.0600181
entry_800	0.00538381	0.0334565	0.00951453	0.00143917	0.000558547	-0.00065707	-0.000381522	0.00807372	0.0406915	0.00604714	-5.03405e-05	-0.00300292	0.0373409	-0.00419647	0.00250594	-0.00102966	0.00668312	0.00134076	0.00225452	-0.000155881	0.0044721	0.0605851
entry_49	-0.016249	-0.129745	-0.0588926	-0.00593695	-0.00305067	-0.00276657	0.0014177	-0.0183512	-0.222361	-0.00868134	-0.00106572	0.00273417	0.0132325	0.010724	-0.00600481	0.000389109	-0.0176992	-0.0200797	-0.00806492	0.000238716	-0.0111469	-0.274357
entry_201	0.00462953	0.0314901	0.00886181	0.00135951	0.00412697	-0.000988689	-0.00706602	0.0127111	0.0338063	0.00771954	-7.08519e-06	-0.00248253	0.0437171	-0.00484469	0.00232277	0.00174171	0.00600069	-0.000444798	0.00187429	-0.0005055	0.00398101	0.0596788
entry_804	0.0053929	0.0336591	0.0098423	0.00129443	0.000607312	-0.000636802	0.00529589	0.00573942	0.0409029	0.00112829	3.69696e-05	-0.00420238	0.0336098	-0.00431853	0.00265779	-0.000615388	0.00585245	0.00909886	0.00240583	1.2002e-07	0.00447207	0.0602826
entry_572	0.00504013	0.0340988	0.00987163	0.00139326	0.000600542	-0.000405184	-0.00224084	0.00505779	0.040061	0.00527832	8.20887e-05	3.21458e-05	0.0338419	-0.00374314	0.00242999	-0.000235115	0.00574547	0.00871366	0.00241715	9.96632e-05	0.00476477	0.0597195
entry_483	0.00541292	0.033143	0.00977856	0.00133535	0.000620438	-0.000478614	0.00403995	0.00641351	0.0406273	0.00222296	7.91296e-05	-0.0036166	0.0341531	-0.00406302	0.00246062	-0.000995877	0.0060249	0.00925062	0.0024452	6.82387e-05	0.00439282	0.0596164
entry_887	0.00662036	0.031392	0.0105129	0.00151831	-0.000464282	-0.00225906	0.00767736	0.00477081	0.0424479	0.000926934	0.000368046	0.000309658	0.0193362	0.00126163	0.00451382	-0.00248842	0.00398595	0.01308	0.00360312	-0.000323425	0.000543592	0.0627231
entry_521	0.00583334	0.0179963	0.011616	0.000747588	0.00017256	0.00242357	0.00692502	-0.00141794	0.0434338	0.00125081	0.000754512	-0.000412057	0.0276483	0.0097798	0.00322458	0.00143965	0.000312339	0.0119631	0.00327768	-0.00163387	0.00033091	0.0618555
entry_465	0.00593728	0.0344136	0.0103819	0.00118982	0.000778686	0.0022199	0.00673513	0.00524516	0.0422903	0.000802182	0.000406513	0.00028492	0.0228635	0.000746536	0.00312097	-0.00150742	0.00633773	0.00877119	0.00305045	-0.000245437	0.000577578	0.0591703
entry_670	-0.00971519	0.0103201	0.0612245	0.00074143	0.0130661	-0.00321	-0.0542112	0.015914	0.0149428	0.0108074	-0.000310544	-0.00803667	0.00838057	-0.0134472	-0.00417488	0.00225001	0.011886	-0.0147407	-0.00162672	-0.00166831	0.00542349	0.0558947
entry_134	-0.0161474	-0.118636	-0.0519834	-0.00442578	-0.00405218	0.000873526	0.00152315	-0.0174963	-0.180979	-0.00842603	-0.00103617	0.00303341	-0.0755346	0.0098857	-0.00930163	0.00232077	-0.0207306	-0.0206579	-0.00904056	0.00626995	-0.0101061	-0.253075
entry_20	-0.0164244	-0.120981	-0.0526216	-1.87864e-05	-0.00275741	0.00567436	0.00134774	-0.0182723	-0.181705	-0.00857985	-0.0010659	0.00330169	-0.0969715	0.0112171	0.000558975	0.00242017	-0.0211275	-0.020151	-0.00931568	0.00600486	-0.0102107	-0.247667
entry_779	-0.00690204	0.0186578	0.0462761	0.000831687	0.0103215	-0.00242125	-0.026684	0.0149893	0.0311779	0.0102207	-0.000186046	-0.00444038	0.00932716	-0.0107124	-0.00415087	0.00275289	0.0112591	-0.00510913	0.0011077	-0.00110782	0.004861	0.0574068
entry_795	0.00583332	0.0359194	0.00991611	0.0013972	0.000856151	-0.00203929	0.00495374	0.00710291	0.0400129	0.00121701	9.80057e-05	0.000203751	0.0262559	-0.0040007	0.00272262	-0.00107594	0.0065523	0.00982443	0.0027783	2.42402e-05	0.00521513	0.0595575
entry_286	0.00601689	0.0357975	0.0100564	0.00126966	0.000823142	-0.000137823	0.00546419	0.00620655	0.0400628	0.000900387	8.39369e-05	0.000366044	0.0249798	-0.00217028	0.00290275	-0.00133234	0.00642789	0.00978402	0.00300739	-0.000250415	0.00402943	0.0592416
entry_212	0.00526269	0.0316282	0.0104019	0.00136565	0.000690313	-0.000624871	0.00679335	0.00456092	0.0427041	0.000769659	0.000319226	0.000565808	0.0267701	0.00138715	0.00313802	-0.000561459	0.00582818	0.0101061	0.00284146	-0.000487998	0.000677044	0.0593113
entry_621	0.00527549	0.0331128	0.0101343	0.00119847	0.000729689	0.000739001	0.00632511	0.00567575	0.0415325	0.000828121	0.000291519	-0.000107248	0.0260848	-0.00193709	0.00281587	-0.000174987	0.00569811	0.0101835	0.00280918	-0.000147392	0.00295496	0.0597169
entry_499	0.00591782	0.0349814	0.00999655	0.00112056	0.000958538	0.0018558	0.00762816	0.00538101	0.0434528	0.000721003	0.000248514	0.00237181	0.0211785	-0.008145	0.0032205	-0.00196216	0.00503613	0.0110639	0.00311206	-0.000340484	0.00422858	0.0589075
entry_169	0.00112572	-0.124905	-0.0542295	-0.00451096	-0.00440487	0.00642725	0.00382268	-0.013941	-0.187969	-0.00865386	-0.00109024	0.00346953	-0.0794953	0.0108767	-0.00952923	0.00227363	-0.0216594	-0.0217156	-0.00950833	0.00412158	-0.0103955	-0.25769
entry_347	0.00499966	0.0320677	0.00927999	0.00137216	0.00061474	-0.00122674	-0.00655378	0.0119821	0.0403969	0.00718007	4.03268e-06	-0.00398413	0.0401352	-0.00440032	0.00232341	0.00160095	0.00826521	0.000819336	0.00186589	-0.000307398	0.00417135	0.0597796
entry_642	0.00559749	0.0336832	0.00972708	0.00135606	0.000632439	-0.0017708	0.0041266	0.00600223	0.0408272	0.00232038	1.59874e-05	-4.99588e-05	0.0380857	-0.00400824	0.00265247	0.000648761	0.00583931	-0.002302	0.00224217	4.6187e-05	0.0047869	0.0606594
entry_220	0.00475727	0.0216613	0.044608	0.000858341	0.00925727	-0.0023852	-0.0397599	0.0150979	0.0250153	0.00968901	-0.000164831	-0.00494793	0.0146471	-0.00927834	0.00238488	0.00246533	0.0103187	-0.00550708	-0.000593148	-0.00107845	0.00486949	0.0591077
entry_269	0.00572495	0.0358008	0.00996751	0.00127433	0.000850403	-0.00144318	0.00691054	0.00616602	0.0403436	0.000949751	8.95923e-05	0.000221691	0.0253852	-0.00378506	0.00291412	-0.00139087	0.00641791	0.00983909	0.00282579	0.000145089	0.0050848	0.0591953
entry_392	0.0058935	0.0324338	0.0095773	0.00129467	0.000697178	-0.00155163	-0.00115276	0.0113007	0.0417133	0.00829051	-5.30841e-05	-0.00146774	0.0202517	-0.00507619	0.00242118	0.00167568	0.00876011	0.000271672	0.00154302	-0.000400806	0.00503801	0.061313
entry_354	0.00381611	0.0267916	0.0101424	0.000273901	-0.000226532	0.00580903	0.00646949	-0.000832476	0.0460719	0.00128786	0.000590141	0.0025029	0.0311416	0.0102116	0.00363296	0.00127498	-2.21782e-05	-0.00171201	0.000826979	-0.0029007	0.000165762	0.0608394
entry_656	0.00518692	0.0311369	0.00945424	0.00144111	0.000622766	-0.000887533	-0.000541624	0.00759827	0.0401297	0.00721179	-1.79806e-05	-0.00223423	0.0392783	-0.00414594	0.00233392	0.00136922	0.00770889	0.000803364	0.00123833	-0.000316122	0.00435263	0.0595184
entry_145	0.00581357	0.00789198	-0.155953	-0.000857546	-0.0132129	0.00557004	0.0173396	-0.0156916	0.0158916	-0.00335375	-0.00675783	0.00415957	-0.218264	0.0155067	-0.0219322	-0.0156549	-0.0733576	0.0164083	0.00158972	-0.0153054	-0.0188456	0.0229731
entry_772	0.00501193	0.0335727	0.00968103	0.00136388	0.000579325	-0.00045065	-0.00135839	0.00773894	0.0399113	0.00408249	4.05481e-05	5.98392e-05	0.0337928	-0.00368724	0.00238838	-0.000556527	0.00565988	0.00863817	0.00246426	3.21055e-05	0.00466089	0.0593758
entry_182	0.0049833	0.0326371	0.00933134	0.00138888	0.000433862	-0.000466155	-0.00304014	0.0106414	0.0398379	0.00592081	0.00011561	3.76528e-06	0.0378089	-0.00383224	0.00234633	0.00112655	0.0050455	0.00219314	0.00217298	-0.000179768	0.00442351	0.0592642
entry_519	0.00505974	0.0349922	0.00989152	0.00145338	0.000620537	-0.00125721	-0.0148903	0.00447545	0.042378	0.00661411	5.20834e-05	-0.000277077	0.0378131	-0.00493588	0.00248837	-2.63693e-05	0.00611382	0.0078179	0.00237214	-0.000536853	0.00485756	0.0626964
entry_316	0.00698124	0.0281762	0.00956996	0.000635744	-0.00080566	0.00115109	0.0106902	0.00679593	0.0484013	-0.000513252	-8.25183e-05	-0.00110576	0.0273163	-0.0126928	0.00334139	-0.00110282	0.00516973	0.0100437	0.00245083	-0.000659975	0.0058395	0.0208547
entry_352	0.00531797	0.0350562	0.00994327	0.00135571	0.000853853	0.000447892	0.00523077	0.00628908	0.0404032	0.001162	0.000103369	-2.11946e-05	0.0252607	-0.00491646	0.00272763	-0.00140279	0.00590699	0.0109337	0.00279043	-4.74155e-05	0.00511766	0.0607539
entry_238	0.00591949	0.0322555	0.0100893	0.00129246	0.000844282	-0.00180815	0.00594399	0.00658104	0.0416081	0.000840824	9.90183e-05	0.00018573	0.0255616	-0.00321171	0.00313923	-0.000451582	0.00656243	0.0108987	0.00295941	-0.000129152	0.00418858	0.0590794
entry_260	0.00506355	0.0326096	0.0103565	0.00137406	0.000705565	-0.000570623	0.0066225	0.00445536	0.0424648	0.00102508	0.000276662	0.000465609	0.0271373	0.000623553	0.00312612	0.000705924	0.00406657	0.00981097	0.00302674	-0.00060557	0.00123732	0.0596407
entry_720	0.00108341	0.0395913	0.0105418	0.000559797	0.00146266	-0.000791284	0.00257975	-0.00492801	0.0429855	-0.000276193	0.000125162	-0.000934541	-0.0597146	0.00575832	0.00729518	-0.00664575	0.0108428	0.0199947	0.00454835	-0.00168671	0.000587413	0.0582765
entry_295	-0.00310909	0.0283592	0.0200796	0.00116394	0.00597151	-0.00066798	-0.00556365	0.0124795	0.0289175	0.00718698	-3.74274e-05	-0.00344467	0.0415352	-0.00814106	0.00223447	0.00201529	0.00838582	0.00101085	0.00168716	-0.0005882	0.00397027	0.0599008
entry_371	0.00160668	0.0341583	0.0095178	0.00117753	0.000643278	-0.00149848	-0.00187712	0.0118331	0.0388366	0.00850687	-1.49952e-05	-3.36182e-05	0.0219867	-0.0103607	0.00257802	0.00190958	0.00879175	-0.000842543	0.00207663	-0.000491959	0.00502006	0.0615928
entry_118	-0.0161542	-0.117816	-0.0515568	-0.00444314	-0.00405072	0.000890248	0.00174391	-0.0174902	-0.175836	-0.00839592	-0.00103804	0.00304121	-0.0944543	0.0099074	-0.00929436	0.00230551	-0.0207329	-0.020482	-0.00899886	0.00618665	-0.010066	-0.241013
entry_333	0.00534629	0.0333676	0.00992734	0.00124887	0.000682169	-0.000895663	0.00644222	0.00602073	0.0410365	0.000858603	4.54407e-05	0.000210936	0.0308387	-0.00371009	0.00262033	-0.00136909	0.00593974	0.00871811	0.00266463	0.000224341	0.00435096	0.0590642
entry_53	-0.00520072	-0.124571	-0.0525382	-0.00434326	-0.00416339	0.000797849	0.00161638	-0.0183634	-0.181732	-0.00845197	-0.00110371	0.00284763	-0.0765819	0.0112664	-0.00933404	0.00233885	-0.0211019	-0.0205477	-0.00922136	0.00617188	-0.00974974	-0.255612
entry_383	0.00238552	0.027986	0.0111938	0.00161044	0.000470742	0.00405471	0.00541084	0.00261278	0.0455691	0.00110013	0.000512771	0.00263647	0.0335063	0.00280259	0.00160069	-0.00300814	-0.000677537	0.00921959	0.00286518	-0.000705152	6.95401e-05	0.0584672
entry_438	0.0050362	0.0261625	0.0104626	0.00116044	0.000578522	0.00187052	0.00675891	0.00371076	0.045184	0.00116631	0.000244996	0.00194561	0.0299275	0.00117257	0.00316608	0.000936446	0.00170966	0.00924958	0.00302578	-0.000646518	0.000353896	0.0593156
entry_784	0.00807879	0.0144868	0.0106171	0.000874919	0.00141268	-0.00369269	0.00591284	0.00857051	0.0431207	0.000310593	0.00024219	-0.000607929	-0.00815876	-0.000321532	0.00577985	-0.00444003	0.00941795	0.0183004	0.00377076	-0.000778085	0.0036757	0.0686031
entry_105	-0.0160598	-0.118552	-0.0518026	-0.00446096	-0.00407044	0.000892937	0.00171571	-0.0177194	-0.180486	-0.00842523	-0.00103744	0.00303599	-0.0756709	0.00868406	-0.00933323	0.00228942	-0.0207966	-0.0207699	-0.00908824	0.00632908	-0.0101298	-0.252271
entry_803	0.00505234	0.0330293	0.0103828	0.00101595	0.000647716	0.00224618	0.00440353	-0.00113323	0.0430633	0.00106236	0.000338452	-0.000484503	0.0299637	0.00180158	0.00288647	-0.00170784	0.00579083	0.00882095	0.00293538	-0.000475362	0.000444113	0.0616364
SRR22868607	-0.0164611	-0.11935	-0.0531994	-0.00449989	-0.00409663	0.00124231	0.00160101	-0.0174063	-0.175718	-0.00841581	-0.00113112	0.00307892	-0.0868302	0.0103924	-0.00932953	0.00223649	-0.0206705	-0.0204394	-0.00894171	0.00478634	-0.0102412	-0.244351
entry_180	0.00543446	0.0334399	0.0100608	0.00125842	0.000707397	-0.000187944	0.0065462	0.00572492	0.0413319	0.000844899	9.0885e-05	8.07015e-05	0.0278921	-0.00193546	0.00282074	-0.000166187	0.00584634	0.0087275	0.00273649	-7.74218e-05	0.00331721	0.0592072
entry_782	0.00510365	0.0333684	0.00972455	0.00141038	0.000582624	-0.000791294	0.00181905	0.00647584	0.0400841	0.00338195	8.05436e-05	1.32568e-05	0.0337404	-0.00372392	0.00239387	-0.000579918	0.00569591	0.00821398	0.00243801	0.000104079	0.00464158	0.0591855
entry_76	-0.016721	-0.137501	-0.0578851	-0.00579895	-0.0030795	0.00309804	0.00145375	-0.0177739	-0.217845	-0.00863481	-0.00109561	0.00304201	-0.00379478	0.0110665	-0.00616578	0.000288741	-0.017604	-0.0206899	-0.00857559	0.00607608	-0.00978802	-0.268783
entry_229	0.00487147	0.0256273	0.010964	0.00115933	4.09808e-05	0.00367259	0.00585214	-0.000472949	0.0442901	0.00131993	0.000479977	0.00349095	0.0352702	0.00728327	0.00127743	0.00100009	0.000991547	-0.000196772	0.00264388	0.00345457	0.000244452	0.0570576
entry_673	0.00799081	0.0362583	0.00990123	0.000956741	0.00163845	-0.002476	0.00593853	0.00896988	0.0406959	0.000882975	0.000136547	0.000512813	-0.0362471	-0.00827339	0.00541743	-0.00492517	0.0121988	0.0150159	0.00386064	-0.000376678	0.00613035	0.0728471
entry_686	0.00798109	0.0360165	0.00981839	0.000728174	0.00159476	-0.00518879	0.010677	0.00846775	0.0431401	0.000824639	0.000141884	0.000339119	-0.0337912	-0.00704916	0.00579728	-0.00493771	0.0120347	0.0109379	0.00346612	-0.000191764	0.00591855	0.0719162
entry_532	0.00572044	0.0354847	0.00989418	0.00121631	0.000851522	-0.000738749	0.00536651	0.00656994	0.0400703	0.000950719	0.000101297	0.000380842	0.0253845	-0.00434933	0.00273443	-0.00149585	0.00630042	0.0113171	0.00282905	2.18701e-05	0.00510633	0.0598114
entry_847	0.00479145	0.0270037	0.0105833	0.00122422	0.000691435	0.00350085	0.00658323	0.00452864	0.0444994	0.00121763	0.000379396	-8.81549e-05	0.0268948	0.00192844	0.00315805	0.000971904	0.00429773	0.00913865	0.00292789	-0.00193798	0.000486567	0.0600249
entry_587	0.00525133	0.0332015	0.00988758	0.00118697	0.000706515	-8.31354e-05	0.00506256	0.00598066	0.0412246	0.000891289	0.00026507	0.000457946	0.0296115	-0.00400092	0.00256333	-0.00111549	0.00584285	0.0100249	0.00261798	6.90501e-05	0.00436553	0.059615
entry_790	0.00593816	0.0353764	0.00919376	0.00128815	-0.00132642	-0.000987205	-0.00161612	0.00784773	0.0430588	0.00754652	0.000338185	-0.00525605	0.0180748	-0.00526355	0.00280486	-6.53866e-05	0.00609469	0.00902642	0.0023909	-0.00031112	0.00499774	0.0625503
entry_285	0.00373472	0.00256679	0.0111521	0.00153398	0.000607245	0.00755263	0.0073834	-0.000950213	0.0468716	0.00151388	0.000246297	-0.00125831	0.0258965	0.0155176	0.000481539	0.00184421	-0.00097987	0.000614823	0.00350981	-0.00329339	-0.000343724	0.0642599
entry_85	-0.0200508	0.00904572	-0.00200868	0.000700595	-0.00188351	-0.0100349	-0.0963182	0.00664764	-0.117778	0.011872	-0.000341266	-0.0379014	-0.247566	-0.0368332	0.00169107	-0.00577618	0.0110121	-0.0699386	-0.0107255	-0.00252271	0.00432471	1.76359e-05
entry_765	0.00512639	0.0354508	0.00969333	0.00144187	0.000445453	-0.00243202	0.00332663	0.00869273	0.0424011	0.000584508	-2.52389e-05	-0.000429077	0.0380463	-0.00514133	0.00277206	-0.00089158	0.0051848	-0.00775346	0.00260767	-0.000637831	0.0048924	0.0643348
entry_117	-0.0100393	-0.120428	-0.0520336	-0.004393	-0.00348578	0.00099024	0.00157277	-0.0176913	-0.17777	-0.00841511	-0.00108344	0.00323007	-0.0947119	0.0103437	-0.00933221	0.00220594	-0.0209139	-0.0205091	-0.00911019	0.00626168	-0.0101282	-0.242304
entry_322	0.00571098	0.0357479	0.00992847	0.00115089	0.000859142	-0.000521367	0.0053041	0.00633005	0.0401134	0.000965325	0.000101058	0.000376881	0.0253264	-0.00388443	0.00287197	-0.00136899	0.00644678	0.0105875	0.00288302	1.5605e-05	0.00508267	0.0594539
entry_757	0.0050635	0.0340971	0.00977638	0.00139869	0.000651948	-0.00116191	-0.00270036	0.00753446	0.0403342	0.00547974	0.000176246	8.50479e-05	0.0339508	-0.00386965	0.00241139	-0.00161407	0.00566243	0.00807969	0.00245869	-0.00015379	0.00466663	0.0601076
entry_173	-0.00827313	-0.12175	-0.0528663	-0.0044368	-0.00342767	0.00560643	0.00162694	-0.0177953	-0.183591	-0.00821104	-0.00111023	0.00333633	-0.0832768	0.0105946	-0.00938917	0.0022734	-0.021004	-0.0209604	-0.00924658	0.00624437	-0.0102095	-0.251795
entry_774	0.00688006	0.0274803	0.0107475	0.00129827	0.000784816	-0.0026875	0.00492062	0.00564197	0.0435364	0.000633334	0.000359927	-0.00064414	0.0241294	0.0068714	0.00394338	-0.00234727	0.0041125	0.0116262	0.0032684	-0.000632935	0.000239929	0.0590472
entry_342	0.00570194	0.030996	0.0105453	0.00128636	0.000685731	-0.00205225	0.00524948	0.00548486	0.0423784	0.000670234	7.29879e-05	-0.00047567	0.0345595	0.000283284	0.00126734	-0.00183575	0.00532556	0.0098608	0.00270849	-4.84971e-05	0.00279212	0.055875
entry_39	-0.0187283	-0.00704023	0.00150391	-0.000728961	-0.000811179	0.00797075	0.00336623	-0.0631885	0.0247619	-0.00506643	1.01899e-05	-0.0050578	-0.267369	-0.0412108	0.00485087	-0.0161572	-0.0335175	0.00421485	0.00188059	-0.0165057	-0.0249114	-0.0262404
entry_798	0.00520929	0.0346232	0.00968229	0.00146318	0.000465924	-0.00114283	-0.00438924	0.00732829	0.0409744	0.0012455	1.5742e-05	2.9668e-05	0.0387015	-0.00405564	0.00251065	0.000685906	0.00554734	0.00238806	0.00219627	-0.000375914	0.00487388	0.0615905
entry_250	0.00511556	0.0348185	0.0100263	0.00108524	0.00073842	0.00140443	0.00766338	-0.00194609	0.0442862	0.000761253	0.000160528	0.000192851	0.0308998	-0.00907936	0.00282308	0.000365428	0.00413983	0.0107797	0.00297627	-0.000564802	0.00253331	0.0603409
entry_588	0.00533418	0.0325156	0.0103658	0.00124388	0.000641698	-0.000961117	0.00664428	0.00493867	0.0420896	0.000798879	8.67489e-05	0.00023894	0.0290445	0.00074004	0.00307462	-0.00141939	0.00597574	0.00917967	0.00281528	8.0312e-05	0.00139372	0.0587731
entry_299	0.00515157	0.0312655	0.0101221	0.00121132	0.000729367	-0.000178493	0.00673038	0.0059698	0.0420873	0.000852281	0.000256138	0.000167943	0.0280811	-0.00464258	0.00265962	-0.000213994	0.00580639	0.0104633	0.00265672	8.25561e-05	0.00431664	0.0597864
entry_528	0.00605167	0.036116	0.0100882	0.00129699	0.000832703	-0.000807959	0.00690059	0.00612588	0.0415936	0.000875586	0.000286451	8.70293e-05	0.0242637	-0.00266553	0.00308081	-0.00112446	0.00655602	0.0104153	0.00296847	-0.000362074	0.000918401	0.0595192
entry_132	-0.0240084	-0.163784	-0.00417173	-0.00528886	-0.00461873	0.0072568	0.00443302	-0.0274878	-0.0877787	-0.00539786	0.000600533	-0.00129972	-0.107817	0.0187311	-0.0129774	0.00305609	-0.0163556	-0.0315296	0.000927755	0.000988988	-0.00877216	-0.304536
entry_174	-0.00177161	-0.169232	-0.0103461	-0.00497923	-0.00480335	0.000982177	0.00314342	-0.0262825	-0.0999576	-0.00991513	0.000601652	0.0113579	-0.110902	0.00714787	-0.0119048	0.00274868	-0.0182003	-0.0316622	-0.0114544	0.00911094	-0.0120831	-0.272284
entry_373	0.0053691	0.0258213	0.0088362	0.000336272	-0.000267195	-0.000338106	0.00704277	-0.00402713	0.0477704	0.000743341	0.000674342	0.00407756	0.0374042	0.00872223	0.000775049	0.00144351	-0.00305161	0.00743543	0.000254645	0.00431912	6.49578e-05	0.0459527
entry_367	0.00532079	0.0329052	0.0103782	0.00140096	0.000714932	0.000342169	0.00650154	0.0048049	0.042343	0.00100037	0.000359856	0.000126835	0.0269109	0.000877243	0.0029797	0.000623395	0.0037394	0.009645	0.00303959	-0.000457219	0.000469965	0.0595654
entry_501	0.0056617	0.0355942	0.00978875	0.00120617	0.000865386	-0.00127356	0.0066841	0.00665767	0.0406501	0.000954348	7.41727e-05	0.000233645	0.0244219	-0.0043197	0.00282018	-0.00129407	0.00628037	0.0112198	0.00285397	-4.01587e-05	0.00485415	0.0595981
entry_248	0.00506947	-0.00445337	0.0110378	-0.00189657	0.000126335	0.0063415	0.0072589	-0.00331578	0.048983	0.00136441	0.000645756	0.00509283	0.0351038	0.0121012	0.00388497	0.00150371	0.000230653	-0.00259087	0.00243727	0.00517856	-0.000101871	0.061347
entry_28	0.00446319	-0.305308	-0.00143203	-0.00300388	-0.0111963	-0.000387881	-0.00393017	-0.0511474	0.0166951	-0.00383578	0.00028086	-0.00352186	-0.210534	0.0139516	0.00396488	0.00966795	-0.0578239	-0.000285757	0.00132011	-0.00974605	-0.0184614	-0.0156997
entry_559	0.00534972	0.027733	0.00929602	0.0013824	0.00376125	-0.00116286	-0.000172659	0.0069499	0.0390739	0.00738822	-4.20576e-05	-0.00356808	0.04019	-0.00525296	-0.000888366	0.00148933	0.0081732	-0.000362003	0.00218323	-0.000274427	0.00427236	0.060997
entry_889	0.00533808	0.0334325	0.00997626	0.00130468	0.000715487	-0.000752725	0.0061719	0.00618339	0.0412324	0.000913023	0.000294745	0.000696934	0.0297145	-0.00417257	0.0027213	0.000289628	0.00552077	0.00930214	0.00259789	-0.000181313	0.0024233	0.0596449
entry_89	-0.0161356	-0.118395	-0.0515352	-0.00441363	-0.00404753	0.000916476	0.00174123	-0.0174997	-0.176205	-0.00840386	-0.00104241	0.00302658	-0.0933037	0.00988978	-0.0092859	0.00214998	-0.0207271	-0.0204539	-0.00902203	0.00618126	-0.010063	-0.241167
entry_414	0.00713662	0.0343484	0.0101387	0.000409067	0.00177775	0.00262223	0.00693479	0.00725181	0.0461393	0.00104838	0.000210449	-0.000967383	-0.0353441	0.00356355	0.00675515	0.00154078	0.00823504	0.0151513	0.00449985	-0.00104199	-0.00126165	0.0690426
entry_335	0.00551997	0.0325666	0.01046	0.00142038	0.000836868	0.00272234	0.00773462	0.00451338	0.0441314	0.00109629	0.000434134	-0.000912564	0.023106	-0.00444457	0.00330544	0.000498201	0.00453349	0.0110398	0.00308034	-0.00209613	0.00270192	0.0590871
entry_34	-0.0412726	-0.0299445	-0.00124935	0.000711115	-0.00266658	-0.00773053	-0.170035	0.0249018	-0.0909511	0.0157348	-0.000760488	-0.0359677	-0.0482726	-0.0338623	-0.0245931	0.00386137	0.0150116	-0.0564923	-0.00971055	-0.00317144	0.00462071	0.00815237
entry_835	0.00553991	0.034988	0.00957156	0.00149724	0.000390504	-0.00056515	-0.0028793	0.00398458	0.042043	0.00724575	-7.79577e-05	-0.00255069	0.0402818	-0.00472303	0.0026659	-0.00219765	0.00575201	-0.00433619	0.00223349	-0.000193012	0.00503362	0.0626819
entry_328	0.00522083	0.0336092	0.00988673	0.00131434	0.000658918	-0.000750777	0.00574701	0.00639759	0.0401094	0.000872361	8.11449e-05	0.000269382	0.0315121	-0.00377699	0.00263499	-0.00110814	0.00593592	0.00887762	0.00251216	0.000202442	0.00454257	0.0589549
entry_23	0.00375321	0.0101937	-0.00126207	-0.00085651	-0.00861713	0.00433727	0.00537254	-0.0333096	-0.0606212	-0.0135613	0.000437085	-0.00387802	-0.167339	0.0189543	0.00262135	0.00510704	-0.00786941	-0.0431296	0.00132627	-0.00658428	-0.0118524	-0.430638
entry_62	0.00180617	0.00462691	-0.0727886	-0.00496965	-0.00551241	0.0025718	0.0016129	-0.0201661	-0.212487	-0.0100221	-0.00152147	0.0031567	-0.0891206	0.0102206	-0.0101866	0.0030586	-0.0246148	-0.0252489	-0.0149342	0.00840844	-0.0126226	-0.305502
entry_167	-0.0253488	-0.164806	-0.00861765	-0.00522511	-0.00472514	0.012833	0.00355668	-0.0248135	-0.0710267	-0.00978704	0.000245379	0.0125983	-0.11662	0.0187194	-0.0146786	0.00323326	-0.0249178	-0.0264442	7.15078e-05	-0.00336339	-0.0105633	-0.304973
entry_109	0.00165199	-0.123649	-0.0538191	-0.00456568	-0.00460121	0.000442848	0.00191121	-0.0184508	-0.186158	-0.00870493	-0.0012861	0.00340658	-0.0906721	0.0110534	-0.00945856	0.00221045	-0.0119235	-0.0118981	-0.00949522	0.00042445	-0.0103343	-0.253365
entry_420	-0.00311719	0.0338338	0.010111	0.00112016	0.000570597	-0.00189973	0.00729017	0.00557093	0.0457914	0.000778832	-8.87319e-05	0.000288784	0.0310132	-0.00323149	0.00306636	-0.00201569	0.00494896	0.0063235	0.00253357	0.00211242	-0.000607904	0.063404
entry_731	0.00564213	0.0139795	0.0116184	6.10554e-05	0.000723441	-0.000835387	0.00533985	0.00230607	0.0489756	-0.00200146	0.000678116	0.00410497	0.0339462	0.00152037	0.00129992	0.00164198	-0.00391359	0.00894562	0.00296398	0.00224587	-0.00200455	0.0548264
entry_592	0.00574728	0.0317582	0.0106439	0.00120234	0.00090815	0.000916829	0.00642271	0.00453472	0.0416665	0.00121931	0.000315025	-0.000156031	0.0185115	0.00398847	0.00361756	0.000602312	0.0051341	0.011867	0.00341171	-0.000657423	0.000980718	0.0608921
entry_635	0.00173918	0.0306578	0.0111086	0.00052709	0.000633065	0.00409096	0.00644252	-0.00200781	0.0456227	0.00134625	0.000408893	0.00329389	0.0313804	0.00249619	0.00244802	0.000916256	0.000699247	0.00931604	0.00286128	-0.00247203	0.000212314	0.058892
SRR22868613	-0.0161903	-0.119177	-0.0518888	-0.0044737	-0.00101357	0.00101846	0.00157137	-0.0176057	-0.180451	-0.00833262	-0.00103152	0.00303287	-0.0752151	0.0099462	-0.00935531	0.0022271	-0.0207603	-0.0210204	-0.00909975	0.00501531	-0.0101049	-0.254834
entry_186	0.00552751	0.033605	0.0102048	0.00129124	0.000692663	-0.000762993	0.00522097	0.00614679	0.0415942	0.000876814	6.22514e-05	-9.96263e-05	0.0324491	-0.00259777	0.00283979	-0.00100398	0.00510232	0.00961949	0.00266472	-7.91996e-05	0.0036064	0.0552871
entry_568	0.00494661	0.0329554	0.0096736	0.00136509	0.000627977	-0.000468153	0.000300505	0.00764892	0.0394164	0.00547915	8.03765e-05	-3.22793e-05	0.0336252	-0.00350976	0.00229912	3.47432e-06	0.00588084	0.00784761	0.00235631	0.000100032	0.0045227	0.058419
entry_450	0.00580485	0.0355632	0.00989431	0.00123117	0.000831195	-0.000627657	0.0054059	0.00629711	0.0395493	0.000957125	6.49464e-05	0.000230052	0.026552	-0.00403235	0.00273036	-0.00151022	0.00644686	0.01057	0.00278662	2.36141e-05	0.00516297	0.059557
entry_77	0.00518184	-0.00602908	0.00280953	-0.000358845	-0.00797838	0.0047774	0.00726363	0.000570344	-0.33249	-0.00376467	0.000166117	-0.0020133	-0.193109	0.00727709	0.00337616	-0.00751073	-0.0361031	0.0151325	-0.0120922	-0.000864412	-0.00420537	0.0309046
entry_272	0.00515475	0.0337545	0.00972998	0.00138317	0.00066753	-0.00111417	-0.00346852	0.00774627	0.0404465	0.00628566	3.3526e-05	-0.00235404	0.0352133	-0.0041693	0.00222964	-0.00167377	0.00678002	0.00841484	0.00227726	-0.000204489	0.00458011	0.0602048
entry_416	-0.00803657	0.0301549	0.00896658	0.00139808	0.00580776	-0.00118839	-0.00795444	0.0137262	0.0396284	0.00865756	-7.03794e-05	-0.00366092	0.0418388	-0.00698726	-0.00250367	0.00163785	0.00968726	0.000514628	0.00202386	-0.000626287	0.00431476	0.062512
entry_522	0.0052367	0.0332811	0.00985623	0.00132079	0.000636536	-0.000914007	0.00403339	0.00653036	0.0398327	0.0019579	9.57987e-05	9.01052e-05	0.0331285	-0.00358662	0.00249657	-0.000768497	0.00583912	0.00858002	0.00245594	0.000174142	0.00458296	0.0588562
entry_634	0.00599533	0.0354902	0.00986062	0.00123114	0.000944912	-0.000684697	0.00538703	0.00705531	0.040354	0.000795456	0.000237195	0.000175231	0.0217979	-0.00510932	0.00291836	-0.00126646	0.00643371	0.0124358	0.00325272	-0.000238355	0.00502858	0.0610283
entry_786	0.00435494	0.0134887	0.00853422	-0.00194169	0.000190026	0.00306883	0.00517381	-0.00157271	0.0492208	-0.00229783	0.000725628	0.00365278	0.0353455	0.0109512	0.000181394	0.00123538	-0.00142208	0.00891651	-0.00386117	0.00460187	-0.00145711	0.0608818
entry_437	0.00557263	0.034597	0.00979814	0.00139079	0.000628886	-0.00104419	0.004968	0.00735718	0.0413504	0.000820952	0.000222545	-4.88516e-06	0.033933	-0.00627559	0.00263949	-0.00174917	0.00624963	0.00920061	0.00257281	0.000137944	-0.000832556	0.0605788
entry_452	0.00509822	0.0338045	0.00990238	0.00124756	0.000673769	0.000359797	0.00484098	0.00551611	0.0422595	0.000927617	0.000335276	0.000439034	0.0299359	-0.00579511	0.00273054	0.000452696	0.00381136	0.010321	0.00283686	-0.000242611	0.00238627	0.0610343
entry_410	-0.00268707	0.0306072	0.00925713	0.00136879	0.00148475	-0.000799533	-0.00492089	0.0124553	0.0404825	0.00704379	-5.749e-05	-6.69907e-05	0.0385785	-0.00441001	0.00212805	0.00167188	0.00868846	0.00110045	0.00205252	-0.000305348	0.00446647	0.0607165
entry_207	0.00333391	0.0326397	0.0104612	0.00122416	0.00058493	0.000367236	0.00651788	0.00513539	0.0419918	0.000708043	6.75173e-05	9.89351e-05	0.0285215	0.000635441	0.00277798	-0.00157225	0.00572161	0.00964719	0.00268805	-0.000132	0.00220934	0.0597373
entry_267	0.00526759	0.0337589	0.0101959	0.00118601	0.000721037	-0.000230137	0.0053902	0.00587661	0.0418163	0.000902713	6.02253e-05	0.00018713	0.0284117	-0.00193151	0.00289889	0.000552582	0.0054495	0.00925578	0.00276356	-0.00209403	0.00331376	0.0596742
entry_209	0.00567328	0.0332187	0.0104701	0.00124729	0.000682228	-0.00134275	0.00690895	0.00478474	0.0419399	0.000753383	0.000244677	-0.000154832	0.0316317	0.000304697	0.00148666	-0.00129213	0.00508972	0.00955159	0.0028698	-9.21958e-05	0.00235186	0.0562661
entry_252	0.00313769	0.0304025	0.00885128	0.00132436	0.00484288	-0.000549866	-0.00513559	0.0122304	0.0355276	0.00750824	-2.38011e-05	-0.00339276	0.0414728	-0.00465555	0.00226538	0.00165129	0.00861537	0.00195981	0.000977387	-0.000442634	0.00392045	0.0589492
entry_454	0.00529802	0.0333279	0.00988367	0.00122309	0.000658098	-0.000738565	0.00550786	0.00613041	0.0401026	0.000864384	7.72503e-05	0.000110692	0.032125	-0.00383472	0.00253452	-0.000931895	0.00594609	0.00898586	0.00252578	0.000214455	0.00466812	0.058997
entry_22	-0.0296866	0.00716765	-0.108681	-0.00285065	-0.00814747	0.0102506	0.00344689	-0.0266105	-0.27379	-0.0135497	-0.00321919	0.00284786	-0.0721598	0.0191494	-0.00632887	0.00420615	-0.0291173	0.00193004	-0.0177393	0.00510003	-0.0202473	-0.176856
entry_29	0.00628766	-0.104302	0.0024958	2.88782e-05	-0.0015832	-0.0158811	-0.0692464	-0.0319057	0.0310216	-0.0129735	-0.00189287	-0.00697213	0.0272682	-0.0411338	0.002467	-0.0108999	0.00242737	-0.0671404	0.00132835	-0.0208134	-0.022173	0.0089696
entry_233	0.00494675	0.0332578	0.00968544	0.00135781	0.000589981	-0.000269231	-0.000587514	0.00746863	0.0395914	0.00512222	8.33557e-05	2.00998e-05	0.0336164	-0.0035922	0.00236276	-0.000244462	0.00560363	0.0084821	0.00238978	0.000111946	0.0045926	0.0588339
entry_210	0.00575556	0.0358009	0.0100723	0.00133595	0.000813777	-0.00122841	0.0051344	0.00629435	0.0395635	0.00109666	0.00014316	0.000115225	0.0264105	-0.00218512	0.003015	-0.000826184	0.00640019	0.0101325	0.00284513	-0.000183824	0.00410472	0.0588583
entry_196	0.00525476	0.0332893	0.00992813	0.0012176	0.000686474	-0.0006096	0.00612644	0.00586467	0.0408082	0.000867657	0.00010218	5.40282e-05	0.0304155	-0.0037461	0.00267469	-0.000923593	0.00592696	0.00941053	0.00255258	0.000232025	0.00454822	0.0590542
entry_839	0.00569017	0.0310217	0.00988497	0.00118952	0.000440533	-0.00117386	0.000166588	0.00754901	0.0418429	0.00741365	-1.65657e-05	-0.0044944	0.0385282	-0.000223819	0.0027878	-0.000326183	0.00676648	-0.00442235	0.00226734	-0.000405593	0.00236825	0.060772
entry_11	0.00361006	-0.264366	-0.00925666	-0.00320614	-0.010046	0.00586837	0.0085094	-0.0412872	0.0236264	-0.0127561	-0.001886	-0.0054058	-0.195094	0.0270445	-0.0244034	0.00823481	-0.0525742	-0.0385932	-0.0165139	0.0148915	-0.0196422	0.0267157
entry_596	0.0052732	0.0332181	0.00986056	0.00125742	0.000652307	-0.000647784	0.00472973	0.00637015	0.0398165	0.00126549	9.67514e-05	2.53551e-05	0.0332196	-0.00371464	0.0025028	-0.000774207	0.00587615	0.00867606	0.00244432	0.00015681	0.00460856	0.0588266
entry_560	0.00543393	0.0334247	0.0096331	0.00127948	0.000650818	-0.00163623	0.00398591	0.0069942	0.0403265	0.00226291	3.117e-05	3.60082e-05	0.0365927	-0.00384223	0.00259033	0.000510387	0.00576304	0.00119069	0.00226977	6.77194e-05	0.00479869	0.0598792
entry_155	-0.00754738	-0.140701	-0.00815478	-0.0045129	-0.00400741	0.00429547	0.00186905	-0.0191692	-0.18741	-0.00823643	-0.000117952	0.0057761	-0.0838871	0.01427	-0.00998382	0.00233061	-0.021584	-0.0221263	-0.00964635	0.00501375	-0.00959544	-0.273211
entry_665	0.00691796	0.0331452	0.00976544	0.000953785	0.001872	0.00109266	0.00825083	0.0076095	0.042568	0.000935464	0.000297003	0.00113572	-0.0184731	-0.00313511	0.00603886	0.00238881	0.00916621	0.0155622	0.00462331	-0.00077456	0.000558912	0.0660005
entry_780	0.00563095	0.0306276	0.0104397	0.00123724	0.000573843	-0.000641578	0.00468201	0.00386267	0.0427062	0.000811875	0.000362776	0.00142051	0.0309049	0.0029953	0.0030986	-0.00156055	0.00592057	0.00764211	0.00279494	-0.000119069	0.000153031	0.0596079
entry_873	0.00556913	0.03536	0.00995515	0.00123292	0.000848889	-0.00136647	0.00637799	0.00663131	0.0396999	0.000928245	0.000123316	0.000390199	0.0254704	-0.00415921	0.00281007	-0.0011519	0.00625291	0.0112159	0.00278467	8.74473e-05	0.00495578	0.0595422
entry_107	-0.0164702	-0.115423	-0.0513872	-0.004588	-0.00407905	0.00116637	0.00155574	-0.0180333	-0.170749	-0.00832552	-0.00103652	0.0031281	-0.0943695	0.0101574	-0.00935287	0.00223241	-0.0212208	-0.0210817	-0.0090149	-0.00357597	-0.0101181	-0.237209
entry_297	0.00519525	0.0332876	0.00984196	0.00134014	0.000646201	-0.000608848	0.00497692	0.00663292	0.0398321	0.000873116	7.56611e-05	-6.73952e-06	0.032784	-0.00376298	0.0025038	-0.000827464	0.00591804	0.00875488	0.00251515	0.00016863	0.00462483	0.0589349
entry_707	-0.0122787	-0.00216569	0.00465564	-0.000342172	-0.00141466	0.00783775	0.00983051	-0.0119352	0.0517169	-0.00416668	0.000343601	0.00694642	0.0413067	-0.0111112	-0.00191984	0.00240978	-0.00478061	0.0135359	0.00316271	-0.00367945	-0.00568398	0.0608549
entry_730	0.0058667	0.0368878	0.00991438	0.00162061	0.000692576	-0.0016056	7.57083e-05	0.00793572	0.0405136	0.00664572	-8.8877e-06	-0.000163306	0.0279861	-0.00465842	0.0027994	-0.00052946	0.00726481	-0.00558002	0.00235396	-0.000230601	0.00554569	0.06294
entry_190	0.005279	0.0326412	0.0103518	0.00119602	0.000694306	0.000141002	0.00650776	0.00484154	0.0425441	0.00108926	0.000352452	0.000638281	0.0254063	0.000428146	0.00295393	-0.00016059	0.00566923	0.00991025	0.00282228	-0.000142501	0.00122533	0.05938
entry_589	0.00528766	0.0332739	0.00984577	0.00132371	0.000645798	-0.000625205	0.00400586	0.00670531	0.040726	0.00197445	9.45472e-05	0.000216285	0.0320356	-0.00367898	0.00249697	-0.000805144	0.00583228	0.008465	0.00247977	0.000121133	0.00448329	0.0588585
entry_40	-0.016258	-0.119082	-0.051763	-0.00447635	-0.00350499	0.000910788	0.00381561	-0.0176355	-0.174962	-0.00834795	-0.00106662	0.00302712	-0.0948116	0.00980165	-0.00928852	0.00218498	-0.0208082	-0.0203593	-0.00910986	0.00625134	-0.0100738	-0.24221
entry_340	0.00562069	0.0355966	0.0101381	0.00119918	0.000884931	-0.000831112	0.00688249	0.00536879	0.0410443	0.000909629	0.000278371	0.000215456	0.0228039	-0.0022433	0.00314044	-0.00101119	0.00597431	0.0113855	0.00308024	-0.000134509	0.00370969	0.0595701
entry_691	-0.00596405	0.0270473	0.0403167	0.000845255	0.00962262	-0.00196034	-0.0247553	0.0143417	0.0274644	0.00947071	-0.000105521	-0.00524702	0.0160744	-0.00950982	0.00236542	0.00263769	0.0104391	-0.00464165	-0.000181898	-0.000969089	0.00481222	0.0613958
entry_12	-0.01769	-0.230207	-0.00618158	-0.000751829	-0.00131876	0.000771023	0.0121076	-0.0265235	0.00653218	0.000570751	-0.00133261	0.0130971	-0.183023	0.0285569	-0.022955	0.00555772	0.00232184	0.000757205	0.00113755	-0.00854819	-0.010377	-0.26414
entry_230	0.00535804	0.0331352	0.00973956	0.00133634	0.000594187	-0.000200358	0.0054832	0.00571449	0.0407512	0.00182726	9.00814e-05	-0.00283312	0.0336699	-0.00425002	0.00259947	-0.00108973	0.00589122	0.0089425	0.00238285	-3.75544e-05	0.00420963	0.0597468
entry_197	0.00534258	0.0330148	0.0101947	0.00120364	0.000647683	-0.000359448	0.00496485	0.00560479	0.0412311	0.000808233	8.76232e-05	-6.90451e-05	0.0293563	-0.000171268	0.00288934	-0.00142843	0.00588281	0.00993188	0.00272218	-2.01088e-05	0.0025557	0.0591676
entry_46	-0.0664805	-0.0153771	0.00208956	-0.0152188	-0.00122816	-0.0218616	0.0155865	-0.00404213	0.0155045	-0.00448072	0.000379516	-0.000809285	-0.243046	0.019098	-0.027532	-0.0155695	-0.0352773	-0.0655256	0.00224322	-0.0165424	-0.0050055	0.0188498
entry_725	0.00560907	0.0351795	0.0100489	0.00133633	0.000817235	-0.00193295	0.00450622	0.00607653	0.0415513	0.00114344	6.03384e-05	0.000342221	0.0254556	-0.00436683	0.00279695	-0.00152803	0.00626054	0.0111546	0.00282538	0.000122302	0.00502974	0.0603657
entry_284	0.00594685	0.0359149	0.00997725	0.00125147	0.000958213	-0.000507585	0.00543882	0.00662682	0.0392691	0.000825189	0.000162613	0.000154397	0.0209573	-0.00497388	0.00294782	0.000320694	0.00612563	0.011743	0.00326743	-0.000610265	0.00504488	0.0619454
entry_408	0.0053541	0.0331652	0.00988873	0.0011878	0.000699492	-9.49997e-05	0.00614184	0.00591287	0.0409914	0.000866327	0.000224619	0.000224657	0.0299916	-0.00386475	0.00260781	-0.00135376	0.00595757	0.00953366	0.00270277	9.9138e-05	0.00427736	0.0592221
entry_799	0.00570366	0.0350921	0.0099218	0.00124147	0.000831087	0.000360577	0.0053799	0.00645077	0.039473	0.000918331	0.000101139	0.000152246	0.0263517	-0.00443004	0.00272204	-0.00154942	0.00646074	0.0105746	0.00277951	-0.000124385	0.00511054	0.0599225
entry_444	-0.00719289	0.0301481	0.0107298	0.00123894	0.00804573	-0.00136096	-0.010808	0.0154701	0.0180638	0.00831711	-7.20179e-05	-0.0038032	0.0478742	-0.00701752	-0.00080995	0.00215796	0.00982965	-0.00353237	-0.00187963	-0.000867304	0.00440629	0.063255
entry_543	0.00565986	0.0348787	0.00998288	0.0012109	0.000883303	0.000475325	0.00687177	0.0059961	0.0404915	0.000979004	0.000124201	0.000175401	0.0230432	-0.00431171	0.00279463	0.000234808	0.00593174	0.010682	0.00287549	-0.000223226	0.00466635	0.0601981
entry_215	0.00520929	0.0332389	0.00984211	0.00132766	0.000641341	-0.000679969	0.00460614	0.00666397	0.0397945	0.00116574	9.47036e-05	0.000100513	0.0331399	-0.00359858	0.00249807	-0.000748479	0.00586817	0.00857124	0.00245546	0.000164359	0.00458269	0.0588054
entry_712	0.00521754	0.033667	0.00991704	0.0013261	0.00068981	-0.000738106	0.00522337	0.0060149	0.0406216	0.000908103	6.80285e-05	2.94663e-05	0.0309561	-0.00388949	0.00254053	-0.000521405	0.00584105	0.00893308	0.00257751	0.000166525	0.00469652	0.059365
entry_672	0.00528818	0.0333609	0.00985342	0.00132768	0.000625534	-0.00107769	0.00405418	0.00648994	0.0399325	0.00184814	9.17366e-05	0.000104771	0.033164	-0.00359453	0.00250303	-0.000732043	0.00585017	0.00847896	0.00234782	0.000142254	0.00460548	0.0589402
entry_65	0.00194005	-0.0685516	-0.0795206	-0.00678039	-0.00428877	-0.00317743	0.00235935	-0.0205531	-0.256008	-0.00987527	-0.00165208	0.00190692	0.0146934	0.0143604	-0.00574225	0.000744343	-0.0212405	0.000665287	-0.0131521	0.00454776	-0.0149605	-0.307473
entry_739	0.00466161	0.0305101	0.00860392	0.00119918	-0.000579151	-0.000143894	0.005641	-0.00125566	0.0482555	0.00119776	0.000505955	0.00345916	0.0132406	0.00709996	0.0035378	0.000739919	0.00425122	0.00773257	0.00282155	-0.00139306	-5.84598e-05	0.0618625
entry_466	0.00519224	0.0329497	0.00945751	0.00137355	0.000452621	-0.000556587	0.000154169	0.00762819	0.0403075	0.00580398	4.60961e-06	6.0437e-05	0.0382097	-0.00384474	0.00244307	0.00123694	0.00547255	-0.00199323	0.00222818	-6.96755e-05	0.0046215	0.0600645
entry_636	0.00529273	0.033338	0.00999975	0.0012009	0.000719126	0.000410695	0.00680849	0.00578128	0.0418397	0.0008607	0.000242101	0.000492995	0.0287307	-0.00500338	0.00275835	-0.00157014	0.00593508	0.0103578	0.0026478	9.91183e-05	0.00241145	0.0599937
entry_104	0.00221467	-0.171181	-0.00129737	-0.000301224	-0.00602425	0.00332595	0.00552463	-0.0286849	-0.00968795	-0.00918749	-0.00110409	0.0132812	-0.163419	0.0213326	-0.0174044	0.00383474	-0.0297424	-0.0359747	0.00042274	0.0123079	-0.00841599	-0.333506
entry_791	0.00590229	0.0361756	0.00995705	0.00144624	0.000790705	-0.00275923	0.00467986	0.00601241	0.0396946	0.00201736	0.000119462	-0.00010477	0.0276617	-0.00416544	0.00274897	-0.000572888	0.00660162	0.00895462	0.00247032	5.54833e-06	0.00524792	0.0599065
entry_517	0.00544151	0.0335385	0.0101151	0.00126336	0.000683836	-0.00107473	0.00636359	0.00585272	0.0414954	0.000808927	0.000297231	-3.58683e-05	0.0300463	-0.00178789	0.00286299	-0.00115081	0.00598587	0.00909301	0.0027882	2.36204e-05	0.00214867	0.0587443
entry_114	-0.0038876	-0.125054	-0.0536162	-0.00433893	-0.00416526	0.0010132	0.0016095	-0.0179015	-0.185434	-0.00846857	-0.00113353	0.00351819	-0.0763741	0.0112679	-0.00940577	0.00229811	-0.0211092	-0.0209893	-0.0071973	0.00617175	-0.00861878	-0.255842
entry_203	0.00522443	0.0334437	0.00994931	0.00132766	0.000647957	-0.000265974	0.00457517	0.00590855	0.0401123	0.000858309	0.000102407	1.04266e-05	0.0324314	-0.0023789	0.00265765	-0.000761935	0.00592021	0.00858549	0.00256737	-6.67076e-05	0.0039864	0.0587558
entry_305	0.00509857	0.032347	0.00910804	0.00136342	0.000967628	-0.000377656	-0.00111643	0.0102323	0.0375653	0.00689041	-1.02614e-05	-0.00194273	0.0380843	-0.00417738	0.00235953	0.00119486	0.00766863	0.000967806	0.00207557	-0.00015871	0.00424957	0.0591097
entry_344	0.00472311	0.0316017	0.00883059	0.00125807	0.00471177	-0.00111548	-0.00829952	0.0139074	0.0254995	0.00773694	-3.24352e-05	-0.00358964	0.0461363	-0.0053423	0.00245468	0.0017272	0.00811243	-0.00172181	-0.00112734	-0.000631438	0.00449131	0.0606242
entry_552	0.00559045	0.0352598	0.00995252	0.00122864	0.000873208	-0.000631557	0.00692167	0.00617581	0.0404344	0.000949367	0.000200853	0.000342614	0.0239909	-0.00437716	0.00280188	-0.00130569	0.00627652	0.0114162	0.00276465	3.00623e-05	0.00489536	0.0597993
entry_116	0.00151575	-0.123417	-0.0537031	-0.00436916	-0.00318293	0.000822064	0.00168402	-0.0178909	-0.187288	-0.0085743	-0.00121009	0.00346291	-0.0756265	0.0107483	-0.0093893	0.00213867	-0.0213712	-0.0215983	-0.00928754	0.00583648	-0.0103113	-0.25656
entry_787	0.00200576	0.0160322	0.0113131	0.00125207	0.000398137	0.00244295	0.00855322	0.0061753	0.0433895	0.00114302	-0.000232353	-0.000393067	0.0219101	0.00162901	0.00377811	-0.0026957	0.00559973	0.0143132	0.00353245	-0.000950212	0.00135899	0.0619422
entry_242	0.00536645	0.0332762	0.00970242	0.00134348	0.000568491	-0.000918393	0.00405683	0.00654316	0.0402907	0.00197711	8.72756e-05	-0.00242145	0.034589	-0.00392151	0.00252744	-0.000725893	0.00582483	0.00868095	0.00242364	9.10008e-05	0.00445311	0.0593572
entry_833	-0.00329021	0.0332468	0.00953941	0.00147163	0.00416855	-0.000833479	-0.0116755	0.00409864	0.0423555	0.00804554	-3.04572e-05	-0.000268244	0.0421948	-0.00521272	0.000327796	0.00176634	0.00919154	-0.00323881	0.00211392	-0.000716351	0.00494501	0.0637113
entry_6	-0.00907523	-0.377953	-0.0242168	0.000754692	-0.00202609	-0.0126937	-0.0717436	-0.0152662	0.0213295	-0.0118476	-0.000630535	-0.00251871	-0.00752118	0.00290103	0.00244085	-0.00837066	-0.0288125	0.00868349	0.00130723	-0.00201275	-0.0152951	0.0277366
entry_648	0.00528685	0.0333035	0.00986786	0.0013326	0.000658876	-0.000618367	0.00479534	0.00661483	0.0398433	0.00118657	6.98688e-05	-1.81348e-07	0.0329138	-0.00372036	0.00250445	-0.00130902	0.00588394	0.00885953	0.00247932	0.000186083	0.00463669	0.0589388
entry_623	0.00575944	0.03546	0.00984424	0.0013983	0.000786854	-0.00116457	0.00443653	0.00690263	0.0391462	0.0019002	0.000128814	0.000229066	0.0278728	-0.00385696	0.00267738	-0.000775114	0.00631822	0.00958907	0.00264811	5.4986e-05	0.00509358	0.0591149
entry_646	0.00593812	0.033661	0.0106124	0.00154445	0.000894386	-0.000648793	0.00730657	0.00415988	0.0423047	0.000714255	0.000100846	0.000435745	0.0229553	0.00108801	0.00336684	0.000541186	0.00338773	0.0118954	0.00328211	-0.000498313	0.00145859	0.0581413
entry_17	-0.0116167	-0.213749	-0.00841052	-0.000198312	-0.00753705	0.0110175	0.00965478	-0.0409219	-0.0445584	-0.0115452	0.000477278	-0.00402685	-0.17578	0.0142373	-0.0185699	0.004937	-0.0191866	-0.036749	0.000426711	-0.00138125	-0.00951844	-0.183908
entry_86	-0.019878	-0.127409	-0.0665245	-0.00548854	-0.00546764	0.0031667	0.00263318	-0.0229654	-0.190187	-0.00998155	-9.51942e-05	0.0033928	-0.123206	0.0188159	-0.0128246	0.00412925	-0.027419	-0.0275107	-0.0112486	-0.00419351	-0.0127086	-0.132919
entry_881	0.00504314	0.0334246	0.0101591	0.00110652	0.000721522	0.00211751	0.00659028	0.00528207	0.0414751	0.000883371	3.60446e-05	-0.000334906	0.0294555	-0.00502238	0.00268189	0.000384334	0.00553982	0.00818435	0.0023251	-0.00216708	0.00430527	0.0609061
entry_172	-0.0463019	-0.0137246	1.58354e-05	0.000784247	-0.00378803	-0.0062826	-0.183522	-0.00632793	-0.0542817	-0.01421	-0.000904851	-0.0324663	-0.0609465	-0.0185995	-0.0297669	-0.011657	-0.000607747	-0.0422605	0.00107989	-0.00293631	0.00486135	0.0341918
entry_685	0.00922143	0.0373849	0.00934088	0.00114174	0.00140493	-0.00721005	0.00548914	0.0149774	0.0389903	0.000815887	-1.71878e-05	0.0006107	-0.0684383	-0.0104371	0.00578384	-0.00789935	0.0144134	-0.0209739	0.00286782	-0.000503466	0.00702933	0.0749718
entry_308	0.000688648	0.0341047	0.010044	0.00127568	0.000587915	0.000232931	0.00677046	0.00607367	0.0413828	0.000766674	1.83937e-05	-1.29356e-05	0.0302161	-0.0046143	0.00281048	-0.00148653	0.00595628	0.00947929	0.00264176	-5.73456e-05	0.00466456	0.0609698
entry_618	0.00520982	0.0333497	0.00994683	0.00121698	0.00070886	-0.000172728	0.00664961	0.00580606	0.0405281	0.000861976	8.21184e-05	0.000297708	0.0294814	-0.0040811	0.00262896	-0.00143319	0.00584777	0.0101807	0.00252356	0.000156603	0.00446028	0.0594551
entry_695	0.00574754	0.0355296	0.0100338	0.00118795	0.000904102	-0.000868822	0.00692271	0.00598304	0.0424503	0.000993323	0.000257803	0.000167767	0.024324	-0.00673932	0.00276723	0.000280762	0.0051572	0.011497	0.00310521	-0.000354932	0.00460311	0.0581154
entry_428	0.00531873	0.0333038	0.00987761	0.00132438	0.000828048	-0.000709548	0.005316	0.00652222	0.0401583	0.00110685	7.84163e-05	0.000226338	0.0322763	-0.00371389	0.00254806	-0.00133047	0.00589161	0.00861672	0.00250339	0.000152744	0.004459	0.0589133
entry_544	0.00561144	0.0348575	0.00994904	0.00136135	0.000784074	-0.00113452	0.00616013	0.00656928	0.0396534	0.00112851	0.000136181	0.000217064	0.027138	-0.00390484	0.00276482	-0.00110844	0.00628542	0.0102726	0.00269658	6.39727e-05	0.00488296	0.0592176
entry_603	0.00501048	0.0333614	0.0100342	0.00120436	0.000732471	-0.000721021	0.00647094	0.00640989	0.0417124	0.000908542	0.000217651	0.000186513	0.0287516	-0.00798114	0.00270233	0.000434107	0.00490261	0.0101114	0.002696	-0.000200519	0.00416578	0.0615168
entry_518	0.00562345	0.0342256	0.0102472	0.00134671	0.000672366	-0.000428775	0.00717258	0.0057802	0.0429186	0.000770446	0.000253952	-0.000176813	0.0302746	-0.00315849	0.00302275	-0.00168174	0.0052513	0.009853	0.00287723	-4.17392e-05	-0.000104801	0.0576553
entry_723	-0.00439108	0.0179217	0.0354839	0.000969865	0.00810648	-0.00127811	-0.00873675	0.0130216	0.0283781	0.00791268	-0.000116652	-0.0041519	0.0387663	-0.00908686	-0.0037725	0.00211336	0.00901556	-0.000496237	-0.00156068	-0.000817455	0.00421639	0.0572301
entry_586	0.0050685	0.0300013	0.0109164	0.00153383	0.000790899	0.0030925	0.00664516	0.00149328	0.0445462	0.00128174	0.000357831	0.00252674	0.0279488	0.00192778	0.00312481	0.000981213	0.00086749	0.00871444	0.00292301	-0.000693074	0.000418877	0.0585374
entry_581	0.00502063	0.0345754	0.00982029	0.0013931	0.000639907	-0.000610092	-0.00272609	0.00718038	0.0405242	0.00281282	5.21301e-05	5.16389e-05	0.0322559	-0.00384611	0.00245995	0.000109472	0.00572029	0.00901298	0.00252337	-0.000289942	0.00466259	0.0608533
entry_292	0.00505446	0.0300544	0.0105818	0.00150994	0.000684813	-0.00040598	0.00702195	0.00531609	0.0432718	0.000575319	0.0001511	0.000839481	0.029309	0.00178636	0.0030605	-0.00195297	0.00509957	0.0104767	0.00299867	-0.000145636	0.000552612	0.0564902
entry_175	0.0068821	0.0307142	0.0102657	0.000556499	0.00173366	0.00244055	0.00875574	-0.00539622	0.0456434	0.00147041	0.000461669	0.00365379	-0.0198757	0.00402983	0.00664041	0.0030672	0.00841768	0.0134407	0.0043128	-0.00288473	-0.000199489	0.0692328
entry_797	0.00100187	0.0057727	0.010368	-0.00291242	0.00051784	0.0164842	0.00684482	-0.0154194	0.00378728	0.000725289	0.0012662	0.0112972	-0.0689865	0.0314667	0.0014333	0.00538483	-0.0122575	-0.016072	0.00446338	0.0139405	-0.00340148	0.0164366
entry_149	0.00107047	-0.127508	-0.0559578	-0.00450735	-0.00435992	0.00109201	0.0017735	-0.0177034	-0.185887	-0.00856666	-0.00136352	0.0035321	-0.0777437	0.0116366	-0.00930885	0.00204231	-0.0207814	-0.0210713	-0.00887366	0.00580471	-0.0107324	-0.250209
entry_580	0.00506508	0.0229968	0.00847197	0.00128715	0.00718714	-0.00134111	-0.0358255	0.0166904	0.0334504	0.0108742	-0.000115008	-0.00546722	0.0466385	-0.0110108	0.00213404	0.00240144	0.0111276	-0.00348725	-0.00260445	-0.00123778	0.00449835	0.0563315
entry_193	0.00539162	0.0302237	0.0107841	0.00148963	0.000733328	0.00100191	0.00655972	0.00412265	0.0435898	0.00114238	0.000327041	0.00177281	0.0267688	0.00160403	0.00312446	0.000755821	0.00448481	0.00930317	0.00296348	-0.00192358	0.000392872	0.0585155
entry_785	-0.021468	-0.0342003	0.00347878	-0.00429373	-0.000314509	-0.00237316	0.00842321	-0.0155068	-0.0387769	0.000162891	0.00164987	0.0096275	0.0412502	0.0299786	-0.00120752	0.00281273	-0.0126659	0.00966133	0.00283647	0.0121749	-0.00396046	-0.014677
entry_690	0.000680531	0.0136254	0.0090998	0.00180595	0.000246285	0.00241358	0.00829416	0.00361906	0.0456801	0.000580787	0.000639271	-0.00157235	0.0334724	0.00489734	-0.00129053	0.00149058	-0.00172641	0.0118867	0.00352944	-0.00152844	-0.000814593	0.0624998
entry_372	0.00567514	0.0268525	0.0102863	0.00156954	-1.88853e-05	0.00487432	0.00491859	0.0025498	0.0455189	0.00138448	0.000542434	0.00341016	0.028555	0.00804836	0.00390119	0.000882988	0.000653637	-0.00342208	0.00313493	-0.00160159	3.13414e-05	0.0605994
entry_507	0.00514238	0.0343095	0.0101385	0.00126994	0.000737092	0.000225712	0.00566589	0.00419484	0.041914	0.000813116	6.09717e-05	-0.00065646	0.0310262	-0.00697096	0.00255891	0.000501841	0.00426097	0.010834	0.00268408	-0.000316716	0.00444971	0.0584388
entry_385	0.00600642	0.0376475	0.00970016	0.00166727	0.000531433	-0.00119814	-0.014076	0.00825636	0.041972	0.00753013	-5.2086e-05	-0.00011873	0.0298823	-0.00562508	0.00276402	0.00150162	0.00724531	-0.00473428	0.00228975	-0.000893644	0.00553469	0.0646852
entry_644	0.00507367	0.0331371	0.00975234	0.00139558	0.000595712	-0.00018067	0.00216878	0.00659339	0.0398556	0.00336548	6.12046e-05	7.90796e-05	0.0333963	-0.00366596	0.00227583	-0.000988052	0.00592068	0.00870412	0.00240644	0.000103615	0.00462739	0.0589149
entry_469	0.00503933	0.0333159	0.00995736	0.00121341	0.000706584	0.000397576	0.00510325	0.00604083	0.0409028	0.000870139	0.000154634	0.000206156	0.029957	-0.0043346	0.0025535	-0.00138963	0.00548276	0.0101118	0.00260328	5.96684e-05	0.00455775	0.0600724
entry_722	0.00622672	0.0376244	0.00968966	0.0016633	0.00146955	-0.00155815	-0.0122903	0.0146945	0.0420672	0.00703847	-0.000110625	-0.00539363	0.0288523	-0.00613233	0.0028019	-0.00275561	0.00688821	-0.00628302	0.00231591	-0.000773967	0.00527025	0.065082
entry_161	-0.0152837	-0.124302	-0.054051	-0.00453653	-0.00451845	-0.00141879	0.0018746	-0.0175127	-0.188297	-0.00491966	-0.00103143	0.00226349	-0.0763171	0.00980871	-0.0087147	0.00237854	-0.0222789	0.00458188	-0.00947833	0.00509627	-0.0104674	-0.25982
entry_319	0.00526035	0.0333635	0.00989522	0.00124338	0.000654047	-0.000756228	0.00516015	0.00590211	0.0400019	0.000885423	9.37584e-05	0.000299056	0.03299	-0.00380945	0.00252147	-0.000862035	0.00591932	0.00866843	0.00251364	0.000209002	0.00462753	0.0589113
entry_508	0.00433532	0.0327724	0.0102467	0.00129421	0.0007169	0.00139672	0.00650459	0.00533309	0.0422891	0.000816269	0.000262493	0.000591478	0.0261998	-0.00213524	0.00294018	0.00036596	0.00527018	0.00992781	0.00301668	-0.000446109	0.00210623	0.0598369
entry_640	0.00523813	0.0311998	0.00943978	0.00140772	0.00107612	-0.000378553	0.00186105	0.00848733	0.0398146	0.00447968	1.77663e-05	-0.00173313	0.0377922	-0.00384936	0.00239401	0.000252015	0.00734034	0.00315425	0.00149896	4.63778e-06	0.0043187	0.0587712
entry_536	-0.00301356	0.0361066	0.0101014	0.00152651	0.000745038	-0.001997	-0.00583341	0.00540185	0.0417592	0.00598221	4.17852e-05	4.84788e-05	0.0269595	-0.00539384	0.00274756	-0.00201587	0.00692506	0.011856	0.00270939	-0.000266691	0.00572319	0.0645826
entry_505	0.00515202	0.033967	0.00975917	0.00135946	0.000596253	-0.000698428	0.000440464	0.00647799	0.0407962	0.000532263	0.000190627	0.000183036	0.0345791	-0.00393595	0.00244469	-0.000953233	0.00575633	0.00894003	0.00246818	-9.17121e-05	0.00458773	0.060118
entry_511	0.0054787	0.0329343	0.0103845	0.00127253	0.000686275	-0.00132672	0.00517581	0.00568131	0.0416358	0.000755837	6.87348e-05	-0.000205384	0.0317125	0.000926869	0.00284362	-0.0014515	0.00516901	0.0088801	0.00267309	-8.49078e-05	0.0026952	0.0570465
entry_243	0.00518522	0.0336331	0.00984528	0.00122525	0.000645664	-0.000748527	0.00518948	0.00658791	0.0399994	0.000862711	9.43001e-05	0.000162732	0.0320216	-0.00369876	0.0025163	-0.000865667	0.00592457	0.00884417	0.00251837	0.000216259	0.00462785	0.0589267
entry_350	0.00583891	0.032652	0.0104213	0.00119691	0.00082499	-0.000630851	0.00689832	0.00540885	0.0419846	0.000758371	0.000149785	0.000140535	0.0230623	5.46392e-05	0.00329306	-0.00102152	0.00638891	0.0113468	0.0031095	-0.000176637	0.00248732	0.0590371
entry_251	0.0051094	0.0333326	0.010197	0.00123329	0.00074543	0.000384902	0.00641395	0.00542932	0.0419137	0.000854785	9.94525e-05	-0.000207244	0.0259461	-0.00211863	0.0028964	0.000385792	0.00526021	0.0101613	0.00284174	-0.000300352	0.00320088	0.0599447
entry_37	-0.0165949	-0.11562	-0.0511088	-0.00458427	-0.00354846	0.0011455	0.00154172	-0.0180194	-0.170778	-0.00843081	7.21244e-05	0.00313367	-0.0951909	0.0102019	-0.00935058	0.00224799	-0.0211741	-0.0211771	-0.00907475	-0.00228571	-0.0100672	-0.239121
entry_199	0.00534647	0.0331851	0.00970979	0.00135593	0.000551769	-0.000530777	0.00400215	0.00586463	0.0403603	0.00267146	7.84978e-05	-0.00307922	0.0348558	-0.00396345	0.00249869	-0.00066557	0.00580527	0.00874523	0.00239299	6.54249e-05	0.00444134	0.0593721
entry_711	0.00639869	0.0289541	0.0105754	0.0016344	0.000965442	0.0019081	0.0074025	-0.00198834	0.0446472	0.00111833	0.000287833	-0.000612597	0.0218962	0.000697017	0.00402964	0.000929691	0.000219241	0.0126068	0.00386689	-0.00195438	0.000248627	0.063278
entry_756	0.00480731	0.031618	0.00923316	0.00135505	0.00280968	-0.000562307	-0.00068442	0.0101064	0.0333132	0.00690683	-9.75249e-06	-0.00150573	0.0409052	-0.00408524	0.00226649	0.00138919	0.00731619	0.00196712	0.00193439	-0.000196077	0.00398148	0.0583044
entry_761	-0.00316359	0.0364045	0.00946743	0.00127525	0.000611025	-0.00533454	-0.0343393	0.0203282	0.0390225	0.00810572	0.000110006	0.000797354	-0.0830125	-0.0123246	0.00530253	-0.00616787	0.0116511	0.0120151	0.00345534	-0.000829275	0.00740965	0.071506
entry_393	0.00497964	0.0312511	0.0107059	0.00106379	0.000573316	0.00452391	0.00681318	-0.000950551	0.0466367	0.00135832	0.000497308	0.00370402	0.0343134	0.00232363	0.00343228	0.00112715	-0.000231478	-0.0037298	0.000212825	-0.00224126	1.57215e-05	0.0616413
entry_146	0.00514258	-0.0425096	-0.000479089	-0.000762699	-0.00628116	-0.0178664	0.00650069	-0.0615386	-0.123235	-0.0185839	-7.16403e-06	-0.00132332	-0.122206	-0.0459175	0.00181438	0.00480152	0.00147165	-0.0671271	0.000919745	-0.0154886	-0.026504	-0.00304163
entry_494	0.00531684	0.0331659	0.00996635	0.00126027	0.000699292	-0.000459939	0.00635796	0.00575871	0.0404208	0.00110452	8.38149e-05	4.52752e-05	0.030578	-0.00393333	0.00262631	-0.0012313	0.00590964	0.00958443	0.00251326	0.000211298	0.00449952	0.0592271
entry_740	0.00608211	0.0161983	0.0116106	0.00115826	0.00040434	-0.000890628	0.00753348	0.00389313	0.0459378	0.00102948	0.00056437	-0.00142174	0.0288361	0.00835042	0.00360692	0.00111789	0.000823121	0.00662124	0.00312641	-0.00123933	5.25627e-05	0.0626476
entry_777	0.00555432	0.0331331	0.0106419	0.00114308	0.000656169	-0.00240393	0.0070803	-0.00173564	0.04462	0.000605634	0.000525732	-0.00193672	0.0367059	0.00476122	-0.00126916	-0.00249107	0.000612518	0.0113957	0.00285812	-0.000695223	-0.000356001	0.0589652
entry_355	0.00475081	0.0135619	0.0496855	0.000916354	0.00986815	-0.00242069	-0.0486228	0.0149446	0.00836812	0.00786938	-0.000210541	-0.00631689	0.0341834	-0.0118384	-0.0029236	0.00208306	0.00996087	-0.00786248	-0.00305466	-0.00135426	0.00497128	0.0588967
entry_44	0.0016416	-0.123558	-0.0534763	-0.00440031	-0.00434649	0.000909286	0.00452078	-0.0179297	-0.182585	-0.0085443	-0.00122875	0.00347126	-0.0940573	0.0106878	-0.00944024	0.00223609	-0.0214253	-0.0214343	-0.0093552	0.00576246	-0.0102866	-0.244774
entry_78	-0.0163095	-0.118406	-0.0516611	-0.00445735	-0.00405311	0.000896077	0.00150438	-0.0175418	-0.177508	-0.00842418	5.40966e-05	0.00305759	-0.0901156	0.0100115	-0.00930911	0.00216018	-0.0207515	-0.0207643	-0.00907072	0.00627465	-0.0100581	-0.243236
entry_781	0.00502234	0.0343471	0.00983281	0.0014123	0.000605861	-0.000342837	0.00101402	0.00651392	0.040465	0.000513155	6.4423e-05	-2.99038e-05	0.0338472	-0.00400879	0.00243779	-0.0014748	0.00578849	0.00936855	0.00249607	-3.26641e-05	0.0048325	0.0600857
entry_92	-0.0160907	-0.120109	-0.0522745	-0.00448827	-0.00408815	0.000944065	0.00479285	-0.0176567	-0.176456	-0.00826069	-0.000963872	0.00336807	-0.0931687	0.00982351	-0.00944332	0.00234527	-0.0207971	-0.0205825	-0.00910302	0.00624618	-0.00900154	-0.242802
entry_625	0.00499484	0.0305668	0.0092521	0.00139926	0.000586876	-0.000543201	-0.00611852	0.0119905	0.0403549	0.00730227	-1.58353e-05	-0.00260134	0.0397221	-0.0043767	0.00233461	0.00140275	0.00645886	0.00265907	0.0020706	-0.000367477	0.00417587	0.0595779
entry_93	-0.0161337	-0.118659	-0.0517474	-0.0044211	-0.00404833	0.00107649	0.00154121	-0.0175048	-0.177377	-0.00841621	-0.00103536	0.00302835	-0.0900047	0.00990213	-0.00929827	0.00215425	-0.0207273	-0.0205654	-0.00902788	0.00626596	-0.0100929	-0.242682
entry_626	0.00470718	0.0303958	0.00910895	0.00135899	0.00417345	-0.000481009	-0.00428935	0.0116174	0.0375998	0.00714367	9.23114e-06	-0.00172098	0.0392072	-0.00418104	0.00221277	0.00152159	0.00821968	0.00178563	0.0019771	-0.000263758	0.00397487	0.0579013
entry_256	0.00551892	0.0327856	0.0138089	0.00120506	0.000448445	-0.00198035	-0.0125774	0.0151793	0.029694	0.00984861	-7.04007e-05	-0.00506397	0.0259754	-0.00637964	0.00268508	0.00236361	0.00985651	-0.00447328	0.000173056	-0.000874954	0.00479946	0.0617379
entry_750	-0.00385276	0.037769	0.0100269	0.00130786	0.000701773	-0.00245387	0.00610721	0.00633242	0.0396846	0.000863923	0.000163679	0.000645365	0.0242376	-0.00513934	0.00324669	-0.00180494	0.00678497	0.0105161	0.00323459	-0.000494401	0.00558974	0.0646234
entry_435	0.00643866	0.015783	0.00567175	0.0014297	0.000877314	0.00111518	0.00855958	0.00334497	0.0477188	0.0014776	0.000267326	0.00359604	0.0209161	0.000353969	0.00391551	0.00124398	0.00212282	0.0107878	0.00360421	-0.00130444	-0.000686191	0.0639085
entry_73	-0.0231611	-0.146083	-0.00772468	-0.005286	-0.00430205	-0.00459038	0.0028375	-0.0248553	-0.0809246	-0.00347977	0.000181211	0.00872958	-0.129102	0.0142764	-0.0133318	0.00285302	-0.0203734	-0.0306859	-0.0108306	-0.00483164	-0.0100076	-0.278991
entry_749	0.00767104	-0.0178127	0.0105228	0.00128015	0.000308666	-0.00488257	0.0110311	0.00796726	0.047018	-0.000336235	-1.38058e-05	0.000223388	0.0252951	-0.0153239	0.00368768	0.000378628	0.00739553	0.0150002	0.00381649	-0.00261718	0.00281713	0.0671899
entry_792	0.00140901	0.0193483	0.0156082	0.00145228	0.0078853	-0.00221036	-0.00706618	0.0154618	0.0152709	0.00950076	-0.000124091	-0.00708965	0.0232433	-0.0150772	0.00229536	0.00231949	0.0106985	-0.0121539	-0.0028824	-0.000932631	0.00566532	0.0647668
entry_324	0.00540763	0.0303101	0.0101362	0.00128711	0.000689242	-0.000249508	0.00664834	0.00600032	0.0421657	0.000738152	0.000223138	0.000167569	0.0303506	-0.0027118	0.00295749	-0.00128736	0.00612795	0.00954069	0.00279529	-5.76755e-05	0.00331572	0.0585697
entry_689	0.00769248	0.00556687	0.0105859	0.00171838	0.000607264	-0.00420757	0.00786636	0.00913295	0.0449639	0.000182519	-0.000113283	-0.000905771	0.0202709	-0.0118228	0.00358379	-0.00277217	0.00699871	0.0165383	0.00334092	-0.000563282	0.00705461	0.061223
entry_394	0.00551937	0.0332148	0.0105982	0.00109627	0.000828707	0.00084647	0.00667751	0.00374082	0.0434631	0.00123516	0.000204119	0.00181672	0.0215181	0.00100652	0.00334718	0.000878446	0.00467735	0.0104094	0.00313697	-0.00141022	0.000438059	0.0601834
entry_470	0.00566213	0.0192651	0.0112049	0.0012853	0.000778109	0.00417083	0.00809099	-0.00170775	0.0453071	0.00139415	0.000767192	-0.00135206	0.02689	0.00439352	0.00331118	0.0014521	0.000741391	0.0119535	0.0034368	-0.00316724	-0.00029762	0.0618761
entry_30	-0.0223699	-0.0505923	-0.0485399	-0.00506678	-0.00392654	0.00951841	0.00221702	-0.0200637	-0.200103	-0.00931679	-0.00079123	0.00420188	-0.0854967	0.0151827	-0.01024	0.0032544	-0.0161224	-0.0240912	-0.0141697	0.0102474	-0.0120977	-0.29534
entry_211	0.00533805	0.0328933	0.0102017	0.00123562	0.000741493	0.00108196	0.00689912	0.00582156	0.0422233	0.000755122	4.7873e-05	8.61076e-05	0.0282758	-0.00244765	0.00279143	-0.00144685	0.00500924	0.0103204	0.00283254	-0.00012244	0.00315386	0.0574832
entry_18	-0.0196114	-0.0675591	-0.0611208	-0.00504333	-0.00441538	0.00320553	0.00196111	-0.0194455	-0.182953	-0.0088954	-0.00101022	0.00344352	-0.0817833	0.0125904	-0.00981737	0.00280386	-0.0227205	-0.0230261	-0.0118755	-0.00411932	-0.0113241	-0.265871
entry_128	-0.00408571	-0.123105	-0.0531361	-0.00441765	-0.00416774	0.00123797	0.00159404	-0.0179871	-0.183721	-0.0084672	0.000331645	0.00353936	-0.0769599	0.0112036	-0.00936566	0.00219589	-0.021109	-0.0211044	-0.00930752	0.00430358	-0.0102399	-0.254932
entry_216	0.00522858	0.0298677	0.0124868	0.00120273	0.00853416	-0.00182778	-0.035107	0.0171938	0.00712076	0.00830671	-0.00013476	-0.00557318	0.0487398	-0.012295	0.00261261	0.00225714	0.010389	-0.006548	-0.00264558	-0.00110624	0.00513082	0.0638479
entry_369	0.00525825	0.0331718	0.00982213	0.00132665	0.000667847	-0.000576178	0.00394298	0.00654101	0.0398476	0.00189843	9.56904e-05	8.96671e-05	0.0332249	-0.00355898	0.00245947	-0.000743943	0.00597586	0.0084241	0.00244023	0.000164157	0.00455864	0.0587265
entry_574	0.00583589	0.0362421	0.00998199	0.00119852	0.000793696	0.000670491	0.00753497	0.00616345	0.0431591	0.000760478	0.000443546	0.000455971	0.0233177	-0.00763734	0.0030613	-0.0019568	0.00665705	0.011966	0.00298585	-0.00271232	0.0003399	0.0620969
entry_742	0.00556898	0.0358516	0.00986508	0.00110783	0.000552623	-0.00148991	-0.00735788	0.00723099	0.0438276	-0.000173345	-7.81446e-05	0.00170317	0.0345447	-0.00590376	0.00268171	-0.00269985	0.0058518	0.00841337	0.00238235	-0.000507606	0.00205048	0.0636647
entry_363	0.00524159	0.0334145	0.00989702	0.00120506	0.000707211	-0.000673323	0.00490942	0.00649213	0.0411224	0.000896834	0.000152261	0.000472578	0.0290247	-0.00409311	0.00256325	-0.000461219	0.0057248	0.0101941	0.00259202	7.99825e-05	0.00447665	0.0596922
entry_264	0.00579497	0.0302924	0.0106086	0.00139485	0.000757465	-0.000871935	0.00685176	0.00457471	0.0424694	0.00117183	9.19994e-05	0.000390124	0.0219611	0.00377792	0.00354438	0.000563272	0.00558573	0.0110638	0.00323737	-0.000491691	0.000913114	0.0595765
entry_170	-0.0163708	-0.0948276	-0.0568386	-0.00485992	-0.00360163	0.00228738	0.00195704	-0.0187182	-0.182234	-0.00872282	0.000450455	0.00335607	-0.0810719	0.0120082	-0.00837774	0.00249496	-0.0181145	-0.0224041	-0.0105116	0.000537691	-0.0105839	-0.262946
entry_692	0.00557986	0.0361089	0.00977509	0.00123781	0.000569263	-0.000485848	0.00807682	0.00548447	0.0459909	0.000980798	-0.000166965	-0.0015034	0.0337543	-0.0100762	0.00320989	-0.00205655	0.00549389	-0.00668724	0.00291881	-0.000871051	-0.00220058	0.0674947
entry_227	0.00704109	0.0332284	0.00981028	0.000599906	0.00163813	-0.000934154	0.00968021	0.00754015	0.0441695	0.000885462	0.000188453	0.000195532	-0.0199506	-0.000265762	0.00629835	-0.00442391	0.0103957	0.0157712	0.00423441	-0.000329464	0.00295344	0.0691611
entry_255	0.00522052	0.0332189	0.00981624	0.00133498	0.000638126	-0.000603875	0.00404135	0.00673454	0.039794	0.00189084	9.28659e-05	1.03734e-05	0.0328602	-0.00366808	0.00254318	-0.000752217	0.00586004	0.00861125	0.00246441	0.00017194	0.00462501	0.0588402
entry_58	-0.0217407	-0.106478	-0.00485453	0.000381041	-0.00128688	-0.0212666	0.00463094	-0.0348201	-0.0522284	-0.0189193	0.0010827	0.00690995	-0.207079	0.0104755	-0.0179982	0.00951495	-0.0449205	0.00900818	-0.0344817	-0.0113668	-0.010435	0.029332
entry_300	0.0052319	0.0332526	0.00988257	0.00124498	0.000652598	-0.000639449	0.00515935	0.00653936	0.0398889	0.00102166	8.17786e-05	0.000268299	0.0330767	-0.00373326	0.0025064	-0.00139398	0.00589769	0.00878712	0.00246484	0.00019959	0.00453272	0.0588099
entry_194	0.00499318	0.0333699	0.010175	0.0011898	0.000747769	0.0012123	0.004894	0.00555451	0.041733	0.000818754	7.37487e-05	0.00013689	0.0263783	-0.0021022	0.00275718	0.000438441	0.004924	0.00994671	0.00300538	-0.000403455	0.00327728	0.0604403
entry_188	0.00522138	0.0333702	0.00987862	0.00134674	0.000667303	-0.000597369	0.00551386	0.00618442	0.0399267	0.000889586	7.41237e-05	6.16331e-05	0.0323504	-0.00370153	0.00254229	-0.00132176	0.00594225	0.00898591	0.00251156	0.000119644	0.00468288	0.059017
entry_563	0.00511966	0.033788	0.00992104	0.00130673	0.000718621	8.86274e-05	0.00502738	0.00620759	0.0409939	0.0011276	5.07178e-05	4.75573e-05	0.0282661	-0.00407108	0.00254769	0.000385069	0.00544786	0.00970177	0.002657	-0.000168224	0.00449376	0.0599817
entry_841	0.00503477	0.0328051	0.00945868	0.0014345	0.000665936	-0.000380353	0.000577772	0.00709561	0.0397753	0.00539636	3.53802e-05	7.17697e-05	0.0368529	-0.00356767	0.00240242	0.000571522	0.00544164	0.00335485	0.00222791	-2.52493e-05	0.004565	0.0590275
entry_312	0.00567069	0.0351043	0.0101454	0.00119655	0.000793852	-0.00131737	0.00670899	0.00594895	0.0400892	0.000860946	0.000146036	0.00010353	0.0262094	-0.00210349	0.00307401	-0.00113605	0.006306	0.0102078	0.0028241	8.08583e-06	0.00387058	0.0588544
entry_593	0.00495913	0.0335181	0.00968164	0.00137462	0.000633902	-0.000608819	-6.84857e-05	0.00776102	0.0395384	0.00518176	7.34389e-05	5.56884e-05	0.0325784	-0.00359798	0.00236323	-2.2281e-05	0.0059547	0.00802975	0.00232784	6.09418e-05	0.00466127	0.0588771
entry_374	0.00524289	0.0335236	0.00985027	0.0013502	0.000652741	-0.0005981	0.00442006	0.00616492	0.0398274	0.00202859	6.88614e-05	-5.88786e-06	0.0325053	-0.0037258	0.00249972	-0.00141116	0.00590205	0.00895424	0.00247532	0.000161527	0.00476685	0.0590202
entry_767	0.00680382	0.0364172	0.0103496	0.000596978	0.00112502	0.000248306	0.00460223	0.00880907	0.0447924	0.000970179	0.000305232	-0.000168414	-0.00760307	-0.00863791	0.00406222	-0.00358318	0.00812159	0.0104766	0.00291923	0.00224854	0.00594062	0.0688756
entry_412	0.00647586	0.0321998	0.010357	0.000719017	-0.00259491	0.00530092	0.00952733	0.00429912	0.0168477	0.00120932	0.000519565	0.00397987	-0.0255498	0.00818921	0.00648002	0.00280967	0.00867228	0.00785553	0.00478097	-0.00133434	-0.000991617	0.0733839
entry_531	0.00530221	0.0333997	0.00988112	0.00132991	0.000647256	-0.0010296	0.00392207	0.00656172	0.0399823	0.00196916	8.92899e-05	0.000105158	0.033165	-0.00357725	0.00250731	-0.000555651	0.00586654	0.00788304	0.00247712	6.30281e-05	0.00460816	0.0589505
entry_856	0.00642867	0.029346	0.00992556	0.000279579	0.000321414	0.00185161	0.00731494	0.00364934	0.0456879	0.00141179	0.000468533	0.00277055	0.00557897	0.00580485	0.00529237	0.00169413	0.00479585	0.0111614	-0.000823814	-0.00197177	9.97538e-05	0.0657278
entry_548	0.00533837	0.0333669	0.0100899	0.00124601	0.000712623	-0.000673019	0.00649037	0.00570763	0.0415872	0.000860901	0.000298361	0.000271161	0.028056	-0.00215189	0.0028135	-0.00048267	0.0058011	0.00928795	0.00277706	6.34148e-05	0.00342529	0.0588927
entry_615	0.00524798	0.0333103	0.00988314	0.00123313	0.000659889	-0.000547582	0.00505781	0.00645666	0.0399126	0.000869906	2.52214e-05	0.000301544	0.0330299	-0.00384588	0.00251274	-0.00145344	0.00592533	0.00880396	0.00250646	0.000174325	0.00463546	0.058967
entry_74	-0.0189319	-0.128138	-0.0545382	-0.00468532	-0.00372706	0.00251042	0.00299322	-0.0196102	-0.137559	-0.00888569	-0.000936222	0.00529652	-0.102715	0.0117874	-0.0101041	0.00240628	-0.0141124	-0.0221999	-0.00948551	0.00845289	-0.0106609	-0.260215
entry_273	0.00532643	0.0334484	0.0105804	0.0011272	0.000747954	0.00289597	0.00659225	0.00183547	0.0435764	0.00131722	0.000332878	0.00281051	0.0227714	0.00105623	0.00334633	0.000834539	0.00430833	0.00708599	0.0030725	-0.000880257	0.000537874	0.0603477
entry_641	0.00511352	0.0331339	0.0095995	0.00138177	0.000567575	-0.00018869	-0.000367439	0.00719061	0.0401225	0.00538847	6.70064e-05	-0.00272513	0.0352823	-0.00407614	0.0022435	4.01383e-05	0.00596353	0.00807017	0.00230602	-6.29498e-06	0.00441065	0.0592399
entry_159	-0.0172798	-0.124629	-0.0548421	-0.0048757	-0.00334138	0.00116859	0.00198836	-0.0181041	-0.187052	-0.00854902	-0.00118068	0.00321052	-0.0572472	0.0113855	-0.00804967	0.00141498	-0.0185788	-0.0203835	-0.00841928	0.00475473	-0.0111316	-0.257972
entry_177	-0.000284248	0.000144294	0.00715707	-0.00385444	-0.000739274	0.00585619	0.00906999	-0.00382037	0.0367261	-0.00335081	0.000941903	0.00759223	0.0287033	0.0199935	0.00447249	0.00174501	-0.00207129	-0.00579417	-0.00707574	-0.00344174	-0.0010372	0.0637375
entry_478	0.00520743	0.035073	0.0100092	0.0011912	0.000900742	0.000753571	0.00601637	0.00565063	0.0407403	0.000994041	0.000121002	7.91245e-05	0.0232685	-0.00510389	0.00288289	0.000430026	0.00539084	0.0112433	0.00293633	-0.000265354	0.00474805	0.0610827
entry_303	0.00117458	0.0249319	0.0107646	0.00120018	0.00045688	0.00419104	0.00695772	-0.00162101	0.044844	0.00127162	0.000162749	-0.0024969	0.0325204	0.00754817	0.00339807	0.00111715	0.00198759	0.00723501	0.0030806	-0.00137883	0.000117093	0.0609274
entry_291	0.00581338	0.035654	0.00988506	0.00142156	0.000784499	-0.00134183	0.00612142	0.00608326	0.0398725	0.00185557	0.000127821	-0.00104895	0.0269654	-0.00430682	0.00278814	-0.000877492	0.0063742	0.00966797	0.0025701	3.60965e-05	0.00494622	0.0597047
entry_566	0.0052253	0.0334288	0.00985591	0.00135796	0.000642822	-0.000664336	0.00391812	0.00600749	0.0399621	0.00220488	6.82066e-05	9.5522e-05	0.0329408	-0.00372409	0.00247772	-0.00130697	0.0058494	0.00889504	0.00250458	0.00013678	0.00471228	0.0590317
entry_693	0.00574131	0.033117	0.00991983	0.00130647	0.000547094	-0.00140032	0.00521003	0.00514033	0.0413477	0.000857704	0.000193727	0.000102067	0.0359548	-0.000329855	0.00296471	0.00015882	0.00589576	0.000884406	0.0023967	-0.000212008	0.00258247	0.0595697
entry_47	-0.0168386	-0.00222502	-0.000552142	-0.000418075	-0.00069992	0.000981742	0.00209429	-0.046133	0.0195634	-0.00496097	0.00013306	0.001199	-0.238918	-0.0411551	0.0035376	-0.0120417	-0.0312256	-0.0648184	-0.0145922	-0.00233308	-0.0238432	-0.109101
entry_547	0.00531532	0.0331953	0.00991704	0.00124477	0.000680475	-0.000112871	0.00585695	0.00628951	0.040653	0.000851949	8.01482e-05	5.20219e-05	0.0312088	-0.00387212	0.00257359	-0.0014552	0.00594155	0.00891178	0.00256011	0.00015948	0.00441906	0.0592301
entry_709	0.00508471	0.0345511	0.00988957	0.00142852	0.000648847	-0.00116551	-0.00440877	0.00485814	0.0404406	0.00583571	6.8215e-05	-9.39488e-05	0.0340797	-0.00397874	0.00231903	-0.000152207	0.00647123	0.00843642	0.00241604	-0.000252231	0.00487766	0.0605426
entry_655	0.00525568	0.0322066	0.0105842	0.00059379	0.000441727	-0.00251891	0.0066809	0.00148907	0.0449973	0.000893444	0.000435829	0.00224504	0.0281191	0.000943879	0.00326117	0.000932825	0.00432012	0.00973368	0.00286814	-0.00200345	0.000214621	0.060531
entry_368	-0.0051818	0.0256048	0.00629325	7.10694e-05	-0.0018	0.0103041	0.0137888	-0.0138456	0.0463241	0.000743605	0.000775039	0.00889901	-0.075682	0.00964677	-0.010063	0.00695684	-0.0134904	0.0200428	0.00414009	-0.00609407	-0.00254026	0.0559273
entry_353	-0.00321924	0.0285322	0.00986501	0.00136238	0.000485081	-0.000795847	-0.00255607	0.0104836	0.0417973	0.0066441	-3.10243e-06	0.000243636	0.0340494	-0.00461865	0.00237873	-0.00195071	0.00605852	0.00853048	0.00246226	-0.00014562	0.00492796	0.0626968
entry_815	0.00527155	0.0333185	0.0098832	0.00133454	0.000641693	-0.000696078	0.0047318	0.00656316	0.0399337	0.00118226	9.13995e-05	0.00012305	0.0329208	-0.00367266	0.00251211	-0.000582053	0.00589645	0.00799086	0.0025165	0.000191897	0.00460279	0.0588896
entry_546	0.00536777	0.0301348	0.0107315	0.00121127	0.000718648	-0.00129518	0.00748778	0.00420175	0.0440388	0.000597363	0.000322979	0.00045899	0.0293029	0.00208915	0.00328627	-0.00208837	0.0048583	0.0108237	0.00286487	-0.00249576	0.00110392	0.0581508
entry_413	0.00541586	0.0350229	0.00987297	0.00150015	0.000537239	-0.00216863	0.00718147	0.00562081	0.0450679	0.000884965	0.000343236	-0.000110619	0.0330335	-0.00352383	0.00323296	0.000555784	0.0047088	-0.00509476	0.00308338	-0.00114391	-0.000916662	0.0645589
entry_443	0.00579994	0.0294012	0.0111884	0.000775506	0.000787883	0.00368421	0.00659925	-0.00302479	0.0447178	0.00101929	0.000461099	0.00337945	0.0258259	0.00676119	0.00341284	0.00120732	0.000583035	0.00942913	0.00294781	-0.00225651	0.000277249	0.058845
entry_198	0.00473247	0.0313203	0.011695	0.00132178	0.00141458	-0.000885803	-0.00571276	0.0113991	0.0382761	0.00708283	-2.12772e-05	-0.00314775	0.0398505	-0.00458716	0.00228366	0.00156584	0.00818582	0.0026138	0.000408303	-0.000380094	0.00398924	0.0590252
entry_624	0.00547322	0.0332344	0.00969091	0.00136274	0.000702128	-0.00158516	0.00426794	0.00657556	0.0401109	0.00162597	4.54658e-05	0.000106986	0.0361398	-0.00361843	0.00256866	0.000123034	0.00638518	0.00339056	0.00225181	7.49348e-05	0.0046419	0.0592427
entry_375	0.00617353	0.0356346	0.0100623	0.00122836	0.00083156	-0.00113328	0.00680037	0.00656984	0.0412787	0.000892284	0.000141839	0.000305643	0.0210257	-0.00243878	0.00340147	-0.00168645	0.00661691	0.0112334	0.00323372	-0.00207037	0.00391743	0.0608415
entry_759	-0.00828603	0.0220627	0.0212758	0.00109347	0.00907016	-0.00182826	-0.0140566	0.0155975	0.0144239	0.00845885	-0.000125158	-0.00546825	0.0458273	-0.00678229	-0.00374467	0.00227808	0.0101491	-0.00427213	-0.00258897	-0.00114081	0.0047696	0.0549049
entry_551	0.00523788	0.0332367	0.00983626	0.00132285	0.00064163	-0.00063239	0.0041346	0.00661412	0.0404447	0.00186332	9.60757e-05	1.66941e-05	0.0324506	-0.003667	0.00248744	-0.000779392	0.00583466	0.00860346	0.00251856	0.000207451	0.00454154	0.0587568
entry_120	-0.0162853	-0.119724	-0.0523537	-0.00468519	-0.00348697	0.00656911	0.00259213	-0.0176798	-0.174312	-0.00477977	0.000301715	0.00331293	-0.0985445	0.0106078	-0.00959195	0.00258903	-0.0172364	-0.0219573	-0.0042557	0.000840264	-0.0101741	-0.249133
entry_611	0.00523128	0.0321766	0.0102749	0.00116272	0.00070778	0.00137987	0.00646731	0.00511473	0.0421696	0.000759301	0.00027882	0.000476011	0.0267887	-0.000389927	0.00294623	-0.00124814	0.00577949	0.00977785	0.00278882	-0.000116297	0.00207049	0.0592155
entry_447	0.00520988	0.0334662	0.00998083	0.00125465	0.000718267	-0.000810424	0.00654933	0.00582527	0.0411976	0.00101148	7.88867e-05	0.000283551	0.0291046	-0.00395425	0.00261824	0.000412874	0.0053958	0.00883728	0.00268024	-3.70801e-05	0.0043076	0.059552
entry_539	-0.00448061	0.0200251	0.0275313	0.00114378	0.00694684	-0.000576276	-0.0135855	0.00740155	0.0400333	0.00806336	-9.58715e-05	-0.00431722	0.0389885	-0.00947868	-0.00368596	0.00175731	0.0096021	-0.00129748	0.00132071	-0.000936533	0.00397998	0.0637454
entry_377	0.00541857	0.0335423	0.00997123	0.00124952	0.000662358	-0.000335944	0.00512862	0.005912	0.0411341	0.000953886	0.000208361	0.000297016	0.0303547	-0.00192513	0.00271108	-0.000861781	0.00594949	0.00859577	0.00269497	-0.000134959	0.00342867	0.058743
entry_703	0.00524636	0.0324051	0.0102122	0.00121832	0.000652431	-0.000419105	0.00429758	0.00514799	0.0407078	0.00171474	0.000112604	-4.94171e-05	0.0316312	0.000298678	0.0027288	-0.000871076	0.00590466	0.00874329	0.00263449	-1.60933e-05	0.00247932	0.0588368
entry_362	0.00536235	0.0335489	0.00995307	0.00123847	0.000672298	-0.000228958	0.0054627	0.00613982	0.0413896	0.000817426	7.044e-05	0.000179897	0.0295969	-0.00215012	0.00284254	-0.00128315	0.00546371	0.0100574	0.0028449	-4.88204e-05	0.00338831	0.0580428
entry_509	0.00585231	0.0357157	0.00987323	0.00126825	0.000812218	-0.00127256	0.0053234	0.00705853	0.0393362	0.000984521	6.60119e-05	0.000433844	0.0272975	-0.00413087	0.0027076	-0.00130497	0.00640302	0.00982124	0.00275044	1.37205e-05	0.00515569	0.059314
entry_439	0.00507859	0.0319979	0.0103825	0.00115197	0.000741591	0.00139576	0.00665621	0.00485318	0.0421739	0.000802928	0.000325765	0.000731377	0.0255234	6.90693e-05	0.00290989	0.000443351	0.00523857	0.00975749	0.00299417	-0.00036091	0.00128223	0.0596321
entry_99	-0.00912218	-0.142038	-0.0666382	0.000274372	-0.00383471	0.00941909	0.0029234	-0.0236485	-0.199869	-0.0100097	-0.00118275	0.00455749	-0.120414	0.0205932	-0.0131941	0.00438874	-0.0227238	-0.0250176	-0.0109823	-0.0056304	-0.012759	-0.141523
entry_583	0.00547845	0.0334355	0.00977215	0.00128629	0.000604444	-0.00069656	0.00510494	0.0057357	0.0404359	0.00113264	5.84785e-05	-0.00265726	0.0346104	-0.00418873	0.00255668	-0.00154047	0.006095	0.00893618	0.00249288	0.000104309	0.00462455	0.0595995
entry_701	0.00482025	0.0333729	0.00972733	0.00135542	0.000580716	-0.000566696	-0.00117093	0.00730837	0.0396824	0.00571382	7.20069e-05	-5.39462e-05	0.0343548	-0.00362025	0.00233876	8.84862e-05	0.00550365	0.00788086	0.00230291	-0.000121102	0.00457625	0.0590099
entry_537	0.00567707	0.0355193	0.00993432	0.00128882	0.000832087	-0.00121995	0.00688037	0.00608317	0.039759	0.00094662	0.000244278	0.000228198	0.0263196	-0.0040656	0.00288398	-0.00132217	0.00640146	0.00980584	0.00286507	5.67168e-05	0.00499166	0.0593935
entry_14	-0.0195279	-0.137534	-0.0123113	-0.00490199	-0.00359661	0.00186593	0.00315119	-0.0189565	-0.182484	-0.00856833	6.74356e-05	0.00591722	-0.0764619	0.0142324	-0.0095895	0.00220886	-0.0204838	-0.0216454	-0.00915498	0.00194516	-0.0111489	-0.269437
entry_605	0.00575352	0.0358216	0.0099771	0.00124532	0.00088573	-0.00147762	0.0063364	0.00618271	0.0406301	0.0010178	0.000255123	0.000204016	0.0235119	-0.0035042	0.00285915	0.000394864	0.00582963	0.0106381	0.00289935	-0.000202577	0.00484132	0.0594489
entry_270	-0.00442256	0.0110869	0.0113309	0.000122721	0.000451741	0.00708256	0.00632797	-0.00524838	0.0475466	0.00135637	0.000524749	0.00541186	0.0413488	0.0130505	-0.00155711	0.00171526	-0.00128904	-0.00650794	0.00302728	-0.00311255	-0.00186041	0.0614336
entry_168	-0.0426124	-0.0307391	0.000716836	-0.000339059	-0.00283222	-0.00218438	-0.244035	-0.0061473	0.0239014	-0.0123312	-0.00117549	-0.0268808	-0.0778926	-0.0229256	-0.0297647	-0.00914229	0.0028184	0.00593581	-0.00388816	-0.00356433	-0.00839461	0.0391349
entry_294	0.0057867	0.0347159	0.0104407	0.00129235	0.000817655	-0.000303616	0.00700362	0.00442452	0.0420951	0.000817856	0.000431206	0.000782542	0.0211655	0.000945613	0.00336574	-0.000410164	0.00610555	0.0108546	0.0030971	-0.00172881	0.00155702	0.0600911
entry_768	0.00632063	0.0371838	0.00994698	0.00107127	0.000400105	-0.00323602	0.00677503	0.00830184	0.0464417	0.000117661	0.000181992	-0.000905351	0.0213643	-0.00379415	0.00368177	-0.00264405	0.00431825	-0.0115063	0.00286665	-0.0028617	0.0040484	0.0543429
entry_123	-0.0161397	-0.118597	-0.0519704	-0.00445598	-0.00404785	0.000905612	0.00151766	-0.0174983	-0.180917	-0.0084239	-0.00103999	0.00302459	-0.0754772	0.00987741	-0.0092911	0.00215294	-0.0207307	-0.0206655	-0.00903626	0.00627202	-0.010105	-0.253085
entry_236	0.00519588	0.0334913	0.0099471	0.00123001	0.000677373	-0.000650198	0.00505153	0.00589129	0.0400385	0.000978047	7.29809e-05	-2.66791e-05	0.0322524	-0.00336283	0.00259672	-0.00144463	0.00591972	0.00942993	0.00255553	0.000202426	0.00471027	0.0588986
entry_130	-0.0167416	-0.123915	-0.0526867	-0.00448206	-0.00358654	0.00254451	0.0015824	-0.0175977	-0.180469	-0.00853702	-0.00029805	0.00277619	-0.0786753	0.0102835	-0.00931745	0.00255907	-0.0170434	-0.0234672	0.000649024	0.00593601	-0.0090875	-0.258128
entry_575	0.00473222	0.032647	0.00951911	0.00133442	0.000645855	-0.000554857	-0.00444305	0.0106677	0.0398251	0.00593694	5.67122e-05	-0.000182516	0.0350179	-0.00388674	0.00219209	0.000181364	0.00682014	0.00704008	0.00224918	-0.000231565	0.00441221	0.05891
entry_407	0.005227	0.033306	0.00997386	0.00123077	0.000690106	-0.000595838	0.00664814	0.00578144	0.0405191	0.000858749	8.28372e-05	1.38913e-05	0.0308128	-0.00396624	0.00263355	-0.00145634	0.00592832	0.00956074	0.00252681	0.000231648	0.00454168	0.0591194
entry_327	0.00281959	0.0342986	0.0106665	0.00106288	0.000621999	0.00173257	0.00686429	-0.00316679	0.043384	0.000594645	-2.55801e-05	-0.00106414	0.0314489	0.000773564	0.00252042	0.00107336	0.00274152	0.0105988	0.0030986	-0.00236772	0.00198505	0.0606804
entry_108	0.00107075	0.000117077	-0.140204	-0.0145509	-0.00787089	-0.0098877	0.00444403	-0.0285732	-0.355924	-0.0179039	-0.00371322	0.000273656	0.0299859	0.0203411	0.00136395	-0.00770322	-0.0431211	-0.00214887	-0.0208984	-0.0117838	-0.0241534	0.00909365
entry_140	-0.0377408	-0.0793575	-0.00165874	-0.000312602	-0.00534945	-0.000693558	0.0107697	-0.0362285	-0.0540064	-0.00280164	0.000116947	-0.00195595	-0.127822	0.0154021	-0.0149847	0.00567802	-0.0186801	0.0137167	0.00169519	0.00174523	-0.00992993	-0.403073
entry_526	0.00519749	0.0322876	0.0104098	0.00115903	0.000701445	0.00120478	0.00672062	0.0049839	0.0423143	0.000764605	0.000291351	0.000406773	0.0253229	0.00081913	0.00304727	-0.000282207	0.00573629	0.00990121	0.00276873	-0.00108367	0.00122411	0.0597439
entry_663	0.00472885	0.0284597	0.0379742	0.000920275	0.00806461	-0.00207816	-0.0250363	0.0133762	0.0256371	0.00862141	-0.0001039	-0.0036664	0.0188643	-0.00582446	0.00200012	0.00201024	0.00953704	-0.00621635	2.98803e-05	-0.000960141	0.00475541	0.0566007
entry_217	0.00512309	0.0327702	0.00996456	0.00128589	0.000682896	0.000951689	0.00544265	0.00584356	0.0403368	0.00101468	8.19389e-05	-1.84733e-05	0.0313416	-0.00426386	0.00259968	-0.00138977	0.00594276	0.00943339	0.00252023	0.000100897	0.00447092	0.059442
entry_176	0.00541244	0.0328675	0.0101886	0.00122677	0.000691883	-0.000495851	0.00653055	0.00541298	0.0418402	0.000923839	0.000255637	0.00023128	0.0274171	0.000294979	0.00305003	-0.000428778	0.0056456	0.0091811	0.00292325	-0.000110941	0.00207763	0.0585519
entry_854	0.00555563	0.0342719	0.0102726	0.00136664	0.000778744	-0.00134892	0.00723287	0.00546875	0.0429989	0.00115368	0.000314395	0.000311728	0.024476	-0.00359298	0.00337591	0.000806153	0.00348865	0.0114145	0.00335891	-0.00116424	0.000997824	0.0605934
entry_513	0.00527701	0.0333723	0.0099271	0.00122496	0.000681584	-0.00075948	0.00548913	0.00604763	0.0401955	0.000896336	7.4973e-05	0.000330344	0.0317631	-0.00384641	0.0025526	-0.00101892	0.00590874	0.00936695	0.00248441	0.00017033	0.00456708	0.0589887
entry_743	0.00733032	0.0172644	0.0103413	0.00108049	-0.00269747	0.00212239	0.0102378	0.00297764	0.0444263	0.00126403	0.00044149	0.00356512	-0.0255087	0.00969619	-0.00683089	-3.79047e-05	0.0108003	0.0164176	0.00447346	-0.000854185	-0.000915606	0.0710431
entry_755	0.00902406	-0.00283421	0.00655241	0.00163642	-0.00190216	0.00970328	0.0135291	-0.00225623	0.0454376	0.000897936	0.000735928	0.00677009	-0.06293	0.0201844	-0.0105445	-0.00805571	0.0106224	0.0159788	0.00390704	-0.00593996	-0.00230096	0.0602342
entry_389	-0.0143088	0.0265231	0.0160164	0.00119393	0.00773422	-0.00181449	-0.0458968	0.019205	0.0196256	0.0113708	-0.000184758	-0.00835463	0.0470197	-0.0128317	-0.00611478	0.00261706	0.0118818	-0.00555743	-0.0032228	-0.0012348	0.00480534	0.0653751
entry_533	0.00538116	0.0334532	0.0108164	0.00139426	0.00086888	0.00277662	0.00513851	0.00436363	0.0436602	0.00107384	0.000366842	0.000243705	0.0222858	0.00254378	0.00333832	0.0009658	0.00363499	0.0092075	0.0028998	-0.00173643	0.000685493	0.0594716
entry_651	0.00415663	0.0327122	0.0156361	0.00112057	0.00820788	-0.00256602	-0.0210853	0.0163419	0.0212809	0.0103313	-0.000148556	-0.00569648	0.0186516	-0.014004	0.00219311	0.00212634	0.0108505	-0.0115052	-0.000337082	-0.00122348	0.00538467	0.0632116
entry_301	0.00573393	0.0353203	0.00987807	0.00141651	0.000797416	-0.00112869	0.00483631	0.00640532	0.0392081	0.00178845	0.000129719	0.000248718	0.027873	-0.00400526	0.00268898	-0.000781775	0.00634581	0.00965385	0.00268271	7.26334e-05	0.00512472	0.0592278
entry_460	0.0057713	0.034824	0.0104433	0.00126753	0.000824411	0.000733741	0.00683609	0.00455514	0.0418157	0.000806163	0.000346004	0.000497382	0.0210399	0.000898458	0.00331682	-0.000325213	0.00602033	0.0110619	0.00312564	-0.00137153	0.000972614	0.0599904
entry_361	0.00633312	0.0328229	0.0104738	0.00128434	0.000784568	-0.00358342	0.00736214	0.00361386	0.0443259	0.00119263	0.000423215	0.0022471	0.0251915	0.00214079	0.00353935	-0.00044414	0.00358372	0.00964311	0.00310161	-0.00030868	-2.84196e-05	0.0578363
entry_610	0.00137225	0.0337299	0.00977966	0.00125372	0.000553748	0.00138247	0.00682728	0.00437081	0.0437133	0.000733771	-4.52933e-05	0.00184241	0.0278892	-0.00336707	0.0031334	0.000762799	0.00396441	0.00927755	0.00317707	-0.000667524	0.000195341	0.0617888
entry_424	0.00559462	0.0316909	0.0108099	0.00113481	0.000816131	0.00255048	0.00654121	0.00343449	0.0446531	0.00120404	0.000434733	0.00167901	0.0244724	0.00201554	0.00341717	0.000929962	0.00291584	0.00900888	0.000440299	-0.00167147	0.00012199	0.0603859
entry_189	0.00533846	0.035699	0.0102439	0.00111163	0.000811176	0.0022403	0.00701225	0.00538701	0.0418958	0.000893536	0.000338645	-0.000406122	0.021128	-0.00247398	0.00321991	0.000499194	0.00534708	0.0101456	0.00311957	-0.00181091	0.00261724	0.0608551
entry_379	0.00519182	0.0330207	0.00963399	0.00139432	0.000569566	-0.000104215	0.00217148	0.00620343	0.0401821	0.0038712	8.13189e-05	-0.00217178	0.0353427	-0.00388933	0.00239139	-0.00072837	0.00558238	0.008647	0.00232566	1.24429e-05	0.00442883	0.0590793
entry_277	0.00534297	0.0303909	0.0106541	0.00116875	0.000646225	0.00116208	0.00461335	0.0043962	0.0433947	0.000804724	0.000287447	0.00050894	0.0265239	0.00332247	0.00310795	0.00070413	0.00538648	0.0087693	0.00283206	-0.00197723	0.000571694	0.0604735
entry_561	0.0055498	0.0322034	0.0111761	0.000612824	0.000371386	0.000897534	0.00689468	-0.00225927	0.0445405	0.00131933	0.000567857	0.00313079	0.0257313	0.00324775	0.0032433	0.00106946	0.00162176	0.0108371	0.00327328	-0.00138382	0.0002991	0.0588386
entry_133	-0.0212241	-0.150287	-0.0610203	-0.00626247	-0.0037106	0.00160425	0.00372952	-0.0214423	-0.146135	-0.00818005	-0.00115688	0.00558473	-0.0186098	0.0142329	-0.00713945	0.000739367	-0.0196508	-0.0273554	0.000732619	0.00103179	-0.0109419	-0.295261
entry_557	0.00503487	0.0333549	0.00939788	0.00141942	0.000448487	-0.000423607	-0.00907637	0.00706941	0.0412684	0.00682142	-1.16331e-05	-0.000253632	0.039563	-0.0045375	0.00240693	0.00127764	0.00766543	0.00090866	0.00213303	-0.000542719	0.00464924	0.0611165
entry_788	0.00493265	0.037452	0.00971031	0.00143966	0.00212938	-0.00375014	-0.0153651	0.00875686	0.0451037	-0.000861666	-0.000104936	-0.00126537	0.036668	-0.00665174	0.0026663	0.000443716	0.00493136	-0.00908267	0.00252692	0.000903397	0.00517959	0.0688202
entry_138	-0.0252332	-0.172692	-0.00164949	-0.000902194	-0.00512046	0.0100432	0.00538571	-0.030635	-0.0436577	-0.00289488	0.000722645	-0.00300762	-0.12364	0.0194917	-0.0157828	0.0035133	-0.0179542	-0.0320155	0.000282622	-0.00588889	-0.00923628	-0.317105
entry_192	0.00653887	0.00501265	0.0114283	0.00186228	0.00089178	0.00266313	0.00859849	-0.00554036	0.0468287	-0.000113401	0.000306422	-0.00153943	0.0235432	0.0108547	0.0031321	-0.00115473	-0.000145471	0.0150061	0.00384937	-0.00250889	-0.000145601	0.0634159
entry_162	-0.0159817	-0.124825	-0.0530314	-0.00474133	-0.00368998	0.0049625	0.00200751	-0.0185362	-0.178533	-0.00240186	-0.00110057	0.00324792	-0.0791533	0.0104872	-0.00965344	0.00244179	-0.0188428	-0.0214927	0.000722913	-0.000413007	-0.00860701	-0.260093
entry_56	-0.0177992	-0.124501	-0.0556759	-0.00522596	-0.0039249	0.00119264	0.00545676	-0.0185289	-0.186414	-0.00857921	-0.00120931	0.0033297	-0.0495053	0.0116024	-0.00805485	0.00133892	-0.0188708	-0.0211745	-0.00861057	-0.00296218	-0.0112468	-0.257858
entry_702	0.00472932	0.0300689	0.0123202	0.00127317	0.00380778	-0.000600927	-0.00103869	0.0105564	0.0346524	0.00719684	-8.77826e-07	-0.00250748	0.0403368	-0.00755767	0.00204889	0.00156979	0.00789269	0.000783744	-2.08872e-05	-0.00026659	0.00393573	0.0595031
entry_237	0.00207116	0.0323253	0.0105153	0.0012704	0.000554984	-0.00205984	0.00652802	0.00560887	0.0423395	0.000695196	7.38807e-05	-0.000107804	0.0316961	-2.45618e-05	0.00319984	-0.00155268	0.00610923	0.00884667	0.00267086	-0.000797137	0.00260639	0.0595784
entry_744	0.00522844	0.0332874	0.00995946	0.00129862	0.000736787	-0.000719166	0.00642066	0.00580508	0.0413677	0.00112894	8.39239e-05	0.000176646	0.0283415	-0.00385392	0.00264879	0.000408596	0.00539382	0.00948636	0.00265698	-6.02353e-05	0.00428851	0.0596045
entry_440	-0.00593164	0.0327797	0.00934393	0.00138912	0.000614059	-0.000931321	-0.00854776	0.0130107	0.0417538	0.0074055	-6.4302e-05	0.000100088	0.0405049	-0.00477896	0.00148071	0.0014916	0.00680339	-0.000371482	0.00211467	-0.000461395	0.00473993	0.0625691
entry_432	0.00518272	0.0326128	0.0103455	0.00120942	0.000707252	0.000644105	0.00642611	0.00505989	0.0425668	0.000805156	0.000287535	-0.000249835	0.0264879	0.000710586	0.00290215	0.000487514	0.00491254	0.0098494	0.00284954	-0.000379671	4.48497e-05	0.0600702
entry_259	0.00528189	0.0331964	0.009886	0.00124238	0.000668402	-0.000561956	0.00621731	0.00601233	0.0408305	0.000901247	0.000196402	9.87511e-05	0.0311684	-0.00380619	0.00258554	-0.000903772	0.00591147	0.00863397	0.00251574	0.000198822	0.00440849	0.0590309
entry_649	0.00574406	0.0356171	0.00997431	0.00124025	0.000887205	-0.00128782	0.00693892	0.00614511	0.040709	0.00102284	0.000126788	0.000387062	0.0232418	-0.0043336	0.00283305	0.000280296	0.00584736	0.010697	0.00301344	-0.000133323	0.00481681	0.0597939
entry_79	-0.0257746	-0.0076284	-0.00128857	-0.000464608	-0.00245154	0.000321507	0.00643876	-0.00374913	-0.0718501	-0.00391515	-3.19862e-05	-0.000908731	-0.165551	-0.0176919	0.00197346	-0.0054576	0.00115539	-0.0569506	0.000281696	-0.00285923	0.0039155	-0.403076
entry_425	0.00557352	0.0344833	0.00973751	0.00126751	0.000666943	-0.00122003	0.00587543	0.0066282	0.0419302	0.000862315	8.49051e-05	0.000129338	0.0314483	-0.00626626	0.00272285	-0.000325934	0.00605176	0.00968351	0.00274234	0.00013435	-0.000658126	0.0607342
entry_861	0.00286178	0.0340256	0.0108634	0.00145011	0.000562454	-0.00310941	0.00527938	0.00458527	0.0424662	0.000952318	3.27168e-05	0.00027502	0.0288439	0.0039105	-0.00104352	-0.00201331	0.00559248	0.00791832	0.00289453	-0.000499516	0.00145477	0.0625441
entry_135	-0.0163002	-0.116075	-0.051542	-0.00460593	-0.00354814	0.00125028	0.00184231	-0.0180742	-0.175982	-0.00829492	-0.0010252	0.00311578	-0.0767956	0.0102103	-0.00935448	0.00226234	-0.0212554	-0.0213755	-0.00906024	-0.00397217	-0.0101418	-0.249085
entry_710	0.00523656	0.0344269	0.00983849	0.00126651	0.000623032	-0.000857871	0.000775883	0.00570478	0.0414305	0.00103315	5.14467e-05	4.14614e-05	0.0336149	-0.00431209	0.00248624	-0.00175324	0.00586976	0.00947957	0.00241878	-0.000762349	0.00500308	0.0606538
entry_378	0.00517293	0.0331653	0.00982271	0.00133531	0.000628382	-0.000523495	0.00373324	0.00633736	0.0398386	0.00214696	0.000183189	0.000208111	0.0334127	-0.00358097	0.00246424	-0.000812949	0.00581632	0.0085518	0.00244049	0.000126683	0.00452296	0.0587599
entry_824	0.00528948	0.0321955	0.00991982	0.00135046	0.000673376	-0.000229623	0.00372953	0.00579279	0.0403569	0.00238596	8.20596e-05	-7.64146e-05	0.031905	-0.00409806	0.0025264	-0.000765159	0.00614738	0.00921797	0.00248877	7.89522e-05	0.00454838	0.0597238
entry_445	0.00469635	0.0302711	0.00908462	0.001356	0.00459023	-0.000887657	-0.00506733	0.0121785	0.0363113	0.00753926	-1.20697e-05	-0.00297189	0.0410809	-0.00456944	0.00223787	0.00167634	0.00848641	-8.27117e-05	0.00148726	-0.000395787	0.00384626	0.0589514
entry_247	0.00525433	0.033341	0.00986668	0.00133616	0.000637499	-0.000823322	0.004648	0.00656918	0.0399157	0.00115011	9.08084e-05	2.66442e-05	0.0332105	-0.00361469	0.00251444	-0.000523209	0.00589015	0.00796768	0.00248899	0.000163263	0.00459477	0.0589058
SRR22868611	-0.0168462	-0.120636	-0.053812	-0.00451591	-0.00408507	0.00118871	0.0016073	-0.0172719	-0.177345	-0.0084162	-0.00116993	0.00307316	-0.0843356	0.0105853	-0.00878653	0.00219931	-0.0205709	-0.0201164	-0.00889716	0.00617862	-0.010307	-0.245457
entry_585	0.00579467	0.0357563	0.0100322	0.0012687	0.000813985	-0.00153859	0.00563687	0.00676786	0.040087	0.000902176	0.000254935	0.000379345	0.0262305	-0.00213306	0.00300803	-0.00130126	0.00637519	0.00961655	0.00294864	-0.000100362	0.00394742	0.058764
entry_158	-0.0161996	-0.118857	-0.0517306	-0.0044364	-0.00405345	0.000989362	0.00154303	-0.0175543	-0.179418	-0.00842435	-0.000898301	0.00303144	-0.0763094	0.00990139	-0.00929858	0.00215326	-0.0207565	-0.0207386	-0.00903097	0.0051362	-0.0101016	-0.252724
entry_736	0.00557756	0.0340094	0.00977398	0.00143951	0.00066549	-0.00089192	0.00557769	0.00554654	0.0411826	0.00094638	-2.03425e-05	-8.0865e-05	0.0380265	-0.00417875	0.00269316	-0.00185863	0.00592308	-0.00147442	0.00227202	-2.59888e-05	0.00494707	0.0608428
entry_101	-0.0156132	-0.120553	-0.0497232	-0.00440917	-0.0041059	0.000907805	0.00168451	-0.0179968	-0.174458	-0.0083682	-0.00100852	0.00303928	-0.0937024	0.00425335	-0.00883193	0.00217235	-0.0208218	-0.0206021	-0.00902128	0.00621571	-0.0100755	-0.236762
entry_451	0.00535283	0.0169124	0.0112462	0.00147673	0.000560472	0.00426226	0.00656882	0.00294476	0.0457389	0.00118642	0.000488867	0.00276523	0.0282719	0.00742691	0.00345252	0.00101383	0.00192346	0.00891936	0.000221561	-0.001374	0.000211779	0.0607993
entry_404	0.00524709	0.033143	0.00987984	0.00131254	0.000660557	-0.000532435	0.0050054	0.00621249	0.040019	0.000880016	0.000238045	0.000119783	0.0322475	-0.00374918	0.00253825	-0.000820991	0.00589754	0.00922729	0.00252952	0.000119631	0.0045658	0.0589861
entry_764	0.00709668	0.0354009	0.0107706	0.00132542	0.000774339	-0.00539239	-0.000606771	0.00964464	0.0436603	0.000150768	8.30677e-05	-0.000149074	0.0153471	0.00599704	0.00452049	-0.00214822	0.00459692	-0.0123638	0.00351523	-0.00160411	0.00299449	0.0664937
entry_662	0.00617914	0.0319832	0.010651	0.00159088	0.000912054	-0.00261329	0.00588588	0.00177589	0.0448241	0.00112984	0.000569263	0.000311064	0.0254996	0.00303131	0.00176675	-0.000712713	0.00288418	0.012337	0.00341014	-0.00238104	0.000555451	0.0598319
entry_602	0.00526364	0.0364227	0.0101014	0.00146563	0.000404861	-0.00127155	-0.0190901	0.0075061	0.0431136	0.00103254	5.59551e-06	-0.000278774	0.0385282	-0.00534259	0.00229884	-0.0022633	0.00591113	0.0085479	0.0024577	-0.000742868	0.00512227	0.0645727
entry_753	0.00556301	0.0321226	0.0107621	0.00145151	0.000192861	-0.00119745	0.00676013	0.00344527	0.0446016	0.000698891	0.000337563	0.00169923	0.0330676	0.00168957	0.00325981	-0.00200236	-0.000729399	0.00888965	0.00299404	-0.000562729	0.000326378	0.0584873
entry_485	0.00523519	0.0331499	0.00935014	0.00141153	0.000350782	-0.000530789	-0.0109384	0.00874937	0.041916	0.00780447	-2.13347e-05	-0.00298713	0.0421053	-0.00486801	0.0023561	-0.00023374	0.00670508	0.000375728	0.0020813	-0.000669925	0.00453657	0.0615225
entry_52	-0.00361887	-0.101091	-0.00924092	-0.00205533	-0.00406773	0.00393374	0.0064653	-0.0208713	-0.20268	-0.00308733	-0.000922483	0.00764269	-0.0910986	0.0197388	-0.0108982	0.00308577	-0.0180722	-0.0244918	-0.0126588	0.0104191	-0.0100296	-0.30666
entry_490	0.00541161	0.0329908	0.0103219	0.00124438	0.000756892	0.00111135	0.00664873	0.00557777	0.0424518	0.000792084	0.000271027	8.48915e-05	0.0272931	-0.00133398	0.00297392	0.000473795	0.00469586	0.00939048	0.00286168	-0.000606601	0.00186013	0.0580415
entry_620	0.0053116	0.033117	0.00979884	0.00122586	0.000700066	-0.00016714	0.00667089	0.00580592	0.0411163	0.000866274	5.22628e-05	0.000296134	0.0299111	-0.00388706	0.00262862	-0.00143909	0.00591674	0.00949526	0.00258224	0.00018167	0.00430658	0.0592426
entry_360	0.00517888	0.033373	0.00989635	0.00131262	0.000669738	-0.000552939	0.0049023	0.00659438	0.039994	0.000929688	7.05924e-05	0.000300481	0.0321739	-0.00384782	0.00253471	-0.00130415	0.00590101	0.00926325	0.00254025	0.000178808	0.00457802	0.05903
entry_487	0.00530578	0.0326759	0.010294	0.00125458	0.000672599	0.000407454	0.00612107	0.0054667	0.0421674	0.000767201	0.0002946	0.000569907	0.0274189	0.000433371	0.00291036	-0.00152032	0.00582832	0.00980326	0.00270566	-0.000121764	0.001231	0.0590508
entry_1	0.0034104	-0.288643	-0.0224584	-0.011909	-0.00160038	-0.00372138	0.00392983	-0.00562235	-0.320551	-0.0149653	0.00051624	-0.00156273	0.0228391	0.00997246	0.000619352	-0.00358274	0.00111269	-0.0384499	0.000223872	0.00424833	-0.0119111	0.0179392
entry_645	0.00530715	0.0333125	0.00984302	0.00134526	0.000661507	-0.000724344	0.00440668	0.00662398	0.0399304	0.0019905	7.5749e-05	3.66005e-05	0.0324826	-0.00371688	0.00249896	-0.0014172	0.00589178	0.00887259	0.00250655	0.000163865	0.00463958	0.058941
entry_152	-0.016986	-0.12117	-0.0538695	-0.00456094	-0.00408783	0.00119817	0.00162854	-0.0172706	-0.178331	-0.00841976	-0.0011731	0.00306717	-0.0810561	0.0105444	-0.00935343	0.00223804	-0.0203401	-0.0203489	-0.00867904	0.00616941	-0.0104368	-0.246475
entry_578	0.00493184	0.0306157	0.00905999	0.00139568	0.000645504	-0.000342506	-0.00496631	0.0117983	0.0389168	0.00722157	-1.66263e-05	-0.00207836	0.0393501	-0.00446637	0.00224064	0.00136822	0.0080633	0.00291718	0.00206004	-0.000325965	0.00406731	0.0589849
entry_845	0.00524431	0.0334365	0.00991534	0.00132343	0.000702904	-0.000722469	0.00596681	0.00650367	0.040528	0.000916252	4.66496e-05	0.000272004	0.0298294	-0.00379823	0.00254837	0.000356364	0.00541394	0.0087539	0.00259423	-0.000143912	0.00430725	0.0596366
entry_87	-0.0218479	-0.164658	0.00162253	-0.000698466	-0.00216985	-0.0194556	0.00464842	-0.051492	0.0297589	-0.00646803	-0.00220414	-0.00919482	0.0297685	-0.0476808	0.00253293	-0.0109089	-0.00636146	0.00899688	0.00190403	-0.0194997	-0.0241913	-0.0685845
entry_42	-0.0162285	-0.118731	-0.0520892	-0.00442061	-0.00405955	0.000916377	0.00153826	-0.0174897	-0.176087	-0.00834608	-0.00105542	0.00305012	-0.0921413	0.00995467	-0.00931548	0.00215968	-0.0207158	-0.020387	-0.00896406	0.00627203	-0.0100993	-0.241531
entry_477	0.00495633	0.0345583	0.00981367	0.00137781	0.000622828	-0.000988395	-0.00346402	0.00774655	0.0404533	0.00516357	4.12773e-05	0.000287062	0.0313817	-0.00386237	0.00240167	0.000236894	0.0056294	0.00868304	0.00251512	-0.000413894	0.0045885	0.060697
entry_609	0.00616998	0.0351118	0.00971996	0.00165901	0.00367742	-0.00193047	-0.00317121	0.00760331	0.039007	0.00758393	-6.30892e-05	-0.00421886	0.0297795	-0.00889661	0.0026014	-0.00238663	0.00914334	-0.000748366	0.00234718	-0.000482261	0.00495412	0.0640465
entry_153	-0.0200814	-0.139826	-0.00535804	-0.00508309	-0.00348403	0.00790848	0.00235903	-0.0195279	-0.181704	-0.00876984	0.000295678	0.00549712	-0.0894572	0.0148957	-0.00951292	0.00264516	-0.0180669	-0.0233768	-0.00962751	-0.00383296	-0.00979135	-0.261303
entry_417	0.00514487	0.0323812	0.0102098	0.00119933	0.000721425	0.000883707	0.00652376	0.00456794	0.0436911	0.00111593	-8.85703e-06	0.00182613	0.0265744	-0.00299597	0.00289253	0.000503245	0.00488468	0.00966768	0.0029787	-0.000376941	-8.99936e-05	0.0607813
entry_567	0.00548292	0.0314388	0.00954796	0.00146997	0.000645701	-0.000825824	0.00178602	0.00675395	0.040725	0.00497839	2.17612e-05	-0.00264234	0.0380122	-0.0043125	0.00248481	0.000555455	0.00790755	-5.8952e-05	0.0022165	-7.78291e-05	0.004519	0.0600655
entry_842	0.00591753	0.035161	0.00966415	0.0014003	0.000773574	-0.00178499	0.00526678	0.00598443	0.0403662	0.00122248	5.36068e-05	0.0015193	0.0278371	-0.00421051	0.00277309	-0.0010655	0.00637671	0.00904254	0.00272185	-1.68183e-05	0.00448954	0.0596269
entry_384	0.00528775	0.0326018	0.00936174	0.00143746	0.000604035	-0.0005386	-0.0114542	0.00807061	0.0424864	0.00841586	-4.83687e-05	-0.00347907	0.0433964	-0.00525976	0.00245541	0.00184127	0.00647283	-0.00378057	0.000460934	-0.00073051	0.00445621	0.0623819
entry_457	0.00534964	0.0331816	0.00977127	0.00122463	0.000671794	0.00043977	0.00527583	0.0066235	0.0407059	0.000852474	0.000142118	0.000303777	0.0310705	-0.00411773	0.00250441	-0.00131175	0.00592562	0.00882254	0.00259387	7.20005e-05	0.00432885	0.0592965
entry_249	0.00564956	0.0356539	0.00991626	0.00121963	0.000875141	-0.000731755	0.00557598	0.00578137	0.0405765	0.000845252	0.000237613	0.00038439	0.0237166	-0.00437589	0.00276475	0.000250999	0.00583237	0.0113886	0.00301297	-0.00023453	0.00475677	0.0603697

## Sheet: mhspc_vs_prim_shap
SHAP values for Up-regulated DEGs (Padj < 0.05, LFC > 1, mhspc/prim)
	9232	1058	1063	9787	24137	55388	151648	6241	64151	699	4288	259266	57116	51512	11065	157570	22974	9156	150468	55247	7153	4605
entry_626	-0.00334957	-0.00224877	-0.0151142	-0.00026943	0.000172363	-1.8181e-05	-0.00479596	-0.0016638	-0.00195399	0.00044315	-0.00186652	-0.00783478	-0.0044977	-0.00405061	0.00438411	0.000309811	-6.47622e-06	-0.00216559	-0.00470008	0.00506009	-0.000292572	-0.00255945
entry_678	-0.00165573	0.00305702	-0.0143304	-0.00028899	-0.000294488	-0.000270819	0.0029124	0.00126681	-0.00268019	0.00020491	-0.0160265	-0.00903228	-0.00231764	-0.00497752	-0.00338668	-0.00177609	-9.79613e-05	0.00218177	-0.00429719	-0.00530229	0.000193734	-0.00225951
SRR22868657	-0.00226047	0.0094953	-0.0194395	0.00281284	-0.00041517	0.000191615	0.00623668	0.00214255	-0.00436811	0.00188301	0.0267423	-0.0105657	-0.00627238	-0.000752938	-0.00461186	0.00354415	0.000933463	0.00550649	0.0306256	-0.00798137	0.000847208	0.00328287
entry_631	-0.00172965	0.00308285	-0.0147127	-0.000286343	-7.34115e-05	-6.42461e-05	0.00294923	0.00132211	-0.0029263	0.000304132	-0.00634349	-0.0102971	-0.00418243	-0.00557008	-0.00329098	-0.00208023	-6.92847e-05	0.00245009	-0.00448634	-0.00779077	0.000233556	-0.000238152
entry_461	-0.00203568	0.0010501	-0.0164802	-0.000829048	-0.000319614	-0.000355887	0.0039085	0.00170175	-0.00398933	0.000531589	0.0149997	-0.0124021	-0.00539352	-0.00616875	-0.00350248	-0.0026787	0.00122709	0.00236979	0.0181327	-0.0108575	0.000675086	-0.00286829
entry_409	-0.00129825	0.00236065	-0.014275	0.000776646	-0.000284155	-7.76021e-05	0.00299508	0.00125751	-0.00260838	0.000422318	-0.0157774	-0.00951487	-0.00399352	-0.00491439	-0.00311232	-0.000886601	-5.84609e-05	0.0018918	-0.00423866	-0.00646505	0.000192778	-0.00221325
entry_792	-0.00740622	-0.0090534	0.137729	-0.00119187	0.00103928	0.000292889	-0.00520183	-0.0191361	-0.00167429	0.00485986	0.0200854	0.0537318	-0.00163692	0.0621226	0.0158515	0.00210036	-0.00308582	-0.00653216	-0.0110014	0.0188195	-0.00229393	-0.00489394
entry_665	-0.00194293	-0.00105487	-0.0174791	0.000333933	-0.000357105	-0.000307576	0.00483755	0.00161171	-0.00219357	0.00168885	-0.0198563	-0.0117194	0.00789299	-0.00405189	-0.00445029	-0.00199688	-0.000161741	0.00647664	-0.00587628	0.0134382	0.000628873	0.000273797
entry_489	-0.00165468	-1.61342e-06	-0.0141854	0.000432711	-0.000306498	-0.000136435	0.00290646	0.00123965	-0.00261714	-0.000807516	-0.0159126	-0.00834637	-0.00369065	-0.00248376	-0.00325198	-0.00170824	-0.000410009	0.00214615	-0.0045184	-0.00427971	0.000190864	-0.00235352
entry_383	-0.0014373	0.00404884	-0.0164267	-0.000523101	-3.79367e-05	-0.000346242	0.00586365	0.00161717	-0.00375796	0.000901483	0.00506749	-0.0123945	-0.00381784	-0.0069481	-0.00105532	-0.00102076	0.0013397	0.00202471	0.00418403	-0.0108672	0.000666421	0.00043945
entry_797	-0.000787668	0.00202267	-0.0181964	-2.73426e-05	-0.000136122	-0.000831419	0.00997566	0.00185601	0.0427358	0.00093354	-0.0203671	0.00751321	0.0122673	-0.00970954	-0.00267137	-0.0023234	0.0024489	0.00316981	0.00847042	-0.0254294	0.00103302	0.0220548
entry_226	-0.00179314	-0.00035646	-0.0156914	0.000317738	0.000143727	-7.82764e-05	0.00189012	0.00145947	-0.00148553	-0.00156804	-0.0171276	-0.00923891	-0.00420329	-0.00268552	-0.00342286	-0.000682134	-0.000473876	0.00509666	-0.00530708	0.00728246	-0.000536734	-0.00248012
entry_483	-0.0046198	-0.00311106	-0.0202181	0.000800389	0.000404201	1.58419e-05	0.00574952	0.00253061	-0.00145498	-0.00221826	0.00611448	0.0277704	-0.00655497	-0.00503659	0.00910463	-0.000689974	3.44676e-05	-0.00316258	-0.00633966	0.00838102	-0.000815651	-0.00320431
entry_209	-0.00178359	0.00315005	-0.0153018	-0.000521279	-0.000323399	-6.79728e-05	0.00300544	0.00139387	-0.00293008	3.88517e-05	-0.0169955	-0.00849248	-0.00429193	-0.00602831	-0.000821175	-0.000959041	-1.20473e-05	-0.000434533	0.00529735	-0.00678599	0.000199908	0.0010882
entry_683	-0.00184506	0.00233966	-0.0153827	-0.000668102	-0.000108192	-0.000192524	0.00344002	0.00143509	-0.00305591	0.000326505	-0.0170355	-0.00942708	-0.00237035	-0.00628707	-0.00329455	-0.00174731	9.79642e-06	0.00243783	0.0142545	-0.00892143	0.000240167	-0.00253533
entry_314	0.0259514	0.00964139	-0.0203753	0.00163383	-0.000352324	-4.99808e-05	-0.00177464	0.00208952	-0.00252258	-0.00216973	0.00334373	-0.0123164	-0.00630899	-0.00635248	0.00205023	-0.00101415	0.00193872	0.00933748	-0.00747093	0.0206472	0.000940351	-0.00366277
entry_284	-0.00192559	-0.00114122	-0.017058	0.000330314	-0.00033562	-0.000207712	0.00234905	0.00160859	-0.00266308	0.00138835	0.000784023	-0.0101765	-0.00202327	-0.0019884	-0.00410518	-0.0012013	-0.000489587	-0.00224169	-0.00483118	0.00885509	-0.000564328	-0.00301499
entry_531	-0.00253371	-0.00102551	-0.0152106	0.000367894	0.000154525	-1.98693e-05	0.00115204	0.0013951	-0.00150793	-0.0014855	-0.0150774	-0.00909045	-0.00404652	-0.00309352	0.000496157	-0.000530072	-0.000199473	-0.00185708	-0.00479291	0.00477792	-0.000504977	-0.00224299
entry_806	-0.00478661	-0.00378838	0.00727597	0.000848162	0.000392231	4.52177e-05	-0.0170193	-0.00969296	-0.00196626	0.000795574	0.00304703	0.0236127	-0.0061532	0.0183313	0.00695117	0.000878071	-0.00121136	-0.00348388	-0.00629337	0.00907523	-0.000450609	-0.00344411
entry_738	-0.00188791	0.000363065	-0.0171517	0.000429551	8.00938e-05	2.44191e-05	0.00551167	0.00167728	-0.00233603	-0.000789906	-0.00290205	-0.0103796	-0.00179041	-0.00291481	-0.00440272	0.00117748	-0.000509295	-0.00243692	-0.00563901	0.00835028	0.000856291	-0.00262402
entry_616	-0.00329402	-0.00208211	-0.0164931	0.000431348	0.00018657	-1.22088e-05	0.000152289	0.000561719	-0.0014678	-0.000959049	-0.00203909	-0.00982037	-0.00461322	-0.00410903	0.00300247	0.000446486	-8.14534e-06	-0.00228291	-0.00492544	0.00548751	-0.000710283	-0.00253065
entry_633	-0.00172706	0.00304984	-0.0148771	-0.000509054	-0.00029925	-0.000306899	0.00270673	0.00133917	-0.00304033	0.000244347	-0.0163093	-0.0100871	-0.00229496	-0.00572636	-0.00323267	-0.000944476	0.000951164	0.00240168	0.00372956	-0.00817089	0.000225533	-0.00237188
entry_740	-0.00178452	0.00266362	-0.0177116	-0.000730781	-0.00038691	-1.09047e-05	0.00355837	0.00171253	-0.00339813	0.00048346	-0.0192335	-0.00960451	-0.00299262	0.0230405	-0.00348007	-0.0026561	0.00153925	-0.000719986	0.0120806	-0.00849851	0.00047799	0.0010461
entry_593	-0.00143244	-0.00162234	-0.0169001	0.000510784	0.000250757	2.16354e-05	0.000363404	0.000693241	-0.00133479	-0.00164009	0.000656235	-0.0101292	-0.0027706	-0.00420343	0.00152377	0.000490675	-1.66461e-05	-0.00240457	-0.00515958	0.00577797	-0.000563315	-0.00275463
entry_669	-0.00239801	-0.000814345	-0.0152896	0.000299717	3.08705e-05	-2.47778e-05	0.00188004	0.00147438	-0.00184968	-0.00149987	-0.0163268	-0.00914433	-0.0012143	-0.0027157	-0.00290915	-0.00106312	-0.000449061	-0.00188021	-0.00498926	0.00642297	0.000583987	-0.00222562
entry_717	-0.00137658	4.57126e-05	-0.0154291	0.000326171	-0.000292677	-3.5242e-05	-0.000773156	0.00150363	-0.00178821	-0.00149642	-0.0158124	-0.00759813	-0.000880824	-0.00258814	-0.00283292	-0.000632528	0.000211029	-0.00193211	-0.0051436	0.0066977	-0.000564621	-0.00257869
entry_287	-0.00170443	0.00189302	-0.0145526	-0.000351237	-0.000301973	-0.000282796	0.00526298	0.00128204	-0.00275706	0.000220656	-0.0161086	-0.00835461	-0.00222644	-0.00537766	-0.00334736	-0.000991808	-4.85085e-05	0.00159416	-0.0017439	-0.00768913	0.000174054	-0.00222604
entry_524	-0.00209353	0.00316964	-0.0170579	-0.000935359	-5.35733e-05	-0.000631066	0.00383722	0.00177105	-0.00414412	0.000676652	0.0159072	-0.0116399	-0.00240985	-0.0077668	-0.00401048	-0.00356524	0.00127622	0.00214579	0.0190753	-0.012488	0.000717361	-0.000294403
entry_266	-0.00100745	0.00304298	-0.0149593	-0.000398616	-0.000321605	-0.00030469	0.00317595	0.00134911	-0.00295006	0.000293418	-0.016616	-0.00813006	-0.00284196	-0.00592765	-0.0032696	-0.00176645	-5.4573e-05	0.00150858	0.00327785	-0.00901956	0.000195271	0.000444068
entry_308	-0.00163341	0.000271555	-0.0141784	-0.000132492	-0.000301078	-0.000202383	0.00276321	0.00123629	-0.00269452	-0.000675818	-0.0159087	-0.0083544	-0.00381366	-0.00250006	-0.00313702	-0.00090108	-0.000369415	0.00190831	-0.00450694	-0.00441412	0.00011532	-0.0023614
entry_591	-0.00172248	-0.000746097	-0.0148757	0.000371524	-0.000302087	-4.40128e-05	0.00126034	0.00134029	-0.00149298	-0.00148087	-0.0157565	-0.0089515	-0.0015774	-0.00257303	-0.00328868	-0.000566342	-0.000446293	-0.0018074	-0.00493121	0.00446393	-0.000488933	-0.00234044
entry_705	-0.00171085	-0.000886875	-0.0150636	0.000339361	-0.000272811	-8.26795e-05	0.00191935	0.00138661	-0.00223267	-0.000663028	-0.0160927	-0.00896798	-0.00408541	-0.00260988	-0.00307531	-0.000664502	-0.000429408	-0.00184501	-0.00494114	0.00620782	0.000500381	-0.00235346
entry_777	-0.00176174	0.000869198	-0.0152619	-0.000301163	-0.000320876	-3.57673e-05	0.00330876	0.00125159	-0.00298144	-0.000137129	-0.0161599	-0.00865271	-0.00299568	-0.00491003	0.000374346	-0.000894107	0.00128226	0.00234026	-0.00485164	-0.00537685	0.000648639	0.00109798
entry_380	-0.00310738	-0.00158058	-0.0142225	0.000395516	0.000164102	-1.83865e-05	-9.10323e-05	-0.00157993	-0.00150015	-0.000609149	-0.0151915	-0.008838	-0.00414462	-0.00262653	0.00385205	0.000278513	-6.29865e-05	-0.00188606	-0.00475112	0.0044111	-0.000516484	-0.00226484
entry_620	-0.00165647	0.0012123	-0.0143358	-0.000252547	-0.000300692	-5.52807e-05	0.0026729	0.00123252	-0.00264096	-0.000221816	-0.0158286	-0.00836579	-0.00380559	-0.00242077	-0.0030892	-0.000880255	-0.000369994	-0.000368372	-0.00450134	-0.00370596	0.000171303	-0.00236111
entry_664	-0.00178258	0.00291674	-0.0153248	-0.000446727	-0.000332622	3.70735e-05	0.00171157	0.00138457	-0.00307076	0.000281561	-0.0172308	-0.00881547	0.00584928	-0.00583788	-0.00353482	-0.000961386	-4.23767e-05	0.00186484	0.00189402	-0.00761839	0.000196195	-0.00250327
entry_714	-0.00169303	0.000610983	-0.0144511	-0.000100879	-0.000306667	-6.64223e-05	0.00279295	0.00127853	-0.00264392	-0.000747106	-0.015903	-0.00907951	-0.00395329	-0.00239244	-0.00317025	-0.00152192	-0.000371861	0.0014676	-0.0044103	-0.00505127	0.000479662	0.000794936
entry_298	-0.00648524	-0.00502726	0.0139467	-0.00166268	0.000548228	0.0010916	-0.0227158	-0.0127842	-0.00193561	-0.00158582	0.0795275	0.0361558	-0.00268064	-0.00126694	0.0106376	0.00124432	-0.00152816	-0.00471899	-0.00794728	0.0126942	-0.00185259	-0.00403072
entry_634	-0.00176667	-0.000489907	-0.0151698	0.000562844	-0.00035477	-0.000160529	0.00314803	0.0013618	-0.00296661	0.000448999	-0.0167711	-0.00854338	-0.00191872	-0.00239946	-0.00350091	-0.000907271	-0.00045758	0.00247494	0.00224187	-0.00507186	0.000193991	-0.00228526
entry_243	-0.00165643	0.000138595	-0.0144502	0.000455625	-0.000323068	-6.033e-05	0.00300879	0.00130893	-0.00283713	-0.000839384	-0.0161653	-0.00861588	-0.00270751	-0.00251976	-0.00344659	0.000720275	-0.00042127	-0.000556485	-0.00472325	-0.00211826	-0.000252511	-0.00241479
entry_847	-0.00177561	0.00315363	-0.015013	-0.000508064	-0.000284183	-0.000359096	0.00300965	0.00134912	-0.00308729	0.000255243	-0.016114	-0.00914373	-0.00417825	-0.00594216	-0.00283829	-0.00218346	0.000882857	0.00165975	0.00778136	-0.00887466	0.000222501	-0.00230642
entry_321	-0.00171747	-0.00107769	-0.0150217	0.000377799	3.22731e-05	-3.82838e-06	0.00171113	0.00136819	-0.00149517	-0.00144657	-0.0156056	-0.00900073	-0.00268553	-0.00272428	-0.00332535	0.00026825	-6.23059e-05	-0.00183262	-0.00490985	0.00455266	-0.00062296	-0.00236884
entry_475	-0.00317155	-0.00156496	-0.0152699	0.000396331	0.000164104	-2.61448e-05	-6.4865e-05	0.000623915	-0.00144282	-0.00143997	-0.014713	-0.00912007	-0.00418594	-0.00304042	0.00390541	0.000284586	-7.11628e-05	-0.0019103	-0.00475864	0.00459058	-0.000615393	-0.00228459
entry_479	-0.00165189	4.48911e-05	-0.0143009	-0.00026546	0.000189739	-7.13638e-05	0.00271147	0.00128837	-0.00277673	0.000211795	-0.0157568	-0.00840765	-0.00384657	-0.0024768	-0.00312448	-0.000896528	-0.000369978	-0.000503429	-0.00445647	-0.0030399	0.000186666	-0.00236194
entry_324	-0.00167152	0.0040597	-0.0146857	0.000403984	-0.000286046	-6.70178e-05	0.00282604	0.00126579	-0.00274556	0.000283114	-0.0162858	-0.00841292	-0.00398404	-0.00302707	-0.00319377	-0.000909712	-0.00031319	-0.000472101	-0.0046685	-0.00373495	0.000184112	-0.00240221
entry_184	-0.00185333	0.000110088	-0.01654	0.000402149	0.000162243	-7.29884e-05	0.000438628	0.0015528	-0.00154009	-0.00161651	8.00046e-05	-0.00993245	-0.00448889	-0.00202853	-0.00335908	-0.000683493	-0.000469945	-0.00230856	-0.00517298	0.00599716	-0.000581547	-0.00271141
entry_654	-0.00166053	3.13695e-05	-0.0141361	-0.000130945	-0.000321998	-0.000103051	0.00269737	0.00123769	-0.00266617	-0.000788091	-0.0159071	-0.00844282	-0.00209555	-0.00248409	-0.00339961	-0.00120732	-0.000378377	-0.000478793	-0.00447719	-0.00273826	0.000174828	-0.00237095
entry_758	0.00016017	0.00282593	0.00532106	-0.000308427	0.000182441	-0.000747128	0.00671721	0.00228357	0.0641227	0.00302329	0.0407647	-0.00735233	-0.00881674	0.0272861	0.0017195	-0.00572626	0.00513811	0.00702495	0.0151544	-0.046691	0.00710808	0.0849287
SRR22868651	-0.0020199	0.00908358	-0.0191648	0.00198015	-0.00041056	0.00010152	0.00537933	0.00195306	-0.00224824	0.00276851	-0.0217323	-0.00944385	-0.00257418	-0.00166349	-0.00460295	-0.00197253	0.00290091	0.00825352	0.0115882	0.0229147	0.000863269	-0.0033477
entry_437	-0.00240954	-0.00080639	-0.0149187	0.000335837	-0.000280028	-2.2742e-05	0.00178894	0.000769863	-0.00225855	-0.000639458	-0.0160381	-0.00883896	-0.00379906	-0.00259158	-0.00263768	-0.00068653	-0.000434069	-0.00183308	-0.00487833	0.0057853	0.000471423	-0.00218444
entry_199	-0.00212275	-0.0015081	-0.0191828	0.000637908	0.000103794	-1.77131e-05	0.00220578	0.00227741	-0.00142206	-0.00197998	0.00510389	0.0236815	-0.00594438	-0.00261268	-0.00436682	0.000965447	-0.000653336	-0.00294885	-0.00630965	0.00730352	-0.000984657	-0.00349679
entry_198	-0.00440658	-0.00363587	0.0483725	-0.00157191	0.000457779	1.04107e-05	-0.0176103	0.00113395	-0.00172553	0.0012424	0.00541242	0.0356203	-0.00165852	-0.00566876	-0.00373406	0.000921499	2.22643e-05	-0.00408037	-0.00783848	0.0107448	-0.00135511	-0.00334065
entry_582	-0.00539313	-0.00452084	0.0586969	0.00102427	0.000475864	5.75212e-05	-0.0204118	-0.0115714	-0.00168119	0.00137245	0.0046195	0.0308579	-0.00735792	-0.00336457	0.0096659	0.00101825	1.66185e-05	-0.00402961	-0.00725967	0.0106879	-0.00149075	-0.00336118
SRR22868614	-0.00214914	0.0123834	-0.0204195	0.000991776	-0.000337702	0.00014444	0.0171449	0.00212976	-0.00238392	-0.000526421	0.00955557	-0.0115963	-0.00545035	-0.00206342	-0.0048319	0.002416	0.000154852	0.00991415	-0.00701133	0.020967	0.00124264	-0.00312678
entry_217	-0.00165974	1.8166e-06	-0.0142434	0.000608974	-0.000305824	-0.000194279	0.00292339	0.0012446	-0.00277363	-0.00112244	-0.0155926	-0.00844509	-0.00392271	-0.00250618	-0.00311994	-0.000769865	-0.00040959	-0.000439522	-0.00459984	-0.00184168	-0.000178439	-0.00234382
entry_558	-0.00168864	-0.000285112	-0.0148784	0.000355615	-0.000305303	-7.18877e-05	0.00302086	0.00137092	-0.00226231	-0.00146315	-0.0162302	-0.0088468	-0.0039877	-0.00293057	-0.0033198	-0.000650959	-0.000433527	-0.00181414	-0.00485882	0.00546029	-0.000446324	-0.00233766
entry_233	-0.00228635	-0.000987253	-0.0149478	0.000351347	0.00014349	-3.22902e-05	0.0012134	0.00135231	-0.00148293	-0.00142202	-0.0152425	-0.00891954	-0.00389828	-0.00260648	-0.00247553	0.000307401	-0.000407982	-0.00181672	-0.0048569	0.0044528	-0.00061495	-0.00219892
entry_297	-0.001688	0.00074043	-0.0147394	0.000629821	-0.000312139	2.79747e-05	0.00304106	0.00131413	-0.00027512	-0.00115974	-0.01642	-0.00878515	-0.00405074	-0.00269117	-0.00328271	0.000716805	-0.000431682	-0.000590043	-0.00490595	-0.00110103	-0.000369295	-0.00247767
entry_756	-0.00405039	-0.00180492	0.00668776	0.00051655	0.000245716	-1.32318e-05	-7.10963e-05	-0.0023849	-0.0013672	0.000450447	-0.016961	-0.0100843	-0.00220116	-0.00341927	0.00540199	0.000393925	-8.26611e-05	-0.00250417	-0.00577469	0.00604932	-0.000849845	-0.00261421
entry_300	-0.00165349	-3.19127e-07	-0.0142571	0.00069402	-0.000305191	3.60343e-05	0.00293596	0.00128242	-0.00279676	-0.00112521	-0.0158294	-0.0084678	-0.00396636	-0.00251399	-0.00312067	-0.000775578	-0.000411276	-0.000521629	-0.00465369	-0.00176593	-0.00017951	-0.0022044
entry_267	-0.00162504	0.000360358	-0.0140329	-0.000222995	-0.000293956	-7.80368e-05	0.00287051	0.00122267	-0.0025849	-0.000189548	-0.015598	-0.00822721	-0.0039289	-0.00308917	-0.00303934	-0.001473	-0.000313597	0.00193107	-0.00410416	-0.0063004	0.000180642	-0.00223917
entry_212	-0.0018255	0.00329589	-0.0156866	-0.000625351	-0.000325579	-2.12865e-05	0.00304074	0.00144737	-0.00322693	0.000295299	-0.0170655	-0.0084515	-0.00412297	-0.00617873	-0.00326132	-0.000932707	9.0666e-06	0.00253067	0.0138416	-0.00909432	0.000226899	-0.00258592
entry_543	-0.00167512	2.75195e-05	-0.0142863	0.000396862	-0.000328119	-0.000272675	0.00281694	0.00125819	-0.00274544	-0.000215187	-0.0158667	-0.00847814	-0.00209384	-0.00249317	-0.00348888	-0.00142755	-0.00039489	0.00192974	-0.00458744	-0.00454383	0.000187682	-0.00237718
entry_775	-0.0017826	-0.000258682	-0.0155936	0.000917891	-0.000353923	0.000171818	0.00672217	0.00146298	-0.000263822	-0.000112706	-0.0173757	-0.00947399	0.00583998	-0.00265826	-0.00386931	-0.000635038	-0.000454502	-0.000607778	-0.00521263	-0.00355217	0.000201716	-0.00220981
entry_404	-0.00173032	-0.000163773	-0.0150619	0.000339538	-0.000309449	-7.97754e-05	0.00260814	0.0013835	-0.00230457	-0.00145435	-0.0167976	-0.00900938	-0.00415036	-0.00259335	-0.0033345	0.000764428	-0.000446768	-0.00177547	-0.00495026	0.00562268	0.000643836	-0.00254573
entry_670	-0.00321606	-0.0133148	0.16924	-0.00557646	0.0017817	0.00133944	-0.0454638	-0.0254344	-0.000839632	-0.00805497	0.179913	0.0738784	-0.00106781	0.0515752	0.0108192	0.0042647	-0.0056013	-0.00861221	-0.0127964	0.0234027	-0.00316228	-0.00925718
entry_881	-0.00162326	0.000756581	-0.0139865	-8.88548e-05	-0.000296653	-6.84146e-05	0.00279851	0.00121546	-0.00272294	-0.000984156	-0.0154734	-0.0082948	-0.00380268	-0.00245263	-0.00300672	-0.00136145	-0.000384114	-0.000450638	-0.00417124	-0.00448596	0.000181012	-0.00225905
entry_556	-0.00136851	0.000184711	-0.0147183	-0.000105286	-0.000282423	-2.91648e-05	0.00209532	0.0013949	-0.00273313	-0.000185005	-0.016071	-0.00991015	-0.000798616	-0.00265561	-0.00308109	0.00106815	-0.000414268	0.00176274	-0.00469701	-0.00445955	0.000485334	-0.00219433
entry_655	-0.00180284	0.000481468	-0.0152895	-0.000568323	-0.000101598	-2.76469e-05	0.00288836	0.00140213	-0.00317759	0.000564919	-0.0163944	-0.0102226	-0.00438946	-0.00522498	-0.0029215	-0.00242137	0.000918167	0.00181641	0.0122859	-0.00768994	0.000486714	-0.00220044
entry_390	-0.0017649	0.00286597	-0.0169236	-0.00109409	-5.1e-05	-0.000686666	0.00403581	0.00162339	0.00206202	0.00123907	-0.0210761	-0.0132938	-0.00201232	-0.00771155	-0.00471865	-0.00394175	0.00165379	0.00206988	0.0213805	-0.0235696	0.000821529	0.0588917
entry_586	-0.00183294	0.00322857	-0.0155113	-0.000577736	-0.000305756	-0.000357264	0.00322468	0.00141242	-0.0032393	0.000348292	-0.0166914	-0.010576	-0.00403183	-0.00642498	-0.00317526	-0.00262095	0.000981718	0.00222878	0.0124331	-0.00871556	0.000249705	-0.000225289
entry_577	-0.00370233	-0.00231281	-0.0149377	0.000427849	0.000190313	0.00045943	-0.00620189	-0.00231024	-0.00141735	0.000421458	-0.00116591	-0.00775845	-0.00164203	-0.00420331	0.00447629	0.000297145	-8.38538e-06	-0.00222688	-0.00484189	0.00508608	-0.000725923	-0.00262084
entry_397	-0.00298701	-0.00203956	-0.0158743	0.000448727	0.000189316	0.00048429	0.00043276	-0.00124084	-0.00198599	0.000128591	-0.000490611	-0.00953298	-0.00444436	-0.00410263	0.00075812	0.000310646	-7.32144e-06	-0.0022325	-0.00492285	0.00508043	-0.000468863	-0.00251326
entry_535	-0.00185409	0.00322391	-0.0155997	-0.000641496	-0.000320519	-0.000347477	0.0030945	0.00144239	-0.00333815	0.000392633	-0.0148528	-0.0108947	-0.00305576	-0.00657955	-0.0033266	-0.00225616	0.00105316	0.0016667	0.0128547	-0.00953923	0.000524073	0.000124701
entry_447	-0.00164922	1.12409e-05	-0.0141078	0.00041807	-0.000302075	-5.64491e-05	0.00264564	0.00122542	-0.0026261	-0.00105898	-0.0156782	-0.00837826	-0.00378218	-0.00250344	-0.00306907	-0.00162612	-0.000375063	-0.000480775	-0.00448173	-0.00239973	0.000189993	-0.00217167
entry_566	-0.00217632	-0.000953539	-0.0148627	0.000339071	2.70381e-05	-8.01114e-05	0.00127104	0.00132857	-0.00221504	-0.0014387	-0.0152808	-0.00884459	-0.00386824	-0.00272713	-0.00260972	-0.000570515	-0.000193985	-0.00177982	-0.00482534	0.00522195	-0.00038025	-0.00231406
entry_342	-0.00169776	0.00326377	-0.0147068	0.000434101	-0.000292916	-7.8962e-05	0.00292468	0.00131517	-0.00274877	-0.00107239	-0.0162276	-0.00852764	-0.00414136	-0.00520918	-0.0012098	-0.000890682	-0.000352882	-0.000431998	-0.00462617	-0.0037213	0.000196957	0.00100318
entry_513	-0.00165522	-0.000403074	-0.0142273	0.000427716	-0.000298922	-6.82391e-05	0.00287354	0.0012378	-0.00277219	-0.00105055	-0.0155988	-0.00841286	-0.00394154	-0.00250515	-0.00307814	-0.000808087	-0.000401363	-0.000467614	-0.00459764	-0.00223217	0.000171851	-0.00219675
entry_311	-0.0017812	-0.000353703	-0.0158922	0.00102672	-0.000321467	-2.96572e-05	0.00361431	0.00145125	-0.00253992	-0.00149884	-0.0180059	-0.00936938	-0.00431357	-0.00273762	-0.00359627	-0.000861159	-0.000194584	0.0051137	-0.00537402	0.00906353	0.000506783	-0.00253076
entry_345	-0.001743	0.00239635	-0.0152613	-0.00038015	-0.000324206	-0.000338181	0.00196139	0.00135176	-0.00290769	0.000265834	-0.0174193	-0.00883232	0.00530137	-0.00581975	-0.0037356	-0.000903866	-8.51361e-05	0.00243535	-0.00489088	-0.00515274	0.000179918	0.000876736
entry_853	-0.00184821	-0.000311743	-0.0165041	0.00110915	-0.000326675	-0.000197703	0.00239374	0.00151256	-0.00202108	0.000856935	-0.0183912	-0.0096283	-0.00200051	-0.00263262	-0.00403254	-0.000851028	0.000203982	0.0049036	-0.00569717	0.0113602	0.000564748	-0.00279576
entry_449	-0.00176392	1.16958e-05	-0.0141453	0.000406547	-0.000299889	-0.000246546	0.00269307	0.0012526	-0.00267085	-0.000783268	-0.0158049	-0.00829012	-0.00364725	-0.00250151	-0.00308683	-0.0017189	-0.000378814	0.00149036	-0.00437752	-0.004251	0.000183221	-0.00229168
entry_499	-0.00166967	0.000172986	-0.0145556	-0.000367274	-0.00033442	-0.00028083	0.0027537	0.00126874	-0.00269876	0.000297809	-0.016206	-0.00992543	-0.00171074	-0.00216785	-0.00353813	-0.000869037	0.000243637	0.00141644	-0.00436807	-0.0063126	0.000193767	0.000699282
entry_567	-0.00351572	-0.00235026	-0.0168602	0.000482397	0.000200996	-7.26082e-07	0.000426465	0.000640603	-0.00202466	0.000306695	0.000104875	-0.0098062	-0.00442856	-0.00420555	0.00508758	0.000470899	-1.20055e-05	-0.00238897	-0.00504656	0.00543865	-0.00052242	-0.00270578
SRR22868640	0.0909159	-0.013446	0.240587	-0.00459671	0.00306261	0.00172517	-0.0529682	-0.0292384	-7.79503e-05	-0.00176877	0.236444	0.14954	0.00999094	0.0713263	0.0189303	0.00543829	-0.00366275	-0.0102336	-0.0142052	0.0381438	-0.003362	-0.00876423
entry_494	-0.00167405	-0.000226363	-0.0144156	0.000629136	-0.000304106	-6.8235e-05	0.00302016	0.00125897	-0.00282084	-0.00111147	-0.0155548	-0.00845047	-0.00400151	-0.00255029	-0.00307383	-0.000808399	-0.000393567	0.00194316	-0.00462262	-0.00347025	0.000177843	-0.00237362
entry_293	3.6425e-05	0.000994799	-0.0170521	-1.80425e-05	-0.000274993	-0.000280835	0.00219173	0.00182905	0.0364493	0.000584195	-0.0226004	-0.0129458	0.0105836	-0.00676893	-0.00538716	0.0414499	-5.78575e-05	0.00255066	-0.00734433	-0.0173478	0.000732938	-0.00312334
entry_282	-0.00165636	0.000568227	-0.0142665	-0.000106103	-0.000301699	-5.81742e-05	0.00268959	0.00123926	-0.00268677	-0.000714876	-0.0159793	-0.00835195	-0.00379136	-0.00249821	-0.00312413	-0.000900973	-0.000375433	0.00216719	-0.00453189	-0.00479715	0.000183214	-0.00235276
entry_258	-0.00168515	0.00276037	-0.0143797	-0.000264503	-0.000307189	-8.41688e-05	0.00300813	0.00126051	-0.00272373	-0.000242345	-0.0162784	-0.00845952	-0.00200193	-0.00495078	-0.00344987	-0.000782591	-0.000112934	0.00221354	-0.00455171	-0.00491632	-0.00018681	-0.0023347
entry_353	-0.00203858	-0.00214646	-0.0153633	0.000418499	0.000169282	-1.65905e-05	-0.00165911	-0.00140818	-0.00243286	-0.000582381	-0.00335927	-0.00947803	-0.00449391	-0.00407904	0.00439732	-0.0005522	-2.14204e-05	-0.00224234	-0.00475328	0.0062931	-0.000535591	-0.00246442
entry_246	-0.00189509	0.000332543	-0.0171064	0.000432788	0.000196679	-8.39459e-05	0.00225782	0.00162419	-0.001395	-0.00164869	0.00330122	-0.010277	-0.00486042	-0.00200846	-0.00371928	0.000602869	9.56634e-05	-0.00247779	-0.00541977	0.00609373	-0.000762596	-0.00265214
entry_648	-0.0015743	-0.000432696	-0.0146996	0.000663845	0.000157195	3.37357e-05	0.00210119	0.0013408	-0.00288622	-0.00115015	-0.0149614	-0.00873049	-0.00397562	-0.00293834	0.000762229	-0.000691851	-0.000384892	-0.000536037	-0.00446586	-0.00268799	-0.00028129	-0.00211815
entry_175	-0.0018135	0.00325975	-0.0156499	-0.000521461	-0.000323679	-0.000257069	0.00253841	0.00130252	-0.00335343	0.000308965	-0.0142413	-0.0109883	0.00677331	-0.00621623	-0.00356216	-0.00197224	0.00105888	0.00267633	0.0051327	-0.00917187	0.000253537	-0.00255743
entry_845	-0.00323472	-0.000667886	-0.015816	0.000477116	9.19837e-05	1.73978e-05	0.00442052	0.0014248	-0.00154662	-0.00162295	-0.0173138	-0.00945053	-0.00435445	-0.0028028	0.00575692	-0.00116778	-0.000201626	-0.00203396	-0.00493014	0.00574948	-0.000463256	-0.0025381
entry_757	-0.00286112	-0.00118998	-0.0151096	0.000380587	0.000160052	-7.54611e-05	0.000589074	0.00140241	-0.00147932	-0.00142595	-0.0149446	-0.00902497	-0.00401019	-0.00307592	0.000745972	-0.00053504	-0.000405071	-0.00183305	-0.00478339	0.00472867	-0.000438814	-0.00221583
entry_742	-0.00268584	0.000301588	-0.0143711	0.000442582	3.43897e-05	2.4938e-05	0.00086392	0.00129859	-0.00265874	-0.000795886	-0.014765	-0.00966879	-0.00383003	-0.00250334	0.000743819	-0.000883852	-0.000389321	-0.000513209	-0.00421119	-0.0041851	0.000207428	-0.00194038
entry_770	-0.00336401	5.72924e-05	-0.0162996	-0.000418483	-0.000389169	5.9672e-06	0.00753629	0.00155932	-0.00319369	0.000338986	-0.0181974	-0.00979094	0.00726125	-0.00493776	0.00719771	0.00122652	-0.000325616	-0.000682715	-0.00490503	-0.00523138	0.000461101	-0.00226396
SRR22868644	-0.00685876	-0.00841901	0.164698	0.0014776	0.000999637	0.000208231	-0.035349	0.00558639	-2.63922e-05	0.0017537	0.0313199	0.0582188	0.00256889	0.0687286	0.00685729	-0.000471572	3.03089e-05	-0.00695376	-0.0115388	0.0223924	-0.000387295	-0.00444575
entry_745	-0.00356379	-0.000449236	-0.0156415	-0.000258442	-0.00034634	-8.35595e-05	0.00873036	0.0015787	-0.00291782	0.000785313	-0.017277	-0.00929504	-0.000711264	-0.00270034	0.00556638	-0.000549873	-0.000388909	0.00177896	-0.00462829	-0.00726195	0.000284657	-0.00254018
entry_363	-0.00311978	-0.00121145	-0.0163197	0.0011278	-0.000305629	-8.49882e-05	0.00177867	0.00154414	-0.00190958	-0.000680312	-0.0176747	-0.00962116	-0.00427658	-0.00274425	0.000480535	-0.00090462	-0.000469036	0.005661	-0.0053445	0.0108311	0.000578296	-0.00256071
entry_802	0.0158555	-0.00296349	-0.018336	-0.000877598	-0.000438272	8.03486e-05	0.00309751	-0.0044091	-0.00142773	0.00192065	-0.020243	0.0304614	-0.00207082	-0.00357989	0.00505631	0.000840182	-0.000723689	-0.00286538	-0.00689436	0.00800962	-0.000699044	-0.00347869
entry_521	-0.00175592	0.00163012	-0.014813	-0.000490746	-7.81308e-05	-0.000182369	0.00325316	0.00122223	-0.0030751	0.000291115	-0.01533	-0.0103036	-0.00303519	-0.00582951	-0.00304843	-0.00204044	0.00122692	0.00148585	0.00445212	-0.00896228	0.000472092	-4.04184e-05
entry_453	-0.00189442	0.0035588	-0.0159808	-0.000567328	-4.4456e-05	-0.000422577	0.00303006	0.00148649	0.000281603	0.000667287	-0.017299	-0.0110657	-0.00457128	-0.00667849	-0.00309001	-0.00249876	0.00117145	0.00173594	0.0142735	-0.00805857	0.00055746	0.000212154
SRR22868625	-0.000852395	0.000914871	-0.0208471	0.00229361	0.000468928	7.80793e-05	-0.000371363	0.00280872	-0.00111208	-0.00181326	0.00767642	0.032335	0.00022939	-0.00299963	0.00450555	0.00217818	0.000160753	-0.00357344	-0.00702776	0.0119565	0.00154923	-0.00307226
entry_411	-0.00168376	-6.55087e-05	-0.0144026	-2.7631e-05	-0.0003124	-0.000267628	0.00301256	0.00129007	-0.00260826	-0.000997313	-0.0163154	-0.00846571	-0.00196648	-0.00310668	-0.00346663	-0.00173835	-0.000348247	0.00254799	-0.0044936	-0.00243102	0.00021184	-0.00236776
entry_236	-0.00182911	0.000402901	-0.0161723	0.000550907	-0.000315754	5.72035e-05	0.00249689	0.00145747	-0.00313671	-0.00117651	0.0024954	-0.00955117	-0.00465102	-0.00198715	-0.00352351	-0.000886284	-0.000455631	0.00172351	-0.00502083	-0.00375467	-0.000306698	-0.00281819
entry_386	-0.00213557	0.00477455	-0.0181502	-0.0011262	-0.000399263	-0.000703873	0.00339917	0.0019209	-0.0041667	0.000695425	0.0175931	-0.0143442	0.0112272	-0.00845891	-0.00452764	-0.000824127	-8.0251e-06	0.00404873	0.0220818	-0.0129782	0.000816037	0.00139289
entry_379	-0.00288475	-0.0010872	-0.0152515	0.000381813	0.000166528	-3.09525e-05	0.00114766	0.00145571	-0.00140165	-0.000828364	-0.0157508	-0.00914523	-0.00401568	-0.00260915	0.00053028	0.000328003	-0.000417108	-0.0018485	-0.00487372	0.0044882	-0.000573373	-0.00225717
entry_812	-0.00192285	0.00268638	-0.0166945	-0.000641776	-0.000313272	-0.000516256	0.00488247	0.00153857	-0.00350069	0.00021623	0.000785105	-0.0117138	-0.00213133	-0.00604699	-0.00362734	-0.0030015	0.000927688	0.001959	0.00783235	-0.010837	0.000541231	0.000170835
entry_274	-0.0018839	0.000251702	-0.0169059	0.000417106	4.35082e-05	1.97381e-05	0.00303767	0.00163354	-0.00160748	-0.00168777	0.000537333	-0.0102391	-0.00179641	-0.00274863	-0.00410528	0.000719658	-0.000474987	-0.00246325	-0.00541239	0.00569179	-0.000718532	-0.00258609
entry_691	-0.00673845	-0.00655121	0.124236	-0.00331405	0.000756555	0.0010468	-0.0331894	-0.0142084	-0.00152333	0.00438842	0.0206423	0.0524899	0.00910425	0.0200401	0.0124529	0.00166286	-0.00207804	-0.00628618	-0.00962924	0.0161203	-0.00251244	-0.00452717
entry_779	-0.00997099	-0.0111206	0.180451	-0.00334228	0.00128454	0.00144892	-0.0478724	-0.0272507	-0.000824726	0.00557153	0.173629	0.0792315	0.0373453	0.0580057	0.0118771	0.00294401	-0.00597372	-0.00916213	-0.0124801	0.0240949	-0.00349384	-0.0079421
entry_753	-0.00189135	0.000106897	-0.0170479	0.000418546	-9.7825e-06	6.70732e-05	0.00388923	0.00158805	-0.00210213	0.00169589	-0.0189891	-0.0110953	-0.00461458	-0.00550227	-0.00386936	0.00128457	0.00143453	0.00654685	-0.00552681	0.0134015	0.000867979	0.000695445
entry_520	-0.00165612	0.000240068	-0.014206	0.000413978	-0.000323886	-0.000150858	0.00273172	0.00125029	-0.00265414	-0.000766267	-0.016049	-0.00843253	-0.00183735	-0.0025348	-0.0034551	-0.00145136	-0.000370429	0.00150973	-0.0044905	-0.00472018	0.000191895	-0.0023158
entry_658	-0.0016415	0.000262667	-0.0141668	0.000375556	-0.000307302	-7.43564e-05	0.00268175	0.00125844	-0.00263447	-0.000174204	-0.0159801	-0.00828717	-0.00262364	-0.00415583	-0.00335065	-0.00126086	-0.000300942	0.00156749	-0.00437501	-0.00455747	0.000168835	-0.00225409
SRR22868656	-0.0101545	-0.0123192	0.231475	0.00154143	0.00133172	0.00171562	-0.0522454	-0.0291935	-0.000441391	0.00371349	0.223189	0.0933138	0.0429549	0.0684927	0.0239239	0.0034928	-0.00217052	-0.0091345	-0.0133956	0.0270522	-0.00336121	-0.0044759
entry_327	-0.00175483	0.00291196	-0.0148575	-0.000391433	-0.000288274	-0.000264167	0.00268705	0.00122565	-0.00293547	0.000288716	-0.0162939	-0.00803257	-0.00414987	-0.00581489	-0.00209553	-0.00195811	0.00105538	0.0015334	0.00323462	-0.00892148	0.000194459	-0.000129033
entry_534	-0.00170095	-0.000457682	-0.0149034	0.000342596	-0.000282722	-0.000109511	0.00184851	0.00133235	-0.00216964	-0.00069082	-0.0161341	-0.00886027	-0.00405711	-0.00258045	-0.00313513	-0.000619923	-0.00043887	-0.00146065	-0.00484142	0.00536868	-0.000348017	-0.00249596
entry_789	-0.00174711	0.00018961	-0.0151871	0.000714605	-0.000329777	0.000142173	0.00159903	0.00139413	-0.00031627	-0.00123105	-0.0157914	-0.00922195	0.00773889	-0.00259358	-0.00328846	-0.000375636	-0.000145767	-0.000588794	-0.00497052	-0.0059674	-0.000285589	-0.00201413
entry_769	-0.00297918	-0.00154109	-0.0150732	0.000663888	8.42393e-05	-2.09793e-05	-0.00710082	-0.00275423	-0.00234521	-0.00130635	-0.0168088	0.0112634	-0.00448612	-0.00257386	0.00127526	-0.000505563	-5.65036e-05	-0.00198027	-0.00525926	0.00694972	-0.000115386	0.00207833
entry_335	-0.00169975	0.00385916	-0.0147014	-0.000324252	-0.000302697	-0.000253449	0.00301224	0.00128702	-0.00277485	0.000245978	-0.0164223	-0.00825183	-0.00219187	-0.00319183	-0.00350033	-0.0013569	-3.85805e-05	0.00142821	-0.00431449	-0.00789752	0.000176498	1.80779e-05
entry_726	-0.00137045	0.00310022	-0.0149517	0.0004424	4.79214e-05	-0.000201494	0.00315811	0.0013923	-0.00275662	0.000448441	-0.0165887	-0.008746	-0.00100238	-0.00221804	-0.00321985	-0.000925735	-0.000451594	0.00231275	-0.00475127	-0.00751796	0.000266412	-0.00244041
entry_541	-0.0017294	-0.000311104	-0.0150278	0.000618251	-0.000310082	-4.09684e-05	0.00335422	0.00135317	-0.00196044	-0.00114191	-0.0164168	-0.00891278	-0.00407089	-0.00258277	-0.00331011	-0.00125541	-0.000443246	-0.00186671	-0.00481801	0.00610558	-0.000361362	-0.00251885
entry_399	-0.00164467	0.00200284	-0.0142862	-0.00029569	-0.000295251	6.59354e-05	0.00298429	0.00126134	-0.00267159	0.000205512	-0.0159436	-0.00880806	-0.00197832	-0.00507691	-0.00332021	-0.000884938	-9.69978e-05	0.00244032	-0.0041943	-0.00689008	0.00018625	-0.00219262
entry_374	-0.00171405	-0.000937941	-0.0148724	0.00035737	2.54846e-05	-2.61793e-05	0.0012907	0.00136198	-0.00146501	-0.00125429	-0.0153555	-0.00886812	-0.00390709	-0.00272637	-0.00305869	-0.000581843	-0.000193641	-0.00177644	-0.0048398	0.00439356	-0.000326529	-0.00232448
entry_721	-0.00188672	0.00206678	-0.0160404	-0.000653305	-8.98522e-05	-0.000259885	0.00315992	0.00148709	-0.00332968	0.000256205	-0.0163778	-0.0111048	-0.00457991	-0.00664224	-0.00131228	-0.000754369	3.30658e-06	-0.000477267	0.0146641	-0.00448782	0.00054999	0.000662276
entry_191	-0.00189369	0.00142094	-0.015192	-0.000157828	-8.94264e-05	-0.00053337	0.00592324	0.00134461	-0.00343963	0.000697935	-0.0172761	-0.0100175	-0.0023882	-0.00662593	-0.000106607	-0.00283308	0.00115147	0.00168634	0.0133834	-0.0100217	0.000544731	-0.000121227
entry_579	-0.00164592	0.00279432	-0.0142979	-0.000308723	-0.000295142	-0.000127858	0.00270677	0.00126027	-0.00270558	0.000224665	-0.0158901	-0.00798084	-0.00223959	-0.00500576	-0.00336719	-0.00179432	-5.92629e-05	0.00217559	-0.00410968	-0.0071231	0.000545255	-0.00227477
entry_539	-0.00756301	-0.00729275	0.123813	0.00117158	0.000713424	0.000116591	-0.0292322	0.00503141	-0.0016386	-0.00173808	0.0104711	0.0448937	-0.00167493	-0.000718925	0.00962366	0.00172227	4.88813e-05	-0.00548149	-0.00920797	0.0154802	-0.00181376	-0.00433686
entry_730	-0.00134803	-0.00128909	-0.015504	0.000437072	0.000203312	2.24001e-05	0.00110998	0.00144042	-0.00146734	-0.00135214	-0.0154135	-0.00935333	-0.00204336	-0.00304371	0.00127577	-0.000565168	-8.83372e-05	-0.0019197	-0.00497502	0.00457948	-0.000526274	-0.00232068
entry_473	-0.00134962	0.000175414	-0.0147495	0.000610566	-0.000321408	-8.25301e-05	0.00305113	0.00140439	-0.00291798	-0.00115961	-0.0164656	-0.00885719	-0.000964416	-0.00266945	-0.00323778	0.000749122	-0.000437398	-0.000582158	-0.00483043	-0.00168376	-0.000267691	-0.00211288
entry_391	-0.00194349	-0.0017242	-0.0143371	-0.000335964	0.000167879	0.000261064	-0.00309161	-0.00142068	-0.00153849	0.000326261	-0.0145312	-0.00730369	-0.00224641	-0.00315881	0.00399223	0.0002647	-7.65012e-05	-0.00191006	-0.00490378	0.00448988	-0.0005475	-0.0022836
entry_381	-0.00195584	-0.000414982	-0.0144018	0.000607496	-0.000294126	-7.05638e-05	0.0019449	0.00127222	-0.00285222	-0.00109058	-0.0155429	-0.00848744	-0.00255534	-0.00252212	-0.00303252	-0.00081869	-0.000400119	0.00220472	-0.00473834	-0.00317476	0.000176043	-0.0023917
entry_344	-0.00323786	-0.00217733	0.00406677	-0.00103311	0.000308896	0.00068399	-0.0132075	-0.00746592	-0.00184149	0.000767546	0.00044407	0.0186243	-0.00558667	-0.00477783	0.0017472	0.000535885	3.67292e-05	-0.00281613	-0.00553413	0.00698535	-0.00104712	-0.00273677
entry_873	-0.00167386	-0.000432134	-0.0144722	0.00078162	-0.000327624	-3.31674e-05	0.00297172	0.00132081	-0.00287016	-0.000817423	-0.016129	-0.00853777	-0.00206254	-0.00252206	-0.00350905	-0.000819848	-0.000399237	0.00214752	-0.00475238	-0.00383048	0.000192982	-0.00240964
entry_798	-0.00142659	0.000752427	-0.0158232	0.000317346	3.56299e-05	-4.13415e-05	0.000263214	0.00155424	-0.00154482	-0.0015474	-0.0118007	-0.00953139	-0.000970051	-0.00290043	-0.0029765	0.000609698	-0.000159301	-0.0020555	-0.00516639	0.00517986	-0.000752586	-0.00232028
entry_299	-0.00137928	0.00428967	-0.0149812	-0.00016223	-0.000303903	-8.38946e-05	0.00287346	0.00137799	-0.00279973	-0.000262836	-0.0169135	-0.00880819	-0.000699719	-0.00230112	-0.00325923	-0.00131469	-0.000410574	0.00231316	-0.00482567	-0.00545971	0.000272534	-0.00253729
SRR22868654	0.0797506	-0.0105703	0.236977	-0.00443354	0.00300408	0.00173818	-0.0530306	-0.0282271	-0.000341529	0.00119623	0.228248	0.145948	0.113795	0.0700855	0.0187323	0.00548718	-0.0035556	-0.00974912	-0.012785	0.0371891	-0.0032903	-0.00503941
entry_590	-0.00309439	-0.00160832	-0.0152525	0.000395147	0.000164762	-2.24084e-05	-6.82099e-05	0.000563395	-0.00144193	-0.00105692	-0.0149912	-0.00911791	-0.00421876	-0.00304088	0.0039455	0.000342336	-7.05635e-05	-0.00189445	-0.00479801	0.00453224	-0.000620713	-0.00227239
entry_877	-0.00372672	-0.00155911	-0.018212	0.00128859	0.000326665	0.000112848	0.00527388	0.00186875	-0.00229098	0.0022793	-0.0195027	-0.0102915	-0.00530803	-0.00249205	0.00639129	0.00104831	-0.000496278	-0.0028117	0.0196041	0.00997393	-0.000809244	-0.00292259
entry_736	-0.00169715	-0.000274303	-0.0149827	0.000369693	0.000171313	-1.85671e-05	0.00306229	0.00137467	-0.00138188	-0.00136746	-0.0161717	-0.0089225	-0.00408273	-0.00274785	-0.00328258	-0.000668197	-0.000167888	-0.00173948	-0.00486979	0.00393816	-0.000455394	-0.00223274
entry_739	-0.00146167	0.000573817	-0.014594	-0.000181032	-0.000105139	8.42183e-05	0.00903947	0.00154568	0.00941555	0.000396034	-0.0185151	-0.0110468	0.000812382	-0.00460653	-0.00375745	-0.0019934	-0.000355965	0.00278567	-0.00537091	-0.00611861	0.000629368	0.000831008
entry_575	-0.00378817	-0.00230867	-0.0159145	0.00040799	0.000195267	-1.84121e-05	-0.00212172	-0.00144389	-0.00157901	-0.00040239	-0.000930305	-0.0095818	-0.00213775	-0.0042246	0.00456379	0.000436546	-1.00221e-05	-0.00227693	-0.00487045	0.00517343	-0.000766137	-0.00254776
entry_588	-0.00201077	0.00478924	-0.0173194	-0.000620038	-0.000348189	-3.85732e-05	0.00533545	0.00162516	-0.00347905	-0.000123282	0.00183753	-0.00949003	-0.00510074	-0.00577173	-0.00355985	-0.000901243	-0.000299238	0.00272996	0.0104974	-0.0074037	0.000257984	-0.00307891
entry_496	-0.000897333	0.0015266	-0.0152504	-9.65717e-05	-6.59744e-05	-0.000544186	0.00878345	0.00148603	-0.00351761	0.000714984	-0.0177461	-0.0111637	-0.0019711	-0.00679349	-0.00176899	-0.00294203	0.00121285	0.00169545	0.0150118	-0.0104256	0.00057506	0.00085195
entry_296	-0.00177644	-0.000473978	-0.0152382	0.00051582	-0.00033588	-6.66803e-05	0.00323524	0.0013837	-0.00293828	-4.36146e-05	-0.016402	-0.00864801	-0.00434149	-0.00245874	-0.00317142	-0.000765681	-0.000453412	0.00250568	0.00219221	-0.00465581	-0.000185566	-0.000137188
entry_196	-0.0016446	0.000226497	-0.0141335	-8.27037e-05	-0.00030068	-7.02989e-05	0.00288861	0.00122916	-0.00267118	-0.000758134	-0.0157718	-0.00838062	-0.00387182	-0.00249773	-0.00310672	-0.000837265	-0.000398799	-0.000441951	-0.00449415	-0.00274019	1.39536e-05	-0.00234586
entry_564	-0.00164983	0.00275196	-0.0142558	-0.000252909	-0.000283304	-0.000119307	0.00274306	0.0012392	-0.00268547	-0.000177961	-0.016047	-0.00813837	-0.00385207	-0.00468643	-0.00314417	-0.000908461	-0.000296296	0.00191196	-0.00441894	-0.00511194	0.000174896	-0.00230276
entry_719	-0.00136616	-9.72644e-05	-0.0152003	-0.000331588	-0.000316432	-0.000241549	0.0040326	0.00136975	-0.00297442	0.00054668	-0.0113355	-0.0097147	0.00734232	-0.00509806	-0.00375766	-0.00214512	0.00132694	0.00257679	-0.00463981	-0.0113302	0.000223423	0.000600455
entry_729	-0.00277925	-0.000361756	-0.014733	0.000783488	3.69356e-05	-0.000194054	0.00214341	0.00130793	-0.00278574	0.000527995	-0.0151086	-0.00873569	-0.00388336	-0.00301217	0.00027607	-0.00081708	-0.000392787	-0.000533018	-0.00458685	-0.00237158	0.000199699	-0.00215269
entry_421	-0.00190634	0.00209853	-0.00925186	-0.00030096	-0.000123302	-0.000653161	0.00200696	0.00137732	-0.00141644	0.00077236	-0.0177339	-0.0107464	0.00617768	-0.00719246	-0.00369483	-0.00308514	0.00128314	0.0018183	0.0150461	-0.0148615	0.00067482	0.000193454
entry_328	-0.00164481	-1.52167e-05	-0.0142916	0.00063413	-0.00031649	-7.1995e-05	0.00296861	0.00128914	-0.00278946	-0.00110452	-0.015911	-0.00844243	-0.00361535	-0.00251033	-0.00333232	-0.000776038	-0.000413367	-0.000504206	-0.00462837	-0.00171248	-0.000163974	-0.00236747
entry_228	-0.00165315	0.000125774	-0.0143986	0.000581311	-0.00028296	2.06748e-05	0.00191165	0.00125705	-0.00282324	-0.00113317	-0.0153456	-0.00859202	-0.003951	-0.00253049	-0.00304447	0.000682976	-0.000411503	-0.000461574	-0.00467659	-0.0013361	-0.000392386	-0.00239987
entry_815	-0.0016953	4.89284e-05	-0.0146926	0.000600519	2.01773e-05	-6.76462e-05	0.00191069	0.00132606	-0.000290675	-0.00115644	-0.0157261	-0.00873948	-0.00410504	-0.00270075	-0.00310443	-0.000269438	-0.000424748	-0.000568755	-0.00486897	-0.000411608	-0.00028832	-0.00211264
entry_400	-0.00163211	0.000444082	-0.0139752	-0.000175974	-0.000301572	-0.000248574	0.0027518	0.00123578	-0.00262196	-0.000675836	-0.0157767	-0.00823694	-0.00228218	-0.00428189	-0.00329967	-0.000870518	-6.80349e-05	0.00153341	-0.00411378	-0.00591364	0.000167962	-0.002185
entry_491	-0.00185553	0.00388177	-0.0156477	-0.000671344	-0.000353575	-0.000172411	0.00307127	0.00145252	-0.00304216	0.000395441	-0.0172344	-0.00976387	-0.00233861	-0.00173108	-0.00341096	-0.000824565	0.00044658	0.00183961	0.010375	-0.00928799	0.000235654	-0.00262545
entry_255	-0.00171799	-0.00014937	-0.0149309	0.000353087	-3.8224e-05	-2.86732e-05	0.00133799	0.00125546	-0.00147433	-0.00144593	-0.0156247	-0.00891384	-0.00402088	-0.00258013	-0.00302107	0.000509357	-0.000431184	-0.00182467	-0.00485854	0.00432005	-0.000541475	-0.00250506
entry_699	-0.00128339	0.00302069	-0.0144229	-0.000234428	-0.000314335	-3.82761e-05	0.00299213	0.00128921	-0.00279062	-0.000362754	-0.0162903	-0.00854578	-0.00224224	-0.00210184	-0.00339057	-0.00128293	-0.000421425	0.001982	-0.00447765	-0.00677312	0.000192715	-0.00237411
entry_466	-0.00252746	0.000256164	-0.0153447	0.000636355	3.12649e-05	2.94499e-05	0.00144922	0.0015218	-0.000233153	-0.00120698	-0.0155264	-0.00919845	-0.00078722	-0.00326369	-0.0013219	0.000716073	-0.000180203	-0.000625427	-0.00505506	-0.000230155	-0.000350287	-0.00222081
entry_471	-0.00269558	-0.000598719	-0.0146263	0.000648901	0.000169526	3.7428e-05	0.00125183	0.00135635	-0.00269523	-0.00113285	-0.0140428	-0.00873577	-0.00393545	-0.00298412	0.000395463	-0.000690246	-5.14153e-05	-0.000543669	-0.0046263	-0.00143269	-0.000279879	-0.00216109
entry_649	-0.00167256	0.000243695	-0.0143416	-0.00029842	-0.000331525	-5.74822e-05	0.00293378	0.00124599	-0.00270005	-0.000293812	-0.0160446	-0.00854149	-0.00177105	-0.0023456	-0.00345646	-0.00139629	0.000221438	-0.000467873	-0.00455912	-0.00319782	0.000187557	-0.00222948
entry_715	-0.00193612	0.00199268	-0.0168064	-0.000785636	-0.000113399	-0.00038175	0.00198169	0.0015806	-0.00371883	0.000424941	-0.0185807	-0.0111903	0.00716626	-0.00697593	-0.00036103	-0.00312452	0.00125492	0.00288196	0.0158972	-0.00659493	0.000602796	0.000806238
entry_851	-0.00191372	0.00364445	-0.0159237	-0.000691367	-0.00034506	-0.000533339	0.00299915	0.00150864	-0.00347319	0.000368783	-0.017751	-0.01002	-0.00118471	-0.00693519	-0.00120704	-0.00226735	0.00114219	0.00172463	0.0138589	-0.0102051	0.00065967	0.00380866
entry_685	-0.00338203	-0.00172666	-0.0173645	0.000535036	0.000270533	0.000108962	0.00201816	0.00059423	-0.00169527	-0.00174248	-0.00128968	-0.0105759	0.0106157	-0.00438832	0.000712662	-0.000571658	-9.53061e-06	-0.00254613	-0.0055746	0.00553501	-0.000568825	-0.00272537
SRR22868650	0.00164859	0.00883489	0.0421101	-5.75324e-05	0.000187258	-0.000855257	0.0270922	0.00333216	0.0871714	0.0049657	-0.0299408	0.016071	-0.000630772	0.0743601	-0.00799307	0.00852458	0.00459387	0.0110122	0.097852	-0.0252294	0.00962691	0.160366
entry_675	-0.00285195	-0.00123204	-0.0151834	0.000372177	0.000153001	-7.8294e-05	0.000538531	0.00138425	-0.00150699	-0.00144793	-0.014874	-0.00908528	-0.00398202	-0.00301724	0.000757581	0.000332434	-7.54961e-05	-0.00185344	-0.00480985	0.00432942	-0.000605002	-0.0022402
entry_800	-0.00306204	-0.00140691	-0.0167248	0.000420097	0.000214189	-9.98055e-06	0.000372784	0.000639833	-0.00146937	-0.00160583	0.000314547	-0.00997385	-0.00159506	-0.00427209	0.00110535	-0.000714643	-1.16763e-06	-0.00234985	-0.00503757	0.0060042	-0.000440398	-0.00260191
entry_441	-0.00132587	-0.000194524	-0.014935	0.000873754	-0.000345605	-1.93873e-05	0.00344616	0.00132947	-0.00289156	-0.000899685	-0.0164321	-0.00868044	-0.00180812	-0.00254955	0.0011415	-0.00105307	-0.000400228	0.0023108	-0.00453339	-0.00584328	0.00021143	-0.00214618
entry_460	-0.00172923	0.00073348	-0.014776	-0.000501226	-0.00032648	-0.000321834	0.00285672	0.00132647	-0.00290287	-0.000173645	-0.0163682	-0.00823387	-0.00236941	-0.00472012	-0.0032344	-0.00134246	-0.0002645	0.00258202	0.00401656	-0.00783201	0.000190252	-0.00240457
entry_549	-0.00347389	-0.0136837	0.178938	-0.00581823	0.00271819	0.00120036	-0.0492849	-0.0263275	-0.00163664	-0.0082462	0.198327	0.0815066	0.0074941	0.0520198	0.0116431	0.00287714	-0.00558908	-0.00892542	-0.0130425	0.0311232	-0.00307111	-0.0093781
entry_190	-0.00162135	0.000408687	-0.0140447	-0.000226001	-0.000280422	-7.71007e-05	0.00282571	0.00121011	-0.00261357	0.000185492	-0.015509	-0.00928083	-0.0038029	-0.0041112	-0.00310785	-0.00126136	-0.000294865	0.00230535	-0.00396141	-0.00592658	0.000187301	-0.00216201
entry_677	-0.00222788	0.000125579	-0.0139681	-0.000263474	-0.000300046	-8.23533e-05	0.00279948	0.00120231	-0.00254863	0.000210419	-0.0152221	-0.0081253	-0.00357994	-0.00227147	-0.00257863	-0.00143945	0.000179208	-0.000459056	-0.0033715	-0.00770297	0.000167579	-0.00195959
entry_323	-0.00179555	-0.000427848	-0.0159901	0.00108418	-0.000346085	-0.000180368	0.00381165	0.00146616	-0.0025174	-0.0014902	-0.0181597	-0.0094322	-0.00231806	-0.00268137	-0.00397607	-0.000697901	-0.000507738	0.00547869	-0.00549961	0.00981777	-0.000519014	-0.00275347
entry_793	-0.00145061	0.000773521	-0.0167052	0.000438184	0.000196309	7.64618e-05	0.00142997	0.00162379	-0.00265463	0.00128264	-0.0179338	-0.00978202	-0.000596331	-0.00289389	-0.00350086	-0.000850139	-0.000559733	0.00500623	-0.00582293	0.0112856	0.000650226	-0.00282815
SRR22868633	0.000548442	-0.00737023	0.231305	0.00175932	0.00147634	1.50034e-05	-0.0092176	0.00675001	0.00209642	0.00531741	0.264856	0.119671	-0.00853072	0.0029312	0.0235514	0.00445725	0.000139689	-0.00922029	-0.0138201	0.0269662	-0.00238094	-0.00486056
entry_776	-0.00244862	0.000718152	-0.0152823	0.000369753	-0.000305238	5.24638e-06	0.00219447	0.00138099	-0.00201343	-0.000744374	-0.0169505	-0.00916536	-0.00171346	-0.00261771	-0.00319185	0.00056586	-0.000467052	-0.00193644	-0.005095	0.00623356	-0.000522321	-0.00260591
entry_382	-0.00298063	-0.00139562	-0.0153478	0.000413841	7.12864e-05	1.24386e-05	0.000753263	0.00128069	-0.00202255	-0.00146843	-0.0158654	-0.0092581	-0.00172083	-0.00262742	0.000730333	0.000328781	-8.87198e-05	-0.00190353	-0.00494269	0.00564652	-0.000460098	-0.00228406
entry_268	-0.00213319	-0.0025306	-0.0173182	0.000666355	0.000323146	-6.64224e-06	0.000289361	0.00206016	-0.00209845	-0.00164304	0.00152573	0.0295002	-0.00603241	-0.00483806	-0.00373587	0.00087642	2.9191e-05	-0.00293446	-0.00628026	0.00754205	-0.000410705	-0.00291231
entry_638	-0.00167227	-0.000282782	-0.0143515	0.000662158	4.31349e-05	-6.82378e-05	0.00305931	0.00126673	-0.00273082	-0.00108543	-0.0154898	-0.00853862	-0.00401677	-0.00254752	-0.00306275	-0.000678536	-0.000175527	-0.000528961	-0.00468737	-0.00162943	-0.000235822	-0.00210112
entry_605	-0.00166616	1.73886e-05	-0.0142846	0.000460622	-0.000320528	-2.82932e-05	0.00299372	0.0012484	-0.00269071	-0.000844246	-0.0160334	-0.00854354	-0.00178198	-0.00249467	-0.00344066	-0.0016448	-0.00040754	-0.000427431	-0.00462196	-0.00269893	0.000177258	-0.00201173
entry_350	-0.00164808	0.0028726	-0.0142132	-0.000280889	-0.000296994	-8.93561e-05	0.00295473	0.00126663	-0.00267478	-0.000105522	-0.0160191	-0.00837011	-0.00235319	-0.0048901	-0.00335087	-0.000972989	-0.000321225	0.00241888	-0.00425621	-0.00682066	0.000173833	-0.00229261
entry_216	-0.00575573	-0.00411787	0.00777507	-0.00217322	0.000436377	0.000826788	-0.0211279	-0.0109532	-0.00212142	0.000899246	0.0333932	0.0307273	-0.00264804	0.000861323	0.00845755	0.000840626	-0.00133868	-0.00376142	-0.00668688	0.00977883	-0.001539	-0.00364607
entry_611	-0.00164302	0.000812079	-0.0142374	-0.000246648	-0.000294998	-0.000205981	0.00270039	0.00122598	-0.00260253	-0.000179434	-0.0158279	-0.00801084	-0.00390004	-0.00412937	-0.00306646	-0.000894347	-0.000288246	0.00209154	-0.0043073	-0.00520523	0.000168399	-0.00227287
entry_500	-0.000853751	0.00523076	-0.016355	-0.000895441	2.12561e-05	-0.000132623	0.00425404	0.00169273	-0.00408028	0.000822698	0.0190162	-0.0113654	-0.0058743	-0.00855298	-0.0040911	-0.00322101	0.00162701	0.00237121	0.0215779	-0.0133664	0.000844532	0.0126276
entry_337	-0.00169773	0.00283839	-0.0146103	-0.000361138	-0.000289277	-0.000220044	0.00273345	0.00129576	-0.00289239	0.000243316	-0.0159684	-0.00975234	-0.00371025	-0.00544335	-0.00307802	-0.00102524	-1.91974e-05	0.002261	0.00260856	-0.00825407	0.000217218	-0.00228943
entry_208	-0.00168405	0.00323943	-0.0144657	-0.000321578	-0.000300454	-8.57152e-05	0.00273339	0.00125481	-0.00273136	-0.000171434	-0.0162869	-0.00832345	-0.00218399	-0.00508511	-0.00344916	-0.000901224	-6.7268e-05	0.00205993	-0.00445528	-0.00523924	0.000176825	-0.00233101
entry_465	-0.00174801	0.000396196	-0.0148757	-0.000535071	-0.000329452	-0.000278374	0.00316484	0.00137162	-0.0030064	0.000171341	-0.0161696	-0.0101105	-0.0024534	-0.00501151	-0.00321745	-0.000834077	-3.31731e-05	-0.000516557	0.00619883	-0.00536841	0.000470265	-0.00238192
entry_525	-0.00165882	1.57292e-05	-0.0142901	0.000619056	0.000197625	-5.82802e-05	0.00296402	0.00125127	-0.00266216	-0.000886175	-0.0159861	-0.00848957	-0.00392711	-0.00250778	-0.00316397	-0.000893704	-0.000381909	-0.00044096	-0.00466398	-0.00239188	0.000186961	-0.00222517
entry_366	-0.00168055	0.000828352	-0.014528	-0.000216668	-0.00030633	-7.34101e-05	0.00292739	0.00129563	-0.00275273	-0.000275295	-0.0159297	-0.00831619	-0.00385027	-0.00430246	-0.00311727	-0.000909485	-5.71715e-05	-0.000453004	0.00146927	-0.00549491	0.000180796	-0.00235088
entry_765	-0.00287084	-0.00132606	-0.0152229	0.000277838	-0.000278869	-7.29614e-05	0.00134499	-0.00107058	-0.00241211	-0.000611574	-0.0164582	-0.00899704	-0.00160625	-0.00302264	-0.00250172	0.000448024	-0.00011188	0.00459532	-0.00532639	0.00876859	-0.000749815	-0.00262991
entry_176	-0.00163027	0.000469215	-0.0141848	-0.000271579	-0.000286733	-5.03858e-05	0.00268862	0.00126557	-0.00260642	0.000150986	-0.0156644	-0.00811957	-0.00382923	-0.00432304	-0.00307534	-0.000940087	-6.91139e-05	-0.000403189	-0.00428661	-0.00341533	0.000172922	-0.00223419
entry_238	-0.00167682	0.00419526	-0.0145798	0.000457659	-0.000308282	-6.635e-05	0.00305504	0.00127687	-0.00280215	-0.000812156	-0.0164553	-0.00869259	-0.00217822	-0.00295687	-0.00351474	-0.00126378	-0.000352297	-0.000449634	-0.0046468	-0.00340997	0.000191708	-0.00225064
entry_301	-0.0016844	0.000145162	-0.014525	0.000634223	-0.000304983	-3.57037e-05	0.00175908	0.00130058	-0.00288826	-0.00115909	-0.0154607	-0.00873231	-0.00215482	-0.00253893	-0.00330772	0.000703817	-0.000423327	-0.000562581	-0.00477478	-0.00127817	-0.000359373	-0.00210587
entry_711	-0.00174178	0.00214183	-0.0147889	-0.000518978	-0.000301124	-0.000119916	0.0027525	0.00131496	-0.00304475	0.000540917	-0.0162139	-0.0101006	-0.00196892	-0.00576501	-0.0032178	-0.00166936	0.00100648	0.00239226	0.00440098	-0.00860276	0.000470246	-0.00231242
entry_837	-0.00349958	-0.000979526	-0.0157872	0.000390781	5.55334e-05	-2.12613e-05	0.00120336	0.00159518	-0.00152077	-0.00158616	-0.0158226	-0.00949951	-0.00112319	-0.00317216	0.00489025	-0.000555442	-0.000219053	-0.0019702	-0.00502424	0.0047889	-0.000449942	-0.00235053
entry_271	-0.0017059	0.00292625	-0.0147083	-0.000372013	-0.000269831	-0.000259751	0.00266515	0.00120418	-0.00298905	0.000261447	-0.0139523	-0.0100818	-0.00406563	-0.00563765	-0.0028732	-0.0019668	0.000943831	0.00163403	0.0028403	-0.00813218	0.000226679	-0.00182435
entry_439	-0.00170779	0.000727312	-0.0145796	-0.000336781	-0.000307393	-0.000113566	0.0026767	0.00127862	-0.0027493	0.000196767	-0.0159196	-0.00976854	-0.00395995	-0.00457032	-0.00287785	-0.00151481	-0.000249359	0.00255407	0.00283541	-0.00717055	0.000206826	-0.00212696
SRR22868636	-0.000634459	-0.00547839	0.227438	0.00196126	0.00139538	0.000303563	-0.0159452	0.00663177	-0.00366912	0.00494238	0.239454	0.111936	-0.0131627	0.00215504	0.0300771	0.00422793	0.000235722	-0.00932523	-0.0137266	0.0335639	-0.00238687	-0.0056658
entry_213	-0.00169069	0.00385991	-0.0144922	-0.000282889	-0.000285297	-0.000247112	0.00263421	0.00128425	-0.00266282	-0.00017835	-0.0161646	-0.00815281	-0.00392561	-0.00202724	-0.00314521	-0.00151332	0.00120383	0.00158593	-0.00436858	-0.00728805	0.000186032	-0.00234728
entry_340	-0.00167212	0.000218261	-0.0144206	-0.000337675	-0.000328028	-8.55598e-05	0.00299182	0.00128824	-0.00269619	-0.000191895	-0.0162729	-0.00850183	-0.00222234	-0.00242876	-0.00349206	-0.000905711	0.000168842	0.00224244	-0.00457435	-0.00495955	0.000176431	-0.00241531
entry_478	-0.0016589	0.000629382	-0.014257	0.000762202	-0.00032554	-0.000280827	0.00302667	0.00125478	-0.00273379	-0.000860863	-0.0160977	-0.00844834	-0.00218862	-0.00248752	-0.00342884	-0.00143605	-0.000422147	0.00154193	-0.00454306	-0.00448536	-0.000165605	-0.0023125
entry_252	-0.00395525	-0.00292276	-0.0172474	-0.000730847	0.000251042	-6.63941e-06	-0.00986167	-0.00257594	-0.00198742	0.000820627	-0.000635696	0.0188658	-0.00536366	-0.00453724	0.00579804	0.000511164	4.00829e-06	-0.00250679	-0.00516528	0.0061258	-0.000288213	-0.00266117
entry_423	-0.00286293	0.00280179	-0.0125696	-0.000142908	-5.57707e-05	-0.000504131	0.00356665	0.00165709	-0.00360842	0.000910705	-0.0177744	0.000359864	-0.00462815	-0.006928	-0.00264547	-0.00312588	0.00126027	0.0021914	0.0297144	-0.0160141	0.00297836	-0.00259941
entry_514	-0.00163563	2.83537e-05	-0.0148491	0.000839104	-0.000324995	-5.38097e-05	0.00318749	0.00130601	-0.000279607	0.000834433	-0.0165127	-0.00878639	-0.00410888	-0.00255517	-0.0024083	-0.000802468	-0.000448703	-0.000578748	-0.00490976	-0.00142374	-0.000160767	-0.00249375
entry_515	-0.00168153	0.00383727	-0.0147328	-0.000291129	-0.00030267	-3.85973e-05	0.00279825	0.00127416	-0.00278994	-0.000211807	-0.0165553	-0.0083737	-0.00270325	-0.00317392	-0.00346436	0.000418917	-5.06558e-05	-0.000361647	-0.00457876	-0.00404113	0.000326887	-0.00242893
entry_831	-0.00432568	-0.00259797	0.0085236	0.000540793	0.00025146	-8.23431e-05	-0.00753232	0.00101477	-0.00175504	-0.000884302	-0.00194555	-0.0089718	-0.0023198	-0.00470897	0.00579144	-0.000541673	2.5149e-06	-0.00293339	-0.00562953	0.0072062	-0.00073327	-0.00286133
entry_668	-0.0034147	-0.00162082	-0.0141164	0.00035811	0.000164393	2.86129e-05	-0.00273047	-0.00185586	-0.0014997	-0.00088989	-0.0144389	-0.00733938	-0.00146034	-0.00324814	0.0039388	0.000340095	-7.18916e-05	-0.00190603	-0.00482808	0.00468781	-0.000665362	-0.00228944
entry_304	-0.00158398	-0.00162377	-0.0169927	0.000448977	0.000194832	-1.65586e-05	0.000396511	0.00156812	-0.00161657	-0.0014474	-0.00241208	-0.010231	-0.00491291	-0.00421218	0.00593122	0.000579758	-1.51176e-05	-0.00243576	-0.00504387	0.00540817	-0.000754571	-0.00261656
entry_490	-0.00162228	0.000352802	-0.0139459	-8.76593e-05	-0.000291311	-0.000204147	0.0027915	0.00119837	-0.00254819	-0.000701803	-0.0153592	-0.00800482	-0.00386332	-0.00408178	-0.0029655	-0.00136554	-0.000303542	-0.000433744	-0.00396557	-0.00440957	0.000167225	-0.00209105
entry_552	-0.0016715	-4.95295e-06	-0.0142684	-0.000149968	-0.000322707	-8.87116e-05	0.002813	0.00125443	-0.00274189	-0.000734876	-0.016173	-0.00845817	-0.0022017	-0.00250411	-0.00341774	-0.00091179	-0.000387482	0.00218433	-0.00460982	-0.00426383	0.00019285	-0.00239412
entry_492	-0.00165375	0.000530357	-0.0143522	-0.000284071	-0.000317304	-0.000110251	0.00294034	0.00124163	-0.00265551	-0.000200276	-0.016026	-0.00978901	-0.00200863	-0.00435225	-0.00341795	-0.00121276	-0.00031977	-0.000436224	-0.00425116	-0.0034347	0.000192204	0.000665723
entry_632	-0.00165031	9.33954e-05	-0.0142157	-0.000124436	-0.000312973	-3.29981e-05	0.00293541	0.00124035	-0.00271384	-0.000739949	-0.0159924	-0.00846995	-0.00189482	-0.00317009	-0.00340336	-0.000881966	-0.000333508	-0.000484859	-0.00446167	-0.00272932	0.000185742	-0.00233899
entry_469	-0.0016658	-7.69048e-06	-0.0143136	0.00069993	-0.000305988	-0.000125929	0.00291672	0.00125267	-0.00270471	-0.000812398	-0.0159923	-0.00839191	-0.00391088	-0.0025195	-0.00313599	-0.000899044	-0.000414911	0.00159233	-0.00463448	-0.00390698	0.000180969	-0.00233609
entry_801	-0.00186946	0.000472341	-0.0152088	0.000587325	-0.000370311	-0.000326807	0.00904066	0.0015272	0.0214398	0.000485184	-0.018362	-0.00865432	-0.00487855	-0.0058603	-0.00359072	-0.00163817	1.01875e-05	0.00209984	0.00225073	-0.0138098	0.000731735	-0.00231313
entry_542	-0.00164783	8.23235e-06	-0.0142901	0.000621994	-0.00030454	-2.4489e-05	0.00292074	0.00127089	-0.00270014	-0.00100037	-0.0159579	-0.00838231	-0.0039579	-0.00249143	-0.00312059	-0.00146343	-0.000411477	0.00216239	-0.00453511	-0.00405005	0.00017406	-0.00234064
SRR22868624	-0.00116274	-8.9285e-06	-0.0185167	0.00220692	0.000195163	0.000179824	0.00574027	0.0018454	-0.00213898	0.00276182	-0.0201361	-0.0102173	-0.000747927	-0.00327066	0.0117341	0.00172839	-0.000640384	0.00679605	-0.0065861	0.0157599	0.00104945	-0.00293157
entry_507	-0.00136207	0.000132183	-0.014709	0.000628035	-0.00011533	-0.000180502	0.00307509	0.00137993	-0.00289135	-0.000896358	-0.0164531	-0.0085664	-0.000872268	-0.00248863	-0.00324205	-0.00170001	-0.000449085	0.0014598	-0.0046315	-0.00517744	-0.000128747	0.000331698
entry_367	-0.00164965	0.000940451	-0.0142234	-0.00026154	-0.000272297	-0.000216643	0.00260235	0.00124631	-0.00262095	0.000210746	-0.0156337	-0.00793993	-0.00385991	-0.00435764	-0.00307632	-0.00143401	0.000927405	0.00202271	-0.00404738	-0.00660246	0.000177076	-0.0022333
entry_503	-0.00183517	0.00118652	-0.0156091	-0.000667576	-0.000338072	-0.00021126	0.00296109	0.00145573	-0.00336119	0.000313376	-0.0131169	-0.0108337	-0.00246425	-0.00572266	-0.00339824	-0.00261151	0.000980303	0.00166362	0.0131928	-0.00867024	0.000272125	-0.00040763
entry_260	-0.00170518	0.00290578	-0.0147095	-0.000452505	-0.000275739	-4.57036e-05	0.00276328	0.00130996	-0.00290567	0.000242647	-0.0159898	-0.00949885	-0.00406454	-0.00560836	-0.00284955	-0.00186917	0.000927394	0.0016842	0.0037618	-0.0082059	0.000207382	-0.00225983
entry_750	0.016671	-2.35354e-05	-0.0156591	-0.000171008	-0.000360821	-4.46677e-05	0.00331722	0.00141221	-0.00320206	-0.000211158	-0.0177223	-0.0100971	-0.00193277	-0.00255353	-0.00385338	-0.000957379	-0.00048302	-0.000648863	-0.00549655	-0.00334569	0.000213656	-0.00248531
entry_696	-0.00180594	-0.000836093	-0.0160397	0.000357914	0.000159492	-2.09466e-05	-0.000880218	0.00151905	-0.00153278	-0.00148286	-0.00300271	-0.00960846	-0.00449918	-0.0039985	-0.00293406	0.000431066	3.8712e-05	-0.0021614	-0.00489923	0.0052907	-0.000666584	-0.00240945
entry_787	-0.00183133	0.00273893	-0.0158975	0.00127933	-0.000377027	-0.000185673	0.00328363	0.00142383	-0.00303176	0.000643146	-0.0177293	-0.0083927	-0.00207782	-0.00636756	-0.00364372	-0.000939222	-0.000263958	0.00164206	0.00682018	-0.00523761	0.000205004	0.000931543
entry_869	-0.0018283	0.00103167	-0.016188	0.000738512	-0.000334054	7.2905e-05	0.00504743	0.00145985	-0.00325613	-0.000896059	-0.000218409	-0.00951263	-0.00465036	-0.00206849	-0.00366427	-0.000859051	-0.000457919	0.00286096	-0.0051007	-0.00485956	-0.000201855	-0.00281236
entry_522	-0.00138325	-0.000993753	-0.0152528	0.000322432	2.9283e-05	-3.87911e-05	0.00184932	0.0014685	-0.00233469	-0.00146203	-0.0160566	-0.00912257	-0.00107291	-0.00286502	-0.00310357	0.000285306	-0.00020779	-0.00187929	-0.0050394	0.00553364	-0.000550143	-0.00255611
entry_706	-0.0017937	0.00312773	-0.0146534	-0.000569758	-0.000325285	-0.000432182	0.00400741	0.0012675	-0.00322409	0.000572474	-0.017059	-0.0107658	0.00752611	-0.00608725	-0.00345338	-0.00214456	0.00132429	0.00252924	0.0047126	-0.0128911	0.000509081	-0.00230754
entry_826	-0.00348885	-0.00166975	-0.0171685	0.000531674	5.60274e-05	4.82804e-05	4.82014e-05	0.00172581	-0.00183197	-0.00173277	-0.00113516	-0.0104455	-0.000453108	-0.00390786	0.0062046	0.000452143	-1.2758e-05	-0.00249389	-0.0052022	0.00596116	-0.000780446	-0.00269923
entry_774	-0.0016917	0.00229672	-0.0148098	0.000897028	-0.000289729	-9.14911e-05	0.00203522	0.00133395	-0.00284028	0.000427656	-0.0160781	-0.00865489	-0.00196395	-0.00556883	-0.00338696	-0.000901776	0.00111635	-0.000420947	-0.00473753	-0.00352988	0.000192822	0.000819697
entry_720	-0.00180252	0.000623415	-0.0155689	-0.000251414	-0.000322901	-0.000310527	0.00240053	0.00139599	-0.00301397	-0.000271819	-0.0170897	-0.00913175	0.00810875	-0.00510325	-0.00361043	0.00126795	-0.000125817	0.00259782	-0.00490394	-0.00646488	0.00040304	0.00111701
entry_305	-0.00279152	-0.00107749	-0.0147128	0.00039705	0.0001663	-2.04942e-05	0.000523707	-0.000882102	-0.00150555	3.06053e-05	-0.014584	-0.0088281	-0.00385035	-0.00311047	0.000659236	0.000366401	-6.88958e-05	-0.00183149	-0.00482528	0.00421391	-0.000471326	-0.00223319
entry_432	-0.00258851	0.000305206	-0.0156559	-0.000634274	-0.000334493	-0.000294171	0.00309007	0.0014452	-0.00321789	0.000275702	-0.0169712	-0.00832086	-0.00425611	-0.00536161	-0.00253638	-0.00209863	7.85776e-06	0.00182779	0.0137592	-0.00541597	0.00067025	-0.00258788
entry_405	-0.00186641	0.00402628	-0.01617	-0.000630106	-0.000360673	-0.000403781	0.00416385	0.00144918	-0.00331127	0.000294008	-0.0183801	-0.00920912	0.00842913	-0.00641408	-0.00373584	-0.00220402	-7.21013e-05	0.00272756	0.00596847	-0.0056748	0.000216238	-0.00278287
entry_580	-0.00493446	-0.0032868	0.00497403	-0.00111805	0.000325381	9.04128e-06	-0.0167466	-0.00723194	-0.00185879	0.000530933	0.000718407	0.0223954	-0.00250903	-0.00269965	0.00569184	0.000576432	-0.00126116	-0.00294937	-0.00558702	0.0077687	-0.000511055	-0.00325293
entry_286	-0.00166357	4.26501e-05	-0.0143829	0.000438374	-0.00032365	-0.000244476	0.00277762	0.00125425	-0.00271987	-0.000104175	-0.0160239	-0.00850594	-0.00189906	-0.00321531	-0.00344506	-0.000898294	-0.000343066	-0.000495992	-0.00456689	-0.00281047	0.000191855	-0.00218687
entry_395	-0.00427373	-0.00301088	-0.0188476	-0.000732535	0.000147344	7.95081e-05	-0.00797464	0.00035431	-0.0020832	0.00108731	0.000567948	0.0242086	-0.00118168	-0.00474949	0.00781285	0.000683431	-2.14003e-05	-0.00279098	-0.00572725	0.00693018	-0.000907518	-0.00302158
entry_887	-0.00167494	0.00290423	-0.0144537	-0.000308167	-8.10203e-05	-8.66276e-05	0.0027292	0.00127427	-0.00277259	0.000225964	-0.0160856	-0.00893766	-0.00187243	-0.00512845	-0.00340195	-0.0008865	0.000916165	0.00250324	-0.00420376	-0.0071293	0.000241364	-0.00226129
entry_502	-0.00095084	0.00172863	-0.015878	-0.000706478	-0.000338905	-0.000370351	0.00335715	0.00147044	-0.00337585	0.000748484	-0.0156113	-0.0112785	-0.00172171	-0.0067558	-0.00179915	-0.000742218	0.00113451	0.00183968	0.0145105	-0.00924872	0.000576702	-0.000457846
entry_377	-0.00174019	-0.000707978	-0.0151376	0.000965526	-0.000273908	-2.76214e-05	0.0018725	0.00136159	-0.00176434	-0.00140529	-0.0165125	-0.00891824	-0.00403757	-0.00330874	-0.00330253	0.000620581	-0.000368017	-0.0019231	-0.00487571	0.00637869	0.000703588	-0.00215726
entry_879	-0.00170937	-0.000701304	-0.0148373	0.000668255	3.02778e-05	-4.23287e-05	0.00205563	0.00133941	-0.000969994	-0.000868067	-0.0159915	-0.00887304	-0.00176787	-0.00258537	-0.0034157	0.000796288	-0.000420359	-0.000571745	-0.00497236	-0.00105787	0.000374356	-0.00232317
entry_856	-0.00204124	0.00387238	-0.0161223	-0.000213931	-5.74551e-05	-0.000481836	0.00435653	0.00172407	-0.00405529	0.000753662	0.00848913	-0.0112549	-0.00212399	-0.0069506	-0.00395902	-0.00334462	0.00159114	0.00236136	0.0195345	-0.0117155	0.000704578	-0.00294186
entry_346	-0.00171351	-0.000163033	-0.0148938	0.000335727	-0.000283835	-3.20825e-05	0.00179839	0.00136117	-0.00225588	-0.00143741	-0.0160677	-0.00887971	-0.00406924	-0.00257319	-0.00313691	0.000458072	-0.00043526	-0.0017889	-0.00486127	0.0050948	-0.000574252	-0.00250172
entry_358	-0.00268834	0.000277593	-0.0166278	0.000455153	-0.000337852	2.31814e-05	0.000731049	0.00159444	-0.00147335	-0.0016226	0.00107261	-0.0100351	-0.00190067	-0.00412661	-0.00330311	0.000680501	-0.000470867	-0.00234354	-0.00526944	0.00560774	-0.000742721	-0.00254501
entry_743	-0.00226925	0.00698595	-0.0212344	-1.70536e-05	0.000113111	-0.000635088	0.00334246	0.00244763	-0.00316207	0.00342724	0.0282345	-0.0168959	0.0125375	0.0194564	0.00233202	-0.00230636	-0.000130001	0.0102857	0.0155003	0.0310816	0.00182284	-0.00412467
entry_587	-0.00166781	1.40155e-05	-0.0142627	-0.000194259	-0.000291401	-5.47258e-05	0.00279375	0.00124611	-0.00262713	-0.000198282	-0.0159753	-0.00817249	-0.00395158	-0.00249706	-0.00311942	-0.000919497	-0.000404041	0.00201232	-0.00452617	-0.00464123	0.000171114	-0.00237116
entry_339	-0.00176523	0.0041565	-0.0151158	-0.000386394	-0.000296499	-0.000278568	0.00280773	0.00135372	-0.00297082	0.000250542	-0.0166255	-0.00932959	-0.00288915	-0.00345642	-0.00324137	-0.000970923	0.000947562	0.00178072	0.00289137	-0.00845542	0.000213827	-0.00237873
entry_310	-0.00170456	-0.00103929	-0.0149661	0.00033993	2.56745e-05	-2.61268e-05	0.00121788	0.00135818	-0.00148799	-0.00143083	-0.0152785	-0.00893393	-0.00409437	-0.00260395	-0.00290655	0.000317437	-0.000188861	-0.00181854	-0.00485336	0.00457824	-0.000593067	-0.00218885
entry_498	-0.00168218	0.00258264	-0.0145133	-0.000296603	-0.000316254	-0.000258478	0.00273264	0.00129379	-0.0027937	0.000210011	-0.0163089	-0.00856083	-0.00191287	-0.00312055	-0.00351353	-0.000944016	-0.000310624	0.00198781	-0.00458906	-0.00512612	0.000194909	-0.00240623
SRR22868617	0.00114507	0.00637986	0.0431656	-0.000330697	0.000243556	1.9514e-05	0.00811728	0.00270146	0.111225	0.00455926	0.0757757	0.0279757	-0.00147633	-0.013931	0.00720291	0.102152	0.00890596	0.00690017	0.144246	-0.0272768	0.00900526	-0.00562682
SRR22868612	-0.00633298	-0.0005022	0.221192	0.00152819	0.00145684	0.000254148	0.000921708	-0.00139962	-0.000263878	0.00860216	0.234229	0.121052	0.0360967	0.0617149	-0.0080541	0.00448467	0.000156077	-0.00948785	-0.0151412	0.0290698	-0.00106973	-0.00509462
entry_684	-0.0011975	0.0029935	-0.0142566	0.000605826	-0.000295485	-7.39294e-05	0.00297025	0.00127107	-0.00268875	-0.00109737	-0.0157428	-0.00844757	-0.00385746	-0.0047086	-0.0032328	-0.00138297	-0.00033101	-0.000510879	-0.00445176	-0.00249025	-1.48072e-05	-0.00230774
entry_536	-0.00267397	-0.00151875	-0.0157257	0.000478964	0.00022322	1.01706e-05	0.000939549	0.00148084	-0.00245211	-0.00158498	-0.0159074	-0.00949997	-0.00135016	-0.00306779	0.00534836	-0.0005724	-9.21389e-05	-0.00194864	-0.00503372	0.00578708	-0.000526523	-0.00237993
entry_396	-0.00169753	9.87482e-06	-0.0146819	-0.000319924	-0.000313554	-0.000344386	0.00184291	0.00127781	-0.00280532	0.000201452	-0.0164353	-0.00917214	0.00480291	-0.0043864	-0.00352694	-0.00180142	-0.000296572	0.00203413	-0.00436633	-0.00478302	0.000202553	-0.00214815
entry_568	-0.00311816	-0.00151062	-0.0155834	0.000406095	0.000174772	-2.5088e-05	0.00100006	0.000631275	-0.00152635	-0.000931229	-0.0154431	-0.00934475	-0.00434676	-0.00315917	0.00453427	0.000652581	-7.63512e-05	-0.00197561	-0.00491897	0.00477066	0.000671589	-0.00236762
entry_624	-0.00327908	-0.00118765	-0.0157363	0.000395385	0.000223413	-2.8498e-05	0.00378376	0.00154504	-0.00242503	-0.00156346	-0.0164048	-0.0094171	-0.000853899	-0.00328717	0.00076555	0.000427264	-7.17107e-05	-0.00199966	-0.00505456	0.00577312	-0.000578041	-0.00235312
SRR22868639	0.0574953	0.00920147	0.00529164	-0.000908128	0.000232465	0.000137546	0.0221902	0.0027799	-0.00676694	0.00310857	-0.0246575	0.0195491	0.00588928	0.0621437	0.00109167	-0.00345536	0.00346726	0.0052956	0.0470305	-0.0219781	0.00740548	0.0419487
entry_703	-0.00166136	0.000492849	-0.014473	0.000803916	-0.000306346	-5.79132e-05	0.00299569	0.00127281	-0.000312189	-0.00110111	-0.0161795	-0.00863307	-0.00405673	-0.00418802	-0.00319561	0.000707519	-0.000340415	-0.00055117	-0.00448928	-0.00227732	-0.000314473	-0.00232642
entry_641	-0.00349815	-0.00215499	-0.0169007	0.000479104	0.00020583	-1.18472e-05	0.000171973	0.00170053	-0.001361	-0.00166883	0.000345843	-0.0101647	-0.00489416	-0.0042018	0.00545885	0.000366075	-5.28973e-06	-0.00243977	-0.00503065	0.00566955	-0.000167923	-0.00282362
entry_322	-0.00168299	0.00356632	-0.0145799	-0.000130785	-0.000296785	-8.78698e-05	0.00208375	0.00128202	-0.00281079	-0.000628898	-0.0158725	-0.0086586	-0.00223712	-0.00221507	-0.00338746	-0.000854658	-0.000421625	0.00121757	-0.00474964	-0.00427149	-0.000140237	-0.00244991
entry_235	-0.00165936	0.000239327	-0.014334	0.000627286	-0.000307969	-7.38299e-05	0.00298017	0.00125284	-0.00271057	-0.000868868	-0.0157959	-0.00844209	-0.00397511	-0.00251516	-0.00315292	-0.0012607	-0.000416775	0.00217624	-0.00460259	-0.00416025	0.000190866	-0.00223255
entry_647	-0.00189651	0.00183864	-0.0157571	-0.000127279	-8.28363e-05	-0.000416513	0.00598633	0.00134105	-0.00286359	0.00068625	-0.0146254	-0.0110432	-0.00309911	-0.00666791	-0.0031446	-0.00222589	0.00115625	0.00164861	0.0142413	-0.0100928	0.000550263	-0.000109578
entry_553	-0.00164427	-0.00026018	-0.0140588	0.000698862	-0.000268958	-0.000233611	0.00169472	0.0011526	-0.0026541	-0.00103312	-0.0148033	-0.00825482	-0.00389317	-0.00248153	-0.00265973	-0.00146122	-0.000352781	0.00147662	-0.00425575	-0.00488575	-0.000153925	-0.00221272
entry_569	-0.00228186	1.11456e-05	-0.014289	0.000457613	-0.000302858	-0.000284131	0.00224532	0.00125781	-0.00273776	-0.000781655	-0.0158386	-0.00845391	-0.00167241	-0.00252528	-0.00294065	-0.0012331	-0.000423795	0.00155471	-0.00459558	-0.00399597	0.00019055	-0.00235118
entry_459	-0.00242827	4.45993e-05	-0.0149598	-0.000339084	-0.000312573	-8.87112e-05	0.00307741	0.00131411	-0.00286083	-0.000185863	-0.0164678	-0.00823733	-0.00396757	-0.00373285	-0.0025443	-0.00182754	-3.13347e-05	0.00247466	0.00368208	-0.00544831	0.000193481	-0.00248014
entry_698	-0.00231941	-0.00237266	-0.0165682	0.000361777	0.000181751	-4.61688e-05	-0.00446634	0.00163103	-0.00147818	-0.001445	-0.00608673	-0.00845293	-0.00477797	-0.00397895	0.00376398	-0.000564184	-4.61782e-05	0.00605191	-0.00519709	0.0086137	-0.000560219	-0.00260225
entry_244	-0.0014927	0.0048343	-0.0171753	-0.000774857	-0.000306789	-0.00033893	0.00427572	0.00170814	-0.00404184	0.000972009	0.0153162	-0.0128813	-0.00538953	-0.00705285	-0.00362552	-0.00083049	0.00130508	0.00256004	0.0136649	-0.00798545	0.000716628	-0.00302279
entry_347	-0.00347635	-0.00265111	-0.0179031	0.000560927	0.000278741	-9.61246e-05	-0.00401955	-0.00257938	-0.00194711	-0.000960174	0.000135441	0.0236787	-0.00115495	-0.00480487	-0.00279701	0.000617529	7.89993e-06	-0.00265043	-0.00578466	0.00692208	-0.000973114	-0.00295947
entry_424	-0.00192291	0.000916223	-0.0164753	-0.000705866	-0.000366381	-0.000320466	0.00326059	0.00154064	-0.00352426	0.000398478	-0.0177151	0.00128138	-0.00247237	-0.00554788	-0.00358688	-0.00277124	0.00121338	0.00296947	0.015635	-0.0087322	0.000592853	-0.0026956
entry_639	-0.00170599	0.000604938	-0.0145322	-0.000171979	-0.000298501	-0.000252849	0.00299608	0.00127679	-0.00282838	-0.000976537	-0.0159394	-0.00833533	-0.00416183	-0.00471936	-0.00285418	-0.00159865	-5.39988e-05	0.00159256	0.00294884	-0.00654807	0.000192936	-0.00229242
entry_662	-0.0017545	0.00309778	-0.0151811	-0.000386737	-0.000301679	-8.93793e-05	0.00492152	0.00136301	-0.00309472	0.000286529	-0.0157817	-0.0105366	-0.00207174	-0.00608342	-0.00117335	-0.00139936	0.00100499	0.00159654	0.00155831	-0.00900316	0.000226968	-2.09038e-05
entry_222	-0.00725741	-0.00619063	0.0177769	-0.00217281	0.000685948	5.33991e-05	-0.0296668	-0.0164624	-0.00178714	0.00129968	0.130345	0.0490398	-0.00121466	-0.00371609	0.0133029	0.0015764	-6.75071e-05	-0.006057	-0.0092665	0.0152689	-0.00102998	-0.00463744
entry_782	-0.00238754	-0.00137496	-0.0158544	0.000348904	2.29882e-05	-7.72154e-05	0.000597399	0.00149526	-0.00150482	-0.00150851	-0.00565576	-0.00952946	-0.00421158	-0.00275394	-0.00282337	0.00041036	-0.000137009	-0.00210618	-0.00495295	0.0051407	-0.000674504	-0.00237599
SRR22868643	-0.00232904	0.00886653	-0.0218575	0.00349563	4.47387e-05	0.000214313	0.00863705	0.00253022	0.00216507	0.00207975	0.0362168	-0.0119262	0.0233152	0.0259462	0.00491873	-0.00082284	0.00372545	0.00498526	0.0413022	-0.00550127	0.0017492	-0.00454494
entry_625	-0.00311593	-0.00152215	-0.0162243	0.000744779	0.000197891	6.41063e-05	-0.00128699	0.000571703	-9.87288e-05	0.00176905	-0.00326396	-0.00755926	-0.00450812	-0.00413865	0.00102029	0.000751591	-1.23848e-05	-0.000717661	-0.00504725	0.000432533	-0.000441092	-0.00246364
entry_229	-0.00197372	0.00404312	-0.0157481	-0.000655631	-6.42822e-06	-0.000340993	0.00333599	0.00144589	-0.00367036	0.000883371	0.00634525	-0.0119989	-0.00487809	-0.00701928	-0.000723943	-0.00219238	0.00121743	0.00193217	0.00624709	-0.0173584	0.000662098	0.00710935
entry_810	-0.00365683	-0.00239619	-0.0179873	0.000616141	0.000271882	7.32002e-05	0.00381457	0.00150464	-0.002129	0.000347429	0.00374834	-0.0108755	-0.00096478	-0.00279783	0.00789598	-0.000434273	-1.14521e-05	-0.00271969	-0.00563119	0.00652023	-0.000263107	-0.00290714
entry_608	-0.00171032	-0.000331348	-0.0148011	0.000880075	-0.000277636	-2.41647e-05	0.00198524	0.00135963	-0.002307	-0.00129999	-0.0162013	-0.0088083	-0.00398839	-0.00256794	-0.00312075	-0.000679099	-0.000429761	-0.00172287	-0.00480902	0.00473917	-0.000410954	-0.00246642
entry_708	-0.00191349	0.00221702	-0.0159615	5.90236e-05	-6.34752e-05	-5.32569e-05	0.00732448	0.00146068	-0.00373327	0.000472703	-0.0179491	-0.00930485	0.00744195	0.00426298	-0.00402249	-0.0016839	0.00151329	0.00371926	0.00308576	-0.0113938	0.000277045	0.00648919
entry_187	-0.00177427	0.0014821	-0.0152196	-0.000494252	-0.00029209	-0.000102026	0.0028006	0.00134814	-0.00312397	0.000301794	-0.0166333	-0.00798078	-0.0041259	-0.00614557	-0.00155357	-0.000930232	0.00111466	0.00240405	0.00419518	-0.00922725	0.000197518	0.000589796
entry_294	-0.00167902	0.000730455	-0.0144682	-0.000342736	-0.000313056	-0.000184119	0.00268404	0.00128954	-0.00278638	-0.00017757	-0.0159521	-0.00970425	-0.0022375	-0.0047123	-0.00319588	-0.00131318	-2.67745e-05	0.00248957	0.00124505	-0.00715189	0.000204194	-0.00228017
entry_889	-0.00240348	-0.000768116	-0.0150963	0.000357951	-0.000301387	-5.3904e-05	0.0034331	0.00134961	-0.00227922	-0.00142757	-0.0164693	-0.00973983	-0.00389248	-0.00259355	-0.00280576	-0.00112417	-0.00042457	-0.00160066	-0.00475217	0.00666891	0.000514177	-0.00243341
entry_763	-0.00339607	-0.00149244	-0.0158378	0.00030283	-0.000296338	-1.30874e-05	0.00116795	-0.000358115	-0.00186303	-0.00152149	-0.0169869	-0.00924125	-0.00108642	-0.00280716	0.00076238	0.00047976	-0.000466066	0.00469426	-0.00530357	0.00875717	-0.000761878	-0.00268668
entry_468	-0.0016473	0.000213761	-0.0140649	-0.00025401	-0.000293751	-3.94559e-05	0.00266611	0.00123821	-0.00254856	-0.000177408	-0.0157546	-0.00821537	-0.00382528	-0.00313862	-0.00304659	-0.000878966	-0.000295767	0.00158218	-0.00414039	-0.00587936	0.00016641	-0.00220553
entry_839	-0.00571902	-0.00261814	0.0181988	0.00140897	0.00051004	3.00994e-05	0.00358732	0.00363934	-0.00132701	0.00153864	-0.0236767	0.0432262	-0.000202617	-0.00658243	0.0101516	-0.000627126	0.000145252	-0.003973	-0.00767929	0.0107269	-0.00113746	-0.00318148
entry_540	-0.00153771	-0.00048584	-0.0154513	0.00041266	4.93937e-05	-3.5921e-05	0.00223376	0.00139651	-0.00142718	-0.00145215	-0.0170369	-0.00929438	-0.00420827	-0.002653	0.00262945	0.000479153	-0.00044929	-0.00165969	-0.00492884	0.00406388	-0.000567617	-0.00263226
entry_692	-0.00185421	0.00471187	-0.0157522	-0.000506397	-0.000329439	-0.000135107	0.00343198	0.00144033	-0.00310572	0.000377153	-0.0176241	-0.00863046	-0.00427884	-0.00199465	-0.00325454	-0.00103037	-0.000395861	0.00190693	0.00681574	-0.00551529	0.00067517	-0.00252231
entry_280	-0.00192553	0.00047754	-0.0151208	-0.000602618	-0.000328013	-0.000548323	0.00181486	0.00137059	-0.00293263	0.000292326	-0.0163821	-0.0103544	0.00545516	-0.00529973	-0.00324465	-0.00248372	0.00104917	0.00174823	0.00828386	-0.0114922	0.000230986	-0.00203157
entry_689	-0.00170303	0.00305288	-0.0148328	0.000686352	-0.000311865	-5.5237e-05	0.00228708	0.00131108	-0.00277505	-0.000879693	-0.0163942	-0.00871383	-0.00180751	-0.00194438	-0.00343767	-0.000903536	-0.000445923	-0.000480125	-0.00480516	-0.00471165	0.000199712	0.00101493
entry_510	-0.00175476	-0.00108135	-0.0155517	0.00100422	3.87909e-05	1.92898e-05	0.00193471	0.00142822	-0.00243127	0.0014954	-0.0166174	-0.00860109	-0.00279911	-0.00264304	-0.00356771	-0.000700895	-0.000469772	-0.00203888	-0.00525693	0.00812332	0.000544212	-0.00249026
entry_619	-0.00301824	-0.000777978	-0.0150622	0.000701496	0.00015921	5.22998e-05	0.00229553	0.00139562	-0.00287101	-0.00119213	-0.0151365	-0.00892696	-0.00420892	-0.00297403	0.00462518	-0.000988765	-0.000187442	-0.00054094	-0.00462623	-0.00147001	-0.000284032	-0.00222545
entry_598	-0.00165521	0.000136937	-0.0142588	0.000616964	-0.000305788	-0.000117375	0.00295546	0.00128217	-0.00268101	-0.000878906	-0.015866	-0.00842476	-0.00392373	-0.00250645	-0.00311176	-0.000882012	-0.000410868	7.32013e-05	-0.00454212	-0.00316416	0.000186561	-0.00236296
entry_368	-0.000954232	0.00501573	-0.0171209	-0.000368324	-8.0219e-05	-0.000645224	0.00215727	0.00167703	-0.00462795	0.001197	0.0176249	-0.0145566	0.0104158	-0.00861647	0.00239501	-0.00366188	0.00178922	0.00261411	0.0212452	-0.0137919	0.000867782	0.00152475
entry_796	-0.00352386	-0.000888328	-0.015943	0.000452228	3.39513e-05	6.18921e-05	0.00893184	0.00151843	-0.002914	-0.00033338	-0.0167338	-0.00930768	-0.00140525	-0.00318787	0.00521041	0.000678197	-0.000136712	-0.00062253	-0.0047927	-0.00419954	-0.000358596	-0.00224758
entry_508	-0.00177323	0.00379642	-0.0151624	-0.000368343	-0.000301436	-0.000254933	0.00284337	0.00132852	-0.00301576	0.000215902	-0.0166416	-0.0102418	-0.00416523	-0.00357891	-0.0030003	-0.00158965	4.19495e-06	0.00247674	0.00364962	-0.00559848	0.000226555	-0.00247112
entry_415	-0.00250796	-0.00117116	-0.0170889	0.000703139	-0.00037675	3.48553e-05	0.000548763	0.00168289	-0.00220013	0.00103754	-0.0178662	-0.0105009	0.0105689	-0.0029287	0.00664808	-0.00188094	-0.000300965	-0.00116198	-0.00577412	0.00860203	0.000601916	-0.00285352
SRR22868623	-0.00558813	-0.00393708	0.0281869	0.00166241	0.000645972	0.000190832	0.0129311	0.00425002	-0.00281068	0.00335169	0.019002	-0.0135709	-0.00168055	-0.0011184	0.0166048	-0.000457184	6.21811e-05	0.0124225	-0.00874824	0.025919	0.000421111	0.00661285
entry_867	-0.00177485	0.00568312	-0.0160105	0.000398819	-9.73602e-07	-4.25003e-05	0.00172173	0.001461	-0.001925	0.000863926	-0.0170426	-0.0104136	-0.00449519	-0.00560381	-0.0032941	0.000917141	0.000391236	-0.00218776	-0.00507807	0.0101721	0.000839886	-0.00257049
entry_428	-0.00325111	-0.000997825	-0.0159143	0.000472139	0.000227168	-2.46977e-06	0.00446505	0.0013907	-0.00155167	-0.00163384	-0.0173771	-0.00949007	-0.00444979	-0.00266331	0.00552094	-0.000706917	-0.000447472	-0.00205862	-0.00506099	0.00551001	0.000536666	-0.00238094
entry_413	-0.00254482	0.000346798	-0.0153528	-0.000565792	-0.000321505	-1.91825e-05	0.00327877	0.00141102	-0.00311499	0.000236325	-0.0165385	-0.0102621	-0.0042211	-0.00395182	-0.00245348	-0.00241017	2.3645e-06	0.0018102	0.0126407	-0.00749992	0.000482559	-0.00202363
entry_612	-0.0043166	-0.00295676	-0.0172554	0.000552294	0.000268281	0.000611556	-0.0118771	-0.00312381	-0.00125066	0.000706859	-2.10655e-05	0.0191118	-0.00168989	-0.00462236	0.00441912	0.00065253	-0.00106393	-0.00252722	-0.0052205	0.00640996	-0.000503368	-0.00283324
entry_871	-0.000721191	0.00209753	-0.0170859	-0.00118144	-0.000144448	-0.00109571	0.00707275	0.0019703	0.0455519	0.00174255	-0.0221716	0.00461686	0.0115792	-0.0105813	-0.00240639	-0.00503386	0.00253312	0.00328796	0.0290485	-0.0168634	0.00108376	0.0244945
entry_629	-0.00172551	0.000269303	-0.014676	-0.000361216	-0.000305112	-0.000256028	0.0027891	0.00128433	-0.00283737	-0.000176056	-0.0158565	-0.00992483	-0.00412675	-0.00473133	-0.00288545	-0.00163363	-2.68418e-05	0.00162492	0.00335572	-0.00474766	0.000440037	-0.00230035
entry_364	-0.00220408	0.00165847	-0.0169301	-8.57528e-06	-0.000146801	-0.000683136	0.0022198	0.00171767	0.0368699	0.000905176	0.0204777	-0.00969149	0.0117509	-0.00891485	-0.00185217	-0.00389863	0.00240719	0.00298537	0.00676643	-0.024636	0.000952013	0.00433854
entry_245	-0.00131293	0.0027494	-0.0142162	-0.000275754	-0.000268593	-0.000243062	0.00272746	0.00125368	-0.00270888	0.000248922	-0.0158635	-0.0081922	-0.00385173	-0.0053047	-0.00311556	-0.0015089	0.000821602	0.00141956	-0.00411613	-0.00752149	0.000171183	-0.000227617
entry_594	-0.00168212	0.00387195	-0.0146975	-0.000351437	-0.000313594	-0.000302433	0.00301152	0.00128848	-0.00273116	-0.000169968	-0.016117	-0.0100727	-0.00209377	-0.00174611	-0.00353911	-0.00193911	0.000260293	0.00141525	-0.00436743	-0.00750595	0.000197539	0.000567462
entry_357	-0.0016338	0.000160525	-0.0140346	-0.000212089	-0.000294147	3.92958e-05	0.00285593	0.00124036	-0.00260084	-0.000247225	-0.0155243	-0.0093656	-0.00381768	-0.0024693	-0.00305705	-0.000867235	-0.000379827	-0.000322403	-0.00418249	-0.00443308	0.000187109	-0.00207812
entry_417	-0.00258809	0.000703424	-0.0156447	-0.000583477	-0.000346901	-0.000307725	0.00333543	0.00140619	-0.00318239	0.000311465	-0.0168751	-0.0105409	-0.00428072	-0.00250904	-0.00255117	-0.00184992	-0.000404313	0.0018072	0.0127089	-0.00581672	0.000490873	-0.0021589
entry_653	-0.00274787	-0.000360413	-0.0146423	0.000616046	3.15953e-05	-5.25579e-05	0.00134164	0.00133394	-0.00288044	-0.00113234	-0.0151692	-0.0086071	-0.00388692	-0.0027132	0.000452305	-0.000704555	-0.000388942	0.002086	-0.00463828	-0.00295623	-0.000279672	-0.00242336
entry_436	-0.0020968	9.30924e-06	-0.0142703	-6.42624e-06	-0.000277039	-7.1124e-05	0.00195525	0.00127436	-0.00267532	-0.000759601	-0.0153178	-0.00840098	-0.00377096	-0.00250794	-0.00267334	-0.000901559	-0.000398192	-0.000513555	-0.00451082	-0.00230657	0.000173045	-0.00200892
entry_219	-0.00212426	-0.00285321	-0.0187913	0.000619803	0.000308025	-2.0619e-05	-0.0107203	0.00204568	-0.00130174	-0.00108193	0.000733654	0.0231057	-0.000637896	-0.00485206	0.00246389	0.000730628	-2.14594e-06	-0.00277622	-0.00574556	0.00718968	-0.00048629	-0.00283116
entry_352	-0.00165897	-0.000438112	-0.0142058	0.000607161	-0.000293505	-0.00026188	0.00195209	0.00125239	-0.0027261	-0.00109976	-0.0153168	-0.00841722	-0.00219396	-0.00250085	-0.00318593	-0.000710574	-0.000400874	0.00156495	-0.00446999	-0.00443723	-0.000168071	-0.0022854
entry_533	-0.00167522	0.000647198	-0.0143738	-0.000300669	-0.000289878	-0.00030863	0.00545951	0.00124986	-0.00276362	0.000204604	-0.0158407	-0.00985466	-0.00219062	-0.00468371	-0.00336912	-0.00189233	0.000799671	0.00138633	-0.00404524	-0.00701027	0.000414039	-0.000622753
entry_392	-0.00353535	-0.00169638	-0.0151235	0.000383419	0.000174038	-2.96584e-05	-8.57372e-05	-0.00139632	-0.00146876	-5.2052e-05	-0.0150322	-0.00916429	0.000809378	-0.00316803	0.00349471	0.000268082	-0.000771995	-0.00195279	-0.00495342	0.00484335	-0.000257943	-0.00230537
entry_602	-0.00120654	-0.00149649	-0.0154857	0.000404213	5.54571e-05	-1.99993e-05	-9.81556e-05	0.00150188	-0.00154459	-0.00154412	-0.0152766	-0.00936386	-0.00457562	-0.00306669	0.00497534	-0.000546812	-7.93785e-05	-0.00196006	-0.00489072	0.0050912	-0.000510214	-0.00233811
entry_585	-0.00164692	0.000592214	-0.0142737	-0.000139098	-0.00032279	-4.62242e-05	0.00294954	0.00129338	-0.00272507	-0.000750991	-0.0160175	-0.00849166	-0.00222848	-0.00274937	-0.00337398	-0.000902504	6.14682e-05	-0.000514656	-0.00457554	-0.00318798	0.000174357	-0.00237426
entry_338	0.00429725	0.0016704	-0.0166648	-0.000453058	-2.68766e-05	-0.000489877	0.00662261	0.00163602	-0.00440621	0.00114604	0.0158495	-0.0121235	-0.00216511	-0.00793816	-0.00169147	-0.00388466	0.00154318	0.00237159	0.0217171	-0.0137294	0.000774486	0.000277579
SRR22868637	0.0903104	-0.0115415	0.238489	-0.00472123	0.00304372	0.00172532	-0.0534934	-0.028977	-0.000849665	-0.00198892	0.235248	0.128902	-0.00215174	0.0709349	0.0181891	0.00374767	-0.00373936	-0.0101614	-0.0143374	0.0289379	-0.00328487	-0.00540419
entry_723	-0.00789004	-0.00834573	0.12501	-0.00236724	0.000764504	0.00107485	-0.0323962	-0.0143578	-0.00142353	0.00234735	0.0670076	0.052766	-0.000770087	-0.0031907	0.0107675	0.00171992	-0.00227579	-0.00583132	-0.00972399	0.0170571	-0.00248686	-0.00545888
entry_443	-0.0018085	0.00316713	-0.0154403	-0.000638667	-0.000320451	-0.000484755	0.0030344	0.00129429	-0.00327106	0.00030306	-0.0167059	-0.010684	-0.00237871	-0.00638191	-0.0033164	-0.00262902	0.00107014	0.00156816	0.0123808	-0.00933317	0.0005033	8.66444e-05
entry_195	-0.00165856	0.00282253	-0.0142093	0.000165746	-0.000299927	-8.69626e-05	0.00273272	0.00126399	-0.00268803	-0.00020977	-0.0160121	-0.00836349	-0.00212773	-0.0048451	-0.0034173	-0.000909412	-0.000299324	0.00200587	-0.00430865	-0.00685279	0.000185797	-0.0022786
entry_263	-0.00149441	0.00358931	-0.0153338	-0.000329839	-0.000302044	-7.92396e-05	0.00332143	0.0013606	-0.00314415	0.000284704	-0.016859	-0.00840669	-0.0041595	-0.00574649	-0.00323214	-0.00137284	0.00123626	0.00250372	0.00403845	-0.00586007	0.000206259	-0.00254647
entry_733	-0.00208553	0.00431893	-0.0165585	-0.000753252	-0.000391897	-0.000183887	0.00387643	0.00172602	0.0293865	0.000904572	-0.0199555	-0.0120479	-0.0056254	-0.00777755	-0.000611531	-0.00335918	0.00157402	0.00254382	0.019081	-0.00823008	0.000706973	-0.00312567
entry_725	-0.00182011	-0.000320587	-0.015625	0.00086919	6.93295e-05	0.000107322	0.00852263	0.00141203	-0.00300842	-0.00125346	-0.017072	-0.00902177	-0.0027546	-0.00259637	-0.00330346	-0.000900363	-0.000371755	0.00252273	0.00394313	-0.00618865	0.000218398	-0.00227699
entry_707	0.0247581	0.00334729	-0.0166501	-0.000332999	-2.33848e-05	-0.000507801	0.00438691	0.00162359	-0.00219232	0.00126442	-0.0198226	-0.0129301	-0.00513199	-0.00419321	0.000928436	-0.00231753	0.00214783	0.00230374	0.0186584	-0.0124042	0.000780241	0.000764101
entry_808	-0.00262034	0.00452922	-0.0174458	-0.000884849	-4.45321e-05	-0.000382562	0.00397332	0.00177747	-0.00414465	0.000637657	0.0173656	-0.0119992	-0.00544116	-0.0072758	-0.00343951	-0.00235163	6.31977e-06	0.00248821	0.0213286	-0.00716354	0.000707828	-0.00312201
SRR22868661	-0.00715814	-0.014403	0.240244	-0.00600903	0.00301593	0.00158371	-0.0542554	-0.0233679	-0.000204185	0.00553108	0.228113	0.0956164	0.127108	0.0707416	0.020043	0.005307	-0.00494743	-0.010113	-0.0137656	0.0352387	-0.00350299	-0.00625111
entry_242	-0.00185174	-0.00116535	-0.0164967	0.000382569	2.78532e-05	-1.73401e-05	0.00143599	0.00152361	-0.00154005	-0.0015731	-0.000339703	-0.00989742	-0.00463489	-0.00248866	-0.00344954	0.000360366	-0.000105678	-0.00229773	-0.00512903	0.00561458	-0.000725763	-0.00269051
entry_291	-0.00189287	-0.000700938	-0.016823	0.00085229	5.72033e-05	0.000114456	0.00531795	0.00152966	-1.22559e-06	-0.0012882	0.00139659	-0.0100538	-0.00206294	-0.00259943	-0.00424755	0.000885415	-0.000436787	-0.000854562	-0.00545846	-0.000464778	-0.0004886	-0.00294867
entry_804	-0.00167563	0.00138587	-0.0204993	0.00073477	0.000371043	-4.84698e-06	0.00533433	0.00252856	-0.00144822	-0.00229462	0.00701653	0.0336534	-0.000397033	-0.00525854	-0.00501168	-0.000958615	-0.000156775	-0.00334651	-0.00696359	0.0093967	-0.0010064	-0.00384283
entry_393	-0.0018077	0.0027571	-0.0153376	-0.000594015	-0.000301374	-0.000419745	0.00300351	0.0013852	-0.00319583	0.000347444	-0.0160045	-0.01044	-0.0043026	-0.00616419	-0.00295206	-0.00255017	0.00103461	0.00166412	0.0130146	-0.00902998	0.000493063	-0.0014486
entry_687	-0.00241975	0.00402485	-0.0195095	-0.0011137	-5.13162e-05	-0.000748738	0.00601846	0.00230125	0.046656	0.00135921	-0.0232473	-0.0101435	-0.00754769	-0.0108123	-0.000377535	-0.00309471	0.00408487	0.00287669	0.0786031	-0.0104973	0.00141134	0.0118073
entry_863	-0.00162755	0.00276365	-0.0140921	-0.000265952	-0.000276388	-7.62411e-05	0.00265995	0.00125211	-0.00262694	0.000166536	-0.0155752	-0.00828981	-0.00385476	-0.00489048	-0.0030304	-0.000861451	-6.84178e-05	-0.000413702	-0.00416065	-0.00519912	0.000172633	-0.0022485
entry_749	-0.00183012	0.00340879	-0.0154145	-0.000566649	-0.000352821	-1.55401e-05	0.00334273	0.00139706	-0.00304727	0.000306797	-0.0168618	-0.010489	-0.00300182	-0.00185125	-0.0032253	-0.00169859	-0.000424977	0.00228576	0.00971127	-0.00897777	0.000237602	-0.00256778
SRR22868626	0.00022296	0.0018295	-0.0210911	0.00195119	0.000765558	0.0016919	0.00408991	-0.00510277	0.00218178	0.00444058	0.0158466	0.0496435	0.026704	-0.00140023	0.0152049	0.00295847	0.000146525	-0.00129898	-0.00827582	0.00185409	0.000218241	-0.00365916
entry_450	-0.00169366	0.00356349	-0.0145759	0.000485373	-0.000291323	-8.52404e-05	0.00224898	0.00128111	-0.00287848	-0.000833023	-0.0161604	-0.00869153	-0.00216531	-0.00221646	-0.00340189	-0.000935612	-0.00043338	-0.00042666	-0.00483944	-0.00306185	0.00019939	-0.00245128
entry_710	-0.00165113	-0.000462495	-0.0142113	0.000586186	3.5724e-05	2.89425e-05	0.00143253	0.00124216	-0.00268395	-0.00111349	-0.0145651	-0.00844752	-0.00390183	-0.00249827	-0.002763	-0.000789213	-0.000171905	-0.000514994	-0.00439459	-0.0033345	0.000172801	-0.00202166
entry_785	0.0388668	0.002558	-0.017603	0.00032487	1.79521e-05	-0.000214569	0.0152767	0.00204459	0.05507	0.001864	-0.0234043	-0.0161676	-0.00732957	-0.0111849	-0.000529571	-0.00335962	0.00459776	0.00634461	0.0109788	-0.0350573	0.00121567	0.0674698
entry_253	-0.00102848	0.0021623	-0.0161654	-0.000677615	-1.4554e-05	-0.00019907	0.00370502	0.00162716	-0.00375833	0.000621285	0.0117721	-0.0122392	-0.00503332	-0.00701065	-0.00351067	-0.00105363	0.00121145	0.00200521	0.00619633	-0.0118088	0.00030637	0.000365532
entry_663	-0.00701167	-0.00593672	0.109884	-0.00246723	0.000659023	0.000960719	-0.0295344	-0.0149897	-0.00151739	0.00179357	0.00937626	0.0444222	0.0262864	-0.00613826	0.0104258	0.00148317	-0.00266066	-0.00559961	-0.00876638	0.0148819	-0.0022542	-0.00488555
entry_375	-0.00180929	0.00365948	-0.0156346	-0.000586451	-0.00034837	-7.5903e-05	0.0034165	0.00140682	-0.00310285	0.000215323	-0.0169993	-0.00880229	-0.00209183	-0.0037593	-0.00341274	-0.000811556	-3.83049e-06	-0.0006056	0.00986038	-0.00718582	0.000218609	-0.00263474
entry_693	-0.00171812	-0.000806719	-0.0149306	0.000975782	-0.000277211	-3.24747e-05	0.00155618	0.0013707	-0.00226846	-0.00141907	-0.0158086	-0.0089321	-0.00418596	-0.00429528	-0.00300945	0.000610591	-0.000337291	-0.00184836	-0.00477939	0.00570548	0.000678623	-0.00228242
entry_429	-0.00243867	-0.000190927	-0.0149603	-0.000413216	-0.000337106	-0.000309274	0.00312839	0.0013223	-0.00288707	0.000310125	-0.0163389	-0.00813887	-0.00218626	-0.00237536	-0.00278158	-0.00178131	-0.000416277	0.00162822	0.00358847	-0.00706772	0.0001951	-0.00244792
entry_334	-0.00166109	0.000334143	-0.014225	-0.000292775	-0.000314189	-0.000260407	0.00296854	0.00126937	-0.00265514	-0.000190829	-0.0160566	-0.00821155	-0.00176892	-0.00246356	-0.00343549	-0.000966201	-0.000405454	0.00214257	-0.00436667	-0.00659133	0.000170876	-0.00231687
entry_623	-0.00137133	-0.00116531	-0.015438	0.000444652	6.28681e-05	1.32469e-05	0.00174881	0.00144841	-0.00154458	-0.00154147	-0.0165408	-0.00933201	-0.00205963	-0.00263925	0.000661065	0.000355497	-0.000213761	-0.00192253	-0.00499012	0.00448822	-0.000606808	-0.00231613
entry_875	-0.00177064	0.000247553	-0.0153455	-0.000388064	-0.000317812	-0.0002529	0.00329283	0.0013558	-0.00308668	-0.000176438	-0.0167793	-0.00838118	-0.0042701	-0.00240631	-0.00311865	-0.00095417	0.00155197	0.00177723	0.00423374	-0.00549609	0.00019717	-0.00256835
entry_249	-0.0016816	1.22138e-05	-0.0143862	-0.000255223	-0.000314711	-9.68329e-05	0.00295753	0.0012911	-0.00267431	0.000270737	-0.0161332	-0.00845756	-0.00223223	-0.0024686	-0.00347493	-0.00142843	-0.000415151	0.00219751	-0.00456317	-0.00468729	0.000190889	-0.00223363
entry_550	-0.00136824	0.000822938	-0.0149352	-0.000633432	-0.000331635	-0.000487523	0.00300899	0.00141231	-0.003069	0.000590872	-0.0166151	-0.0103697	-0.00236599	-0.00536068	-0.00329231	-0.00254194	0.00104888	0.00175055	0.0123966	-0.00794172	0.000497292	-0.00243767
entry_530	-0.00173448	-0.000812948	-0.0149945	0.000382303	-0.000307769	1.41131e-05	0.00211774	0.00138569	-0.00149954	-0.00149565	-0.0162866	-0.00904982	-0.00157184	-0.00273405	-0.00352821	-0.000701584	-0.000447502	-0.00184035	-0.00500422	0.00476975	0.000491634	-0.0022039
entry_248	-0.00208072	0.00245537	-0.0175681	-0.000437521	-8.78762e-07	-0.000641873	0.0042163	0.00160687	-0.00425176	0.0011296	0.0151505	-0.0123147	-0.00532211	0.0128717	-0.00390931	-0.00391655	0.00143844	0.00245099	0.0200291	-0.0200679	0.000749187	-0.000188036
entry_735	-0.00397423	-0.00200673	0.00104903	-0.000653181	0.000286182	0.000602831	-0.00243768	0.00282938	-0.00196896	0.000215056	0.000665247	-0.0111021	-0.00231482	-0.00472704	0.00662542	0.000475463	1.47106e-05	-0.0029681	-0.00582534	0.007159	-0.000357173	-0.00293082
entry_604	-0.000987452	0.00342087	-0.0160149	-0.000729594	-0.000117901	-0.000473566	0.00178731	0.00150632	-0.00347216	0.000401437	-0.0166348	-0.0111681	0.00619236	-0.0065833	-0.00354837	-0.00283981	0.00115397	0.00191855	0.0146554	-0.00938494	0.000559182	-0.00260582
entry_464	-0.0016832	0.000399362	-0.0144026	-0.000287056	-0.000292245	-0.000228559	0.00300428	0.00128921	-0.00280034	-0.000180437	-0.0157937	-0.00959499	-0.00404639	-0.00465874	-0.00288937	-0.00145551	-5.5222e-05	0.00221889	0.00140483	-0.00652295	0.000205191	-0.0022575
entry_551	-0.00167071	-0.000602631	-0.0144538	0.000597693	1.58462e-05	1.97077e-05	0.00181918	0.00128491	-0.0026857	-0.00112068	-0.0146197	-0.00860271	-0.00393835	-0.00298854	-0.00297133	0.000539007	-0.00038412	-0.000556605	-0.00467998	-0.00133254	-0.000387908	-0.00208753
entry_581	-0.00286824	-0.00119547	-0.01515	0.00038773	0.000162763	-2.8952e-06	0.00105672	0.00140823	-0.0014982	-0.00146197	-0.0151221	-0.00904575	-0.00403237	-0.00299906	0.000990574	-0.000975392	-6.41353e-05	-0.00182935	-0.00470455	0.00445017	-0.000496726	-0.00221478
entry_671	-0.00209843	-0.000122342	-0.0141945	0.00043683	-0.000281707	-6.99942e-05	0.0025243	0.00127243	-0.00262155	-6.08014e-05	-0.0155788	-0.00836078	-0.0037944	-0.00247787	-0.0027352	-0.00140305	-0.000386062	0.00205862	-0.00434888	-0.00546918	0.000179504	-0.00213614
entry_445	-0.00441291	-0.00341938	0.00760411	-0.0011223	0.000332027	0.000762525	-0.0122468	-0.00701151	-0.00193751	0.000740467	0.00257839	0.0211063	-0.00621223	-0.00288875	0.00727879	0.000702183	5.58596e-05	-0.00315785	-0.00583661	0.0077531	-0.000921012	-0.00297959
entry_635	-0.000996242	0.00336263	-0.0157116	-0.000451184	-0.000328091	-0.000476664	0.00325402	0.0013245	-0.00336611	0.000392143	-0.0170834	-0.0109048	-0.0030639	-0.00655687	-0.00109877	-0.00220954	0.00105898	0.00163131	0.0130114	-0.00973815	0.000535166	0.000201709
entry_537	-0.00170635	0.000706222	-0.0148494	0.000773816	-0.000352831	-5.41729e-05	0.00318852	0.00132288	-0.00301184	-0.000882946	-0.0164762	-0.00864345	-0.00217845	-0.00241495	-0.00338692	-0.000941592	-0.000441646	-0.000528824	0.00197925	-0.00459253	0.000205611	-0.00253761
entry_237	-0.00163607	0.00266785	-0.0139966	-8.99941e-05	-0.000284514	4.14405e-05	0.00265543	0.00121434	-0.00263218	-0.0009567	-0.0155336	-0.00825706	-0.00383451	-0.00466763	-0.00301272	-0.000855502	-0.000282564	-0.000483086	-0.0041263	-0.00485763	0.000186913	-0.00220046
entry_712	-0.00167178	0.00353863	-0.0145891	0.000596107	1.9353e-05	-7.11787e-05	0.00173722	0.00127645	-0.0027728	-0.00114989	-0.0154878	-0.00866427	-0.00403851	-0.0023831	-0.00301129	-0.000863613	-0.000415901	-0.000541081	-0.00481663	-0.00216648	-0.000238991	-0.00210218
entry_189	-0.0016393	0.000175738	-0.0141709	-0.000320796	-0.000303315	-0.000296001	0.00265205	0.00124868	-0.00263962	0.000203044	-0.0157785	-0.00811039	-0.00194459	-0.00335664	-0.00336558	-0.00145145	-5.02072e-05	0.00149896	-0.00408455	-0.00635373	0.000173029	-0.00222063
entry_309	-0.00167678	0.00337932	-0.0143302	0.00040389	-0.000293243	-6.16522e-05	0.00285023	0.00125583	-0.00270264	-0.000776261	-0.0161934	-0.00843525	-0.00387884	-0.00297489	-0.00318886	-0.000916611	-0.000315923	0.00205467	-0.00442968	-0.00637974	0.000194904	-0.00233747
entry_477	-0.00288143	-0.00122194	-0.0151449	0.000363952	0.000105444	-5.93743e-05	0.000568525	0.00138626	-0.00230891	-0.00145943	-0.0147903	-0.00908403	-0.00383595	-0.00310569	0.00066024	-0.00116843	-6.77185e-05	-0.00184357	-0.00471456	0.00580714	0.000141279	-0.0022201
entry_752	-0.0013674	0.00154403	-0.0147522	0.000990514	-0.000294341	-3.72986e-05	0.00183611	-0.0011205	-0.00147196	-0.00135399	-0.0157603	-0.00886131	-0.00433447	-0.00450429	0.00106546	0.000499958	-9.32333e-05	-0.0020091	-0.00485052	0.00606013	-0.000625421	-0.00255422
entry_607	-0.00140842	-0.000292351	-0.0155875	0.00034462	-0.00033052	-1.12921e-05	0.0036451	0.00147115	-0.00203582	-0.000766461	-0.0173433	-0.00929002	-0.000799553	-0.00275045	-0.00342467	-0.0012513	-0.000487093	-0.00195375	-0.00513235	0.00681219	0.000584576	-0.002265
entry_302	-0.00163991	0.00278301	-0.0141251	-0.000314145	-0.00029496	-5.59531e-05	0.00266085	0.00123859	-0.00267029	-0.000177146	-0.0159263	-0.00876551	-0.00194121	-0.00495028	-0.00336523	-0.000887219	-7.05744e-05	0.00190099	-0.00414315	-0.00689562	0.000197854	-0.00222969
SRR22868634	1.18583e-05	-0.00608914	0.179002	0.00157494	0.00111217	0.000188994	0.00761776	0.000576672	-0.00142714	0.00898461	0.0282639	0.0937836	0.0119262	-0.003218	0.0262224	0.00264702	2.94617e-05	-0.00760175	-0.0121288	0.0226868	-0.00089648	-0.00480239
entry_595	-0.00307379	-0.000117106	-0.0147915	-0.000147186	-0.000297576	-0.000221076	0.00240295	0.00141359	-0.0026894	0.000367016	-0.0163047	-0.00871892	-0.000699865	-0.0026195	0.000509293	-0.00117024	-0.000430904	0.0016134	-0.00452249	-0.00461431	0.000261171	-0.00243568
entry_202	-0.00183885	0.00118633	-0.0161383	-0.000167852	-0.000354291	-1.2903e-05	0.00496613	0.00145857	-0.00300218	-0.00111633	0.00394286	-0.00963707	-0.00177607	-0.00409302	-0.00403734	-0.00152019	-0.000324862	-0.000731137	-0.00460502	-0.00415493	-0.000261381	-0.00271745
entry_548	-0.00163804	2.30437e-05	-0.0143059	0.000391014	-0.000303637	-7.32044e-05	0.00277264	0.00123511	-0.00259836	-0.000115225	-0.0158232	-0.00839689	-0.00390809	-0.00253724	-0.0031087	-0.000935531	-0.000382583	-0.000478642	-0.00450714	-0.00305987	0.000188788	-0.00235904
entry_349	-0.00164958	0.000316665	-0.0142785	-0.000222167	-0.00030208	-6.10334e-05	0.00274271	0.00124069	-0.00262649	-0.000263489	-0.0159913	-0.00835948	-0.00355241	-0.00249489	-0.00332964	-0.000897101	-0.000369712	0.00200911	-0.00451379	-0.00485521	0.000183537	-0.00236936
entry_824	-0.00286251	-0.000729363	-0.0151578	0.00067805	0.000180072	-4.53651e-05	0.00146375	0.00144942	-0.000297146	0.00139781	-0.0151705	-0.0090973	-0.00400192	-0.00303142	0.000514042	0.000555247	-7.36099e-05	-0.000310497	-0.00477012	-0.00163461	-0.00042716	-0.00251176
entry_371	-0.00461846	-0.00198473	0.00783127	0.000574345	0.000283725	-1.04957e-05	-0.00245236	-0.00360385	-0.00200963	-0.00116459	0.000735091	-0.0108569	-0.00153135	-0.00343202	0.00627124	0.000621831	1.0552e-05	-0.00304944	-0.00577706	0.00720858	-0.000346526	-0.00309487
entry_401	-0.00163836	0.000201009	-0.0141107	0.000385797	-0.000297472	-0.00015632	0.00267822	0.00122697	-0.00266259	-0.000784012	-0.0157221	-0.00836492	-0.00380415	-0.00315049	-0.00306343	-0.000813476	-0.000304267	-0.000495091	-0.00442461	-0.00258961	-9.33847e-05	-0.0023074
entry_463	-0.00165712	9.84416e-05	-0.0142124	0.000708503	-0.000305805	-4.80588e-05	0.00299878	0.00128828	-0.00280329	-0.00085731	-0.0158901	-0.00837631	-0.00396787	-0.00250214	-0.003131	-0.000893497	-0.000412758	0.00199326	-0.00446082	-0.00511464	0.000184868	-0.00232744
entry_617	-0.00650462	-0.00739114	0.127033	-0.00217139	0.00181486	0.00010694	-0.0303176	0.00216935	-0.00152564	0.00565296	0.0113266	0.0526641	0.00399891	6.11584e-05	0.0101823	0.0015701	-0.00257615	-0.00606661	-0.00950313	0.0157159	-0.00236592	-0.00529523
entry_615	-0.0016523	-0.000251511	-0.0141498	2.01374e-05	-0.000274586	-6.64378e-05	0.00219813	0.00126999	-0.00277704	-0.00101631	-0.01551	-0.00841679	-0.00393268	-0.00250517	-0.00295265	-0.000698145	-0.000397269	-0.00051423	-0.00452394	-0.00174951	-0.000163339	-0.00202689
entry_365	-0.0074392	-0.00647995	0.127203	0.00117799	0.00069318	0.000939128	-0.0307659	-0.0170771	-0.00152935	0.00181147	0.0187982	0.0488899	4.03797e-05	-0.00343673	0.0110624	0.00152227	-0.00180331	-0.00586492	-0.00901038	0.0150917	-0.00220788	-0.00433189
entry_666	-0.00228943	-0.000980577	-0.015801	0.000356043	-0.000337948	-2.71501e-05	0.00363625	0.00144605	-0.00220577	-0.00150415	-0.0177506	-0.00936956	-0.00206	-0.00267397	-0.00350797	-0.00108406	-0.000460859	0.00513427	-0.00534563	0.00796588	0.00047242	-0.00252567
entry_614	-0.00436442	-0.0142392	0.207077	-0.00593214	0.00278395	0.00127011	-0.0509689	-0.0272007	-0.00164508	-0.00837508	0.203358	0.0816711	-0.000492154	0.0632241	0.0129215	0.00300266	-0.00455072	-0.00923321	-0.0134732	0.0252312	-0.00372683	-0.00636245
entry_262	-0.00161867	0.00326556	-0.0143805	-0.000307929	-0.000296654	-7.13507e-05	0.00276188	0.00128491	-0.00267649	-0.000157419	-0.0163249	-0.00807855	-0.00277915	-0.00512363	-0.00221242	-0.00152596	-7.56826e-05	0.00161073	-0.00440825	-0.00536188	0.000560902	-0.0022902
entry_570	-0.00165405	0.000130554	-0.0142374	-0.000229014	-0.000290779	-7.50257e-05	0.00285323	0.00122456	-0.00260083	-0.000255369	-0.0157659	-0.00815194	-0.00379434	-0.00246144	-0.00306974	-0.0013347	-0.00030859	0.00211701	-0.00423618	-0.00599482	0.000163809	-0.00230525
entry_674	-0.00194072	0.00389192	-0.0162987	-0.000764563	-0.00036305	-0.000339049	0.00351434	0.00158027	-0.00361984	0.00040096	-0.0183973	-0.010301	-0.0022313	-0.00731054	-0.00378108	-0.00289636	0.00116469	0.0017954	0.0151018	-0.0107303	0.000295972	0.0149737
entry_194	-0.00240061	-0.000359336	-0.0148459	-0.000381826	-0.00030974	-0.000312481	0.00240136	0.00136397	-0.00282661	0.000265516	-0.0161486	-0.00846225	-0.00275448	-0.00367253	-0.00271749	-0.00176138	-0.000319872	0.00171176	0.00456586	-0.0050181	0.000213983	-0.00244292
entry_600	-0.00155807	-0.00162159	-0.0174573	0.000446116	0.000235529	-1.62267e-05	0.00274633	0.00176431	-0.00151382	-0.00173664	0.00206186	-0.0103896	-0.00125963	-0.00441034	0.00153617	-0.000565163	-1.53064e-06	-0.00254019	-0.00534131	0.00593408	-0.000256383	-0.00307626
entry_276	-0.00164562	1.73614e-05	-0.0142403	0.000626868	-0.000306519	-7.21594e-05	0.00297936	0.00128613	-0.00278187	-0.00111623	-0.0158517	-0.00844638	-0.00390873	-0.00251128	-0.00312919	-0.000868117	-0.000412116	-0.000501463	-0.00462577	-0.00197967	0.000172178	-0.00236996
entry_278	-0.00167656	0.00326903	-0.014364	-7.14104e-05	-0.000310022	-4.63829e-05	0.00285719	0.00126444	-0.00274602	-0.000732023	-0.0162861	-0.00843639	-0.00228256	-0.00485822	-0.00344928	-0.000907788	-0.000334515	0.00215153	-0.00448946	-0.00481554	0.000179448	-0.00234913
entry_728	-0.00382113	-0.00212594	-0.0175075	0.000404611	5.51475e-05	-7.85229e-06	0.00251266	0.001834	-0.00163754	-0.00176228	1.63508e-05	-0.010526	-0.00173579	-0.00214029	0.00632983	-0.000581895	1.21075e-05	-0.00261119	-0.00528338	0.00605817	-0.000708023	-0.00274047
SRR22868660	-0.00920692	-0.00997847	0.207546	-0.00266083	0.00250608	0.00164602	-0.0367116	0.00697218	0.000301262	0.00666643	0.00929135	0.0809112	0.0384577	0.0844631	0.0167884	0.0031249	-0.00284308	-0.00778828	-0.0126664	0.0244895	-0.00306736	-0.00604647
entry_557	-0.0028977	-0.00133777	-0.0152258	0.00038089	0.000150271	-2.84978e-05	0.000513174	0.00142134	-0.00231722	-0.00139963	-0.0146882	-0.00911337	-0.00393902	-0.00302443	0.000727745	0.000263372	-6.6773e-05	-0.00186505	-0.00480003	0.0053766	-0.000597212	-0.00224776
entry_476	-0.00184363	-4.38306e-06	-0.0155624	-0.000569592	-0.000370863	-0.000321068	0.00297007	0.00140594	-0.00302816	0.000320593	-0.0171325	-0.0085466	-0.00288484	-0.0023383	-0.00337498	-0.00194037	-0.000358566	0.00257603	0.0103316	-0.00570899	0.000208366	-0.00273065
entry_517	-0.00167658	0.00341543	-0.0145166	0.000782033	-0.000298929	3.53621e-05	0.0030283	0.00126178	-0.00271267	-0.000860616	-0.0162351	-0.00858557	-0.00402994	-0.0030314	-0.00314975	-0.000912659	-0.000344826	-0.000521615	-0.00466002	-0.00316055	0.000183745	-0.00222703
SRR22868609	0.0775684	-0.00623371	0.122143	-0.000765091	0.00154472	0.00301736	-0.00488551	0.0062704	0.00601922	0.0142775	0.211012	0.113716	0.0474409	-0.00466429	0.0267211	0.00512289	-7.78138e-06	-0.00244199	-0.0134742	-0.00619054	-0.00103631	-0.00444621
entry_215	-0.00169605	-0.000113989	-0.0149738	0.000344879	3.00182e-05	-3.06932e-05	0.00178152	0.00136224	-0.00149497	-0.00145044	-0.0158788	-0.00897155	-0.00409415	-0.00259145	-0.0031399	0.000415414	-0.000435255	-0.00183462	-0.0049008	0.00472564	-0.000614029	-0.00235961
entry_182	-0.0023909	-0.00103584	-0.0141784	0.000348542	2.67985e-05	-3.2826e-05	0.000656353	-0.0007965	-0.00148703	-0.001304	-0.0147622	-0.00851692	-0.00369002	-0.00270097	-0.00216884	0.00025767	-0.000398636	-0.00177772	-0.00480104	0.00436211	-0.000584861	-0.00214985
entry_204	-0.00175703	0.00185862	-0.0149049	-0.00049888	-7.835e-05	-0.000107144	0.00284921	0.00133698	-0.00308275	0.000261222	-0.0163428	-0.00928358	-0.00286186	-0.00602199	-0.00319901	-0.00206386	0.00101339	0.00233954	0.00449719	-0.00909269	0.000210561	0.000163487
entry_419	-0.0031887	-0.00101284	-0.0155057	0.000414592	4.88578e-05	-7.79944e-05	0.00240713	0.00138813	-0.00140686	-0.00144836	-0.0167366	-0.00924258	-0.0043632	-0.00266429	0.00447045	-0.000738811	-0.000426915	-0.00186156	-0.00489758	0.00429251	0.000459643	-0.00230382
entry_519	-0.00334378	-0.00217511	-0.016308	0.000421902	0.000178208	-3.0943e-05	-0.00440653	0.0015965	-0.00151726	-0.00122918	-0.00263103	-0.008371	-0.00465618	-0.00406455	0.004543	0.000436496	-4.19538e-06	-0.00223515	-0.00475166	0.00531786	-0.000668526	-0.00266291
entry_295	-0.00631368	-0.00574967	0.109881	0.00114401	0.000634053	0.000112201	-0.0202792	-0.0138419	-0.00157486	-0.00262116	0.0118794	0.0481613	-0.00854396	-0.00346226	0.0124486	0.00153065	4.58182e-06	-0.00518153	-0.00865518	0.0150098	-0.00174665	-0.00387808
entry_561	-0.00173756	0.0026655	-0.0149203	-0.000352642	-8.64937e-05	-0.000199947	0.00281922	0.00122603	-0.00309925	0.000287728	-0.0151267	-0.0104579	-0.00231912	-0.0059209	-0.00327465	-0.00192226	0.000994116	0.0014883	0.00381618	-0.00899346	0.000475642	0.000150616
entry_467	-0.00165407	0.000130206	-0.0141595	-0.000288399	-0.00031529	-0.000268227	0.00264883	0.00124071	-0.00263002	0.000425895	-0.0158694	-0.00813583	-0.00212498	-0.00318921	-0.00338495	-0.00178323	-0.00029485	0.00239049	-0.00416925	-0.00606734	0.000175828	-0.00229768
entry_657	-0.00162683	0.000509391	-0.0141107	-0.000306299	-0.000297354	-8.17367e-05	0.00261934	0.00123586	-0.00265291	0.000187627	-0.0156699	-0.00938844	-0.00219374	-0.00433257	-0.00329436	-0.00156393	-6.01393e-05	0.00155338	-0.00407947	-0.00495998	0.000193022	-0.00216333
entry_289	0.000113962	0.00185641	-0.0142694	-0.000266641	-0.000279885	-0.000128171	0.00295963	0.00125163	-0.00265647	0.000223224	-0.0158608	-0.00970399	-0.00370557	-0.00515184	-0.00319447	-0.000865938	-6.31096e-05	0.00138668	-0.00412262	-0.00731136	0.000189356	0.000415401
entry_183	-0.00163566	-0.000488662	-0.0142058	0.000573286	-0.000275558	-6.74877e-05	0.00216125	0.0012393	-0.00274829	-0.00111356	-0.0153215	-0.00842267	-0.00392126	-0.0025552	-0.00295691	-0.000693625	-0.000388292	-0.000438461	-0.00458063	-0.00154845	-0.000229084	-0.0023367
entry_741	-0.00164776	0.000590542	-0.0141167	-8.41124e-05	-0.000307643	-8.21861e-05	0.00265402	0.00125102	-0.00274728	-0.000849774	-0.0156638	-0.00812824	-0.00344372	-0.00252573	-0.00325104	-0.00155416	-0.000362505	-0.000494495	-0.00435954	-0.00298637	-0.000159206	-0.00216256
entry_178	-0.00170057	0.00283482	-0.0145517	-0.000370949	-0.000301304	-0.000288413	0.00302855	0.00129294	-0.0028139	0.000240108	-0.0159498	-0.00981584	-0.00292344	-0.00550751	-0.00310369	-0.00155355	-5.35349e-05	0.00159565	0.0027362	-0.00825792	0.000212395	-0.0022283
entry_351	-0.00230676	-0.0143388	0.211022	-0.0060317	0.001213	0.00130583	-0.0516733	-0.0272465	-0.00153311	-0.00859762	0.20557	0.0833053	0.00894954	0.0636551	0.0131371	0.0047378	-0.00466711	-0.00933496	-0.0135082	0.0319154	-0.0037926	-0.00962089
entry_599	-0.0017476	0.00271367	-0.0149402	-0.000445708	-0.000321109	-9.27912e-05	0.00282571	0.00134583	-0.00283224	0.000252027	-0.0164874	-0.00846374	-0.00234544	-0.00553273	-0.0032479	-0.000952514	-2.14066e-05	0.00240559	0.00320725	-0.00792888	0.000207483	-0.00245969
entry_637	-0.00186136	-0.00140401	-0.0164454	0.000396537	0.000165704	-7.23523e-05	0.00236497	0.00151712	-0.00247759	-0.00158304	-0.000774052	-0.00975103	-0.00436895	-0.00394367	-0.00353194	-0.000586061	-0.000421469	-0.00177217	-0.00509356	0.00656403	-0.000560527	-0.0024964
entry_642	-0.00170367	-0.000862497	-0.0149727	0.000352133	0.000138157	-2.86616e-05	0.00132304	0.00139439	-0.00141704	-0.00142395	-0.0155657	-0.00894683	-0.00407562	-0.00259151	-0.00300272	0.000314664	-0.000174156	-0.0018087	-0.00489207	0.00456047	-0.000617963	-0.00219193
entry_256	-0.0053501	-0.00397111	0.050612	0.000866824	0.000471055	0.000245913	-0.0200049	-0.00699413	-0.00173456	-0.000869401	0.00434049	0.034154	-0.000505933	-0.00569056	0.00284845	0.00093566	2.10108e-05	-0.00400771	-0.00733155	0.0108779	-0.00168966	-0.00331889
entry_433	-0.00328602	0.000825736	-0.00230679	-0.00109832	-0.000254298	-0.000979906	0.0039744	0.00197402	0.0399236	0.00114347	-0.02037	-0.0134075	0.014028	-0.00777639	-0.00437546	-0.00419926	0.00205339	0.00317769	0.0226042	-0.0118535	0.000869426	-0.00348998
entry_764	-0.00140697	-0.000946575	-0.016179	0.00117521	-0.000341964	3.68119e-05	0.00132968	-0.00107971	-0.00201779	0.00193036	-0.0179673	-0.00986633	-0.00150275	-0.00532223	0.00133764	-0.000560724	-0.000409895	0.00512875	-0.00547382	0.0123866	-0.000617022	0.0009028
entry_418	-0.00239005	0.0025798	-0.0145967	-0.000345387	-8.46099e-05	-0.000101502	0.0029808	0.00127642	-0.00290061	0.000225727	-0.0159155	-0.00894091	-0.00377989	-0.00541015	-0.00239771	-0.00182662	-1.47787e-05	0.00157555	0.00276461	-0.00834723	0.000499242	-0.00224039
entry_861	-0.00173558	0.000995503	-0.0149856	-0.0003214	-0.000329095	-9.78525e-06	0.00785982	0.00132002	-0.00286038	0.000234896	-0.0165743	-0.0100589	-0.00187463	-0.00455052	0.000164922	-0.000911325	-7.38676e-05	0.00179389	-0.00470497	-0.00559423	0.000204598	-0.0023058
entry_438	-0.0018642	0.00378614	-0.015593	-0.000608393	-8.12481e-05	-0.000140776	0.00292288	0.00142023	-0.00328309	0.000292919	-0.0169682	-0.00984856	-0.00439078	-0.00622151	-0.00300785	-0.00262974	0.00102899	0.00180007	0.0133807	-0.00634018	0.000512791	-0.00251058
entry_185	-0.00181029	-0.00113468	-0.0159258	0.000718858	2.50738e-05	7.73962e-05	0.000843679	0.00149988	-0.00014951	-0.000941558	-0.00524948	-0.00959788	-0.00211491	-0.00218329	-0.00354344	0.000641066	-0.000146881	-0.000692123	-0.00514476	-7.16991e-05	-0.000457797	-0.00273822
entry_755	-0.0017664	0.00137806	-0.0137582	-0.000358932	-9.84906e-05	-0.000319181	0.00184793	0.00137261	-0.00291205	0.000661342	-0.0172022	-0.00999034	0.00553036	-0.00587736	-0.000415459	-0.000885192	0.000650099	0.00238165	-0.00460984	-0.00823734	0.000516061	0.000339039
entry_748	-0.00213503	0.00371176	-0.0181817	-0.00106142	-0.000475692	-0.000611551	0.00224397	0.00174688	-0.00473662	0.00163475	-0.0223534	0.00114906	0.0112377	-0.00906413	-0.00486861	-0.00428124	0.0019597	0.0025624	0.0245883	-0.00903625	0.000936785	0.0415486
entry_435	-0.00190219	0.00259023	-0.00591661	-0.000748202	-9.57779e-05	-0.000325919	0.00347725	0.00153098	-0.00350505	0.000455196	-0.0176339	-0.00994312	-0.00211077	-0.00675032	-0.00355487	-0.00187822	0.00115046	0.00203487	0.0142686	-0.0095647	0.00058024	-0.0026142
entry_320	-0.00171408	-0.000970725	-0.0150143	0.000405079	-0.000325555	2.01198e-05	0.0033918	0.0012167	-0.00230389	-0.00149743	-0.0161617	-0.0089795	-0.00203849	-0.00272114	-0.00355572	-0.000563315	-0.000424614	-0.00186045	-0.00497049	0.00562308	-0.000494779	-0.00221718
entry_651	-0.00704433	-0.00518527	0.0359428	-0.00168479	0.000638625	0.00121899	-0.0279716	-0.015877	-0.00192734	0.00143853	0.00912091	0.0451712	0.0326286	0.044878	0.0107524	0.00141145	-0.00116181	-0.00540642	-0.00854381	0.0140826	-0.00218595	-0.00359581
SRR22868632	-0.00999861	-0.0103829	0.242054	0.00171086	0.00136356	0.00179864	-0.00127339	0.0066593	-0.000591185	0.00855277	0.146047	0.106698	0.00344697	0.0705656	0.0253819	0.00337342	-0.00232151	-0.00913061	-0.0137208	0.0267348	-0.00093169	-0.00805348
entry_744	-0.00178415	-0.000618435	-0.0156866	0.00073295	3.90521e-05	-8.1607e-05	0.00480727	0.00140491	-0.00296937	-0.0012034	-0.00367954	-0.00907558	-0.00411855	-0.00215237	-0.00349977	-0.00187872	-0.000388551	-0.000607508	-0.00482361	-0.00249023	0.000224305	-0.0023288
entry_686	-0.00180708	-0.000202114	-0.0157923	0.000354465	-0.000350359	6.39748e-05	0.00278289	0.00143295	-0.0021512	-0.000663637	-0.0180366	-0.00959393	0.00544055	-0.00264354	-0.0039711	0.000665753	-0.000457532	-0.00213555	-0.00537061	0.00688871	-0.000542386	-0.00273832
entry_885	0.000855678	0.00385646	0.0111128	-0.000839129	0.000195529	-0.00140287	0.0105814	0.0024236	0.0958407	0.00434239	0.0526895	-0.0204071	0.00636434	0.0394407	0.00223361	-0.00821354	0.0080726	0.00563585	0.094482	-0.0510154	0.00817063	0.107833
entry_610	-0.00134529	0.000963142	-0.015005	0.000960882	-0.000305342	-0.000251203	0.00279462	0.00135582	-0.00288279	0.000521646	-0.016346	-0.0102068	-0.00405774	-0.0030996	-0.00306211	-0.00155271	0.00117896	0.00237295	0.00327627	-0.00755406	0.000217565	-0.00241734
entry_661	-0.00168818	0.00376115	-0.0144425	-1.34011e-05	-0.000263816	-5.95801e-05	0.00221386	0.0012638	-0.00262978	-0.000758848	-0.0159634	-0.00826396	-0.00402068	-0.00297532	-0.00300864	-0.000990612	-0.000331643	-0.000422416	-0.00453796	-0.00329645	0.000184337	-0.00203666
SRR22868638	0.0390887	0.0143501	-0.0229727	0.000540061	0.000157521	0.000462771	0.00703289	0.00245243	-0.00266983	0.00452895	-0.0257565	-0.0109492	-0.00708921	-0.000231698	0.0043399	-0.000739811	0.00408524	0.0117052	0.0275169	0.0327142	0.0021459	0.00512479
entry_376	-0.000548347	-0.00342535	0.00464998	0.000794864	0.000318792	0.000681181	-0.0165156	-0.00827043	-0.00194867	0.000578564	0.000608546	0.0208595	-0.00570028	-0.00488379	0.00569525	0.000655923	-6.82695e-06	-0.00297936	-0.00553852	0.00763262	-0.000734697	-0.00327712
entry_727	-0.00114876	0.00429764	-0.0146444	-5.31586e-06	-0.000274298	-6.8481e-05	0.0022871	0.00127344	-0.00272793	-0.000789351	-0.0161159	-0.00860016	-0.00400339	-0.00213806	-0.00309407	-0.000992084	-0.000408595	-0.000544496	-0.0046926	-0.00306266	0.000184168	-0.00243552
entry_694	0.017894	0.00435852	-0.0160899	0.000133241	-0.000337419	-9.36471e-05	0.00347304	0.00158086	-0.00327909	-0.000833853	-0.0180486	-0.00977554	0.00018874	-0.00320468	-0.00352353	-0.00198319	-0.000419216	-0.00067204	-0.00537929	-0.00604285	0.00030273	-0.0027275
entry_462	-0.00186895	0.00288997	-0.0157338	-8.35604e-05	-0.000310948	-0.00029388	0.00456754	0.00141886	-0.00332751	0.000578179	-0.0169519	-0.0107915	-0.00442108	-0.00645654	-0.00303301	-0.00266633	0.000997217	0.00302515	0.0137121	-0.00970243	0.00050915	0.000234238
entry_331	-0.00171995	-0.000995937	-0.0149633	0.000359579	-0.000310824	-3.6234e-05	0.00316085	0.00133976	-0.00216319	-0.00145174	-0.0162428	-0.00889465	-0.00371922	-0.00272799	-0.00348695	0.000332839	-0.000416736	-0.0017342	-0.00488186	0.00532876	-0.000611554	-0.00238722
entry_388	-0.00173239	-0.000815115	-0.0153048	0.000386727	5.80523e-05	-9.31643e-05	0.00358072	0.00141957	-0.00226768	-0.00147747	-0.0168746	-0.00893397	-0.00424486	-0.00462708	-0.00331435	0.000416462	-0.00034927	-0.00182129	-0.00495493	0.00624059	-0.000422045	0.00126445
entry_609	-0.00434487	-0.00291631	0.0134184	0.000767024	0.000372645	-2.26274e-05	-6.41359e-05	0.00326976	-0.0019818	-0.00204182	0.00285597	-0.0117695	-0.00215145	-0.00337476	0.00779178	-0.00057232	-7.82052e-06	-0.00346341	-0.0063163	0.0086938	0.00013226	-0.00320847
entry_425	-0.00275248	1.72525e-05	-0.0152901	0.000689043	-0.000344694	-7.18448e-05	0.00325285	0.00147128	-0.00306739	-7.009e-05	-0.0167666	-0.00845608	-0.00122223	-0.00255009	-0.00263222	-0.00123339	-0.000462957	-0.000427496	0.00225334	-0.00330847	0.000270147	-0.00222924
entry_211	-0.00168113	0.000349438	-0.0145866	-0.000102738	-0.000298737	-0.000208271	0.00275348	0.00125932	-0.00266804	-0.000976487	-0.0162856	-0.00817712	-0.00390457	-0.00330449	-0.00317974	-0.000895438	-0.000307367	0.00212142	-0.00450006	-0.0045518	0.000182702	0.000639278
entry_306	-0.00189207	-0.00165001	-0.0169139	0.000473768	0.000217868	2.44129e-05	0.00359629	0.00159323	-0.00149161	-0.00161681	0.00204169	-0.0101005	-0.00219348	-0.00422986	-0.00402126	0.000357217	6.83122e-06	-0.00241136	-0.00536646	0.00593699	-0.000546301	-0.00281487
SRR22868630	-0.00105639	0.00102946	-0.0204877	-0.000189765	-0.000563835	0.000858517	0.00921857	0.00276102	0.0808644	0.00254258	0.0467334	0.00914838	0.0286258	-0.00922599	0.00431967	-0.000667094	0.00745321	0.00581945	0.0431529	-0.0161373	0.00154088	-0.00454701
entry_186	-0.00170086	0.00403249	-0.0148554	0.000723266	-0.00030745	-8.27016e-05	0.00296696	0.00130892	-0.00284584	-0.00115223	-0.0167536	-0.00871655	-0.00414597	-0.00312422	-0.00332514	0.00101327	-0.000355899	-0.000509525	-0.00467605	-0.0044999	0.000376024	0.00105548
entry_261	-0.00171408	0.00310433	-0.0146066	-0.000259509	-0.000294732	-0.000230307	0.00299854	0.00128962	-0.00270136	-0.000163705	-0.0165043	-0.00834151	-0.00412177	-0.00525366	-0.00319854	-0.00127565	-0.000106354	0.00253766	-0.00448526	-0.00536211	0.00017421	0.00101603
entry_596	-0.00218111	-0.000988805	-0.0149649	0.000352162	0.000129173	-7.66027e-05	0.00181185	0.00137004	-0.00227088	-0.00144015	-0.0155862	-0.00892511	-0.00391396	-0.00261727	-0.00278379	0.000312498	-0.000191972	-0.00180874	-0.00485924	0.00531349	-0.000610991	-0.00233483
entry_273	-0.00180895	0.00271616	-0.0152786	-0.000618892	-0.00031775	-0.000462208	0.00311819	0.00140506	-0.00319153	0.000307039	-0.0164821	-0.0102197	-0.00308726	-0.00593401	-0.0031773	-0.00246289	0.00105189	0.00172293	0.0121888	-0.00876794	0.000251322	-0.00236751
entry_709	-0.00344866	-0.00157334	-0.0166511	0.000166892	0.000203806	-7.03903e-05	-0.0018624	0.00165104	-0.00150518	-0.00139499	-0.00104003	-0.010024	-0.00479992	-0.00414194	0.00510003	0.000396286	-4.85465e-07	-0.00234781	-0.00491839	0.00603196	-0.000279148	-0.00258753
entry_644	-0.00310777	-0.00140329	-0.0154669	0.000397166	0.000165783	-1.90816e-05	0.00107592	0.00138589	-0.00235797	-0.00152252	-0.0159573	-0.00923706	-0.00414996	-0.00276163	0.00451149	-0.000575249	-6.82488e-05	-0.00192718	-0.00482847	0.00544992	-0.000404184	-0.00230784
entry_509	-0.00220736	-0.000929377	-0.0151161	0.00117492	-0.000305935	5.80192e-06	0.00208207	0.00138391	-0.00230603	-0.00147096	-0.0164351	-0.00892171	-0.00196512	-0.00259765	-0.00316171	-0.000711299	-0.000442748	-0.00187889	-0.00501555	0.00604002	0.000480231	-0.00239202
entry_474	-0.00173581	-0.000756812	-0.0151121	0.000633579	-0.000285475	-3.53117e-05	0.00181874	0.0013526	-0.00197911	-0.000569337	-0.0161732	-0.00899338	-0.00415722	-0.00260382	-0.00319006	-0.000693388	-0.000449833	-0.00187268	-0.00495449	0.00620621	0.000487183	-0.00222755
entry_362	-0.00167583	0.00322319	-0.014587	-0.000204556	-0.000293405	-5.87859e-05	0.00298352	0.00126859	-0.00272115	-0.000270085	-0.0159734	-0.00848347	-0.0039631	-0.00212451	-0.00322671	-0.00094032	0.000145633	0.0020745	-0.00448012	-0.00683713	0.000189175	-0.00233584
entry_883	-0.00315146	-0.00159858	-0.0156451	0.00040967	0.000169595	-3.09625e-05	0.0011621	0.00129732	-0.00144862	-0.000567994	-0.0154246	-0.00931404	-0.0042869	-0.00305679	0.00411565	0.000354377	-0.000193384	-0.00193126	-0.00489751	0.0045377	-0.000652943	-0.00230032
entry_771	-0.00195263	-0.000164235	-0.0155375	0.000900709	5.5289e-05	4.24817e-05	0.00368694	0.00141932	-0.00239923	0.000778025	-0.017235	-0.010068	-0.0038592	-0.00262744	-0.00345863	0.000515684	-0.000415168	-0.00202429	-0.00507656	0.00782222	-0.000589858	-0.00218532
SRR22868628	-0.0104225	-0.0096176	0.217065	0.00110324	0.00262911	0.000273717	-0.0371116	0.00393382	-0.000636696	0.00450997	0.229701	0.0925992	0.00255377	-0.00524576	0.0227354	-0.000461559	1.79678e-06	-0.00891221	-0.0134338	0.0282245	-0.000477742	-0.00493901
entry_281	-0.00221862	0.00032315	-0.0204459	0.000986355	0.000139188	-9.40291e-06	0.00256577	0.00239442	-0.00141897	0.00285187	0.00653011	0.0333358	-0.00651344	-0.00283982	-0.00489756	0.00152052	-0.000759186	-0.00336005	-0.00690831	0.00956585	-0.00111868	-0.00346574
entry_506	-0.00139373	0.00220448	-0.0151667	-0.000298799	-0.0002956	-7.72002e-05	0.00382323	0.00144634	-0.00307608	0.000549786	-0.0166775	-0.00943109	-0.000160582	-0.00564896	-0.00291723	-0.00103654	0.000914299	0.00281812	0.00301732	-0.00903978	0.000293466	-0.00240641
entry_833	-0.00342773	-0.00224368	-0.0162482	0.00043105	0.000182294	-1.13438e-05	-0.00480798	0.00167942	-0.0019362	-0.000550876	-0.00129131	-0.00839332	-0.00469367	-0.00407907	0.0037452	0.000428422	-4.07366e-06	-0.00224012	-0.00478715	0.00566328	-0.000533154	-0.00252343
entry_747	-0.00235113	-0.000432865	-0.0147101	0.00061397	2.15078e-05	3.01521e-05	0.000970499	0.00133531	-0.00034779	-0.00111704	-0.0148544	-0.00857598	-0.00389604	-0.00273093	-0.00212954	0.000558752	-0.000399839	-0.000578324	-0.00468071	-0.00166501	-0.000256642	-0.00210528
entry_780	-0.00163287	0.000551114	-0.0142003	0.000764309	-0.000275484	-6.13271e-05	0.00235207	0.00125272	-0.00260024	-0.00013136	-0.0154923	-0.00927181	-0.00394319	-0.00427735	-0.00302714	-0.000861699	-5.92074e-05	-0.00050925	-0.00433773	-0.00288659	0.00040806	-0.00219539
entry_673	-0.00175421	-0.000625009	-0.015184	0.000696232	-0.00032924	-5.29297e-05	0.00299985	0.00138576	-0.00306962	-0.00124014	-0.016877	-0.00920696	0.00783434	-0.00260965	-0.00362154	-0.000831961	-0.000463891	-0.000560057	-0.00524594	-0.00151204	0.000181789	-0.00258977
entry_501	-0.00166602	0.000211891	-0.0144513	-0.000292687	-0.000316567	-3.82893e-05	0.00281757	0.00130238	-0.00269822	-0.00019245	-0.0161695	-0.00826492	-0.002136	-0.00250028	-0.00346286	-0.000919411	-0.00038842	0.00203059	-0.00460148	-0.00487335	0.000173774	-0.0024034
entry_412	-0.00280468	0.00388471	-0.0154313	-0.000421566	-0.000199867	-0.000542047	0.00235962	0.00155898	0.0269392	0.000417861	-0.0196128	-0.0105785	0.00784519	-0.0061493	-0.00398272	-0.00265309	-0.0004365	0.00226396	-0.00571806	-0.00681486	0.000622931	-0.00285165
entry_795	-0.00189789	-0.00174363	-0.0167385	0.000476501	0.000222533	3.61827e-05	0.000937106	0.00158982	-0.00199974	-0.00165682	0.00149241	-0.0100346	-0.00215704	-0.00265645	-0.00362588	-0.00059936	-3.59831e-06	-0.00235728	-0.0052572	0.0066911	-0.000531126	-0.00260617
entry_773	-0.00166977	-0.000595927	-0.0145678	0.000770601	-0.000302526	-7.67069e-05	0.000914353	0.00133258	-0.00286659	0.000579256	-0.015108	-0.00867805	-0.0021599	-0.00251574	-0.00309033	-0.000840176	-0.000419094	0.00223489	-0.00485435	-0.00318626	0.000223646	-0.00212901
entry_592	-0.00163251	0.00257326	-0.0141874	-0.00032261	-0.000296073	-0.000291189	0.00290458	0.00125015	-0.00264168	0.000231853	-0.01581	-0.00802747	-0.00201672	-0.00494078	-0.00335823	-0.00176161	-9.37275e-05	0.00152465	-0.0040861	-0.00704238	0.000175282	-0.002183
entry_214	-0.00244751	-0.00207968	-0.0154554	0.000386003	0.000177895	-1.56877e-05	-0.0046235	-0.00121589	-0.00141757	-0.00141081	-0.00145886	-0.00798119	-0.00227617	-0.00412951	0.00230337	-0.000527569	-8.08064e-06	-0.00220264	-0.00473023	0.00542767	-0.000589737	-0.0024823
entry_486	-0.00187031	0.0027181	-0.0158736	-0.000675382	-0.000332463	-0.000357193	0.0031837	0.00146084	-0.00335739	0.000313202	-0.0172369	-0.00848685	-0.00305148	-0.0063896	-0.00334669	-0.00255659	0.0011208	0.00186533	0.0143031	-0.00579879	0.00023432	-0.00256255
entry_434	-0.00223945	0.00508887	-0.00242371	-0.000481138	-9.92277e-06	-0.000804291	0.00826046	0.00180422	-0.00493431	0.00129245	0.0212193	-0.0126169	-0.00225865	-0.00805971	-0.00452536	-0.0042518	0.0018252	0.00291818	0.0506561	-0.0236345	0.000894516	-0.00323886
entry_220	-0.00983857	-0.0107134	0.174477	-0.00469194	0.00111257	0.00136855	-0.048582	-0.0260483	-0.000837541	0.00662907	0.19165	0.0767752	0.0388603	-0.000715719	0.0176706	0.00274991	-0.00552607	-0.00889864	-0.0126904	0.0238384	-0.00384288	-0.00581979
entry_565	-0.0018463	0.00195805	-0.0157326	-0.000579368	-0.000351293	-0.000621592	0.00174588	0.00148371	-0.00344435	0.000677741	-0.0174145	-0.0111779	0.00601245	-0.00677698	-0.00344187	-0.00287988	0.0012372	0.00169344	0.0132593	-0.00941028	0.000546914	-6.67794e-05
entry_387	-0.00172144	-0.000118293	-0.0149138	0.000355076	3.19929e-05	-2.86127e-05	0.000674278	0.00135729	-0.00148896	-0.00144376	-0.0155188	-0.00895462	-0.00390629	-0.00258224	-0.0028914	0.000503578	-0.000431905	-0.00182237	-0.00488998	0.00433018	-0.000557739	-0.00215276
entry_790	-0.00152064	-0.00163263	-0.0188726	0.000569344	-0.000103965	-5.26828e-05	0.00261325	0.00234731	-0.0029237	-0.00162294	-0.0197658	0.0249688	0.00714118	-0.00277667	-0.00393755	0.00112088	0.000371402	-0.00264191	-0.00678789	0.00928286	0.00120678	-0.00332634
entry_446	-0.0016674	-4.59621e-06	-0.014237	0.000427781	-0.000304775	-0.00020267	0.00294737	0.00124265	-0.00261883	-0.00104205	-0.0160134	-0.00838702	-0.00387511	-0.00249918	-0.00316854	-0.000897402	-0.000414055	0.00201519	-0.00460917	-0.0040329	0.000189562	-0.00237534
entry_316	-0.00146963	0.00664175	-0.0170656	-0.000219987	-4.43939e-05	-0.00023405	0.00431844	0.00172017	-0.00345312	-0.000266521	-0.0199433	-0.0100943	0.000605465	-0.00196166	-0.00427145	0.00173255	-0.000568346	-0.000697082	-0.00655468	-0.00424748	0.000648149	0.0274843
entry_559	-0.0047008	-0.00271753	-0.0189728	0.000649291	0.000353243	0.000715758	0.0029944	0.0024288	-0.00153993	-0.00110027	-0.0189296	0.0301261	-0.00106244	-0.00356922	0.00606593	0.000853871	-8.55586e-05	-0.0026915	-0.00637617	0.00749401	-0.000493318	-0.00282315
entry_803	-0.00192234	0.00111759	-0.0157294	0.000717086	-0.000360653	-0.000196291	0.0026537	0.00160626	0.0266373	0.000606919	-0.018723	-0.00904549	-0.00527944	-0.0061325	-0.00369755	-0.00117836	-5.03616e-05	0.00328184	0.00392317	-0.00709572	0.000254577	-0.0030367
entry_192	-0.00185714	0.00149668	-0.015679	-0.00066119	-0.000326027	-0.000206106	0.00317585	0.00131254	-0.00334895	0.000310657	-0.0170488	-0.00977459	-0.00213986	-0.00659303	-0.00178604	-0.00172354	0.00107248	0.00162096	0.0130505	-0.00964848	0.000599107	7.79091e-05
entry_485	-0.00377207	-0.00211156	-0.0163227	0.000401208	0.000196472	-1.45939e-05	-0.00546792	0.00140547	-0.00139037	-0.00154657	-0.00114984	-0.00825071	-0.00127987	-0.00423729	0.00459409	-0.000531082	-7.74105e-06	-0.00230545	-0.00489708	0.00594953	-0.000609285	-0.0025674
entry_516	-0.00180637	-0.00043069	-0.0158391	0.000788287	-0.000317424	4.2601e-05	0.00352092	0.00146	-0.00201056	-0.00145263	-0.0178836	-0.00930654	-0.00417326	-0.00267994	-0.00351955	-0.00081907	-0.000226242	0.00441452	-0.00528736	0.00838206	0.000448141	-0.00263749
entry_768	-0.00140908	0.000200345	-0.0150981	-0.000171543	-0.000338408	-5.21543e-05	0.00318619	0.00142223	-0.00295489	0.000351537	-0.017544	-0.00879545	6.8993e-05	-0.00357565	-0.00348344	-0.000815278	-0.000403305	0.00167289	-0.00495052	-0.00701297	-0.000389061	0.0100746
entry_817	-0.0013441	1.22556e-05	-0.0147351	0.000452646	-0.000317634	-7.03198e-05	0.00304222	0.00138071	-0.00266344	-8.88666e-05	-0.0164128	-0.008743	-0.000339925	-0.00255184	-0.00321895	-0.000889337	-4.85358e-06	-0.000523393	-0.00482727	-0.00314562	0.000245631	-0.00246011
entry_332	-0.00174013	0.00303297	-0.0148296	-0.000498499	-0.000295526	-8.90103e-05	0.00270684	0.00133045	-0.00289165	0.000249949	-0.0162382	-0.0100142	-0.00287501	-0.00573124	-0.00316371	-0.00160805	0.000991331	0.00237019	0.00404879	-0.008268	0.000218281	-0.00233386
entry_512	-0.00182895	0.00315913	-0.015539	-0.000629585	-0.000336408	-0.000438636	0.0016912	0.00141366	-0.00328992	0.000283412	-0.01697	-0.0108193	0.00574793	-0.00625525	-0.003392	-0.0025721	0.00108879	0.00183332	0.00857221	-0.00896272	0.00051071	-0.0024563
entry_250	-0.00171785	0.00013834	-0.014726	-0.000334616	-0.000314636	-0.00025905	0.00307123	0.00130725	-0.00286124	-0.00017791	-0.0163064	-0.0101837	-0.00410107	-0.00205547	-0.00305927	-0.00131717	0.000293635	0.00143946	0.00179692	-0.00669089	0.00020559	0.000143941
entry_560	-0.00189599	-0.00143163	-0.016795	0.000427883	0.00017472	-1.35335e-05	0.00247668	0.000762867	-0.00145139	-0.0016105	0.00225149	-0.0100133	-0.00458126	-0.00273011	-0.00364912	0.00081946	-0.000452272	-0.00242365	-0.00532466	0.00585362	0.000833233	-0.00277833
entry_312	-0.00162953	0.000441814	-0.0140953	-0.00023628	-0.000312863	-5.73208e-05	0.00290243	0.00122649	-0.00276329	-0.000270605	-0.0157063	-0.00835204	-0.00273568	-0.00314983	-0.00329664	-0.000869131	-0.000326979	-0.000474369	-0.00422336	-0.00437479	0.000186106	-0.00226348
entry_408	-0.00184776	-5.3938e-05	-0.0157333	-0.000544926	-0.000361443	-4.08788e-05	0.00338613	0.00140133	-0.00300896	-0.000243923	-0.0170931	-0.00864998	-0.00416445	-0.00242419	-0.00331795	-0.00081333	-0.000444159	-0.000519535	0.011177	-0.00339874	0.000209472	-0.00254065
entry_201	-0.00154588	-0.00230385	-0.0161392	0.000496735	0.000237466	0.000526115	-0.00944676	-0.00309888	-0.00197555	0.00067543	-0.000753516	0.0125636	-0.00110027	-0.00453487	-0.00315035	0.000487719	1.67474e-05	-0.0023605	-0.00532727	0.00548973	-0.000465595	-0.00252553
entry_766	-0.00333445	-0.00118821	-0.0157115	0.000354727	-0.000295459	-4.9468e-06	-0.00277198	0.000573702	-0.00182292	-7.37472e-05	-0.0162822	-0.00780774	-0.00446266	-0.00469822	0.00441015	0.00042245	-0.000346656	0.00463712	-0.0049722	0.00846885	-0.000653784	-0.00257784
entry_627	-0.00134158	0.000168918	-0.0147874	-0.000301141	-0.000322948	-0.000233036	0.00323322	0.00130678	-0.00273574	0.000349853	-0.0165309	-0.00869181	-0.00420944	-0.00252347	0.00113574	-0.00153511	-0.000415448	0.00229695	-0.00442506	-0.00497949	0.000187028	-0.00212577
SRR22868653	0.0828672	-0.0128635	0.235288	-0.004198	0.00136875	0.00169756	-0.0527154	-0.0291892	-0.000292833	0.00610825	0.254916	0.144571	0.000393412	-0.00247482	0.0182632	0.0036836	-0.00266601	-0.0102146	-0.013798	0.0285561	-0.0029555	-0.00540922
entry_180	-0.00164834	0.00021557	-0.0140365	-0.000210761	-0.000297171	-7.56564e-05	0.00269573	0.00121997	-0.00261815	-0.000246364	-0.0156888	-0.00831981	-0.00382065	-0.00314047	-0.00305936	-0.00119312	-0.000297347	-0.00048746	-0.00430413	-0.00310877	0.000187706	-0.00229609
entry_283	-0.00267071	-0.000997742	-0.0157721	0.000387521	0.000184734	-2.1206e-05	0.000962606	0.00142015	-0.00147434	-0.00139549	-0.0159559	-0.00954955	-0.00175878	-0.00325948	0.0050833	-0.000539699	-7.57696e-05	-0.0020018	-0.00503089	0.00509092	-0.000613897	-0.00236931
entry_277	-0.00176169	0.000402916	-0.0150728	-0.000415763	-0.000306331	-0.000277701	0.00771489	0.00132345	-0.00300968	0.000192519	-0.0164836	-0.00919015	-0.00379702	-0.00482495	-0.00314966	-0.00187492	-0.000236208	0.00212315	0.0039153	-0.00772082	0.000206047	-0.00214017
entry_456	-0.0018285	-0.000444163	-0.0164172	0.00107371	-0.000358316	-6.13678e-05	0.00393484	0.00153876	-0.0026155	0.000885317	-0.018556	-0.00962173	-0.00232164	-0.00272123	-0.00410432	-0.000857956	-0.000537631	0.00508065	-0.00571315	0.0113412	0.000569848	-0.00265031
entry_398	-0.00164254	0.00012646	-0.0143252	0.000831215	-0.000299455	-0.000207483	0.0029972	0.00124876	-0.00263481	-0.000114004	-0.0160466	-0.00838753	-0.00391447	-0.00249205	-0.00317306	-0.000880253	-0.000414567	0.0021619	-0.00443356	-0.00562145	0.000168653	-0.00235494
SRR22868647	-0.00604868	-0.0101499	0.219207	-0.0045453	0.00287661	0.000269279	-0.0510073	-0.0274571	-0.00111152	0.00734201	0.239315	0.137587	0.00126553	-0.00359526	0.0151087	0.00486108	-0.00437623	-0.00950118	-0.0132595	0.026521	-0.00315118	-0.00713651
entry_555	-0.000892005	-0.0022388	-0.015705	0.000415416	0.000194017	0.00048203	-0.00408003	-0.00163051	-0.00166467	0.00042886	-0.00626796	-0.00816749	-0.00161434	-0.00401794	0.0054995	0.000383866	-3.48233e-05	-0.00223249	-0.00504058	0.00492887	-0.000393987	-0.00254735
entry_240	-0.00132378	0.00211234	-0.0145509	0.000768321	-0.000308742	3.55534e-05	0.00288042	0.0012709	-0.00279854	-0.00113073	-0.0161071	-0.00869775	-0.00383105	-0.00244292	-0.00328583	0.000772271	-0.000389022	-0.000571169	-0.00469094	-0.00260143	-0.000258676	-0.00244905
entry_292	-0.00174658	0.00300301	-0.0149015	-0.000363899	-0.000298008	-0.000108791	0.00315379	0.00131357	-0.00290055	0.000238234	-0.0163269	-0.0102162	-0.00424084	-0.00587565	-0.002982	-0.000917987	-5.78071e-05	0.00229692	0.00287617	-0.00821973	0.000213303	0.00052854
SRR22868627	-0.00155554	0.0118653	-0.0197666	0.00214891	0.000249576	0.000561693	0.00369502	0.00260952	-0.00274807	0.00378234	0.0356467	-0.00948753	0.00239132	-0.00886371	0.00068585	-0.00155055	0.00370309	0.0119343	0.0139806	0.0350568	0.00250444	0.00462267
entry_234	-0.00166699	0.00328761	-0.0144282	-0.00031018	-0.000296548	-0.000238971	0.00319053	0.00125741	-0.0027127	0.000221858	-0.0163052	-0.00845608	-0.00272255	-0.00520171	-0.00341931	-0.000898524	-6.7903e-05	0.00224569	-0.00449638	-0.0051348	0.000172161	-0.00232067
entry_781	-0.00170694	-0.000903753	-0.0150998	0.000358816	0.000142497	-2.41331e-05	0.00115061	0.00140586	-0.00130918	-0.000636295	-0.013814	-0.00895898	-0.00376566	-0.00314741	-0.00314376	-0.000554689	-0.00041122	-0.00183305	-0.00486679	0.00463608	-0.000489483	-0.00251495
SRR22868629	0.0721706	0.00800797	0.0469588	-0.00143796	0.000379056	0.000241581	0.00729175	0.0025717	0.0990472	0.0045969	0.0773567	-0.0159799	0.000342709	0.0624108	-0.00777745	-0.00910511	0.00949064	0.00675034	0.11011	-0.0313888	0.00939987	0.165477
SRR22868659	-0.00941239	-0.0123789	0.181316	-0.00312543	0.00114587	0.00163838	-0.0446507	-0.0207687	-0.00126373	0.00558985	0.0259665	0.0797718	0.11884	0.0869395	0.0182386	0.00453028	-0.000127263	-0.00865497	-0.0129355	0.0333282	-0.00219637	-0.00574509
entry_241	-0.00177097	0.000376008	-0.015137	-0.000484653	-0.000335227	-0.000167643	0.00332338	0.00135993	-0.00285263	0.000237825	-0.0167528	-0.00839418	-0.00181125	-0.00380126	-0.00337299	-0.00137477	3.52496e-06	0.00168054	0.00379282	-0.00575805	0.000207492	-0.00250655
entry_532	-0.00167931	-0.000372933	-0.0143622	-0.000237854	-0.000319638	-4.20359e-05	0.00283442	0.00128755	-0.00274656	-0.000192596	-0.015937	-0.00846455	-0.002183	-0.00258508	-0.00345679	-0.00081835	-0.000406411	0.00213295	-0.00462246	-0.00441357	0.000192084	-0.0023865
entry_526	-0.00164167	0.0023582	-0.0141224	-0.00026738	-0.000283954	-0.000219887	0.00269067	0.00121569	-0.00260597	-0.000169241	-0.015733	-0.00789003	-0.00352569	-0.00483127	-0.00322075	-0.00122651	-6.98484e-05	0.00207849	-0.00406552	-0.00717243	0.000168342	-0.00221666
entry_206	-0.00167723	0.00341661	-0.0144518	-0.000156331	-0.000286452	-0.000104183	0.00295705	0.00126214	-0.00267429	-0.000269798	-0.0161635	-0.00857385	-0.00392652	-0.00482212	-0.00315464	0.000947738	-0.000325859	-0.000338359	-0.00453728	-0.00348828	0.000396633	-0.00235096
entry_451	-0.00191086	0.00225002	-0.0153341	-0.000655567	-8.00041e-05	-0.000435183	0.00310276	0.00151986	0.006904	0.000359629	-0.017459	-0.0106945	-0.00464735	-0.00673958	-0.00315726	-0.00284707	0.00115894	0.00174166	0.0148012	-0.0100724	0.000558678	-0.000567839
entry_264	-0.0017226	0.00309582	-0.0149135	-0.000507026	-0.000317516	-0.000136253	0.00277411	0.00132015	-0.00300975	0.000259367	-0.0164101	-0.00808124	-0.002275	-0.00572429	-0.00325772	-0.00194363	-7.39334e-06	0.00263908	0.00357164	-0.00816415	0.000196278	-0.00241988
entry_402	-0.00178616	0.00204844	-0.0152305	-0.000550624	-0.000219967	-0.000130977	0.00291091	0.00137284	-0.00317881	0.00032554	-0.0165849	-0.0095649	-0.00203031	-0.00633051	-0.00325988	-0.00200748	0.000988141	0.00285859	0.00713275	-0.00927707	0.000443615	-0.000318903
entry_505	-0.00167521	-0.000485858	-0.0144734	0.000574147	1.72115e-05	-7.07725e-05	0.00142967	0.00129851	-0.00282088	-0.00112437	-0.0152817	-0.00864174	-0.00401644	-0.00253411	-0.00279641	0.00074663	-0.000285676	-0.0005657	-0.00471118	-0.00138563	0.000352408	-0.00208494
entry_343	-0.00194635	-0.000974482	-0.0149627	0.000365016	3.31659e-05	-5.70266e-05	0.0012683	0.00136411	-0.00148925	-0.00146452	-0.0152737	-0.00893755	-0.00251026	-0.00272294	-0.00307525	-0.000538437	-0.000202777	-0.00180917	-0.00487854	0.0048238	-0.000499616	-0.00249689
entry_455	-0.00401787	-0.00265526	-0.0170259	0.000475315	0.000225046	0.000519631	-0.00765852	0.00162235	-0.00183382	0.000829299	-0.0023208	0.00155787	-0.0020896	-0.00395119	0.00504129	0.000413591	1.5104e-06	-0.0023974	-0.00515779	0.00611874	-0.000772022	-0.00269993
entry_177	-0.000718238	0.00354024	-0.016469	-0.000179335	-8.05887e-05	-0.000709677	0.00505237	0.001922	0.046603	0.00167755	0.0274269	-0.0131692	-0.0031247	-0.0102866	-0.00534104	-0.00330698	0.00225425	0.00314523	0.0331516	-0.0174247	0.00105534	0.000959657
entry_426	-0.00180699	0.00309943	-0.0152636	-0.000582553	-0.000293141	-0.000271562	0.00280863	0.00139393	-0.00316004	0.000287707	-0.0162016	-0.0102802	-0.004248	-0.00603416	-0.00287617	-0.00251862	0.000977792	0.00171385	0.01207	-0.00878195	0.000496597	-0.00237045
entry_650	-0.00248816	-0.00188494	-0.0158451	0.000421528	0.000169105	-1.33644e-05	-0.00565379	0.00153445	-0.00174156	-0.00150649	-0.00297396	-0.00796501	-0.00454966	-0.00402603	0.00364689	-0.000540916	-6.29287e-06	-0.00218079	-0.00467197	0.00539533	-0.000509081	-0.00246594
entry_618	-0.00165782	0.000122697	-0.0142745	0.000406654	-0.000320849	-7.4415e-05	0.0027877	0.00124801	-0.0028157	-0.000776746	-0.0157613	-0.00840976	-0.00260981	-0.00249527	-0.0033828	-0.000890665	-0.000388794	0.00201273	-0.00443684	-0.0054462	0.000171071	-0.00235209
entry_734	-0.00182926	-0.000424304	-0.0161638	0.000442107	-0.000305264	-7.97748e-05	0.00141288	0.00148116	-0.00189853	0.000915618	-0.0172116	-0.00944591	-0.0042749	-0.00285589	-0.00341356	-0.00162938	-0.000501301	0.00539717	-0.00534469	0.0110062	0.00053879	-0.00256396
entry_265	-0.00444935	-0.00216152	-0.0052288	-0.00100768	0.000343009	-1.46299e-05	-0.013054	0.00296272	-0.00197453	-0.001034	0.000877267	0.0233111	-0.00169344	-0.00498399	0.00208279	0.000771992	4.57893e-05	-0.00299383	-0.00587314	0.00787586	-0.000524736	-0.00289927
entry_786	-0.00166938	0.00251591	-0.0181272	-4.54913e-05	-0.000439498	3.60768e-05	0.011832	0.00204653	-0.00478248	0.00150778	0.00298307	-0.0129554	0.00120219	-0.00821956	0.000415624	-0.00335746	0.00180139	0.00431976	0.0610524	-0.0228698	0.000991104	0.00114254
entry_406	-0.00372369	-0.00233261	-0.0150224	-0.00038898	0.000188944	0.000470384	-0.00486007	-0.00236259	-0.00138058	0.000342012	-0.00120979	-0.0079682	-0.0018561	-0.00414619	0.00452995	0.000309227	-6.68396e-06	-0.00222909	-0.00484833	0.00510416	-0.000734983	-0.00258754
entry_487	-0.00163605	0.000442814	-0.0142181	-0.00022567	-0.000283119	-0.000194954	0.00288935	0.00127092	-0.00259051	0.000101484	-0.015772	-0.00868623	-0.00398663	-0.00414539	-0.00305196	-0.000876622	-0.000295616	0.00210142	-0.0042654	-0.00485921	0.000181826	-0.00223232
entry_279	-0.0016755	0.00015966	-0.0145118	0.000637534	4.74292e-05	3.75458e-05	0.00301761	0.0013033	-0.00283536	-0.000891018	-0.0156596	-0.0086422	-0.00395457	-0.00280283	-0.00324708	0.000697252	-0.000406569	-0.000563963	-0.00472056	-0.00172047	-0.000372376	-0.00225665
entry_538	-0.00166324	-0.000551857	-0.0142961	0.000584834	-0.000299414	-0.000210177	0.00266493	0.0012479	-0.00266139	-0.000858293	-0.015681	-0.00839679	-0.00393857	-0.00250561	-0.00306725	-0.00110679	-0.000392195	0.00190599	-0.00457307	-0.00368985	0.000187193	-0.00221576
entry_420	-0.00226087	-0.00036893	-0.0137764	-0.000233615	-0.000279668	-5.09755e-05	0.00257725	0.00118632	-0.00250185	0.000166229	-0.0148473	-0.00915839	-0.00349906	-0.0030808	-0.00242324	-0.000748884	-0.000245316	0.00152461	-0.00388697	-0.00904351	0.000394232	-0.00164495
entry_227	-0.00171062	0.00106673	-0.0150562	0.000442478	-0.000328233	-0.000201767	0.00197178	0.00131201	-0.00288786	-0.000809028	-0.0171839	-0.0089473	0.00543615	-0.00450184	-0.00374783	0.00116082	-0.000333577	0.00182209	-0.0048097	-0.00474689	0.000393345	-0.00245066
entry_606	-0.00178373	-0.00107647	-0.0151674	0.000382257	5.69054e-05	-7.97834e-05	0.00356034	0.00136552	-0.00198372	-0.00140791	-0.016362	-0.00900725	-0.00412736	-0.00276437	-0.00319129	-0.000659787	-0.000425803	-0.0018769	-0.00498666	0.00641536	0.0004698	-0.00238004
entry_702	-0.00525021	-0.0046021	0.0229841	0.00106081	0.000506808	5.04259e-05	-0.00159227	-0.00681085	-0.00200294	0.00148713	0.0057367	0.0432843	-0.00765786	-0.00207412	0.00856962	0.00110816	-2.6438e-05	-0.0040891	-0.00739028	0.0103029	-0.00036826	-0.00346357
entry_231	-0.00173321	-0.000983936	-0.0150429	0.000383079	-0.000183447	1.0078e-05	0.00130428	0.00139098	-0.00141474	-0.00147169	-0.0148937	-0.00905748	-0.00174586	-0.00310376	-0.00335328	0.000317569	-0.000204458	-0.00184658	-0.00494948	0.00439547	-0.000579428	-0.00236261
entry_325	-0.00165665	0.000573179	-0.0143412	0.000847469	-0.000297141	-6.66665e-05	0.00285941	0.00125252	-0.00266898	2.78382e-05	-0.0158835	-0.00845095	-0.00402455	-0.0043585	-0.0031558	-0.000879473	0.00106425	-0.000508426	-0.0045369	-0.00297595	0.000191406	-0.00231258
entry_562	-0.00166343	-0.000337433	-0.0142431	-0.000241787	-0.00028414	-0.000203044	0.00271428	0.00123673	-0.00261913	0.00019447	-0.0157486	-0.00832861	-0.00386273	-0.00318411	-0.00308701	-0.00081475	-0.000295759	0.00202727	-0.0043857	-0.00452917	0.000172588	-0.00231083
entry_288	-0.00168019	0.00287212	-0.0144565	-0.000317266	-0.000286636	-5.61333e-05	0.00261386	0.00127991	-0.00272248	0.000238081	-0.0160859	-0.00825458	-0.00197095	-0.00515261	-0.0034029	-0.00089869	0.000893083	0.00250253	-0.00428385	-0.00724766	0.00017867	-0.00228983
entry_716	-0.00144094	0.00679929	-0.0165824	0.00100916	-0.000299857	-6.86678e-05	0.00346817	0.00159671	-0.00256223	-0.000194445	-0.0183505	-0.0107352	-0.000272085	-0.00342552	-0.00357902	-0.00122958	0.00129631	-0.00235896	-0.00542144	0.0105319	0.00103288	-0.00273029
SRR22868616	-0.00343685	-0.010394	0.202158	-0.00358311	0.00191269	0.00163106	-0.0508065	-0.0281684	-0.000604715	0.003045	0.223995	0.135001	0.00482464	0.0578723	0.0206157	0.00337046	-0.00384173	-0.00970461	-0.0138057	0.0271724	-0.00305078	-0.00458514
entry_523	-0.00167286	0.000121677	-0.0144822	0.000627988	-0.000307817	3.32759e-05	0.00304346	0.00132166	-0.00283705	-0.00112688	-0.0161091	-0.00861538	-0.00401179	-0.00253345	-0.00315921	0.000741392	-0.000414924	-0.000559924	-0.0047247	-0.00149969	-0.000156041	-0.00225419
entry_448	-0.00289927	-7.36008e-05	-0.0149807	-0.000515906	-0.000342268	-0.000419498	0.00186294	0.0013992	-0.00304211	-0.000239924	-0.0164122	-0.0102608	0.00601989	-0.00488139	0.000294682	-0.00151524	-0.00024164	0.0016884	0.00348114	-0.0109395	0.000217992	-0.00181071
entry_767	-0.00320304	-0.000695598	-0.0156471	-0.00011708	-0.000334251	-0.000153666	0.00276454	0.00127832	-0.00297759	-0.000839233	-0.0167486	-0.00942216	0.00838824	-0.00260121	0.00520919	0.0010063	-0.000431571	-0.000542744	-0.00471558	-0.00791442	0.000423661	-0.00246936
entry_589	-0.00170521	-0.000754448	-0.0149931	0.00033425	2.60728e-05	-3.01354e-05	0.0017323	0.0013587	-0.00174799	-0.00122821	-0.0159314	-0.00893727	-0.00408562	-0.00259871	-0.00309416	-0.000518205	-0.000177644	-0.00181113	-0.00487149	0.00577059	-0.000380882	-0.00250252
entry_452	-0.00165583	0.000425825	-0.0143149	-6.03823e-05	-0.000275441	-0.000140523	0.0026598	0.00124458	-0.00261558	-0.00069519	-0.0157062	-0.00886364	-0.00396925	-0.00237372	-0.0030563	-0.0012736	0.00127862	0.0017495	-0.00419924	-0.00589	0.000184927	-0.0022406
entry_221	-0.00163365	-6.27795e-05	-0.0140889	0.000555576	-0.000270943	-7.17286e-05	0.00190612	0.00126495	-0.00274326	-0.00106024	-0.0151263	-0.00839033	-0.00398751	-0.0040851	-0.0029311	0.000496685	-0.000321452	-0.000534536	-0.00427221	-0.00254051	-0.000280655	-0.00223223
entry_181	-0.00177852	0.000860088	-0.0170313	-0.000220176	-0.000347697	-0.000258728	0.00083638	0.0016867	-0.00326699	0.000347247	0.00284166	-0.0101861	-0.00163129	-0.00205945	0.00659619	-0.00106871	-0.00048881	0.00232853	-0.00481371	-0.00733966	0.000352742	-0.00296581
entry_621	-0.00166153	0.000344823	-0.0141125	-0.000229365	-0.000300895	-0.000218948	0.00286796	0.00123199	-0.00264355	-0.000168978	-0.0159132	-0.00829978	-0.00372068	-0.00315984	-0.00322225	-0.00122323	-0.000327894	0.00205603	-0.00433224	-0.0048479	0.000170679	-0.00231249
entry_442	-0.00252234	-0.000529479	-0.0153269	0.00062924	-0.000328394	-0.000169629	0.00332359	0.00136344	-0.00299516	-0.000102617	-0.0162944	-0.00947375	-0.00409483	-0.00236869	-0.00243814	-0.00147317	-0.000394762	-0.000530304	0.00944003	-0.00590277	0.000221592	-0.00214805
entry_544	-0.00173906	-0.000754683	-0.0151122	0.000400128	-0.000329175	-3.47734e-05	0.0035379	0.00140793	-0.00232706	-0.00150781	-0.0165201	-0.00901528	-0.00275163	-0.00261922	-0.00360882	-0.000678696	-0.000454663	-0.00180727	-0.00497865	0.00598421	0.000482038	-0.00239692
entry_319	-0.00164994	3.50013e-05	-0.0142325	0.000425129	-0.000303426	3.08527e-05	0.00286223	0.00123826	-0.00276831	-0.00103944	-0.0157655	-0.00841273	-0.00393678	-0.00250359	-0.00309244	-0.000772047	-0.000408769	-0.00050162	-0.0045845	-0.00206809	-0.000179062	-0.00235628
entry_697	-0.000710536	0.00370226	-0.0158189	-0.000474666	-0.000339054	-0.000245579	0.00311559	0.00152246	-0.00310314	-0.000529969	-0.0173658	-0.00900977	-0.00151757	-0.00574371	0.000675967	-0.000795722	1.49313e-06	-0.000625495	0.0107541	-0.00729318	0.000296688	-0.00263986
entry_275	-0.00210143	-0.000261334	-0.0143068	-0.000230837	-0.000313145	-0.000196309	0.00292356	0.00124596	-0.00263687	0.000264504	-0.0156467	-0.0081714	-0.00260539	-0.00244213	-0.00305497	-0.00130572	-0.000396455	0.00189306	-0.00425207	-0.00593112	0.000171412	-0.00232066
entry_529	-0.00167263	0.000618969	-0.0144145	-0.000135945	-0.000303355	-0.000223508	0.00317001	0.00123738	-0.00263761	-0.000260805	-0.0160426	-0.00820771	-0.00376118	-0.00246422	-0.00312039	-0.00126386	-0.000372203	0.00239034	-0.00448793	-0.00526784	0.00018201	-0.00237515
entry_472	-0.00172335	0.00280126	-0.0146431	-0.000439323	-0.000288443	-0.000289907	0.00306139	0.00130532	-0.00293765	0.000239981	-0.016077	-0.00892833	-0.00409987	-0.00550012	-0.00290339	-0.00188755	-4.05014e-05	0.00163046	0.00380395	-0.00798712	0.000204432	-0.00225316
entry_484	-0.00174362	0.00290437	-0.0150873	-0.000536868	-0.000309513	-0.000258805	0.00304497	0.00135392	-0.00309413	0.000273262	-0.0165379	-0.00825132	-0.00232087	-0.00577074	-0.00329255	-0.00102801	0.000985077	0.00274753	0.00411648	-0.00892165	0.000199882	-0.0024411
entry_480	-0.00165362	0.000285744	-0.0141306	-0.000211967	-0.000298645	-0.000221933	0.00285687	0.00123717	-0.00260463	-0.000268674	-0.0157423	-0.00827836	-0.00376878	-0.00244279	-0.00305872	-0.00139408	-0.000365431	0.00209021	-0.00422675	-0.00600678	0.000164914	-0.00227961
SRR22868605	0.00102286	-0.00792233	0.01646	-0.000614328	0.00145143	0.00304236	0.0178741	-0.0052537	0.0991897	-0.00432962	0.0410767	-0.0125789	0.0407123	0.0922647	0.0244792	0.100981	0.00139499	0.0158876	0.0288013	0.0408751	0.000583697	-0.00494439
entry_628	-0.00165288	-0.000290273	-0.0142096	0.000770211	-0.000300344	-6.46596e-05	0.0027822	0.00124119	-0.00268948	-0.000856931	-0.015718	-0.00835462	-0.00379572	-0.00254852	-0.00310807	-0.000800724	-0.000372936	0.00198984	-0.00441606	-0.00527713	0.000168247	-0.00231856
entry_356	-0.0018366	0.00318088	-0.0155138	-0.000647031	-0.000323956	-0.000482159	0.00330602	0.00129701	-0.00327285	0.00036235	-0.0167897	-0.0107225	-0.00241064	-0.00644646	-0.00329136	-0.00232709	0.00101321	0.00157365	0.0124777	-0.00940598	0.000506508	0.000140789
entry_232	-0.00149054	0.000413697	-0.0166665	0.000701822	3.97575e-05	-6.77332e-05	0.00366426	0.00157721	-0.00319702	-0.00129066	0.0033954	-0.00990107	-0.00126978	-0.00223182	-0.00367283	-0.000869109	-0.00047891	-0.000777279	-0.00530248	-0.00185394	-0.000403274	-0.00293615
entry_718	-0.00173322	-3.68359e-05	-0.0151388	0.000930229	-4.12437e-05	-9.33884e-05	0.00135499	0.00135891	-0.00138959	-0.00133738	-0.0158243	-0.00910506	-0.00415877	-0.002614	-0.00305236	0.000777797	-0.000441762	-0.00181815	-0.00497948	0.00449103	0.000670102	-0.00237423
entry_835	-0.00168525	-0.000264759	-0.0147126	0.000604201	1.83785e-05	3.47903e-05	0.00143665	0.00129569	-0.000294584	-0.00107599	-0.0145832	-0.00873222	-0.00408158	-0.00296966	-0.00283245	-0.000703757	-0.000400882	-0.00055956	-0.00488411	-0.000286056	-0.000286729	-0.00214631
entry_722	-0.00137002	-0.00112133	-0.0151762	0.000518996	0.000207411	4.70524e-05	0.000618273	0.000145002	-0.00108747	-0.00128834	-0.01473	-0.00869756	-0.00201457	-0.00307646	0.00114945	-0.000631502	-9.29266e-05	-0.00146814	-0.00493266	0.00272322	-0.000400286	-0.00229995
SRR22868662	0.0869654	-0.0144915	0.238074	-0.00454359	0.00303511	0.00159655	-0.0536735	-0.0286493	-0.000453179	-0.0017607	0.233595	0.149112	0.0837862	0.0705332	0.0188546	0.00503486	-0.0035969	-0.00989785	-0.0133987	0.035123	-0.00331655	-0.00811709
entry_547	-0.00165946	7.51527e-06	-0.0142166	0.0004502	-0.000305678	-6.08837e-05	0.00295567	0.00128491	-0.00269171	-0.00022931	-0.015823	-0.008448	-0.00396364	-0.00250654	-0.00311914	-0.000887522	-0.000413938	-0.00051631	-0.00462865	-0.0028779	0.000172216	-0.0021984
entry_630	-0.00164579	0.000141326	-0.0141761	0.000357762	-0.000300237	-5.91596e-05	0.00347244	0.00124741	-0.00263289	-0.000184896	-0.0158719	-0.00836159	-0.00384595	-0.00314271	-0.00310193	-0.00090113	-0.0003013	0.00194015	-0.0043361	-0.00585986	0.000162384	-0.00229542
entry_410	-0.0034474	-0.00159658	-0.0145391	0.000360856	0.000164563	-3.17283e-05	-0.00026586	-0.00138235	-0.00151724	-0.00126355	-0.0149834	-0.00879453	-0.00150401	-0.00313438	0.00334654	0.000276365	-7.58092e-05	-0.00189626	-0.00480709	0.00459257	-0.000680454	-0.0022796
entry_828	-0.00149325	-0.00121214	-0.0169087	0.000387459	0.000183054	-2.74323e-05	0.0007252	0.00172835	-0.0014947	-0.00163206	0.000510869	-0.0101144	-0.000213652	-0.00426477	-0.00335324	0.000406926	3.68719e-05	-0.00237104	-0.00529591	0.00547512	-0.000822174	-0.00258104
entry_384	-0.00364128	-0.00211133	-0.0163118	0.000390248	0.000181803	-2.56794e-05	-0.00355967	0.00153535	-0.00156907	0.000171475	-0.0064435	-0.00860256	-0.00127176	-0.00394662	0.00403659	0.000297504	-2.15699e-05	-0.00217434	-0.00495553	0.00506911	-0.000742122	-0.0024678
entry_422	-0.00227138	-7.56388e-05	-0.0141732	0.000647396	-0.000259738	-6.69816e-05	0.00149959	0.00125996	-0.0026372	-0.0008109	-0.0150826	-0.00870019	-0.00366123	-0.00314188	-0.00236467	-0.00127108	-0.000312293	0.0020606	-0.00414453	-0.00509781	0.000182532	-0.0020564
entry_511	-0.00175728	2.96542e-05	-0.0153018	0.000457234	-0.000292033	-9.2917e-05	0.00220517	0.00137357	-0.00196054	-0.000562605	-0.0168556	-0.00894575	-0.00425248	-0.00463554	-0.00325676	-0.000774098	-0.000371763	-0.00188314	-0.00486548	0.0068932	0.000497346	0.000450014
entry_636	-0.00165783	0.000217016	-0.0142158	-0.000196451	-0.000298707	-0.000205167	0.00290147	0.00123499	-0.00265109	-0.000267649	-0.0159703	-0.00861921	-0.00387945	-0.0024917	-0.00310864	-0.000890708	-0.0003894	0.00211122	-0.00444588	-0.00490502	0.000180833	-0.00232472
entry_518	-0.00167927	0.000450387	-0.0144402	0.000395783	-0.000299009	-6.60988e-05	0.00276366	0.00127869	-0.00259173	-7.16149e-05	-0.0161861	-0.00836008	-0.00389201	-0.00344582	-0.00320385	-0.000884932	-1.30396e-06	0.00190511	-0.00441648	-0.00629731	0.000175418	0.000265062
entry_179	-0.00190665	0.00329583	-0.0160133	-0.000714741	-0.000309271	-0.000366114	0.0035637	0.00155784	-0.0035463	0.000462977	0.00818531	-0.0118038	-0.00270868	-0.006422	-0.00368662	-0.0016189	0.00109682	0.00290735	0.00526268	-0.0109808	0.000296616	-0.00274061
entry_348	-0.00166097	4.07781e-05	-0.0142738	-0.000134747	-0.000320428	-0.000258429	0.00295745	0.00125081	-0.00269776	-0.000977599	-0.016165	-0.00823196	-0.00196904	-0.003167	-0.00343691	-0.000952731	-0.000336188	0.00218443	-0.00449545	-0.00411131	2.57215e-05	-0.00232881
entry_704	-0.00270931	-0.00126596	-0.0150295	0.000325835	-0.000281419	-3.64305e-05	0.00129652	0.000654943	-0.0022857	-0.00121434	-0.0151733	-0.00893524	-0.000917218	-0.00309137	-0.00226056	0.000273363	-0.000415266	-0.00183922	-0.00496119	0.00527795	-0.000422954	-0.00236036
entry_200	-0.00169924	0.00275629	-0.014663	-0.000327993	-0.000166218	-0.000261025	0.00276513	0.00130097	-0.0027619	-0.000144305	-0.0164469	-0.00834334	-0.00229128	-0.00529913	-0.00350224	-0.000891355	0.00101043	0.00231583	-0.00437275	-0.00728536	0.000176369	0.000788548
entry_427	-0.00301231	-8.77841e-06	-0.0157149	0.000912164	-0.000332921	-4.68869e-05	0.00213576	0.00145771	-0.00302962	-0.000941813	-0.0169934	-0.00888739	-0.00427875	-0.00247042	0.000251414	-0.000971647	-0.000452038	0.00239252	0.00673349	-0.00385996	0.000203539	-0.00231974
SRR22868642	0.000732026	-0.0107197	0.218634	0.00200024	0.00158284	0.00187948	0.0204935	-0.0304349	-0.000283185	0.00327322	0.223157	0.107074	0.0439151	0.0764445	0.0332451	0.00430581	-0.000113197	-0.0102663	-0.0136236	0.0306128	-0.00102602	-0.00616
entry_527	-0.00447074	-0.00269769	-0.0203452	0.000733846	0.000388541	-7.68711e-05	0.00220922	0.00247672	-0.00222903	0.000286547	0.00363674	0.0313189	-0.00660339	-0.0051027	0.00863262	0.000827449	2.54248e-05	-0.00320766	-0.0063971	0.00847252	-0.000223276	-0.00313609
entry_859	-0.000919264	0.0019823	-0.0145038	-0.000471872	-0.000283392	-0.000300066	0.00280443	0.00124028	-0.00297615	0.000296892	-0.0160819	-0.00826806	-0.00403196	-0.00576825	-0.00292946	-0.00170219	0.00094496	0.00161106	0.00402432	-0.00845981	0.000193553	-0.00227378
entry_754	-0.00101968	-0.00136411	-0.015729	0.000396225	0.00018492	-2.63682e-05	0.00116356	0.000432478	-0.00159952	7.67681e-05	-0.0154117	-0.00942028	-0.000488207	-0.00320018	0.00112363	-0.000512085	-8.62725e-05	-0.00194894	-0.0051239	0.00495184	-0.000619334	-0.00230514
entry_355	-0.00847836	-0.010572	0.150349	-0.00423069	0.00208144	0.00100972	-0.0380434	-0.0202947	-0.00203955	-0.00637504	0.0281085	0.0650842	-0.000338183	0.065348	0.00931967	0.00197773	-0.00353578	-0.00695949	-0.0108062	0.0191377	-0.00312786	-0.00782387
entry_865	-0.00180561	0.00327591	-0.0153579	-0.000466024	-0.000324548	-0.000338178	0.00213677	0.00139841	-0.00320126	0.000325223	-0.0171926	-0.00863695	0.00209068	-0.00630569	-0.003505	-0.0014128	0.00117444	0.00261664	0.00346557	-0.0091645	0.000202372	0.000702004
entry_573	-0.00177165	-2.47197e-06	-0.014143	0.000131399	-0.000302406	-6.88486e-05	0.00288799	0.00123613	-0.00267123	-0.000775154	-0.0157605	-0.00839074	-0.00383949	-0.00249717	-0.00306779	-0.000888968	-0.000404476	-0.000401704	-0.00454502	-0.00269105	0.000172114	-0.00233561
entry_688	-0.00394645	-0.00258553	0.00757625	-0.000513842	0.000238744	1.76296e-06	-0.00761669	0.00111942	-0.00190249	-0.0015459	-0.000591193	-0.00862601	-0.00503276	-0.00449754	0.00451815	0.000604854	-0.000876507	-0.00285401	-0.00535602	0.00648209	-0.000375984	-0.00294865
SRR22868641	-0.00173759	0.00198252	0.0476464	-0.00052515	0.000174272	-0.000550352	0.00411909	0.00250835	0.105449	0.00527584	0.0814995	0.0294895	0.0372575	0.0831621	0.00621857	-0.00716324	0.00784253	0.00724379	0.153736	-0.0312432	0.00935049	0.132769
entry_504	-0.00263296	-0.00158292	-0.0163682	0.000401855	-0.000316911	2.14212e-05	0.000401125	0.00156904	-0.00155458	-0.00135003	-0.00165994	-0.00989725	-0.00190624	-0.00264181	-0.00307726	0.000463783	-0.000137175	-0.00226504	-0.00512091	0.00545505	-0.000717619	-0.00250306
entry_193	-0.00171676	0.00282569	-0.0145966	-0.000445632	-0.000285761	-0.000269852	0.00272753	0.00128492	-0.00291728	0.000228886	-0.0159138	-0.00982045	-0.00405411	-0.00563084	-0.00285517	-0.00165207	0.000138768	0.00227557	0.00361861	-0.00839971	0.00021673	-0.00206639
entry_820	-0.00336791	-0.00689852	0.102243	-0.0032576	0.000629852	0.0008884	-0.0293516	-0.0161275	-0.00145812	0.00448184	0.0298245	0.0442159	-0.00202915	-0.00348969	0.00635666	0.00143153	-0.00277433	-0.0049825	-0.00855666	0.0144082	-0.00198033	-0.00498364
entry_378	-0.00171059	-0.00093402	-0.0148052	0.000335516	-0.00027523	-3.52114e-05	0.00127649	0.00135379	-0.00225088	-0.00142518	-0.0154956	-0.00884066	-0.00404386	-0.00256886	-0.00286533	0.000305078	-0.000413106	-0.00179733	-0.00483471	0.00492701	-0.000561624	-0.00232208
entry_643	-0.0012828	0.00268488	-0.0141349	-0.000225982	-0.000266396	-0.000208201	0.00299682	0.00125104	-0.00266904	0.000242762	-0.0155036	-0.00885051	-0.00399416	-0.00511497	-0.00304485	-0.000830055	0.000992896	0.00196014	-0.00404589	-0.010772	0.0004384	0.000316635
entry_218	-0.00171049	-0.00101409	-0.0149911	0.000353242	0.000155829	-2.40018e-05	0.000642762	0.00113194	-0.0013718	-0.000650583	-0.0151087	-0.00894998	-0.00373008	-0.0027426	-0.00290389	0.000260436	-0.000181051	-0.00179723	-0.00490866	0.00433841	-0.000599684	-0.00218652
entry_724	-0.00133884	-0.000104985	-0.0154822	0.000375831	-0.000301805	-8.37224e-05	0.00116808	0.0014482	-0.00233919	-0.00155238	-0.0161731	-0.00930916	-0.00416482	-0.00265626	0.00111917	-0.000779865	-0.00046543	-0.00186883	-0.00493896	0.00647253	0.000540017	-0.00227369
entry_681	-0.00100014	-0.00092957	-0.0168125	0.00037023	5.46085e-05	-3.42325e-05	0.000449864	0.00168659	-0.00164765	-0.000960557	-0.00555081	-0.0101845	-0.00102574	-0.00407893	0.00147691	0.00038163	4.27342e-06	-0.00229996	-0.00518591	0.00572353	-0.000834928	-0.00254223
SRR22868610	0.052779	-0.00495453	0.0549165	0.00317524	0.00151087	0.00246046	0.0396767	-0.0259995	0.00600217	0.00297384	0.258814	0.114766	0.124458	0.079887	0.0311771	0.00674244	-0.00247159	0.00959856	-0.0122253	-0.0120992	-0.00130724	-0.00390796
entry_578	-0.00327933	-0.00201387	-0.0151523	0.000408749	0.000168881	-2.16265e-05	-0.00107786	-0.00150477	-0.00165332	-1.80972e-05	-0.00826026	-0.0092698	-0.00439322	-0.00229435	0.00427559	0.000328532	-1.91085e-05	-0.00208116	-0.00482528	0.00485637	-0.000517315	-0.00240692
entry_799	-0.00172273	-0.000906885	-0.015125	0.000387224	-0.000303641	-0.000159684	0.00184791	0.00140252	-0.00149337	-0.000603819	-0.0162972	-0.00910135	-0.00223919	-0.00261025	-0.00349891	-0.000679937	-0.00045126	-0.00172109	-0.00502761	0.00573689	0.000511193	-0.00225417
entry_454	-0.00165457	-0.000345583	-0.0141761	0.00042529	-0.000298521	-7.01964e-05	0.00293162	0.00126088	-0.00275881	-0.000830301	-0.0157169	-0.00840634	-0.00390204	-0.00250244	-0.00309158	-0.000797423	-0.000408034	-0.000497701	-0.00459726	-0.00242611	0.000187427	-0.00233681
entry_188	-0.00169923	-0.000221412	-0.0149379	0.000360441	-0.000306478	-7.44144e-05	0.00331686	0.00137131	-0.00226247	-0.00146185	-0.0165902	-0.00885294	-0.00399242	-0.00257807	-0.00330631	-0.000645075	-0.000440437	-0.00182882	-0.0048791	0.00560219	-0.000488002	-0.00249769
entry_373	-0.00191541	0.00383461	-0.0149186	-0.000636108	-4.49598e-05	-0.00045617	0.00335569	0.00141015	-0.00331376	0.000415145	-0.0165911	-0.0111737	-0.0047629	-0.00714359	-0.000693097	-0.00296525	0.00197127	0.0017539	0.015295	-0.0161199	0.000614774	0.0135779
entry_622	-0.00319432	-0.00123747	-0.0155236	0.000406247	0.000171508	-1.79982e-05	0.00208889	0.00140208	-0.00232618	-0.00153558	-0.0164669	-0.00929318	-0.00434056	-0.00262309	0.00489358	-0.000576931	-6.5327e-05	-0.00196248	-0.00487808	0.00557066	-0.000407131	-0.00233152
entry_700	-0.00171783	0.000345895	-0.0146104	-0.000111495	-0.000326456	-8.46498e-05	0.00336168	0.00129047	-0.00291305	-0.000794392	-0.0166689	-0.00847986	-0.00387503	-0.00235781	-0.00333634	-0.00192155	-0.000400955	0.00259938	-0.00468774	-0.00468653	0.000203185	0.00304673
entry_210	-0.00170568	0.000596212	-0.0149923	0.000383261	-0.000304124	-4.90897e-05	0.00182417	0.00138634	-0.00236784	-0.00138719	-0.0163833	-0.00904448	-0.00207952	-0.00264189	-0.00351248	0.000567791	-0.000441359	-0.00162186	-0.00496458	0.00480978	-0.000599617	-0.00252833
entry_481	-0.00164756	0.00270273	-0.0143019	-0.000274376	-0.000278112	-0.000124215	0.00271171	0.00125364	-0.00268585	0.00021086	-0.0158576	-0.00965912	-0.00378736	-0.00522814	-0.00312671	-0.00095764	-6.99075e-05	0.00247914	-0.00408561	-0.00753551	0.000192595	0.000261849
entry_444	-0.00259138	-0.00260692	0.00335812	0.00052842	0.000231115	0.000562022	-0.00688939	-0.00607669	-0.0018743	0.000555517	-0.000936377	-0.00847148	-0.00262939	-0.00453118	0.00422907	0.000353057	-0.000855908	-0.00273671	-0.00526899	0.00610263	-0.000378895	-0.00266067
entry_690	-0.000957928	0.00195378	-0.0165887	-0.000884612	-0.000354054	-0.000393476	0.00386307	0.00181872	-0.00428847	0.000668129	0.0171486	-0.00919128	-0.00373436	-0.00812542	0.00080515	-0.00254214	0.00166586	0.00373907	0.0134981	-0.012404	0.00102671	0.0016063
entry_269	-0.00166519	7.51366e-05	-0.0142605	-0.000291959	-0.000323466	-4.57252e-05	0.00293817	0.00124278	-0.00267698	-0.000220058	-0.0159566	-0.00847	-0.00216271	-0.00249081	-0.00342697	-0.000887067	-0.000403856	-0.000499834	-0.00450182	-0.0032072	0.000186243	-0.00237648
SRR22868631	0.0779499	-0.0136008	0.234549	-0.00393195	0.00300423	0.001555	-0.0537742	-0.0300551	-0.000445666	0.00612331	0.212515	0.093333	0.010196	0.0732539	0.0170662	0.00524461	-0.00337403	-0.0102719	-0.0139793	0.0350553	-0.00318459	-0.00509883
entry_679	-0.00334175	-0.00215511	-0.0154135	0.000406592	8.32568e-05	-2.05238e-05	-0.00376973	-0.00105684	-0.00151463	-0.00136512	-0.00367672	-0.00811294	-0.00441721	-0.00401921	0.00424925	0.000313716	-1.14491e-05	-0.00217244	-0.00464055	0.00504617	-0.000648275	-0.00244123
entry_369	-0.0035375	-0.00173702	-0.0172649	0.000448689	0.000194469	-7.87283e-06	0.00236222	0.00161056	-0.00162106	-0.00172481	-0.00062483	-0.0103621	-0.0049885	-0.00274326	0.00617526	0.000614901	2.00823e-05	-0.00253994	-0.00514774	0.00567058	-0.000772028	-0.00269494
entry_841	-0.00307514	-0.000887876	-0.01498	0.000672767	0.000180604	3.00065e-05	0.00117842	0.00133845	-0.00293838	-0.000876029	-0.0151174	-0.00896574	-0.00421185	-0.00307256	0.00374057	0.000574482	-0.00017737	-0.000590718	-0.00471312	-0.0009756	-0.00036563	-0.00220622
entry_223	0.0270513	0.00191769	-0.0173694	-0.000661309	-0.000395947	-0.000469931	0.00426188	0.00185269	0.0276862	0.000685315	-0.0216026	-0.00975782	-0.0028563	-0.00900146	-0.000423336	-0.00111748	0.0020326	0.00267256	0.00881694	-0.0139561	0.000292709	0.00118671
entry_203	-0.0013827	-0.000169981	-0.0151091	0.000307495	-0.000288793	-2.61112e-05	0.00134872	0.00141424	-0.00234377	-0.00137741	-0.0160707	-0.0090855	-0.00116138	-0.00274631	-0.00300607	0.000579404	-0.000445671	-0.00178329	-0.00497416	0.00453984	-0.000663915	-0.00255115
entry_207	-0.00165552	0.000283285	-0.0141861	0.000353707	-0.000290873	-0.000203108	0.00273728	0.0012318	-0.00260981	-0.00019736	-0.015852	-0.0083081	-0.00389006	-0.00412489	-0.00309436	-0.000882778	-0.000302762	0.00199404	-0.0043845	-0.0045718	0.000181404	-0.00227819
entry_713	-0.00125891	-0.00132506	-0.0166232	0.00077474	0.000215729	8.27332e-05	-0.00149268	0.00163081	-1.63949e-05	-0.00126202	-0.000893257	-0.00993399	-0.00513616	-0.00266321	0.00576338	-0.00110195	1.44774e-06	-0.000768619	-0.00469496	-0.00209225	-0.000178663	-0.00253569
entry_307	-0.00172877	-0.000963484	-0.0150169	0.000332899	-0.00028315	3.78992e-05	0.00194625	0.00138314	-0.00228925	-0.000725957	-0.0161524	-0.00893552	-0.00401789	-0.00259638	-0.00316055	-0.000684692	-0.000427017	-0.00184137	-0.00489833	0.00590321	0.000454091	-0.00219012
SRR22868663	0.000301668	-0.00670712	0.0496418	0.00146957	0.00108793	0.00196874	0.00071908	0.00595145	-0.000321511	-0.00229487	-0.027042	0.089075	0.110605	0.0667982	0.0225413	0.00374437	-0.000118543	-0.00735357	-0.0129791	0.0285306	0.00270184	-0.00440657
entry_597	-0.00166226	0.00319897	-0.0144362	-0.000328334	-0.000309986	-0.000253721	0.00298515	0.00125204	-0.00269618	0.000179322	-0.0160776	-0.008453	-0.00204031	-0.00504517	-0.00343666	-0.000971034	2.83157e-05	-0.000482346	-0.00446953	-0.00358635	0.000180157	-0.0023414
entry_672	-0.00118081	-0.00158754	-0.0170078	0.000359468	-0.000319193	-3.11372e-05	0.00199095	0.00172115	-0.00262856	-0.00166203	-0.0014562	-0.0102075	-0.000982332	-0.00410485	-0.000258675	0.000385333	-0.000150915	-0.00245268	-0.00523926	0.00706485	-0.000846721	-0.00259549
entry_372	-0.0018187	0.00326089	-0.0153786	-0.000500805	-7.91562e-05	-0.000362322	0.0079055	0.00139233	-0.00322312	0.000342212	-0.0156111	-0.010783	-0.00297023	-0.00630815	-0.00332247	-0.00181022	0.000994766	0.00160287	0.00483033	-0.00891144	0.000490613	-0.000458943
entry_822	-0.00171511	-0.000269143	-0.0150711	0.000939087	-0.000286153	-2.42528e-05	0.00139225	0.00135111	-0.00230989	-0.00129649	-0.0152921	-0.00899411	-0.00410027	-0.00308093	-0.00306591	-0.000788773	-0.000443026	-0.00184475	-0.00493008	0.00613161	0.000455309	-0.00217799
entry_270	0.0139179	0.00176697	-0.0170207	-0.000404824	-7.52488e-05	-0.000502354	0.00703848	0.00164444	0.0230463	0.00108707	-0.0205451	-0.0128686	-0.00569552	-0.00876666	0.000942992	-0.00249374	0.00177807	0.00238225	0.0196918	-0.0133722	0.00122543	0.00213824
entry_333	-0.00176782	2.95642e-05	-0.0151606	-0.000266028	-0.000333261	6.99784e-05	0.00287906	0.00136238	-0.002866	-0.000815584	-0.0165591	-0.00832449	-0.00419726	-0.00245201	-0.00301036	-0.000958611	-0.000385413	-0.000561475	0.0044553	-0.00293912	0.000194611	-0.00219278
entry_751	-0.00170333	-0.000619214	-0.0147527	0.000701678	0.000179866	-7.01629e-05	0.00325934	0.0012859	-0.000237941	-0.00112955	-0.0155023	-0.00877238	-0.00373691	-0.0030362	-0.0033435	-0.000695003	-0.000158833	-0.000563275	-0.00487059	-0.000657515	-0.000244307	-0.0021349
entry_732	-0.0030123	-0.00140458	-0.0165329	0.000352828	-0.00031175	-9.31311e-05	-0.00094975	0.00165274	-0.00145693	-0.00158726	0.000722731	-0.00990368	-0.00147267	-0.00211458	-0.00227756	-0.000534383	-0.000451932	-0.00229457	-0.00511199	0.00584777	-0.000639642	-0.00288387
entry_403	-0.00235053	-0.00125583	-0.0149808	0.000356514	0.000136342	-2.68274e-05	0.00206946	0.00135957	-0.00227136	-0.00124855	-0.0153036	-0.00893567	-0.00389294	-0.00306759	-0.00257973	0.000247066	-0.000189113	-0.00181519	-0.00486704	0.00521321	-0.000609643	-0.00218856
entry_440	0.00938756	-0.00179971	-0.0151249	0.000381716	0.000195966	-3.16843e-05	-0.00295601	-0.00191578	-0.00162514	-0.00142453	-0.0155577	-0.00783938	-0.00183077	-0.00326801	0.0036525	0.000479416	-0.000106645	-0.00218744	-0.00536796	0.00513086	-0.000766505	-0.00243999
entry_791	-0.00173116	-4.33131e-05	-0.0151967	0.000394202	5.21637e-05	0.00043763	0.00186167	0.00137686	-0.00150431	-0.00148266	-0.0162891	-0.00919818	-0.00171954	-0.00259951	-0.00358846	0.000493774	-3.59621e-05	-0.00188306	-0.00505804	0.00486391	-0.000654022	-0.00240232
entry_571	-0.00165071	9.55059e-05	-0.0142439	-0.000249296	-0.000299587	-0.000204658	0.00272052	0.00122989	-0.00263659	-0.000192724	-0.0157884	-0.00813103	-0.00385131	-0.00248035	-0.00307295	-0.00087688	-0.000372676	0.00214069	-0.00429936	-0.00593726	0.000179731	-0.00231903
entry_645	-0.00172535	-0.000950965	-0.0150734	0.000377018	0.000182086	-1.38552e-05	0.0034224	0.00138933	-0.00147348	-0.00138792	-0.0156683	-0.00892175	-0.00405873	-0.00298844	-0.00328768	-0.000556416	-0.000198339	-0.00184406	-0.0048862	0.00475576	-0.00045203	-0.00249814
entry_746	-0.00173406	0.00351011	-0.0148471	-0.000117543	-0.000326805	-0.000113683	0.00304078	0.00132905	-0.00305127	-0.000823408	-0.0165173	-0.00862495	-0.00230947	-0.00205594	-0.00334371	-0.0014514	-0.000427406	-0.000537954	0.00210984	-0.00573594	0.000196254	-0.00252996
SRR22868658	0.083774	-0.0141419	0.223521	-0.0045357	0.00300994	0.00159107	-0.0533256	-0.0283914	-0.00038074	-0.0016591	0.231861	0.147134	0.116704	0.0702225	0.018277	0.00550012	-0.00443008	-0.00980016	-0.0131127	0.0375804	-0.00332862	-0.00788028
entry_360	-0.00164708	1.36344e-05	-0.0142646	0.000579071	-0.000232501	-6.22257e-05	0.00207007	0.00128086	-0.00279754	-0.00112147	-0.0152853	-0.00847161	-0.00391878	-0.00253875	-0.00298747	-0.000779327	-0.000407732	-0.000498069	-0.00461418	-0.00151548	-0.000230237	-0.00219983
entry_759	-0.00259578	-0.00603571	0.0915308	-0.00279683	0.000553452	0.000901696	-0.0250767	-0.0141966	-0.00149352	0.00429641	0.00693318	0.0396088	-0.00338491	-0.0058598	0.0057342	0.00148697	-0.00321957	-0.00445552	-0.00804563	0.0127154	-0.00184734	-0.0044439
entry_254	-0.00169066	0.000102399	-0.0147939	0.000625908	1.97507e-05	-2.94652e-05	0.00151282	0.00130682	-0.000290379	-0.00115416	-0.0155464	-0.00880489	-0.0040405	-0.00258486	-0.00303101	0.000717217	-0.000429393	0.000715942	-0.00489673	-0.00149245	-0.000415663	-0.00247353
entry_601	-0.00175899	3.34588e-05	-0.0150397	-0.000390857	-0.000345187	-0.000293547	0.00312715	0.00133055	-0.00292281	0.000232147	-0.0166072	-0.00838526	-0.00239069	-0.00383725	-0.00335352	-0.00183874	-3.59723e-05	0.00242297	0.00341605	-0.0051399	0.000197073	-0.00251814
entry_482	-0.00306908	-0.000626145	-0.0150858	0.000736992	0.0002232	8.59891e-05	0.0015013	0.00142188	-0.00303588	-0.00124567	-0.0154785	-0.00909919	-0.00145863	-0.00307395	0.00478882	-0.000740879	-0.000205469	-0.000578656	-0.00483123	-0.00143811	-0.000255401	-0.00225079
entry_230	-0.00185893	-2.9526e-05	-0.0167199	0.000395683	-0.000332891	5.84131e-05	0.00553116	0.00155014	-0.00158079	-0.0016432	-0.00112971	-0.00992351	-0.00471243	-0.00223647	-0.00378102	-0.000681554	-0.000480758	-0.00239686	-0.00530181	0.00625188	-0.00053298	-0.00291865
entry_849	-0.000370313	0.00201041	-0.0167207	-0.00077241	1.51078e-05	-0.000653631	0.0110355	0.00190389	0.024604	0.00186693	0.0231127	-0.015943	-0.00298641	-0.000609218	0.00107421	-0.00496091	0.00236567	0.00319214	0.0187902	-0.0181464	0.00108206	0.0299783
SRR22868655	0.0857245	-0.0107446	0.243851	-0.00276622	0.00209409	0.00194947	-0.00101387	-0.0286821	0.00155588	0.00895332	0.264316	0.115809	-0.0112327	-0.00175803	0.0197636	0.0038477	-0.00397521	-0.00962888	-0.0138707	0.0352027	-0.00186689	-0.00536498
entry_285	-0.00171496	0.0012546	-0.0146189	-0.000350108	-8.48748e-05	-0.000313401	0.00284775	0.00130302	-0.00294943	0.000269766	-0.0159865	-0.0100944	-0.00198331	-0.00582921	-0.00179425	-0.00195668	0.000995998	0.00142136	0.00131611	-0.00842149	0.000214905	-0.000127136
entry_819	-0.00314095	-0.00145004	-0.0154483	0.000385249	0.00017382	-3.84975e-05	0.00116756	0.00138538	-0.00149911	-0.00151542	-0.0157414	-0.00923558	-0.00429054	-0.0026034	0.00438659	-0.00129679	-0.00010639	-0.00192349	-0.00471726	0.0049877	-0.000318182	-0.00229946
entry_354	-0.00208318	0.00440752	-0.0171212	-0.000287198	-4.64441e-05	-0.000646287	0.0040786	0.00156261	-0.0041909	0.00102045	0.0149119	-0.0132096	-0.00282605	-0.00583371	-0.00406882	-0.00360629	0.00139903	0.00218927	0.0193483	-0.0129245	0.000712461	0.000498764
SRR22868615	-0.00379759	-0.000790718	-0.0228465	0.00295071	0.000987908	0.000667868	0.0149709	0.00293375	0.00286409	0.00986371	-0.0238103	-0.0128486	-0.000912898	-0.00192479	-0.00443595	0.0695829	0.0011463	-0.000861813	0.0996145	0.00280808	-0.000274708	-0.00403541
entry_794	-0.00128554	-0.00181498	-0.0173604	0.000468228	0.000199878	-7.2956e-05	9.36876e-05	0.0015951	-0.00163992	-0.00171556	-0.000609683	-0.0104841	-0.00422123	-0.0021352	0.00635413	0.000578502	1.51933e-05	-0.00257923	-0.00519582	0.00604228	-0.000792532	-0.00271832
SRR22868606	0.087464	-0.0158773	0.249897	-0.00516874	0.0030366	0.00173208	-0.0561524	0.0066486	3.6643e-05	0.000233896	0.257679	0.0969466	0.00175106	-0.00157864	0.0218062	0.00430798	-0.00384875	0.0192674	-0.0136017	0.0473974	-0.00300635	-0.00805747
entry_574	-0.00172883	0.000102169	-0.0149939	-0.000373247	-0.000334462	-0.000276232	0.00317317	0.00132632	-0.00293045	0.000315731	-0.0164937	-0.00842536	-0.00202426	-0.00229332	-0.00338775	-0.000959756	-0.000136025	0.00239872	0.00192012	-0.00719844	0.000194058	-0.00251717
entry_640	-0.00349651	-0.00225059	-0.0133447	0.000495361	0.000201894	6.32998e-06	0.000474773	-0.0014832	-0.00203385	0.000647874	1.82045e-07	-0.00979694	-0.00483004	-0.00420518	0.00482455	-0.000556333	-1.41397e-05	-0.00238833	-0.00507183	0.00573464	-0.000585289	-0.00262757
entry_394	-0.00176045	0.00281006	-0.0149951	-0.000577021	-0.000310531	-0.000345164	0.00274394	0.00136173	-0.00311443	0.000256201	-0.0161875	-0.0100165	-0.00231371	-0.00578203	-0.0031871	-0.00210141	0.000921843	0.00168704	0.00787583	-0.00874431	0.000235544	-0.00233559
entry_470	-0.00174025	0.00171692	-0.0147296	-0.000508781	-8.20802e-05	-0.000332693	0.00290586	0.00129596	-0.00303582	0.000266006	-0.0160251	-0.0101999	-0.00283043	-0.00600256	-0.00315888	-0.00186593	0.0009457	0.00144052	0.00444015	-0.00888006	0.00045668	-6.12061e-05
entry_554	-0.00272893	-0.000627663	-0.0145033	0.000612547	3.3043e-05	-6.37353e-05	0.00215321	0.00122696	-0.00283858	-0.00114201	-0.0155261	-0.00862219	-0.00389251	-0.00268939	0.000415289	-0.000808012	-0.000386385	-0.000530366	-0.00459901	-0.00161715	0.000180647	-0.00234567
SRR22868648	-0.00221075	0.0109231	-0.0200006	-0.000817259	-0.000578819	-0.000242221	0.00648661	0.00243868	0.0589274	0.00152767	-0.0272241	-0.0106951	0.0256104	0.000556893	-0.00680519	-0.00306823	0.0046357	0.00695461	0.00928607	-0.0158565	0.00173665	0.0893035
entry_303	-0.000979019	0.00200092	-0.0152197	-0.00054171	-0.00030014	-0.000351182	0.00280661	0.00125928	-0.00317891	0.000304769	-0.0165106	-0.00829509	-0.0042132	-0.00631806	-0.00295959	-0.00252965	0.0010844	0.0015198	0.0083536	-0.00870456	0.00021076	0.000418873
entry_737	-0.00419188	-0.00332487	-0.0189044	0.000730671	0.000399105	7.63786e-05	-0.00113773	0.00217276	-0.00148869	0.00132507	0.00240733	0.0134346	-0.000451803	-0.00474287	0.00781381	0.000802848	-8.03024e-06	-0.0028752	-0.00603909	0.00707466	-0.00066828	-0.00296162
entry_676	0.0213198	-0.00286426	-0.0174587	0.000400951	0.000239865	-2.77748e-05	-0.000849189	-0.00184508	-0.00167116	-0.00191198	-0.00168675	-0.0108114	-0.00280482	-0.00469788	0.00432437	0.00066828	-6.99974e-05	-0.00287863	-0.00584045	0.00692038	-0.00100622	-0.00282807
entry_389	0.0421957	-0.00544233	0.0473047	-0.00152609	0.000588543	3.60263e-05	-0.0269201	-0.0150873	-0.00182002	0.00112816	0.00812027	0.0416214	-0.003413	0.00591565	0.00705966	0.00128538	-0.0016911	-0.00473468	-0.00836784	0.0131728	-0.000852478	-0.00359912
entry_495	-0.00165761	0.002758	-0.0143539	-0.000257551	-0.000300303	-0.000274421	0.00286978	0.00130181	-0.00269836	-0.000242283	-0.0161042	-0.00858651	-0.0019364	-0.00473435	-0.00339058	-0.00173645	-0.000282085	0.00206359	-0.00432782	-0.00523326	0.000180509	-0.0021254
entry_584	-0.00173341	1.04883e-05	-0.015063	-0.000340199	-0.000343475	-0.000290931	0.00313936	0.00133057	-0.00293014	-0.000275318	-0.0166677	-0.00838685	-0.00228294	-0.00223275	-0.00340444	-0.00180907	0.000274744	0.00239334	0.00224419	-0.00517421	0.000199291	-0.00258851
SRR22868645	-0.00955196	-0.00678661	0.201224	0.0016291	0.00122872	0.00022202	0.000279918	0.00620089	-0.000272588	0.00445591	0.0263422	0.102889	0.00237785	0.0810356	0.0236875	0.00337216	6.851e-05	-0.0082995	-0.0130015	0.0241419	-0.000861414	-0.00485708
SRR22868664	0.0673069	-0.0127133	0.246894	-0.00490744	0.00305603	0.00171428	-0.0544628	-0.0185906	-6.43682e-05	0.00671251	0.211142	0.14886	0.0404928	0.0753888	0.0186328	0.00380892	-0.0038343	-0.0100377	-0.0133474	0.038124	-0.0016805	-0.00410039
SRR22868646	0.0336303	-0.0106053	0.245081	0.00152653	0.00153341	0.00188155	0.00334062	-0.0301641	-0.00018788	0.0077281	0.241126	0.118082	0.0107273	0.0559857	0.0196965	0.00372882	-0.00430584	-0.009478	-0.0136747	0.0287473	-0.00310159	-0.00640057
entry_259	-0.00167018	-0.000304382	-0.0143521	0.000441833	-0.000300996	-7.71195e-05	0.00298521	0.00129656	-0.00272597	-0.00107695	-0.0160768	-0.00858367	-0.0040025	-0.00252716	-0.00314323	0.000740526	-0.000412879	-0.00055394	-0.00468646	-0.00214844	0.000377139	-0.00205891
entry_407	-0.00163522	-2.55984e-06	-0.0142237	0.000403612	-0.000303074	-7.2089e-05	0.0026903	0.00123305	-0.0027613	-0.000824934	-0.0157652	-0.00840292	-0.00379308	-0.00249449	-0.00309233	-0.00077803	-0.000381294	-0.000405022	-0.00457338	-0.00236385	-0.000161891	-0.0023237
entry_603	-0.00184119	-6.81757e-05	-0.0164852	-0.000343632	-0.000379324	-7.2543e-05	0.0032612	0.00151897	-0.00339737	-0.000179079	-0.0169218	-0.00948334	-0.0046441	0.0222705	-0.00383336	-0.00207982	0.000276444	0.00200842	-0.00561776	-0.00572934	0.000249194	-0.00269358
entry_842	-0.00136643	-0.00103148	-0.0155336	0.000455984	0.000100538	1.63839e-05	0.0037556	0.000761226	-0.00236678	-0.00152669	-0.0168838	-0.0101171	-0.00233713	-0.0027341	0.000889913	-0.000553499	-0.000177657	-0.00194338	-0.00489806	0.0060184	-0.000457464	-0.00238746
entry_361	-0.00184471	0.0033539	-0.0158073	-0.000680637	-0.000339916	-3.06239e-05	0.00337174	0.00145561	-0.00336899	0.000386439	-0.0172424	-0.0110339	-0.00235576	-0.00662255	-0.00342231	-0.00172465	0.00103837	0.00242923	0.0134189	-0.00900502	0.000531014	0.000619187
entry_659	-0.00170237	0.00416663	-0.0145866	-9.56889e-05	-0.000287268	-0.000208786	0.00276855	0.00129092	-0.00270357	-0.00101648	-0.0163798	-0.00856559	-0.00391821	-0.00217387	-0.00319855	-0.000968097	-0.000384547	0.00197261	-0.00470662	-0.00465728	0.000183856	-0.00244344
entry_493	-0.00015652	0.00282344	-0.018022	-0.00140443	3.56876e-05	-0.000956993	0.0104677	0.00219528	0.0599419	0.00255971	0.035232	0.00673919	-0.00865333	-0.0124773	-0.00215034	-0.00659129	0.00302355	0.00405143	0.051367	-0.0430683	0.00147015	0.0762587
SRR22868649	-0.0014404	0.01962	-0.0244362	0.00182163	0.000425572	0.000258396	0.0141311	0.00315195	-0.000872412	0.00334418	0.0312015	-0.0149337	0.000403467	0.00114414	0.0258822	0.00392869	0.000239636	-0.00638425	-0.0115458	0.0271018	0.00210715	0.129216
SRR22868652	-0.00657767	0.00283092	0.215594	0.00201003	0.00151635	0.0018475	0.0317192	0.00680723	0.000714336	-0.00261216	0.10428	0.11179	0.0427064	-0.0061251	0.0291631	0.0048876	0.000452193	-0.0090457	-0.0131475	0.0307963	-0.00226207	-0.00554374
entry_197	-0.00167663	0.00319283	-0.014442	0.000832506	-0.000289301	-3.68173e-05	0.00295505	0.00126508	-0.00271585	1.22869e-05	-0.0162507	-0.00844304	-0.00402106	-0.00480431	-0.00320958	-0.00090155	-0.000332021	0.00204195	-0.0045514	-0.0050584	0.000177058	-0.00233034
entry_667	-0.00171099	-0.000568191	-0.0148457	0.000756613	7.75449e-05	-7.64091e-05	0.0019002	0.00131042	-0.00289719	-0.00120861	-0.0166488	-0.00897057	0.00574744	-0.00256357	-0.00365039	-0.00125583	-0.00040896	-0.000518348	-0.00495696	-0.00165373	-0.000245843	-0.00251343
entry_576	-0.00175687	0.000537714	-0.0151168	-0.000382608	-0.000338392	-3.80951e-05	0.0028563	0.00134511	-0.00286496	-0.000192502	-0.0173011	-0.00965972	0.00648502	-0.00489852	-0.00369925	-0.000875761	-9.38218e-05	0.00165139	-0.00475676	-0.00489173	0.000190181	-0.000179748
entry_660	-0.00165672	-0.000369086	-0.0142943	0.000582355	1.61142e-05	-6.65562e-05	0.00189855	0.00124724	-0.00279293	-0.00111759	-0.014831	-0.00847327	-0.0039565	-0.00293444	-0.00293694	-0.000687739	-0.000395708	-0.00040809	-0.00463478	-0.00154073	-0.000232126	-0.00207148
entry_528	-0.00171058	-0.00056964	-0.0148395	0.000663031	-0.000311848	-4.4045e-05	0.00308851	0.00131571	-0.00233813	-0.000710974	-0.0166436	-0.00836684	-0.00223131	-0.00375301	-0.00354136	0.000750491	-3.37709e-05	-0.00114213	-0.00478543	0.00132636	0.000490057	-0.00228757
entry_359	-0.00178749	0.00392049	-0.0154198	-0.000504066	-0.00031892	-0.000297912	0.0029061	0.0013631	-0.0030992	-0.000171963	-0.0169978	-0.0082843	-0.00412253	-0.00179914	-0.00308747	-0.00202377	-0.000397402	0.00164404	0.00497678	-0.00881209	0.000199864	0.000476435
SRR22868608	0.00182498	0.00768427	-0.0209251	0.000240996	0.000207547	0.000817798	0.00685352	0.00330856	0.0995331	0.00423113	0.0463223	-0.0166332	0.00897576	-0.0133676	-0.00617355	-0.000751566	0.00642663	0.0101756	0.13008	-0.0268537	0.00218855	0.122461
entry_414	-0.00249857	0.000469325	-0.0151271	-0.000348499	-0.000315964	-0.000225225	0.00435975	0.00132456	-0.00295845	0.000236257	-0.0169462	-0.0088762	0.00543338	-0.0047765	-0.0031747	-0.00137899	0.000996097	0.00265616	-0.00453944	-0.00668144	0.000613145	-0.00201994
entry_290	-0.00165709	0.00315765	-0.0144003	0.000742989	-0.000300539	3.203e-05	0.00294028	0.00129852	-0.00283833	-0.00110424	-0.0157339	-0.00852985	-0.00400715	-0.00221161	-0.00314055	-0.000916096	-0.000416803	-0.000527785	-0.00450677	-0.00478606	0.000195973	-0.00220708
entry_583	-0.00242899	-0.000646568	-0.0150864	0.000621907	0.000181942	4.04155e-05	0.00164998	0.00135008	-0.000201369	-0.00119807	-0.0150966	-0.00898185	-0.00371746	-0.00303687	0.0004436	-0.000713066	-6.69826e-05	-0.000573785	-0.00483828	-0.000351794	-0.000302536	-0.00221565
entry_545	-0.00384255	-0.00243784	-0.0169608	0.000431541	0.000207414	-1.60962e-05	-0.00194518	0.00171116	-0.00197289	0.000973861	-0.000799476	-0.0102208	-0.00130817	-0.00430898	0.00480362	0.000363678	-4.66487e-06	-0.00235372	-0.00509507	0.00545838	-0.000638448	-0.00276405
entry_458	-0.00285059	-0.000619786	-0.014718	-0.000307302	4.97039e-06	-0.000317406	0.0032585	0.00129991	-0.00275081	0.000328962	-0.0160923	-0.00859983	-0.00203063	-0.00248403	0.000496235	-0.00173539	-0.000391196	0.00157091	-0.00434724	-0.00480149	0.000186334	-0.00224268
[truncated: 37 more rows]

## Sheet: mcrpc_vs_mhspc_shap
SHAP values for Up-regulated DEGs (Padj < 0.05, LFC > 1, mcrpc/mhspc)
	9232	1058	1063	9787	24137	55388	151648	6241	64151	699	4288	259266	57116	51512	11065	157570	22974	9156	150468	55247	7153	4605
[truncated: 388 more rows]

## Sheet: prim_vs_norm_interactions
SHAP interaction values for Up-regulated DEGs (Padj < 0.05, LFC > 1, prim/norm)
[truncated: 23 more rows]

[truncated: 2 more sheets: mhspc_vs_prim_interactions, mcrpc_vs_mhspc_interactions]
