# Supplementary material for: Unravelling TPX2-centered co-expression networks as key drivers of aggressive prostate cancer
Source: Sci Rep. 2025 Dec 16;15:43908. doi: 10.1038/s41598-025-27704-4 (PMC12708838; doi:10.1038/s41598-025-27704-4)
Supplement: Supplementary file 10 — Supplementary Material 10 [file 41598_2025_27704_MOESM10_ESM.xlsx]

## Sheet: Hyper_parameters
Optimal hyper-parameters by applying grid search cross-validation on pair-wise comparison
	PRIM/NORM	mHSPC/PRIM	mCRPC/mHSPC
boosting_type	gbdt	gbdt	gbdt
class_weight	null	null	null
colsample_bytree	1	1	1
device	cpu	cpu	cpu
importance_type	split	split	split
learning_rate	0.1	0.1	0.1
max_depth	8	2	8
min_child_samples	20	20	20
min_child_weight	0.001	0.001	0.001
min_gain_to_split	0	0	0
min_split_gain	0	0	0
n_estimators	50	50	50
n_jobs	1	1	1
num_leaves	31	31	31
objective	null	null	null
random_state	8080	8080	8080
reg_alpha	0.2	0.2	0.2
reg_lambda	0.2	0.2	0.5
subsample	1	1	1
subsample_for_bin	200000	200000	200000
subsample_freq	0	0	0
verbose	-1	-1	-1
